# Supplementary material for: Disentangling the impact of environmental and phylogenetic constraints on prokaryotic within-species diversity
Source: ISME J. 2020 Feb 11;14(5):1247–59. doi: 10.1038/s41396-020-0600-z (PMC7174425; doi:10.1038/s41396-020-0600-z)
Supplement: Supplementary file 2 — Supplementary table 2 [file 41396_2020_600_MOESM2_ESM.xlsx]

## Sheet: SupplementaryTable2_specIcluste
Supplementary table 2. Isolates used in analysis
species cluster from proGenomes	proGenomes genome id	Taxid and species name
specI_v2_Cluster12	1001582.PRJNA64659	NA Bacillales sp. [C Bacillus amyloliquefaciens/Bacillus subtilis/Bacillus velezensis/Bacillus siamensis/Paenibacillus polymyxa/Paenibacillus lentimorbus]
specI_v2_Cluster12	1007654.PRJNA65665	NA Bacillales sp. [C Bacillus amyloliquefaciens/Bacillus subtilis/Bacillus velezensis/Bacillus siamensis/Paenibacillus polymyxa/Paenibacillus lentimorbus]
specI_v2_Cluster12	1054400.PRJNA238839	NA Bacillales sp. [C Bacillus amyloliquefaciens/Bacillus subtilis/Bacillus velezensis/Bacillus siamensis/Paenibacillus polymyxa/Paenibacillus lentimorbus]
specI_v2_Cluster12	1054400.PRJNA253035	NA Bacillales sp. [C Bacillus amyloliquefaciens/Bacillus subtilis/Bacillus velezensis/Bacillus siamensis/Paenibacillus polymyxa/Paenibacillus lentimorbus]
specI_v2_Cluster12	1091041.PRJNA73591	NA Bacillales sp. [C Bacillus amyloliquefaciens/Bacillus subtilis/Bacillus velezensis/Bacillus siamensis/Paenibacillus polymyxa/Paenibacillus lentimorbus]
specI_v2_Cluster12	1114958.PRJEA76795	NA Bacillales sp. [C Bacillus amyloliquefaciens/Bacillus subtilis/Bacillus velezensis/Bacillus siamensis/Paenibacillus polymyxa/Paenibacillus lentimorbus]
specI_v2_Cluster12	1127743.PRJNA79215	NA Bacillales sp. [C Bacillus amyloliquefaciens/Bacillus subtilis/Bacillus velezensis/Bacillus siamensis/Paenibacillus polymyxa/Paenibacillus lentimorbus]
specI_v2_Cluster12	1150475.PRJEB1155	NA Bacillales sp. [C Bacillus amyloliquefaciens/Bacillus subtilis/Bacillus velezensis/Bacillus siamensis/Paenibacillus polymyxa/Paenibacillus lentimorbus]
specI_v2_Cluster12	1150476.PRJEB1418	NA Bacillales sp. [C Bacillus amyloliquefaciens/Bacillus subtilis/Bacillus velezensis/Bacillus siamensis/Paenibacillus polymyxa/Paenibacillus lentimorbus]
specI_v2_Cluster12	1155777.PRJEA86121	NA Bacillales sp. [C Bacillus amyloliquefaciens/Bacillus subtilis/Bacillus velezensis/Bacillus siamensis/Paenibacillus polymyxa/Paenibacillus lentimorbus]
specI_v2_Cluster12	1177185.PRJNA161489	NA Bacillales sp. [C Bacillus amyloliquefaciens/Bacillus subtilis/Bacillus velezensis/Bacillus siamensis/Paenibacillus polymyxa/Paenibacillus lentimorbus]
specI_v2_Cluster12	1177186.PRJNA159609	NA Bacillales sp. [C Bacillus amyloliquefaciens/Bacillus subtilis/Bacillus velezensis/Bacillus siamensis/Paenibacillus polymyxa/Paenibacillus lentimorbus]
specI_v2_Cluster12	1198291.PRJNA167020	NA Bacillales sp. [C Bacillus amyloliquefaciens/Bacillus subtilis/Bacillus velezensis/Bacillus siamensis/Paenibacillus polymyxa/Paenibacillus lentimorbus]
specI_v2_Cluster12	1225788.PRJNA173409	NA Bacillales sp. [C Bacillus amyloliquefaciens/Bacillus subtilis/Bacillus velezensis/Bacillus siamensis/Paenibacillus polymyxa/Paenibacillus lentimorbus]
specI_v2_Cluster12	1244087.PRJNA177790	NA Bacillales sp. [C Bacillus amyloliquefaciens/Bacillus subtilis/Bacillus velezensis/Bacillus siamensis/Paenibacillus polymyxa/Paenibacillus lentimorbus]
specI_v2_Cluster12	1281778.PRJNA186403	NA Bacillales sp. [C Bacillus amyloliquefaciens/Bacillus subtilis/Bacillus velezensis/Bacillus siamensis/Paenibacillus polymyxa/Paenibacillus lentimorbus]
specI_v2_Cluster12	1316929.PRJNA196467	NA Bacillales sp. [C Bacillus amyloliquefaciens/Bacillus subtilis/Bacillus velezensis/Bacillus siamensis/Paenibacillus polymyxa/Paenibacillus lentimorbus]
specI_v2_Cluster12	1338518.PRJEB3961	NA Bacillales sp. [C Bacillus amyloliquefaciens/Bacillus subtilis/Bacillus velezensis/Bacillus siamensis/Paenibacillus polymyxa/Paenibacillus lentimorbus]
specI_v2_Cluster12	1366051.PRJNA212551	NA Bacillales sp. [C Bacillus amyloliquefaciens/Bacillus subtilis/Bacillus velezensis/Bacillus siamensis/Paenibacillus polymyxa/Paenibacillus lentimorbus]
specI_v2_Cluster12	1384051.PRJNA214573	NA Bacillales sp. [C Bacillus amyloliquefaciens/Bacillus subtilis/Bacillus velezensis/Bacillus siamensis/Paenibacillus polymyxa/Paenibacillus lentimorbus]
specI_v2_Cluster12	1385727.PRJEB4476	NA Bacillales sp. [C Bacillus amyloliquefaciens/Bacillus subtilis/Bacillus velezensis/Bacillus siamensis/Paenibacillus polymyxa/Paenibacillus lentimorbus]
specI_v2_Cluster12	1390.PRJDB3066	NA Bacillales sp. [C Bacillus amyloliquefaciens/Bacillus subtilis/Bacillus velezensis/Bacillus siamensis/Paenibacillus polymyxa/Paenibacillus lentimorbus]
specI_v2_Cluster12	1390.PRJNA245180	NA Bacillales sp. [C Bacillus amyloliquefaciens/Bacillus subtilis/Bacillus velezensis/Bacillus siamensis/Paenibacillus polymyxa/Paenibacillus lentimorbus]
specI_v2_Cluster12	1390.PRJNA259605	NA Bacillales sp. [C Bacillus amyloliquefaciens/Bacillus subtilis/Bacillus velezensis/Bacillus siamensis/Paenibacillus polymyxa/Paenibacillus lentimorbus]
specI_v2_Cluster12	1390372.PRJNA215964	NA Bacillales sp. [C Bacillus amyloliquefaciens/Bacillus subtilis/Bacillus velezensis/Bacillus siamensis/Paenibacillus polymyxa/Paenibacillus lentimorbus]
specI_v2_Cluster12	1415165.PRJNA225659	NA Bacillales sp. [C Bacillus amyloliquefaciens/Bacillus subtilis/Bacillus velezensis/Bacillus siamensis/Paenibacillus polymyxa/Paenibacillus lentimorbus]
specI_v2_Cluster12	1423.PRJNA255532	NA Bacillales sp. [C Bacillus amyloliquefaciens/Bacillus subtilis/Bacillus velezensis/Bacillus siamensis/Paenibacillus polymyxa/Paenibacillus lentimorbus]
specI_v2_Cluster12	1423.PRJNA259307	NA Bacillales sp. [C Bacillus amyloliquefaciens/Bacillus subtilis/Bacillus velezensis/Bacillus siamensis/Paenibacillus polymyxa/Paenibacillus lentimorbus]
specI_v2_Cluster12	1423.PRJNA259686	NA Bacillales sp. [C Bacillus amyloliquefaciens/Bacillus subtilis/Bacillus velezensis/Bacillus siamensis/Paenibacillus polymyxa/Paenibacillus lentimorbus]
specI_v2_Cluster12	1423.PRJNA259687	NA Bacillales sp. [C Bacillus amyloliquefaciens/Bacillus subtilis/Bacillus velezensis/Bacillus siamensis/Paenibacillus polymyxa/Paenibacillus lentimorbus]
specI_v2_Cluster12	1423.PRJNA262507	NA Bacillales sp. [C Bacillus amyloliquefaciens/Bacillus subtilis/Bacillus velezensis/Bacillus siamensis/Paenibacillus polymyxa/Paenibacillus lentimorbus]
specI_v2_Cluster12	1423138.PRJNA227504	NA Bacillales sp. [C Bacillus amyloliquefaciens/Bacillus subtilis/Bacillus velezensis/Bacillus siamensis/Paenibacillus polymyxa/Paenibacillus lentimorbus]
specI_v2_Cluster12	1423687.PRJNA227787	NA Bacillales sp. [C Bacillus amyloliquefaciens/Bacillus subtilis/Bacillus velezensis/Bacillus siamensis/Paenibacillus polymyxa/Paenibacillus lentimorbus]
specI_v2_Cluster12	1449088.PRJNA234772	NA Bacillales sp. [C Bacillus amyloliquefaciens/Bacillus subtilis/Bacillus velezensis/Bacillus siamensis/Paenibacillus polymyxa/Paenibacillus lentimorbus]
specI_v2_Cluster12	1457158.PRJNA236534	NA Bacillales sp. [C Bacillus amyloliquefaciens/Bacillus subtilis/Bacillus velezensis/Bacillus siamensis/Paenibacillus polymyxa/Paenibacillus lentimorbus]
specI_v2_Cluster12	326423.PRJNA13403	NA Bacillales sp. [C Bacillus amyloliquefaciens/Bacillus subtilis/Bacillus velezensis/Bacillus siamensis/Paenibacillus polymyxa/Paenibacillus lentimorbus]
specI_v2_Cluster12	492670.PRJNA263650	NA Bacillales sp. [C Bacillus amyloliquefaciens/Bacillus subtilis/Bacillus velezensis/Bacillus siamensis/Paenibacillus polymyxa/Paenibacillus lentimorbus]
specI_v2_Cluster12	692420.PRJEA41719	NA Bacillales sp. [C Bacillus amyloliquefaciens/Bacillus subtilis/Bacillus velezensis/Bacillus siamensis/Paenibacillus polymyxa/Paenibacillus lentimorbus]
specI_v2_Cluster12	999891.PRJNA64581	NA Bacillales sp. [C Bacillus amyloliquefaciens/Bacillus subtilis/Bacillus velezensis/Bacillus siamensis/Paenibacillus polymyxa/Paenibacillus lentimorbus]
specI_v2_Cluster1385	911122.PRJNA59659	2173 Methanobrevibacter smithii
specI_v2_Cluster1385	911124.PRJNA59665	2173 Methanobrevibacter smithii
specI_v2_Cluster1385	911125.PRJNA59667	2173 Methanobrevibacter smithii
specI_v2_Cluster1385	911126.PRJNA59669	2173 Methanobrevibacter smithii
specI_v2_Cluster1385	911127.PRJNA59671	2173 Methanobrevibacter smithii
specI_v2_Cluster1385	911128.PRJNA59693	2173 Methanobrevibacter smithii
specI_v2_Cluster1385	911129.PRJNA59675	2173 Methanobrevibacter smithii
specI_v2_Cluster1385	911130.PRJNA59677	2173 Methanobrevibacter smithii
specI_v2_Cluster1385	911131.PRJNA59679	2173 Methanobrevibacter smithii
specI_v2_Cluster1385	911133.PRJNA59683	2173 Methanobrevibacter smithii
specI_v2_Cluster66	1214150.PRJNA171417	1307 Streptococcus suis
specI_v2_Cluster66	1214158.PRJNA171410	1307 Streptococcus suis
specI_v2_Cluster66	1214167.PRJNA171416	1307 Streptococcus suis
specI_v2_Cluster66	1214170.PRJNA171445	1307 Streptococcus suis
specI_v2_Cluster66	1214173.PRJNA171434	1307 Streptococcus suis
specI_v2_Cluster66	1214175.PRJNA171435	1307 Streptococcus suis
specI_v2_Cluster66	1214192.PRJNA171455	1307 Streptococcus suis
specI_v2_Cluster66	1214195.PRJNA171458	1307 Streptococcus suis
specI_v2_Cluster66	1214204.PRJNA171466	1307 Streptococcus suis
specI_v2_Cluster66	1214205.PRJNA171467	1307 Streptococcus suis
specI_v2_Cluster66	1214206.PRJNA171469	1307 Streptococcus suis
specI_v2_Cluster66	1214208.PRJNA171471	1307 Streptococcus suis
specI_v2_Cluster66	1214210.PRJNA171473	1307 Streptococcus suis
specI_v2_Cluster66	1214216.PRJNA171483	1307 Streptococcus suis
specI_v2_Cluster66	1214218.PRJNA171481	1307 Streptococcus suis
specI_v2_Cluster66	1214219.PRJNA171482	1307 Streptococcus suis
specI_v2_Cluster66	996306.PRJNA63545	1307 Streptococcus suis
specI_v2_Cluster1011	1293500.PRJEB1430	2039 Tropheryma whipplei
specI_v2_Cluster1011	1293895.PRJEB1441	2039 Tropheryma whipplei
specI_v2_Cluster1011	1293896.PRJEB1442	2039 Tropheryma whipplei
specI_v2_Cluster1011	1293897.PRJEB1443	2039 Tropheryma whipplei
specI_v2_Cluster1011	1294027.PRJEB1444	2039 Tropheryma whipplei
specI_v2_Cluster1011	1294028.PRJEB1445	2039 Tropheryma whipplei
specI_v2_Cluster1011	1294029.PRJEB1446	2039 Tropheryma whipplei
specI_v2_Cluster1011	1294031.PRJEB1448	2039 Tropheryma whipplei
specI_v2_Cluster1011	1294032.PRJEB1449	2039 Tropheryma whipplei
specI_v2_Cluster1011	1294033.PRJEB1450	2039 Tropheryma whipplei
specI_v2_Cluster1011	1294034.PRJEB1451	2039 Tropheryma whipplei
specI_v2_Cluster1011	1294035.PRJEB1452	2039 Tropheryma whipplei
specI_v2_Cluster1011	1294036.PRJEB1453	2039 Tropheryma whipplei
specI_v2_Cluster1011	1294037.PRJEB1454	2039 Tropheryma whipplei
specI_v2_Cluster1011	1294038.PRJEB1455	2039 Tropheryma whipplei
specI_v2_Cluster1011	1294039.PRJEB1456	2039 Tropheryma whipplei
specI_v2_Cluster1011	203267.PRJNA95	2039 Tropheryma whipplei
specI_v2_Cluster1011	218496.PRJNA57961	2039 Tropheryma whipplei
specI_v2_Cluster591	1136425.PRJNA169831	168697 Salinispora arenicola
specI_v2_Cluster591	1136426.PRJNA169837	168697 Salinispora arenicola
specI_v2_Cluster591	1136427.PRJNA169832	168697 Salinispora arenicola
specI_v2_Cluster591	1136428.PRJNA169834	168697 Salinispora arenicola
specI_v2_Cluster591	1137250.PRJNA169705	168697 Salinispora arenicola
specI_v2_Cluster591	1137251.PRJNA169774	168697 Salinispora arenicola
specI_v2_Cluster591	1137253.PRJNA169712	168697 Salinispora arenicola
specI_v2_Cluster591	1137254.PRJNA169778	168697 Salinispora arenicola
specI_v2_Cluster591	1137255.PRJNA169781	168697 Salinispora arenicola
specI_v2_Cluster591	1137256.PRJNA169775	168697 Salinispora arenicola
specI_v2_Cluster591	1137257.PRJNA169782	168697 Salinispora arenicola
specI_v2_Cluster591	1137258.PRJNA169779	168697 Salinispora arenicola
specI_v2_Cluster591	1137264.PRJNA169783	168697 Salinispora arenicola
specI_v2_Cluster591	1144929.PRJNA169777	168697 Salinispora arenicola
specI_v2_Cluster591	1144930.PRJNA169796	168697 Salinispora arenicola
specI_v2_Cluster591	1169162.PRJNA175177	168697 Salinispora arenicola
specI_v2_Cluster591	1169163.PRJNA178042	168697 Salinispora arenicola
specI_v2_Cluster591	1169164.PRJNA182424	168697 Salinispora arenicola
specI_v2_Cluster591	1169165.PRJNA182423	168697 Salinispora arenicola
specI_v2_Cluster591	1169166.PRJNA175179	168697 Salinispora arenicola
specI_v2_Cluster591	1169167.PRJNA182422	168697 Salinispora arenicola
specI_v2_Cluster591	1169168.PRJNA175174	168697 Salinispora arenicola
specI_v2_Cluster591	1169169.PRJNA175175	168697 Salinispora arenicola
specI_v2_Cluster591	1169170.PRJNA175172	168697 Salinispora arenicola
specI_v2_Cluster591	1169171.PRJNA175176	168697 Salinispora arenicola
specI_v2_Cluster591	1169173.PRJNA175181	168697 Salinispora arenicola
specI_v2_Cluster591	1169174.PRJNA175173	168697 Salinispora arenicola
specI_v2_Cluster591	1169175.PRJNA182421	168697 Salinispora arenicola
specI_v2_Cluster591	1169176.PRJNA182420	168697 Salinispora arenicola
specI_v2_Cluster591	1169177.PRJNA175180	168697 Salinispora arenicola
specI_v2_Cluster591	1169178.PRJNA175171	168697 Salinispora arenicola
specI_v2_Cluster591	1169179.PRJNA175178	168697 Salinispora arenicola
specI_v2_Cluster591	1169185.PRJNA175187	168697 Salinispora arenicola
specI_v2_Cluster591	1288085.PRJNA187933	168697 Salinispora arenicola
specI_v2_Cluster591	1288087.PRJNA187957	168697 Salinispora arenicola
specI_v2_Cluster591	1298919.PRJNA190868	168697 Salinispora arenicola
specI_v2_Cluster591	168697.PRJNA239501	168697 Salinispora arenicola
specI_v2_Cluster591	391037.PRJNA17109	168697 Salinispora arenicola
specI_v2_Cluster591	999546.PRJNA165283	168697 Salinispora arenicola
specI_v2_Cluster69	1005058.PRJNA65483	750 Gallibacterium anatis [C]
specI_v2_Cluster69	1121910.PRJNA165393	750 Gallibacterium anatis [C]
specI_v2_Cluster69	1121910.PRJNA217951	750 Gallibacterium anatis [C]
specI_v2_Cluster69	1195244.PRJNA213810	750 Gallibacterium anatis [C]
specI_v2_Cluster69	1396510.PRJNA217951	750 Gallibacterium anatis [C]
specI_v2_Cluster69	1396511.PRJNA217951	750 Gallibacterium anatis [C]
specI_v2_Cluster69	1396512.PRJNA217951	750 Gallibacterium anatis [C]
specI_v2_Cluster69	1396513.PRJNA217951	750 Gallibacterium anatis [C]
specI_v2_Cluster69	1396514.PRJNA217951	750 Gallibacterium anatis [C]
specI_v2_Cluster69	1396515.PRJNA217951	750 Gallibacterium anatis [C]
specI_v2_Cluster69	155517.PRJNA217951	750 Gallibacterium anatis [C]
specI_v2_Cluster69	750.PRJNA217951	750 Gallibacterium anatis [C]
	1095955.PRJNA74337
	1155775.PRJNA86661
	243276.PRJNA5
	455434.PRJNA20067
	491078.PRJNA30671
	491079.PRJNA30651
	491080.PRJNA30653
	545776.PRJNA30657
	666714.PRJNA39981
	686990.PRJNA41401
specI_v2_Cluster229	1051973.PRJNA233522	1828 Rhodococcus fascians [C]
specI_v2_Cluster229	1219015.PRJNA233522	1828 Rhodococcus fascians [C]
specI_v2_Cluster229	1305835.PRJNA195882	1828 Rhodococcus fascians [C]
specI_v2_Cluster229	1443892.PRJNA233522	1828 Rhodococcus fascians [C]
specI_v2_Cluster229	1443895.PRJNA233522	1828 Rhodococcus fascians [C]
specI_v2_Cluster229	1443898.PRJNA233522	1828 Rhodococcus fascians [C]
specI_v2_Cluster229	1443899.PRJNA233522	1828 Rhodococcus fascians [C]
specI_v2_Cluster229	1443900.PRJNA233522	1828 Rhodococcus fascians [C]
specI_v2_Cluster229	1443901.PRJNA233522	1828 Rhodococcus fascians [C]
specI_v2_Cluster229	1443902.PRJNA233522	1828 Rhodococcus fascians [C]
specI_v2_Cluster229	1443903.PRJNA233522	1828 Rhodococcus fascians [C]
specI_v2_Cluster819	1217674.PRJNA183278	40216 Acinetobacter radioresistens [C]
specI_v2_Cluster819	1221310.PRJNA172717	40216 Acinetobacter radioresistens [C]
specI_v2_Cluster819	1310603.PRJNA194679	40216 Acinetobacter radioresistens [C]
specI_v2_Cluster819	1310621.PRJNA194697	40216 Acinetobacter radioresistens [C]
specI_v2_Cluster819	1310639.PRJNA194715	40216 Acinetobacter radioresistens [C]
specI_v2_Cluster819	1310647.PRJNA194723	40216 Acinetobacter radioresistens [C]
specI_v2_Cluster819	1310651.PRJNA194727	40216 Acinetobacter radioresistens [C]
specI_v2_Cluster819	1310660.PRJNA194736	40216 Acinetobacter radioresistens [C]
specI_v2_Cluster819	1310678.PRJNA194754	40216 Acinetobacter radioresistens [C]
specI_v2_Cluster819	1310680.PRJNA194756	40216 Acinetobacter radioresistens [C]
specI_v2_Cluster819	1380368.PRJNA213756	40216 Acinetobacter radioresistens [C]
specI_v2_Cluster819	575589.PRJNA38345	40216 Acinetobacter radioresistens [C]
specI_v2_Cluster819	596318.PRJNA34081	40216 Acinetobacter radioresistens [C]
specI_v2_Cluster819	903900.PRJNA53399	40216 Acinetobacter radioresistens [C]
specI_v2_Cluster819	981334.PRJDB54	40216 Acinetobacter radioresistens [C]
specI_v2_Cluster819	981334.PRJNA183277	40216 Acinetobacter radioresistens [C]
specI_v2_Cluster796	1211847.PRJNA170939	2371 Xylella fastidiosa
specI_v2_Cluster796	1214121.PRJNA171052	2371 Xylella fastidiosa
specI_v2_Cluster796	1267006.PRJNA183054	2371 Xylella fastidiosa
specI_v2_Cluster796	1343737.PRJNA207361	2371 Xylella fastidiosa
specI_v2_Cluster796	1401256.PRJNA217686	2371 Xylella fastidiosa
specI_v2_Cluster796	1403344.PRJNA219739	2371 Xylella fastidiosa
specI_v2_Cluster796	155919.PRJNA260	2371 Xylella fastidiosa
specI_v2_Cluster796	155920.PRJNA179546	2371 Xylella fastidiosa
specI_v2_Cluster796	155920.PRJNA261	2371 Xylella fastidiosa
specI_v2_Cluster796	160492.PRJNA271	2371 Xylella fastidiosa
specI_v2_Cluster796	183190.PRJNA285	2371 Xylella fastidiosa
specI_v2_Cluster796	2371.PRJNA242875	2371 Xylella fastidiosa
specI_v2_Cluster796	2371.PRJNA258391	2371 Xylella fastidiosa
specI_v2_Cluster796	405440.PRJNA17823	2371 Xylella fastidiosa
specI_v2_Cluster796	405441.PRJNA18457	2371 Xylella fastidiosa
specI_v2_Cluster796	788929.PRJNA49399	2371 Xylella fastidiosa
specI_v2_Cluster796	945689.PRJNA61791	2371 Xylella fastidiosa
specI_v2_Cluster1014	1295140.PRJNA189674	724 Haemophilus sp. [C aegypticus/influenzae]
specI_v2_Cluster1014	1334187.PRJNA203127	724 Haemophilus sp. [C aegypticus/influenzae]
specI_v2_Cluster1014	262727.PRJNA9620	724 Haemophilus sp. [C aegypticus/influenzae]
specI_v2_Cluster1014	262728.PRJNA9621	724 Haemophilus sp. [C aegypticus/influenzae]
specI_v2_Cluster1014	281310.PRJNA11752	724 Haemophilus sp. [C aegypticus/influenzae]
specI_v2_Cluster1014	374927.PRJNA16398	724 Haemophilus sp. [C aegypticus/influenzae]
specI_v2_Cluster1014	374928.PRJNA16399	724 Haemophilus sp. [C aegypticus/influenzae]
specI_v2_Cluster1014	374930.PRJNA16400	724 Haemophilus sp. [C aegypticus/influenzae]
specI_v2_Cluster1014	374931.PRJNA16401	724 Haemophilus sp. [C aegypticus/influenzae]
specI_v2_Cluster1014	374932.PRJNA16403	724 Haemophilus sp. [C aegypticus/influenzae]
specI_v2_Cluster1014	374933.PRJNA16404	724 Haemophilus sp. [C aegypticus/influenzae]
specI_v2_Cluster1014	375063.PRJNA16396	724 Haemophilus sp. [C aegypticus/influenzae]
specI_v2_Cluster1014	375177.PRJNA16395	724 Haemophilus sp. [C aegypticus/influenzae]
specI_v2_Cluster1014	375432.PRJNA16423	724 Haemophilus sp. [C aegypticus/influenzae]
specI_v2_Cluster1014	521004.PRJNA29317	724 Haemophilus sp. [C aegypticus/influenzae]
specI_v2_Cluster1014	521005.PRJNA29319	724 Haemophilus sp. [C aegypticus/influenzae]
specI_v2_Cluster1014	656912.PRJNA39127	724 Haemophilus sp. [C aegypticus/influenzae]
specI_v2_Cluster1014	656913.PRJNA39125	724 Haemophilus sp. [C aegypticus/influenzae]
specI_v2_Cluster1014	71421.PRJNA219	724 Haemophilus sp. [C aegypticus/influenzae]
specI_v2_Cluster1014	727.PRJNA240637	724 Haemophilus sp. [C aegypticus/influenzae]
specI_v2_Cluster1014	727.PRJNA263041	724 Haemophilus sp. [C aegypticus/influenzae]
specI_v2_Cluster1014	862964.PRJNA50409	724 Haemophilus sp. [C aegypticus/influenzae]
specI_v2_Cluster1014	866630.PRJNA50729	724 Haemophilus sp. [C aegypticus/influenzae]
specI_v2_Cluster1014	888728.PRJNA53049	724 Haemophilus sp. [C aegypticus/influenzae]
specI_v2_Cluster1014	935897.PRJEA61001	724 Haemophilus sp. [C aegypticus/influenzae]
specI_v2_Cluster157	1036735.PRJNA67403	1685 Bifidobacterium breve
specI_v2_Cluster157	1074482.PRJNA71589	1685 Bifidobacterium breve
specI_v2_Cluster157	1203540.PRJNA169434	1685 Bifidobacterium breve
specI_v2_Cluster157	1261072.PRJNA181327	1685 Bifidobacterium breve
specI_v2_Cluster157	1385938.PRJNA214949	1685 Bifidobacterium breve
specI_v2_Cluster157	1385939.PRJNA214950	1685 Bifidobacterium breve
specI_v2_Cluster157	1385940.PRJNA214951	1685 Bifidobacterium breve
specI_v2_Cluster157	1385941.PRJNA214954	1685 Bifidobacterium breve
specI_v2_Cluster157	1385942.PRJNA214955	1685 Bifidobacterium breve
specI_v2_Cluster157	1385943.PRJNA214961	1685 Bifidobacterium breve
specI_v2_Cluster157	1385944.PRJNA214962	1685 Bifidobacterium breve
specI_v2_Cluster157	1685.PRJNA239841	1685 Bifidobacterium breve
specI_v2_Cluster157	326426.PRJNA13487	1685 Bifidobacterium breve
specI_v2_Cluster157	518634.PRJNA237576	1685 Bifidobacterium breve
specI_v2_Cluster157	518634.PRJNA29259	1685 Bifidobacterium breve
specI_v2_Cluster157	866777.PRJNA51077	1685 Bifidobacterium breve
specI_v2_Cluster157	936351.PRJNA214956	1685 Bifidobacterium breve
specI_v2_Cluster949	1264675.PRJNA189031	329 Ralstonia pickettii [C]
specI_v2_Cluster949	1268298.PRJNA183375	329 Ralstonia pickettii [C]
specI_v2_Cluster949	1268314.PRJNA183548	329 Ralstonia pickettii [C]
specI_v2_Cluster949	1268341.PRJNA183575	329 Ralstonia pickettii [C]
specI_v2_Cluster949	329.PRJNA238509	329 Ralstonia pickettii [C]
specI_v2_Cluster949	329.PRJNA244358	329 Ralstonia pickettii [C]
specI_v2_Cluster949	402626.PRJNA17631	329 Ralstonia pickettii [C]
specI_v2_Cluster949	428406.PRJNA18937	329 Ralstonia pickettii [C]
specI_v2_Cluster949	658080.PRJNA39391	329 Ralstonia pickettii [C]
specI_v2_Cluster949	658664.PRJNA39415	329 Ralstonia pickettii [C]
specI_v2_Cluster279	1073373.PRJNA71581	1305 Streptococcus sanguinis [C]
specI_v2_Cluster279	388919.PRJNA13942	1305 Streptococcus sanguinis [C]
specI_v2_Cluster279	888807.PRJNA53155	1305 Streptococcus sanguinis [C]
specI_v2_Cluster279	888809.PRJNA53159	1305 Streptococcus sanguinis [C]
specI_v2_Cluster279	888810.PRJNA53161	1305 Streptococcus sanguinis [C]
specI_v2_Cluster279	888812.PRJNA53165	1305 Streptococcus sanguinis [C]
specI_v2_Cluster279	888813.PRJNA53167	1305 Streptococcus sanguinis [C]
specI_v2_Cluster279	888814.PRJNA53169	1305 Streptococcus sanguinis [C]
specI_v2_Cluster279	888815.PRJNA53171	1305 Streptococcus sanguinis [C]
specI_v2_Cluster279	888817.PRJNA53175	1305 Streptococcus sanguinis [C]
specI_v2_Cluster279	888818.PRJNA53177	1305 Streptococcus sanguinis [C]
specI_v2_Cluster279	888819.PRJNA53179	1305 Streptococcus sanguinis [C]
specI_v2_Cluster279	888820.PRJNA53181	1305 Streptococcus sanguinis [C]
specI_v2_Cluster279	888822.PRJNA53185	1305 Streptococcus sanguinis [C]
specI_v2_Cluster279	888823.PRJNA53187	1305 Streptococcus sanguinis [C]
specI_v2_Cluster279	888824.PRJNA53189	1305 Streptococcus sanguinis [C]
specI_v2_Cluster279	888825.PRJNA53191	1305 Streptococcus sanguinis [C]
specI_v2_Cluster279	936577.PRJNA78579	1305 Streptococcus sanguinis [C]
specI_v2_Cluster279	997356.PRJNA64743	1305 Streptococcus sanguinis [C]
specI_v2_Cluster161	1037911.PRJNA67529	286 Pseudomonas sp. [C fluorescens/synxantha]
specI_v2_Cluster161	1038924.PRJNA67539	286 Pseudomonas sp. [C fluorescens/synxantha]
specI_v2_Cluster161	1284404.PRJNA186801	286 Pseudomonas sp. [C fluorescens/synxantha]
specI_v2_Cluster161	1403315.PRJNA219733	286 Pseudomonas sp. [C fluorescens/synxantha]
specI_v2_Cluster161	1495331.PRJNA245805	286 Pseudomonas sp. [C fluorescens/synxantha]
specI_v2_Cluster161	1524267.PRJNA255771	286 Pseudomonas sp. [C fluorescens/synxantha]
specI_v2_Cluster161	378534.PRJNA239515	286 Pseudomonas sp. [C fluorescens/synxantha]
specI_v2_Cluster161	911240.PRJNA59593	286 Pseudomonas sp. [C fluorescens/synxantha]
specI_v2_Cluster161	911244.PRJNA59601	286 Pseudomonas sp. [C fluorescens/synxantha]
specI_v2_Cluster161	96901.PRJNA67541	286 Pseudomonas sp. [C fluorescens/synxantha]
specI_v2_Cluster1084	1345504.PRJEB4021	210 Helicobacter pylori
specI_v2_Cluster1084	1345514.PRJEB4044	210 Helicobacter pylori
specI_v2_Cluster1084	1345515.PRJEB4045	210 Helicobacter pylori
specI_v2_Cluster1084	1345522.PRJEB4121	210 Helicobacter pylori
specI_v2_Cluster1084	1345523.PRJEB4048	210 Helicobacter pylori
specI_v2_Cluster1084	1345526.PRJEB4051	210 Helicobacter pylori
specI_v2_Cluster1084	1345527.PRJEB4052	210 Helicobacter pylori
specI_v2_Cluster1084	1345528.PRJEB4122	210 Helicobacter pylori
specI_v2_Cluster1084	1345530.PRJEB4123	210 Helicobacter pylori
specI_v2_Cluster1084	1345530.PRJEB4124	210 Helicobacter pylori
specI_v2_Cluster1084	1345537.PRJEB4057	210 Helicobacter pylori
specI_v2_Cluster1084	1345539.PRJEB4127	210 Helicobacter pylori
specI_v2_Cluster1084	1345539.PRJEB4128	210 Helicobacter pylori
specI_v2_Cluster1084	1345543.PRJEB4058	210 Helicobacter pylori
specI_v2_Cluster1084	1345544.PRJEB4059	210 Helicobacter pylori
specI_v2_Cluster1084	1345545.PRJEB4060	210 Helicobacter pylori
specI_v2_Cluster1084	1345551.PRJEB4135	210 Helicobacter pylori
specI_v2_Cluster1084	1345552.PRJEB4063	210 Helicobacter pylori
specI_v2_Cluster1084	1345553.PRJEB4064	210 Helicobacter pylori
specI_v2_Cluster1084	1345560.PRJEB4071	210 Helicobacter pylori
specI_v2_Cluster1084	1345561.PRJEB4072	210 Helicobacter pylori
specI_v2_Cluster1084	1345572.PRJEB4083	210 Helicobacter pylori
specI_v2_Cluster1084	1345575.PRJEB4086	210 Helicobacter pylori
specI_v2_Cluster1084	1345576.PRJEB4087	210 Helicobacter pylori
specI_v2_Cluster1084	1345582.PRJEB4093	210 Helicobacter pylori
specI_v2_Cluster1084	1345585.PRJEB4096	210 Helicobacter pylori
specI_v2_Cluster1084	1345586.PRJEB4097	210 Helicobacter pylori
specI_v2_Cluster1084	1345587.PRJEB4098	210 Helicobacter pylori
specI_v2_Cluster1084	1345588.PRJEB4099	210 Helicobacter pylori
specI_v2_Cluster1084	1345588.PRJEB4100	210 Helicobacter pylori
specI_v2_Cluster1084	1352356.PRJNA209860	210 Helicobacter pylori
specI_v2_Cluster1084	1352357.PRJNA209861	210 Helicobacter pylori
specI_v2_Cluster1084	907239.PRJNA53319	210 Helicobacter pylori
specI_v2_Cluster19	1001705.PRJNA65139	1763 Mycobacterium sp. [C abscessus/fortuitum]
specI_v2_Cluster19	1001711.PRJNA65153	1763 Mycobacterium sp. [C abscessus/fortuitum]
specI_v2_Cluster19	1001712.PRJNA65155	1763 Mycobacterium sp. [C abscessus/fortuitum]
specI_v2_Cluster19	1001714.PRJDB747	1763 Mycobacterium sp. [C abscessus/fortuitum]
specI_v2_Cluster19	1001714.PRJNA65215	1763 Mycobacterium sp. [C abscessus/fortuitum]
specI_v2_Cluster19	1001714.PRJNA73693	1763 Mycobacterium sp. [C abscessus/fortuitum]
specI_v2_Cluster19	1001715.PRJNA65159	1763 Mycobacterium sp. [C abscessus/fortuitum]
specI_v2_Cluster19	1001716.PRJNA65161	1763 Mycobacterium sp. [C abscessus/fortuitum]
specI_v2_Cluster19	1001717.PRJNA65163	1763 Mycobacterium sp. [C abscessus/fortuitum]
specI_v2_Cluster19	1001718.PRJNA65165	1763 Mycobacterium sp. [C abscessus/fortuitum]
specI_v2_Cluster19	1001719.PRJNA65167	1763 Mycobacterium sp. [C abscessus/fortuitum]
specI_v2_Cluster19	1001720.PRJNA65169	1763 Mycobacterium sp. [C abscessus/fortuitum]
specI_v2_Cluster19	1001721.PRJNA65171	1763 Mycobacterium sp. [C abscessus/fortuitum]
specI_v2_Cluster19	1001722.PRJNA65173	1763 Mycobacterium sp. [C abscessus/fortuitum]
specI_v2_Cluster19	1001723.PRJNA65175	1763 Mycobacterium sp. [C abscessus/fortuitum]
specI_v2_Cluster19	1001725.PRJNA65179	1763 Mycobacterium sp. [C abscessus/fortuitum]
specI_v2_Cluster19	1001727.PRJNA65183	1763 Mycobacterium sp. [C abscessus/fortuitum]
specI_v2_Cluster19	1001729.PRJNA65187	1763 Mycobacterium sp. [C abscessus/fortuitum]
specI_v2_Cluster19	1001730.PRJNA65189	1763 Mycobacterium sp. [C abscessus/fortuitum]
specI_v2_Cluster19	1001731.PRJNA65191	1763 Mycobacterium sp. [C abscessus/fortuitum]
specI_v2_Cluster19	1001732.PRJNA65193	1763 Mycobacterium sp. [C abscessus/fortuitum]
specI_v2_Cluster19	1001733.PRJNA65195	1763 Mycobacterium sp. [C abscessus/fortuitum]
specI_v2_Cluster19	1001734.PRJNA65197	1763 Mycobacterium sp. [C abscessus/fortuitum]
specI_v2_Cluster19	1001735.PRJNA65199	1763 Mycobacterium sp. [C abscessus/fortuitum]
specI_v2_Cluster19	1001736.PRJNA65203	1763 Mycobacterium sp. [C abscessus/fortuitum]
specI_v2_Cluster19	1001738.PRJNA65207	1763 Mycobacterium sp. [C abscessus/fortuitum]
specI_v2_Cluster19	1001739.PRJNA65209	1763 Mycobacterium sp. [C abscessus/fortuitum]
specI_v2_Cluster19	1001740.PRJNA65211	1763 Mycobacterium sp. [C abscessus/fortuitum]
specI_v2_Cluster19	1001741.PRJNA65213	1763 Mycobacterium sp. [C abscessus/fortuitum]
specI_v2_Cluster19	1087469.PRJNA85611	1763 Mycobacterium sp. [C abscessus/fortuitum]
specI_v2_Cluster19	1087483.PRJNA73255	1763 Mycobacterium sp. [C abscessus/fortuitum]
specI_v2_Cluster19	1091046.PRJNA73695	1763 Mycobacterium sp. [C abscessus/fortuitum]
specI_v2_Cluster19	1149134.PRJNA84203	1763 Mycobacterium sp. [C abscessus/fortuitum]
specI_v2_Cluster19	1158135.PRJNA88149	1763 Mycobacterium sp. [C abscessus/fortuitum]
specI_v2_Cluster19	1162283.PRJNA89593	1763 Mycobacterium sp. [C abscessus/fortuitum]
specI_v2_Cluster19	1162284.PRJNA89595	1763 Mycobacterium sp. [C abscessus/fortuitum]
specI_v2_Cluster19	1162285.PRJNA89597	1763 Mycobacterium sp. [C abscessus/fortuitum]
specI_v2_Cluster19	1162286.PRJNA89599	1763 Mycobacterium sp. [C abscessus/fortuitum]
specI_v2_Cluster19	1162287.PRJNA89601	1763 Mycobacterium sp. [C abscessus/fortuitum]
specI_v2_Cluster19	1162288.PRJNA89603	1763 Mycobacterium sp. [C abscessus/fortuitum]
specI_v2_Cluster19	1166017.PRJEA114709	1763 Mycobacterium sp. [C abscessus/fortuitum]
specI_v2_Cluster19	1175632.PRJNA159701	1763 Mycobacterium sp. [C abscessus/fortuitum]
specI_v2_Cluster19	1176125.PRJNA159789	1763 Mycobacterium sp. [C abscessus/fortuitum]
specI_v2_Cluster19	1185414.PRJNA159885	1763 Mycobacterium sp. [C abscessus/fortuitum]
specI_v2_Cluster19	1185650.PRJNA260833	1763 Mycobacterium sp. [C abscessus/fortuitum]
specI_v2_Cluster19	1198627.PRJNA168263	1763 Mycobacterium sp. [C abscessus/fortuitum]
specI_v2_Cluster19	1246644.PRJNA178140	1763 Mycobacterium sp. [C abscessus/fortuitum]
specI_v2_Cluster19	1299321.PRJNA191785	1763 Mycobacterium sp. [C abscessus/fortuitum]
specI_v2_Cluster19	1299322.PRJNA191786	1763 Mycobacterium sp. [C abscessus/fortuitum]
specI_v2_Cluster19	1299323.PRJNA191787	1763 Mycobacterium sp. [C abscessus/fortuitum]
specI_v2_Cluster19	1299324.PRJNA191788	1763 Mycobacterium sp. [C abscessus/fortuitum]
specI_v2_Cluster19	1299325.PRJNA191789	1763 Mycobacterium sp. [C abscessus/fortuitum]
specI_v2_Cluster19	1299325.PRJNA260405	1763 Mycobacterium sp. [C abscessus/fortuitum]
specI_v2_Cluster19	1303024.PRJNA191917	1763 Mycobacterium sp. [C abscessus/fortuitum]
specI_v2_Cluster19	1306401.PRJNA193351	1763 Mycobacterium sp. [C abscessus/fortuitum]
specI_v2_Cluster19	1335409.PRJNA203564	1763 Mycobacterium sp. [C abscessus/fortuitum]
specI_v2_Cluster19	1335410.PRJNA203565	1763 Mycobacterium sp. [C abscessus/fortuitum]
specI_v2_Cluster19	1335411.PRJNA203566	1763 Mycobacterium sp. [C abscessus/fortuitum]
specI_v2_Cluster19	1335412.PRJNA203567	1763 Mycobacterium sp. [C abscessus/fortuitum]
specI_v2_Cluster19	1335414.PRJNA203569	1763 Mycobacterium sp. [C abscessus/fortuitum]
specI_v2_Cluster19	1335416.PRJNA203571	1763 Mycobacterium sp. [C abscessus/fortuitum]
specI_v2_Cluster19	1335417.PRJNA203572	1763 Mycobacterium sp. [C abscessus/fortuitum]
specI_v2_Cluster19	1353275.PRJNA210160	1763 Mycobacterium sp. [C abscessus/fortuitum]
specI_v2_Cluster19	1451190.PRJNA235937	1763 Mycobacterium sp. [C abscessus/fortuitum]
specI_v2_Cluster19	1451191.PRJNA235936	1763 Mycobacterium sp. [C abscessus/fortuitum]
specI_v2_Cluster19	319705.PRJNA260406	1763 Mycobacterium sp. [C abscessus/fortuitum]
specI_v2_Cluster19	319705.PRJNA263497	1763 Mycobacterium sp. [C abscessus/fortuitum]
specI_v2_Cluster19	36809.PRJNA15691	1763 Mycobacterium sp. [C abscessus/fortuitum]
specI_v2_Cluster19	36809.PRJNA263506	1763 Mycobacterium sp. [C abscessus/fortuitum]
specI_v2_Cluster288	1074053.PRJNA71875	1310 Streptococcus sobrinus
specI_v2_Cluster288	1074061.PRJNA71891	1310 Streptococcus sobrinus
specI_v2_Cluster288	1074062.PRJNA71893	1310 Streptococcus sobrinus
specI_v2_Cluster288	1074066.PRJNA71901	1310 Streptococcus sobrinus
specI_v2_Cluster288	1074069.PRJNA71907	1310 Streptococcus sobrinus
specI_v2_Cluster288	1074076.PRJNA71919	1310 Streptococcus sobrinus
specI_v2_Cluster288	1074077.PRJNA71921	1310 Streptococcus sobrinus
specI_v2_Cluster288	1074079.PRJNA71925	1310 Streptococcus sobrinus
specI_v2_Cluster288	1074086.PRJNA71939	1310 Streptococcus sobrinus
specI_v2_Cluster288	1074117.PRJNA71985	1310 Streptococcus sobrinus
specI_v2_Cluster288	1074152.PRJNA72047	1310 Streptococcus sobrinus
specI_v2_Cluster288	1123317.PRJNA179259	1310 Streptococcus sobrinus
specI_v2_Cluster288	1123317.PRJNA185220	1310 Streptococcus sobrinus
specI_v2_Cluster288	1123317.PRJNA234798	1310 Streptococcus sobrinus
specI_v2_Cluster288	1227275.PRJNA173941	1310 Streptococcus sobrinus
specI_v2_Cluster199	1046629.PRJNA68129	1304 Streptococcus salivarius [C]
specI_v2_Cluster199	1048332.PRJEA67173	1304 Streptococcus salivarius [C]
specI_v2_Cluster199	1074494.PRJNA71499	1304 Streptococcus salivarius [C]
specI_v2_Cluster199	1161417.PRJNA165945	1304 Streptococcus salivarius [C]
specI_v2_Cluster199	1200793.PRJNA168659	1304 Streptococcus salivarius [C]
specI_v2_Cluster199	1304.PRJNA243890	1304 Streptococcus salivarius [C]
specI_v2_Cluster199	1304.PRJNA243896	1304 Streptococcus salivarius [C]
specI_v2_Cluster199	1304.PRJNA266841	1304 Streptococcus salivarius [C]
specI_v2_Cluster199	1316410.PRJNA196124	1304 Streptococcus salivarius [C]
specI_v2_Cluster199	1316413.PRJNA196127	1304 Streptococcus salivarius [C]
specI_v2_Cluster199	347253.PRJEA67171	1304 Streptococcus salivarius [C]
specI_v2_Cluster199	596322.PRJNA34091	1304 Streptococcus salivarius [C]
specI_v2_Cluster199	936576.PRJNA165941	1304 Streptococcus salivarius [C]
specI_v2_Cluster1074	1339341.PRJNA206125	NA Bacteroidales gen. [C Bacteroides sp./Porphyromonas sp./Parabacteroides distasonis]
specI_v2_Cluster1074	1339343.PRJNA206127	NA Bacteroidales gen. [C Bacteroides sp./Porphyromonas sp./Parabacteroides distasonis]
specI_v2_Cluster1074	1339344.PRJNA206130	NA Bacteroidales gen. [C Bacteroides sp./Porphyromonas sp./Parabacteroides distasonis]
specI_v2_Cluster1074	1339345.PRJNA206131	NA Bacteroidales gen. [C Bacteroides sp./Porphyromonas sp./Parabacteroides distasonis]
specI_v2_Cluster1074	435591.PRJNA13485	NA Bacteroidales gen. [C Bacteroides sp./Porphyromonas sp./Parabacteroides distasonis]
specI_v2_Cluster1074	457388.PRJNA32437	NA Bacteroidales gen. [C Bacteroides sp./Porphyromonas sp./Parabacteroides distasonis]
specI_v2_Cluster1074	469589.PRJNA38351	NA Bacteroidales gen. [C Bacteroides sp./Porphyromonas sp./Parabacteroides distasonis]
specI_v2_Cluster1074	469591.PRJNA38767	NA Bacteroidales gen. [C Bacteroides sp./Porphyromonas sp./Parabacteroides distasonis]
specI_v2_Cluster1074	469592.PRJNA41951	NA Bacteroidales gen. [C Bacteroides sp./Porphyromonas sp./Parabacteroides distasonis]
specI_v2_Cluster1074	563193.PRJNA38359	NA Bacteroidales gen. [C Bacteroides sp./Porphyromonas sp./Parabacteroides distasonis]
specI_v2_Cluster1074	658661.PRJNA39405	NA Bacteroidales gen. [C Bacteroides sp./Porphyromonas sp./Parabacteroides distasonis]
specI_v2_Cluster1074	658663.PRJNA39411	NA Bacteroidales gen. [C Bacteroides sp./Porphyromonas sp./Parabacteroides distasonis]
specI_v2_Cluster1074	999416.PRJNA64883	NA Bacteroidales gen. [C Bacteroides sp./Porphyromonas sp./Parabacteroides distasonis]
specI_v2_Cluster1074	999417.PRJNA64885	NA Bacteroidales gen. [C Bacteroides sp./Porphyromonas sp./Parabacteroides distasonis]
specI_v2_Cluster1308	243275.PRJNA4	158 Treponema denticola
specI_v2_Cluster1308	699187.PRJNA42551	158 Treponema denticola
specI_v2_Cluster1308	999426.PRJNA64903	158 Treponema denticola
specI_v2_Cluster1308	999427.PRJNA64905	158 Treponema denticola
specI_v2_Cluster1308	999428.PRJNA64907	158 Treponema denticola
specI_v2_Cluster1308	999429.PRJNA64909	158 Treponema denticola
specI_v2_Cluster1308	999430.PRJNA64911	158 Treponema denticola
specI_v2_Cluster1308	999431.PRJNA64913	158 Treponema denticola
specI_v2_Cluster1308	999432.PRJNA64915	158 Treponema denticola
specI_v2_Cluster1308	999433.PRJNA64917	158 Treponema denticola
specI_v2_Cluster1308	999434.PRJNA64919	158 Treponema denticola
specI_v2_Cluster1308	999436.PRJNA64923	158 Treponema denticola
specI_v2_Cluster1308	999437.PRJNA64925	158 Treponema denticola
specI_v2_Cluster1308	999438.PRJNA64927	158 Treponema denticola
specI_v2_Cluster1308	999439.PRJNA64929	158 Treponema denticola
specI_v2_Cluster1308	999440.PRJNA64933	158 Treponema denticola
specI_v2_Cluster674	1158603.PRJNA191900	1350 Enterococcus sp. [C casseliflavus/faecalis/faecium]
specI_v2_Cluster674	1158603.PRJNA88843	1350 Enterococcus sp. [C casseliflavus/faecalis/faecium]
specI_v2_Cluster674	1182762.PRJNA162851	1350 Enterococcus sp. [C casseliflavus/faecalis/faecium]
specI_v2_Cluster674	1259824.PRJNA179542	1350 Enterococcus sp. [C casseliflavus/faecalis/faecium]
specI_v2_Cluster674	1259825.PRJNA179543	1350 Enterococcus sp. [C casseliflavus/faecalis/faecium]
specI_v2_Cluster674	1260358.PRJNA179533	1350 Enterococcus sp. [C casseliflavus/faecalis/faecium]
specI_v2_Cluster674	565652.PRJNA32921	1350 Enterococcus sp. [C casseliflavus/faecalis/faecium]
specI_v2_Cluster674	565654.PRJNA32931	1350 Enterococcus sp. [C casseliflavus/faecalis/faecium]
specI_v2_Cluster674	565655.PRJNA32935	1350 Enterococcus sp. [C casseliflavus/faecalis/faecium]
specI_v2_Cluster674	888066.PRJNA53041	1350 Enterococcus sp. [C casseliflavus/faecalis/faecium]
specI_v2_Cluster546	1125693.PRJNA169467	584 Proteus mirabilis
specI_v2_Cluster546	1125694.PRJNA169468	584 Proteus mirabilis
specI_v2_Cluster546	1245027.PRJNA178083	584 Proteus mirabilis
specI_v2_Cluster546	1266738.PRJNA183065	584 Proteus mirabilis
specI_v2_Cluster546	1279010.PRJNA185396	584 Proteus mirabilis
specI_v2_Cluster546	525369.PRJNA31523	584 Proteus mirabilis
specI_v2_Cluster546	529507.PRJNA12624	584 Proteus mirabilis
specI_v2_Cluster546	584.PRJNA231221	584 Proteus mirabilis
specI_v2_Cluster546	584.PRJNA244573	584 Proteus mirabilis
specI_v2_Cluster546	584.PRJNA264732	584 Proteus mirabilis
specI_v2_Cluster1339	314865.PRJNA164847	662 Vibrio sp. [C ordalii/anguillarum]
specI_v2_Cluster1339	55601.PRJEB5701	662 Vibrio sp. [C ordalii/anguillarum]
specI_v2_Cluster1339	617131.PRJNA164835	662 Vibrio sp. [C ordalii/anguillarum]
specI_v2_Cluster1339	617132.PRJNA164841	662 Vibrio sp. [C ordalii/anguillarum]
specI_v2_Cluster1339	617133.PRJNA164837	662 Vibrio sp. [C ordalii/anguillarum]
specI_v2_Cluster1339	617134.PRJNA164843	662 Vibrio sp. [C ordalii/anguillarum]
specI_v2_Cluster1339	882102.PRJNA51883	662 Vibrio sp. [C ordalii/anguillarum]
specI_v2_Cluster1339	882944.PRJNA211964	662 Vibrio sp. [C ordalii/anguillarum]
specI_v2_Cluster1339	989499.PRJNA63209	662 Vibrio sp. [C ordalii/anguillarum]
specI_v2_Cluster1339	990314.PRJNA63191	662 Vibrio sp. [C ordalii/anguillarum]
specI_v2_Cluster1339	990998.PRJNA63225	662 Vibrio sp. [C ordalii/anguillarum]
specI_v2_Cluster1117	1386970.PRJNA215269	1502 Clostridium perfringens
specI_v2_Cluster1117	195102.PRJNA79	1502 Clostridium perfringens
specI_v2_Cluster1117	195103.PRJNA304	1502 Clostridium perfringens
specI_v2_Cluster1117	289380.PRJNA12521	1502 Clostridium perfringens
specI_v2_Cluster1117	445334.PRJNA20025	1502 Clostridium perfringens
specI_v2_Cluster1117	451754.PRJNA20027	1502 Clostridium perfringens
specI_v2_Cluster1117	451755.PRJNA20029	1502 Clostridium perfringens
specI_v2_Cluster1117	451756.PRJNA20031	1502 Clostridium perfringens
specI_v2_Cluster1117	451757.PRJNA20033	1502 Clostridium perfringens
specI_v2_Cluster1117	488537.PRJNA28587	1502 Clostridium perfringens
specI_v2_Cluster1117	742739.PRJNA46397	1502 Clostridium perfringens
specI_v2_Cluster1117	883064.PRJNA51969	1502 Clostridium perfringens
specI_v2_Cluster119	1027397.PRJNA66419	552 Erwinia amylovora
specI_v2_Cluster119	1219359.PRJDB367	552 Erwinia amylovora
specI_v2_Cluster119	1255303.PRJEB599	552 Erwinia amylovora
specI_v2_Cluster119	1255304.PRJEB600	552 Erwinia amylovora
specI_v2_Cluster119	1255305.PRJEB601	552 Erwinia amylovora
specI_v2_Cluster119	1255307.PRJEB604	552 Erwinia amylovora
specI_v2_Cluster119	1255309.PRJEB606	552 Erwinia amylovora
specI_v2_Cluster119	1255310.PRJEB607	552 Erwinia amylovora
specI_v2_Cluster119	1407064.PRJEB4666	552 Erwinia amylovora
specI_v2_Cluster119	665029.PRJNA46805	552 Erwinia amylovora
specI_v2_Cluster119	716540.PRJEA43757	552 Erwinia amylovora
specI_v2_Cluster379	1105094.PRJNA74999	782 Rickettsia prowazekii
specI_v2_Cluster379	1105095.PRJNA75001	782 Rickettsia prowazekii
specI_v2_Cluster379	1105096.PRJNA75003	782 Rickettsia prowazekii
specI_v2_Cluster379	1105097.PRJNA75005	782 Rickettsia prowazekii
specI_v2_Cluster379	1105098.PRJNA75007	782 Rickettsia prowazekii
specI_v2_Cluster379	1105099.PRJNA75009	782 Rickettsia prowazekii
specI_v2_Cluster379	1290427.PRJNA188523	782 Rickettsia prowazekii
specI_v2_Cluster379	1290428.PRJNA188530	782 Rickettsia prowazekii
specI_v2_Cluster379	1290429.PRJNA188531	782 Rickettsia prowazekii
specI_v2_Cluster379	1290430.PRJNA188532	782 Rickettsia prowazekii
specI_v2_Cluster379	272947.PRJNA61565	782 Rickettsia prowazekii
specI_v2_Cluster379	449216.PRJNA19813	782 Rickettsia prowazekii
specI_v2_Cluster134	1032845.PRJNA66907	780 Rickettsia sp. [C aeschlimannii/africae/amblyommii/conorii/gravesii/heilongjiangensis/honei/japonica/massiliae/montanensis/parkeri/peacockii/philipii/rhipicephali/rickettsii/sibirica/slovaca]
specI_v2_Cluster134	1105100.PRJNA75011	780 Rickettsia sp. [C aeschlimannii/africae/amblyommii/conorii/gravesii/heilongjiangensis/honei/japonica/massiliae/montanensis/parkeri/peacockii/philipii/rhipicephali/rickettsii/sibirica/slovaca]
specI_v2_Cluster134	1105101.PRJNA75015	780 Rickettsia sp. [C aeschlimannii/africae/amblyommii/conorii/gravesii/heilongjiangensis/honei/japonica/massiliae/montanensis/parkeri/peacockii/philipii/rhipicephali/rickettsii/sibirica/slovaca]
specI_v2_Cluster134	1105102.PRJNA75019	780 Rickettsia sp. [C aeschlimannii/africae/amblyommii/conorii/gravesii/heilongjiangensis/honei/japonica/massiliae/montanensis/parkeri/peacockii/philipii/rhipicephali/rickettsii/sibirica/slovaca]
specI_v2_Cluster134	1105103.PRJNA75021	780 Rickettsia sp. [C aeschlimannii/africae/amblyommii/conorii/gravesii/heilongjiangensis/honei/japonica/massiliae/montanensis/parkeri/peacockii/philipii/rhipicephali/rickettsii/sibirica/slovaca]
specI_v2_Cluster134	1105104.PRJNA75023	780 Rickettsia sp. [C aeschlimannii/africae/amblyommii/conorii/gravesii/heilongjiangensis/honei/japonica/massiliae/montanensis/parkeri/peacockii/philipii/rhipicephali/rickettsii/sibirica/slovaca]
specI_v2_Cluster134	1105105.PRJNA75025	780 Rickettsia sp. [C aeschlimannii/africae/amblyommii/conorii/gravesii/heilongjiangensis/honei/japonica/massiliae/montanensis/parkeri/peacockii/philipii/rhipicephali/rickettsii/sibirica/slovaca]
specI_v2_Cluster134	1105108.PRJNA75031	780 Rickettsia sp. [C aeschlimannii/africae/amblyommii/conorii/gravesii/heilongjiangensis/honei/japonica/massiliae/montanensis/parkeri/peacockii/philipii/rhipicephali/rickettsii/sibirica/slovaca]
specI_v2_Cluster134	1105109.PRJNA75033	780 Rickettsia sp. [C aeschlimannii/africae/amblyommii/conorii/gravesii/heilongjiangensis/honei/japonica/massiliae/montanensis/parkeri/peacockii/philipii/rhipicephali/rickettsii/sibirica/slovaca]
specI_v2_Cluster134	1105111.PRJNA75043	780 Rickettsia sp. [C aeschlimannii/africae/amblyommii/conorii/gravesii/heilongjiangensis/honei/japonica/massiliae/montanensis/parkeri/peacockii/philipii/rhipicephali/rickettsii/sibirica/slovaca]
specI_v2_Cluster134	1105112.PRJNA75039	780 Rickettsia sp. [C aeschlimannii/africae/amblyommii/conorii/gravesii/heilongjiangensis/honei/japonica/massiliae/montanensis/parkeri/peacockii/philipii/rhipicephali/rickettsii/sibirica/slovaca]
specI_v2_Cluster134	1105113.PRJNA75041	780 Rickettsia sp. [C aeschlimannii/africae/amblyommii/conorii/gravesii/heilongjiangensis/honei/japonica/massiliae/montanensis/parkeri/peacockii/philipii/rhipicephali/rickettsii/sibirica/slovaca]
specI_v2_Cluster134	1105114.PRJNA75045	780 Rickettsia sp. [C aeschlimannii/africae/amblyommii/conorii/gravesii/heilongjiangensis/honei/japonica/massiliae/montanensis/parkeri/peacockii/philipii/rhipicephali/rickettsii/sibirica/slovaca]
specI_v2_Cluster134	1130827.PRJNA80725	780 Rickettsia sp. [C aeschlimannii/africae/amblyommii/conorii/gravesii/heilongjiangensis/honei/japonica/massiliae/montanensis/parkeri/peacockii/philipii/rhipicephali/rickettsii/sibirica/slovaca]
specI_v2_Cluster134	1144280.PRJNA82787	780 Rickettsia sp. [C aeschlimannii/africae/amblyommii/conorii/gravesii/heilongjiangensis/honei/japonica/massiliae/montanensis/parkeri/peacockii/philipii/rhipicephali/rickettsii/sibirica/slovaca]
specI_v2_Cluster134	1162281.PRJNA89511	780 Rickettsia sp. [C aeschlimannii/africae/amblyommii/conorii/gravesii/heilongjiangensis/honei/japonica/massiliae/montanensis/parkeri/peacockii/philipii/rhipicephali/rickettsii/sibirica/slovaca]
specI_v2_Cluster134	1168286.PRJNA156943	780 Rickettsia sp. [C aeschlimannii/africae/amblyommii/conorii/gravesii/heilongjiangensis/honei/japonica/massiliae/montanensis/parkeri/peacockii/philipii/rhipicephali/rickettsii/sibirica/slovaca]
specI_v2_Cluster134	1175313.PRJNA158665	780 Rickettsia sp. [C aeschlimannii/africae/amblyommii/conorii/gravesii/heilongjiangensis/honei/japonica/massiliae/montanensis/parkeri/peacockii/philipii/rhipicephali/rickettsii/sibirica/slovaca]
specI_v2_Cluster134	1397702.PRJNA218069	780 Rickettsia sp. [C aeschlimannii/africae/amblyommii/conorii/gravesii/heilongjiangensis/honei/japonica/massiliae/montanensis/parkeri/peacockii/philipii/rhipicephali/rickettsii/sibirica/slovaca]
specI_v2_Cluster134	140892.PRJNA156941	780 Rickettsia sp. [C aeschlimannii/africae/amblyommii/conorii/gravesii/heilongjiangensis/honei/japonica/massiliae/montanensis/parkeri/peacockii/philipii/rhipicephali/rickettsii/sibirica/slovaca]
specI_v2_Cluster134	272944.PRJNA42	780 Rickettsia sp. [C aeschlimannii/africae/amblyommii/conorii/gravesii/heilongjiangensis/honei/japonica/massiliae/montanensis/parkeri/peacockii/philipii/rhipicephali/rickettsii/sibirica/slovaca]
specI_v2_Cluster134	272951.PRJNA1414	780 Rickettsia sp. [C aeschlimannii/africae/amblyommii/conorii/gravesii/heilongjiangensis/honei/japonica/massiliae/montanensis/parkeri/peacockii/philipii/rhipicephali/rickettsii/sibirica/slovaca]
specI_v2_Cluster134	347255.PRJNA18269	780 Rickettsia sp. [C aeschlimannii/africae/amblyommii/conorii/gravesii/heilongjiangensis/honei/japonica/massiliae/montanensis/parkeri/peacockii/philipii/rhipicephali/rickettsii/sibirica/slovaca]
specI_v2_Cluster134	392021.PRJNA9636	780 Rickettsia sp. [C aeschlimannii/africae/amblyommii/conorii/gravesii/heilongjiangensis/honei/japonica/massiliae/montanensis/parkeri/peacockii/philipii/rhipicephali/rickettsii/sibirica/slovaca]
specI_v2_Cluster134	416276.PRJNA18271	780 Rickettsia sp. [C aeschlimannii/africae/amblyommii/conorii/gravesii/heilongjiangensis/honei/japonica/massiliae/montanensis/parkeri/peacockii/philipii/rhipicephali/rickettsii/sibirica/slovaca]
specI_v2_Cluster134	45262.PRJEB6087	780 Rickettsia sp. [C aeschlimannii/africae/amblyommii/conorii/gravesii/heilongjiangensis/honei/japonica/massiliae/montanensis/parkeri/peacockii/philipii/rhipicephali/rickettsii/sibirica/slovaca]
specI_v2_Cluster134	452659.PRJNA19943	780 Rickettsia sp. [C aeschlimannii/africae/amblyommii/conorii/gravesii/heilongjiangensis/honei/japonica/massiliae/montanensis/parkeri/peacockii/philipii/rhipicephali/rickettsii/sibirica/slovaca]
specI_v2_Cluster134	481009.PRJNA75027	780 Rickettsia sp. [C aeschlimannii/africae/amblyommii/conorii/gravesii/heilongjiangensis/honei/japonica/massiliae/montanensis/parkeri/peacockii/philipii/rhipicephali/rickettsii/sibirica/slovaca]
specI_v2_Cluster134	562019.PRJNA31309	780 Rickettsia sp. [C aeschlimannii/africae/amblyommii/conorii/gravesii/heilongjiangensis/honei/japonica/massiliae/montanensis/parkeri/peacockii/philipii/rhipicephali/rickettsii/sibirica/slovaca]
specI_v2_Cluster134	652620.PRJDA38487	780 Rickettsia sp. [C aeschlimannii/africae/amblyommii/conorii/gravesii/heilongjiangensis/honei/japonica/massiliae/montanensis/parkeri/peacockii/philipii/rhipicephali/rickettsii/sibirica/slovaca]
specI_v2_Cluster134	652620.PRJNA175417	780 Rickettsia sp. [C aeschlimannii/africae/amblyommii/conorii/gravesii/heilongjiangensis/honei/japonica/massiliae/montanensis/parkeri/peacockii/philipii/rhipicephali/rickettsii/sibirica/slovaca]
specI_v2_Cluster134	941638.PRJNA15712	780 Rickettsia sp. [C aeschlimannii/africae/amblyommii/conorii/gravesii/heilongjiangensis/honei/japonica/massiliae/montanensis/parkeri/peacockii/philipii/rhipicephali/rickettsii/sibirica/slovaca]
specI_v2_Cluster1076	1340495.PRJNA206042	1598 Lactobacillus reuteri
specI_v2_Cluster1076	1358027.PRJNA211728	1598 Lactobacillus reuteri
specI_v2_Cluster1076	1598.PRJNA248653	1598 Lactobacillus reuteri
specI_v2_Cluster1076	349123.PRJNA13431	1598 Lactobacillus reuteri
specI_v2_Cluster1076	491077.PRJNA30643	1598 Lactobacillus reuteri
specI_v2_Cluster1076	525341.PRJNA31553	1598 Lactobacillus reuteri
specI_v2_Cluster1076	548485.PRJNA31511	1598 Lactobacillus reuteri
specI_v2_Cluster1076	557433.PRJDA19011	1598 Lactobacillus reuteri
specI_v2_Cluster1076	557436.PRJNA15766	1598 Lactobacillus reuteri
specI_v2_Cluster1076	585517.PRJNA34627	1598 Lactobacillus reuteri
specI_v2_Cluster1076	863368.PRJNA50437	1598 Lactobacillus reuteri
specI_v2_Cluster1076	863369.PRJNA50435	1598 Lactobacillus reuteri
specI_v2_Cluster1076	927703.PRJEA63411	1598 Lactobacillus reuteri
specI_v2_Cluster107	1017266.PRJNA66291	1363 Lactococcus garvieae
specI_v2_Cluster107	1091039.PRJNA73567	1363 Lactococcus garvieae
specI_v2_Cluster107	1091040.PRJNA73569	1363 Lactococcus garvieae
specI_v2_Cluster107	1181234.PRJNA161657	1363 Lactococcus garvieae
specI_v2_Cluster107	1223498.PRJDB424	1363 Lactococcus garvieae
specI_v2_Cluster107	1229518.PRJNA174284	1363 Lactococcus garvieae
specI_v2_Cluster107	420889.PRJNA82563	1363 Lactococcus garvieae
specI_v2_Cluster107	420890.PRJDA18707	1363 Lactococcus garvieae
specI_v2_Cluster107	913847.PRJNA59787	1363 Lactococcus garvieae
specI_v2_Cluster107	998087.PRJNA63669	1363 Lactococcus garvieae
specI_v2_Cluster933	1249526.PRJNA178793	75985 Mannheimia haemolytica
specI_v2_Cluster933	1249531.PRJNA178795	75985 Mannheimia haemolytica
specI_v2_Cluster933	1261126.PRJNA181152	75985 Mannheimia haemolytica
specI_v2_Cluster933	1311759.PRJNA194566	75985 Mannheimia haemolytica
specI_v2_Cluster933	1311760.PRJNA194567	75985 Mannheimia haemolytica
specI_v2_Cluster933	1316932.PRJNA196475	75985 Mannheimia haemolytica
specI_v2_Cluster933	1329902.PRJNA200976	75985 Mannheimia haemolytica
specI_v2_Cluster933	1329903.PRJNA200977	75985 Mannheimia haemolytica
specI_v2_Cluster933	1329904.PRJNA200972	75985 Mannheimia haemolytica
specI_v2_Cluster933	1329905.PRJNA200973	75985 Mannheimia haemolytica
specI_v2_Cluster933	1329906.PRJNA200975	75985 Mannheimia haemolytica
specI_v2_Cluster933	1366053.PRJNA212438	75985 Mannheimia haemolytica
specI_v2_Cluster933	272629.PRJNA221	75985 Mannheimia haemolytica
specI_v2_Cluster933	669261.PRJNA40171	75985 Mannheimia haemolytica
specI_v2_Cluster933	669262.PRJNA40173	75985 Mannheimia haemolytica
specI_v2_Cluster289	1074092.PRJNA71947	1309 Streptococcus mutans
specI_v2_Cluster289	1074093.PRJNA71949	1309 Streptococcus mutans
specI_v2_Cluster289	1074095.PRJNA71953	1309 Streptococcus mutans
specI_v2_Cluster289	1074100.PRJNA71955	1309 Streptococcus mutans
specI_v2_Cluster289	1074101.PRJNA71957	1309 Streptococcus mutans
specI_v2_Cluster289	1074102.PRJNA71959	1309 Streptococcus mutans
specI_v2_Cluster289	1074104.PRJNA71961	1309 Streptococcus mutans
specI_v2_Cluster289	1074105.PRJNA71963	1309 Streptococcus mutans
specI_v2_Cluster289	1074106.PRJNA71965	1309 Streptococcus mutans
specI_v2_Cluster289	1074107.PRJNA71967	1309 Streptococcus mutans
specI_v2_Cluster289	1074108.PRJNA71969	1309 Streptococcus mutans
specI_v2_Cluster289	1074109.PRJNA71971	1309 Streptococcus mutans
specI_v2_Cluster289	1074111.PRJNA71973	1309 Streptococcus mutans
specI_v2_Cluster289	1074112.PRJNA71975	1309 Streptococcus mutans
specI_v2_Cluster289	1074113.PRJNA71977	1309 Streptococcus mutans
specI_v2_Cluster289	1074114.PRJNA71979	1309 Streptococcus mutans
specI_v2_Cluster289	1074115.PRJNA71981	1309 Streptococcus mutans
specI_v2_Cluster289	1074116.PRJNA71983	1309 Streptococcus mutans
specI_v2_Cluster289	1074118.PRJNA71987	1309 Streptococcus mutans
specI_v2_Cluster289	1074119.PRJNA71989	1309 Streptococcus mutans
specI_v2_Cluster289	1074120.PRJNA71991	1309 Streptococcus mutans
specI_v2_Cluster289	1074121.PRJNA71993	1309 Streptococcus mutans
specI_v2_Cluster289	1074122.PRJNA71995	1309 Streptococcus mutans
specI_v2_Cluster289	1074123.PRJNA71997	1309 Streptococcus mutans
specI_v2_Cluster289	1074124.PRJNA71999	1309 Streptococcus mutans
specI_v2_Cluster289	1074125.PRJNA72001	1309 Streptococcus mutans
specI_v2_Cluster289	1074126.PRJNA72003	1309 Streptococcus mutans
specI_v2_Cluster289	1074127.PRJNA72005	1309 Streptococcus mutans
specI_v2_Cluster289	1074128.PRJNA72007	1309 Streptococcus mutans
specI_v2_Cluster289	1074129.PRJNA72009	1309 Streptococcus mutans
specI_v2_Cluster289	1074130.PRJNA72011	1309 Streptococcus mutans
specI_v2_Cluster289	1074134.PRJNA72017	1309 Streptococcus mutans
specI_v2_Cluster289	1074135.PRJNA72019	1309 Streptococcus mutans
specI_v2_Cluster289	1074136.PRJNA72021	1309 Streptococcus mutans
specI_v2_Cluster289	1074137.PRJNA72023	1309 Streptococcus mutans
specI_v2_Cluster289	1074138.PRJNA72025	1309 Streptococcus mutans
specI_v2_Cluster289	1074140.PRJNA72029	1309 Streptococcus mutans
specI_v2_Cluster289	1074143.PRJNA72033	1309 Streptococcus mutans
specI_v2_Cluster289	1074144.PRJNA72035	1309 Streptococcus mutans
specI_v2_Cluster289	1074146.PRJNA72037	1309 Streptococcus mutans
specI_v2_Cluster289	1074148.PRJNA72039	1309 Streptococcus mutans
specI_v2_Cluster289	1074149.PRJNA72041	1309 Streptococcus mutans
specI_v2_Cluster289	1074151.PRJNA72045	1309 Streptococcus mutans
specI_v2_Cluster289	1074153.PRJNA72049	1309 Streptococcus mutans
specI_v2_Cluster289	1074154.PRJNA72051	1309 Streptococcus mutans
specI_v2_Cluster289	1074155.PRJNA72053	1309 Streptococcus mutans
specI_v2_Cluster289	1074156.PRJNA72055	1309 Streptococcus mutans
specI_v2_Cluster289	1074157.PRJNA72057	1309 Streptococcus mutans
specI_v2_Cluster289	1074159.PRJNA72061	1309 Streptococcus mutans
specI_v2_Cluster289	1074160.PRJNA72063	1309 Streptococcus mutans
specI_v2_Cluster289	1074161.PRJNA72065	1309 Streptococcus mutans
specI_v2_Cluster289	1074162.PRJNA72067	1309 Streptococcus mutans
specI_v2_Cluster289	1074163.PRJNA72069	1309 Streptococcus mutans
specI_v2_Cluster289	1074164.PRJNA72071	1309 Streptococcus mutans
specI_v2_Cluster289	1074165.PRJNA72073	1309 Streptococcus mutans
specI_v2_Cluster289	1074166.PRJNA72075	1309 Streptococcus mutans
specI_v2_Cluster289	1074167.PRJNA72077	1309 Streptococcus mutans
specI_v2_Cluster289	1074168.PRJNA72079	1309 Streptococcus mutans
specI_v2_Cluster289	1074169.PRJNA72081	1309 Streptococcus mutans
specI_v2_Cluster289	1074170.PRJNA72083	1309 Streptococcus mutans
specI_v2_Cluster289	1074171.PRJNA72085	1309 Streptococcus mutans
specI_v2_Cluster289	1074173.PRJNA72087	1309 Streptococcus mutans
specI_v2_Cluster289	1074175.PRJNA72089	1309 Streptococcus mutans
specI_v2_Cluster289	1074176.PRJNA72091	1309 Streptococcus mutans
specI_v2_Cluster289	1074177.PRJNA72093	1309 Streptococcus mutans
specI_v2_Cluster289	1074178.PRJNA72095	1309 Streptococcus mutans
specI_v2_Cluster289	1074179.PRJNA72097	1309 Streptococcus mutans
specI_v2_Cluster289	1074180.PRJNA72099	1309 Streptococcus mutans
specI_v2_Cluster289	1074181.PRJNA72101	1309 Streptococcus mutans
specI_v2_Cluster289	1074182.PRJNA72103	1309 Streptococcus mutans
specI_v2_Cluster289	1074183.PRJNA72105	1309 Streptococcus mutans
specI_v2_Cluster289	1074184.PRJNA72107	1309 Streptococcus mutans
specI_v2_Cluster289	1074185.PRJNA72109	1309 Streptococcus mutans
specI_v2_Cluster289	1074186.PRJNA72111	1309 Streptococcus mutans
specI_v2_Cluster289	1074190.PRJNA72115	1309 Streptococcus mutans
specI_v2_Cluster289	1123310.PRJNA169765	1309 Streptococcus mutans
specI_v2_Cluster289	1155071.PRJDB67	1309 Streptococcus mutans
specI_v2_Cluster289	1198676.PRJNA168469	1309 Streptococcus mutans
specI_v2_Cluster289	1225187.PRJNA173247	1309 Streptococcus mutans
specI_v2_Cluster289	1225188.PRJNA173248	1309 Streptococcus mutans
specI_v2_Cluster289	1225190.PRJNA173250	1309 Streptococcus mutans
specI_v2_Cluster289	1225193.PRJNA173254	1309 Streptococcus mutans
specI_v2_Cluster289	1225195.PRJNA173256	1309 Streptococcus mutans
specI_v2_Cluster289	1225197.PRJNA173258	1309 Streptococcus mutans
specI_v2_Cluster289	1225201.PRJNA173262	1309 Streptococcus mutans
specI_v2_Cluster289	1225202.PRJNA173265	1309 Streptococcus mutans
specI_v2_Cluster289	1225204.PRJNA173269	1309 Streptococcus mutans
specI_v2_Cluster289	1257037.PRJNA179252	1309 Streptococcus mutans
specI_v2_Cluster289	1257038.PRJNA179253	1309 Streptococcus mutans
specI_v2_Cluster289	1257039.PRJNA179254	1309 Streptococcus mutans
specI_v2_Cluster289	1257040.PRJNA179255	1309 Streptococcus mutans
specI_v2_Cluster289	1257041.PRJNA179256	1309 Streptococcus mutans
specI_v2_Cluster289	1257042.PRJNA179257	1309 Streptococcus mutans
specI_v2_Cluster289	1403829.PRJNA219430	1309 Streptococcus mutans
specI_v2_Cluster289	1404260.PRJNA221218	1309 Streptococcus mutans
specI_v2_Cluster289	210007.PRJNA333	1309 Streptococcus mutans
specI_v2_Cluster289	511691.PRJDA28997	1309 Streptococcus mutans
specI_v2_Cluster289	857099.PRJNA49867	1309 Streptococcus mutans
specI_v2_Cluster289	857100.PRJNA49865	1309 Streptococcus mutans
specI_v2_Cluster289	857101.PRJNA49863	1309 Streptococcus mutans
specI_v2_Cluster289	857102.PRJNA49861	1309 Streptococcus mutans
specI_v2_Cluster289	857103.PRJNA49859	1309 Streptococcus mutans
specI_v2_Cluster289	857104.PRJNA49855	1309 Streptococcus mutans
specI_v2_Cluster289	857105.PRJNA49853	1309 Streptococcus mutans
specI_v2_Cluster289	857106.PRJNA49851	1309 Streptococcus mutans
specI_v2_Cluster289	857107.PRJNA49849	1309 Streptococcus mutans
specI_v2_Cluster289	857108.PRJNA49847	1309 Streptococcus mutans
specI_v2_Cluster289	857109.PRJNA49845	1309 Streptococcus mutans
specI_v2_Cluster289	857110.PRJNA49843	1309 Streptococcus mutans
specI_v2_Cluster289	857111.PRJNA49841	1309 Streptococcus mutans
specI_v2_Cluster289	857112.PRJNA49839	1309 Streptococcus mutans
specI_v2_Cluster289	857113.PRJNA49837	1309 Streptococcus mutans
specI_v2_Cluster289	857114.PRJNA49835	1309 Streptococcus mutans
specI_v2_Cluster289	857115.PRJNA49833	1309 Streptococcus mutans
specI_v2_Cluster289	857116.PRJNA49831	1309 Streptococcus mutans
specI_v2_Cluster289	857117.PRJNA49829	1309 Streptococcus mutans
specI_v2_Cluster289	857118.PRJNA49827	1309 Streptococcus mutans
specI_v2_Cluster289	857119.PRJNA49825	1309 Streptococcus mutans
specI_v2_Cluster289	857120.PRJNA49823	1309 Streptococcus mutans
specI_v2_Cluster289	857121.PRJNA49821	1309 Streptococcus mutans
specI_v2_Cluster289	857122.PRJNA49819	1309 Streptococcus mutans
specI_v2_Cluster289	857123.PRJNA49817	1309 Streptococcus mutans
specI_v2_Cluster289	857124.PRJNA49815	1309 Streptococcus mutans
specI_v2_Cluster289	857125.PRJNA49813	1309 Streptococcus mutans
specI_v2_Cluster289	857126.PRJNA49811	1309 Streptococcus mutans
specI_v2_Cluster289	857127.PRJNA49809	1309 Streptococcus mutans
specI_v2_Cluster289	857128.PRJNA49807	1309 Streptococcus mutans
specI_v2_Cluster289	857129.PRJNA49805	1309 Streptococcus mutans
specI_v2_Cluster289	857130.PRJNA49803	1309 Streptococcus mutans
specI_v2_Cluster289	857131.PRJNA49801	1309 Streptococcus mutans
specI_v2_Cluster289	857132.PRJNA49799	1309 Streptococcus mutans
specI_v2_Cluster289	857133.PRJNA49797	1309 Streptococcus mutans
specI_v2_Cluster289	857134.PRJNA49795	1309 Streptococcus mutans
specI_v2_Cluster289	857135.PRJNA49793	1309 Streptococcus mutans
specI_v2_Cluster289	857136.PRJNA49791	1309 Streptococcus mutans
specI_v2_Cluster289	857137.PRJNA49789	1309 Streptococcus mutans
specI_v2_Cluster289	857138.PRJNA49787	1309 Streptococcus mutans
specI_v2_Cluster289	857139.PRJNA49785	1309 Streptococcus mutans
specI_v2_Cluster289	857140.PRJNA49783	1309 Streptococcus mutans
specI_v2_Cluster289	857141.PRJNA49781	1309 Streptococcus mutans
specI_v2_Cluster289	857142.PRJNA49779	1309 Streptococcus mutans
specI_v2_Cluster289	857144.PRJNA49775	1309 Streptococcus mutans
specI_v2_Cluster289	857145.PRJNA49773	1309 Streptococcus mutans
specI_v2_Cluster289	857146.PRJNA49771	1309 Streptococcus mutans
specI_v2_Cluster289	857147.PRJNA49769	1309 Streptococcus mutans
specI_v2_Cluster289	857148.PRJNA49767	1309 Streptococcus mutans
specI_v2_Cluster289	857149.PRJNA49765	1309 Streptococcus mutans
specI_v2_Cluster289	857150.PRJNA49763	1309 Streptococcus mutans
specI_v2_Cluster289	857151.PRJNA49761	1309 Streptococcus mutans
specI_v2_Cluster289	857152.PRJNA49759	1309 Streptococcus mutans
specI_v2_Cluster289	857153.PRJNA49757	1309 Streptococcus mutans
specI_v2_Cluster289	857154.PRJNA49755	1309 Streptococcus mutans
specI_v2_Cluster289	857155.PRJNA49753	1309 Streptococcus mutans
specI_v2_Cluster79	1006551.PRJNA65523	570 Klebsiella sp. [C michiganensis/oxytoca]
specI_v2_Cluster79	1134455.PRJNA81141	570 Klebsiella sp. [C michiganensis/oxytoca]
specI_v2_Cluster79	1168170.PRJNA185290	570 Klebsiella sp. [C michiganensis/oxytoca]
specI_v2_Cluster79	1191061.PRJNA167370	570 Klebsiella sp. [C michiganensis/oxytoca]
specI_v2_Cluster79	1256995.PRJNA181050	570 Klebsiella sp. [C michiganensis/oxytoca]
specI_v2_Cluster79	1256996.PRJNA181051	570 Klebsiella sp. [C michiganensis/oxytoca]
specI_v2_Cluster79	1308980.PRJNA194061	570 Klebsiella sp. [C michiganensis/oxytoca]
specI_v2_Cluster79	1328428.PRJNA201942	570 Klebsiella sp. [C michiganensis/oxytoca]
specI_v2_Cluster79	1328429.PRJNA201943	570 Klebsiella sp. [C michiganensis/oxytoca]
specI_v2_Cluster79	1328430.PRJNA201956	570 Klebsiella sp. [C michiganensis/oxytoca]
specI_v2_Cluster79	1328431.PRJNA201957	570 Klebsiella sp. [C michiganensis/oxytoca]
specI_v2_Cluster79	1333852.PRJNA202895	570 Klebsiella sp. [C michiganensis/oxytoca]
specI_v2_Cluster79	1350470.PRJNA209576	570 Klebsiella sp. [C michiganensis/oxytoca]
specI_v2_Cluster79	1409787.PRJNA223655	570 Klebsiella sp. [C michiganensis/oxytoca]
specI_v2_Cluster79	1416754.PRJNA226202	570 Klebsiella sp. [C michiganensis/oxytoca]
specI_v2_Cluster79	290336.PRJNA174058	570 Klebsiella sp. [C michiganensis/oxytoca]
specI_v2_Cluster79	571.PRJNA231221	570 Klebsiella sp. [C michiganensis/oxytoca]
specI_v2_Cluster79	571.PRJNA248329	570 Klebsiella sp. [C michiganensis/oxytoca]
specI_v2_Cluster79	571.PRJNA253752	570 Klebsiella sp. [C michiganensis/oxytoca]
specI_v2_Cluster79	883117.PRJNA52137	570 Klebsiella sp. [C michiganensis/oxytoca]
specI_v2_Cluster79	883118.PRJNA52139	570 Klebsiella sp. [C michiganensis/oxytoca]
specI_v2_Cluster79	883120.PRJNA52143	570 Klebsiella sp. [C michiganensis/oxytoca]
specI_v2_Cluster79	883123.PRJNA52149	570 Klebsiella sp. [C michiganensis/oxytoca]
specI_v2_Cluster79	883125.PRJNA52153	570 Klebsiella sp. [C michiganensis/oxytoca]
specI_v2_Cluster79	936564.PRJNA165913	570 Klebsiella sp. [C michiganensis/oxytoca]
specI_v2_Cluster79	936565.PRJNA78567	570 Klebsiella sp. [C michiganensis/oxytoca]
specI_v2_Cluster582	1134501.PRJNA81675	803 Bartonella quintana
specI_v2_Cluster582	1134502.PRJNA81677	803 Bartonella quintana
specI_v2_Cluster582	1134503.PRJNA81679	803 Bartonella quintana
specI_v2_Cluster582	1134504.PRJNA81681	803 Bartonella quintana
specI_v2_Cluster582	1134505.PRJNA81683	803 Bartonella quintana
specI_v2_Cluster582	1134506.PRJNA81685	803 Bartonella quintana
specI_v2_Cluster582	1134507.PRJNA81687	803 Bartonella quintana
specI_v2_Cluster582	1225179.PRJNA173218	803 Bartonella quintana
specI_v2_Cluster582	1402974.PRJNA221532	803 Bartonella quintana
specI_v2_Cluster582	1402975.PRJNA221533	803 Bartonella quintana
specI_v2_Cluster582	1402976.PRJNA221534	803 Bartonella quintana
specI_v2_Cluster582	1402977.PRJNA221535	803 Bartonella quintana
specI_v2_Cluster582	1402978.PRJNA221536	803 Bartonella quintana
specI_v2_Cluster582	283165.PRJNA44	803 Bartonella quintana
specI_v2_Cluster255	106649.PRJDB1754	469 Acinetobacter sp. [C guillouiae/lwoffii]
specI_v2_Cluster255	1144662.PRJNA183229	469 Acinetobacter sp. [C guillouiae/lwoffii]
specI_v2_Cluster255	1144665.PRJNA183231	469 Acinetobacter sp. [C guillouiae/lwoffii]
specI_v2_Cluster255	1144670.PRJNA183232	469 Acinetobacter sp. [C guillouiae/lwoffii]
specI_v2_Cluster255	1144673.PRJNA183228	469 Acinetobacter sp. [C guillouiae/lwoffii]
specI_v2_Cluster255	1144674.PRJNA183333	469 Acinetobacter sp. [C guillouiae/lwoffii]
specI_v2_Cluster255	1217667.PRJNA183262	469 Acinetobacter sp. [C guillouiae/lwoffii]
specI_v2_Cluster255	1217668.PRJNA183261	469 Acinetobacter sp. [C guillouiae/lwoffii]
specI_v2_Cluster255	1217669.PRJNA183318	469 Acinetobacter sp. [C guillouiae/lwoffii]
specI_v2_Cluster255	1221307.PRJNA172714	469 Acinetobacter sp. [C guillouiae/lwoffii]
specI_v2_Cluster255	1400346.PRJNA219244	469 Acinetobacter sp. [C guillouiae/lwoffii]
specI_v2_Cluster255	575588.PRJNA38343	469 Acinetobacter sp. [C guillouiae/lwoffii]
specI_v2_Cluster255	981327.PRJNA62417	469 Acinetobacter sp. [C guillouiae/lwoffii]
specI_v2_Cluster576	1132497.PRJNA80889	43080 Sulfolobus islandicus
specI_v2_Cluster576	1132498.PRJNA80891	43080 Sulfolobus islandicus
specI_v2_Cluster576	1132499.PRJNA80893	43080 Sulfolobus islandicus
specI_v2_Cluster576	1132500.PRJNA80895	43080 Sulfolobus islandicus
specI_v2_Cluster576	1132501.PRJNA80897	43080 Sulfolobus islandicus
specI_v2_Cluster576	1132502.PRJNA80899	43080 Sulfolobus islandicus
specI_v2_Cluster576	1132503.PRJNA80901	43080 Sulfolobus islandicus
specI_v2_Cluster576	1132504.PRJNA80903	43080 Sulfolobus islandicus
specI_v2_Cluster576	1132505.PRJNA80905	43080 Sulfolobus islandicus
specI_v2_Cluster576	1132506.PRJNA80907	43080 Sulfolobus islandicus
specI_v2_Cluster576	1241935.PRJNA177222	43080 Sulfolobus islandicus
specI_v2_Cluster576	419942.PRJNA18651	43080 Sulfolobus islandicus
specI_v2_Cluster576	425944.PRJNA18803	43080 Sulfolobus islandicus
specI_v2_Cluster576	426118.PRJNA18807	43080 Sulfolobus islandicus
specI_v2_Cluster576	427317.PRJNA18871	43080 Sulfolobus islandicus
specI_v2_Cluster576	427318.PRJNA18873	43080 Sulfolobus islandicus
specI_v2_Cluster576	429572.PRJNA18987	43080 Sulfolobus islandicus
specI_v2_Cluster576	439386.PRJNA19487	43080 Sulfolobus islandicus
specI_v2_Cluster576	930943.PRJNA60481	43080 Sulfolobus islandicus
specI_v2_Cluster576	930945.PRJNA60485	43080 Sulfolobus islandicus
specI_v2_Cluster182	1042402.PRJNA67863	1358 Lactococcus lactis
specI_v2_Cluster182	1046624.PRJDA68077	1358 Lactococcus lactis
specI_v2_Cluster182	1117941.PRJNA196165	1358 Lactococcus lactis
specI_v2_Cluster182	1137134.PRJNA81819	1358 Lactococcus lactis
specI_v2_Cluster182	1149132.PRJNA83637	1358 Lactococcus lactis
specI_v2_Cluster182	1234601.PRJNA175670	1358 Lactococcus lactis
specI_v2_Cluster182	1236944.PRJDB643	1358 Lactococcus lactis
specI_v2_Cluster182	1283280.PRJNA175672	1358 Lactococcus lactis
specI_v2_Cluster182	1358.PRJNA255324	1358 Lactococcus lactis
specI_v2_Cluster182	1358.PRJNA260691	1358 Lactococcus lactis
specI_v2_Cluster182	1360.PRJNA239124	1358 Lactococcus lactis
specI_v2_Cluster182	1360.PRJNA261703	1358 Lactococcus lactis
specI_v2_Cluster182	1379274.PRJNA213570	1358 Lactococcus lactis
specI_v2_Cluster182	1390360.PRJEB4823	1358 Lactococcus lactis
specI_v2_Cluster182	1399116.PRJNA218564	1358 Lactococcus lactis
specI_v2_Cluster182	1399116.PRJNA225028	1358 Lactococcus lactis
specI_v2_Cluster182	1408260.PRJNA222498	1358 Lactococcus lactis
specI_v2_Cluster182	272623.PRJNA72	1358 Lactococcus lactis
specI_v2_Cluster182	44688.PRJNA247972	1358 Lactococcus lactis
specI_v2_Cluster182	684738.PRJNA41115	1358 Lactococcus lactis
specI_v2_Cluster182	929102.PRJNA60377	1358 Lactococcus lactis
specI_v2_Cluster294	1075091.PRJNA71727	1485 Clostridium sp. [C botulinum/sporogenes]
specI_v2_Cluster294	1232188.PRJNA175309	1485 Clostridium sp. [C botulinum/sporogenes]
specI_v2_Cluster294	1379740.PRJNA213609	1485 Clostridium sp. [C botulinum/sporogenes]
specI_v2_Cluster294	1407017.PRJDB1500	1485 Clostridium sp. [C botulinum/sporogenes]
specI_v2_Cluster294	1491.PRJNA243331	1485 Clostridium sp. [C botulinum/sporogenes]
specI_v2_Cluster294	1509.PRJNA239205	1485 Clostridium sp. [C botulinum/sporogenes]
specI_v2_Cluster294	413999.PRJNA193	1485 Clostridium sp. [C botulinum/sporogenes]
specI_v2_Cluster294	441770.PRJNA19517	1485 Clostridium sp. [C botulinum/sporogenes]
specI_v2_Cluster294	441771.PRJNA19521	1485 Clostridium sp. [C botulinum/sporogenes]
specI_v2_Cluster294	441772.PRJNA19519	1485 Clostridium sp. [C botulinum/sporogenes]
specI_v2_Cluster294	445335.PRJNA20013	1485 Clostridium sp. [C botulinum/sporogenes]
specI_v2_Cluster294	445336.PRJNA20015	1485 Clostridium sp. [C botulinum/sporogenes]
specI_v2_Cluster294	471871.PRJNA20549	1485 Clostridium sp. [C botulinum/sporogenes]
specI_v2_Cluster294	498213.PRJNA28505	1485 Clostridium sp. [C botulinum/sporogenes]
specI_v2_Cluster294	498214.PRJNA28507	1485 Clostridium sp. [C botulinum/sporogenes]
specI_v2_Cluster294	515621.PRJNA29077	1485 Clostridium sp. [C botulinum/sporogenes]
specI_v2_Cluster294	536232.PRJNA29859	1485 Clostridium sp. [C botulinum/sporogenes]
specI_v2_Cluster294	758678.PRJNA47575	1485 Clostridium sp. [C botulinum/sporogenes]
specI_v2_Cluster294	941968.PRJEA61511	1485 Clostridium sp. [C botulinum/sporogenes]
specI_v2_Cluster996	1287074.PRJNA171524	68287 Mesorhizobium sp. [C LNJC372A00/LNJC380A00/LNJC384A00/LNJC391B00/LNJC394B00/LNJC395A00/LNJC398B00/LNJC399B00/LNJC403B00/LNJC405B00/LSHC412B00/LSHC414A00/LSHC416B00/LSHC422A00/LSHC424B00/LSHC426A00/LSHC432A00/LSJC264A00/LSJC265A00/LSJC268A00/LSJC269B00/LSJC277A00/LSJC285A00/L2C054A000/L2C066B000/L2C067A000/L2C085B000/L2C089B000/L103C105A0/L103C119B0/L103C120A0/L103C131B0/L103C565B0/URHB0007]
specI_v2_Cluster996	1287085.PRJNA171524	68287 Mesorhizobium sp. [C LNJC372A00/LNJC380A00/LNJC384A00/LNJC391B00/LNJC394B00/LNJC395A00/LNJC398B00/LNJC399B00/LNJC403B00/LNJC405B00/LSHC412B00/LSHC414A00/LSHC416B00/LSHC422A00/LSHC424B00/LSHC426A00/LSHC432A00/LSJC264A00/LSJC265A00/LSJC268A00/LSJC269B00/LSJC277A00/LSJC285A00/L2C054A000/L2C066B000/L2C067A000/L2C085B000/L2C089B000/L103C105A0/L103C119B0/L103C120A0/L103C131B0/L103C565B0/URHB0007]
specI_v2_Cluster996	1287086.PRJNA171524	68287 Mesorhizobium sp. [C LNJC372A00/LNJC380A00/LNJC384A00/LNJC391B00/LNJC394B00/LNJC395A00/LNJC398B00/LNJC399B00/LNJC403B00/LNJC405B00/LSHC412B00/LSHC414A00/LSHC416B00/LSHC422A00/LSHC424B00/LSHC426A00/LSHC432A00/LSJC264A00/LSJC265A00/LSJC268A00/LSJC269B00/LSJC277A00/LSJC285A00/L2C054A000/L2C066B000/L2C067A000/L2C085B000/L2C089B000/L103C105A0/L103C119B0/L103C120A0/L103C131B0/L103C565B0/URHB0007]
specI_v2_Cluster996	1287089.PRJNA171524	68287 Mesorhizobium sp. [C LNJC372A00/LNJC380A00/LNJC384A00/LNJC391B00/LNJC394B00/LNJC395A00/LNJC398B00/LNJC399B00/LNJC403B00/LNJC405B00/LSHC412B00/LSHC414A00/LSHC416B00/LSHC422A00/LSHC424B00/LSHC426A00/LSHC432A00/LSJC264A00/LSJC265A00/LSJC268A00/LSJC269B00/LSJC277A00/LSJC285A00/L2C054A000/L2C066B000/L2C067A000/L2C085B000/L2C089B000/L103C105A0/L103C119B0/L103C120A0/L103C131B0/L103C565B0/URHB0007]
specI_v2_Cluster996	1287094.PRJNA171524	68287 Mesorhizobium sp. [C LNJC372A00/LNJC380A00/LNJC384A00/LNJC391B00/LNJC394B00/LNJC395A00/LNJC398B00/LNJC399B00/LNJC403B00/LNJC405B00/LSHC412B00/LSHC414A00/LSHC416B00/LSHC422A00/LSHC424B00/LSHC426A00/LSHC432A00/LSJC264A00/LSJC265A00/LSJC268A00/LSJC269B00/LSJC277A00/LSJC285A00/L2C054A000/L2C066B000/L2C067A000/L2C085B000/L2C089B000/L103C105A0/L103C119B0/L103C120A0/L103C131B0/L103C565B0/URHB0007]
specI_v2_Cluster996	1287100.PRJNA171524	68287 Mesorhizobium sp. [C LNJC372A00/LNJC380A00/LNJC384A00/LNJC391B00/LNJC394B00/LNJC395A00/LNJC398B00/LNJC399B00/LNJC403B00/LNJC405B00/LSHC412B00/LSHC414A00/LSHC416B00/LSHC422A00/LSHC424B00/LSHC426A00/LSHC432A00/LSJC264A00/LSJC265A00/LSJC268A00/LSJC269B00/LSJC277A00/LSJC285A00/L2C054A000/L2C066B000/L2C067A000/L2C085B000/L2C089B000/L103C105A0/L103C119B0/L103C120A0/L103C131B0/L103C565B0/URHB0007]
specI_v2_Cluster996	1287105.PRJNA171524	68287 Mesorhizobium sp. [C LNJC372A00/LNJC380A00/LNJC384A00/LNJC391B00/LNJC394B00/LNJC395A00/LNJC398B00/LNJC399B00/LNJC403B00/LNJC405B00/LSHC412B00/LSHC414A00/LSHC416B00/LSHC422A00/LSHC424B00/LSHC426A00/LSHC432A00/LSJC264A00/LSJC265A00/LSJC268A00/LSJC269B00/LSJC277A00/LSJC285A00/L2C054A000/L2C066B000/L2C067A000/L2C085B000/L2C089B000/L103C105A0/L103C119B0/L103C120A0/L103C131B0/L103C565B0/URHB0007]
specI_v2_Cluster996	1287106.PRJNA171524	68287 Mesorhizobium sp. [C LNJC372A00/LNJC380A00/LNJC384A00/LNJC391B00/LNJC394B00/LNJC395A00/LNJC398B00/LNJC399B00/LNJC403B00/LNJC405B00/LSHC412B00/LSHC414A00/LSHC416B00/LSHC422A00/LSHC424B00/LSHC426A00/LSHC432A00/LSJC264A00/LSJC265A00/LSJC268A00/LSJC269B00/LSJC277A00/LSJC285A00/L2C054A000/L2C066B000/L2C067A000/L2C085B000/L2C089B000/L103C105A0/L103C119B0/L103C120A0/L103C131B0/L103C565B0/URHB0007]
specI_v2_Cluster996	1287117.PRJNA171524	68287 Mesorhizobium sp. [C LNJC372A00/LNJC380A00/LNJC384A00/LNJC391B00/LNJC394B00/LNJC395A00/LNJC398B00/LNJC399B00/LNJC403B00/LNJC405B00/LSHC412B00/LSHC414A00/LSHC416B00/LSHC422A00/LSHC424B00/LSHC426A00/LSHC432A00/LSJC264A00/LSJC265A00/LSJC268A00/LSJC269B00/LSJC277A00/LSJC285A00/L2C054A000/L2C066B000/L2C067A000/L2C085B000/L2C089B000/L103C105A0/L103C119B0/L103C120A0/L103C131B0/L103C565B0/URHB0007]
specI_v2_Cluster996	1287120.PRJNA171524	68287 Mesorhizobium sp. [C LNJC372A00/LNJC380A00/LNJC384A00/LNJC391B00/LNJC394B00/LNJC395A00/LNJC398B00/LNJC399B00/LNJC403B00/LNJC405B00/LSHC412B00/LSHC414A00/LSHC416B00/LSHC422A00/LSHC424B00/LSHC426A00/LSHC432A00/LSJC264A00/LSJC265A00/LSJC268A00/LSJC269B00/LSJC277A00/LSJC285A00/L2C054A000/L2C066B000/L2C067A000/L2C085B000/L2C089B000/L103C105A0/L103C119B0/L103C120A0/L103C131B0/L103C565B0/URHB0007]
specI_v2_Cluster996	1287256.PRJNA171524	68287 Mesorhizobium sp. [C LNJC372A00/LNJC380A00/LNJC384A00/LNJC391B00/LNJC394B00/LNJC395A00/LNJC398B00/LNJC399B00/LNJC403B00/LNJC405B00/LSHC412B00/LSHC414A00/LSHC416B00/LSHC422A00/LSHC424B00/LSHC426A00/LSHC432A00/LSJC264A00/LSJC265A00/LSJC268A00/LSJC269B00/LSJC277A00/LSJC285A00/L2C054A000/L2C066B000/L2C067A000/L2C085B000/L2C089B000/L103C105A0/L103C119B0/L103C120A0/L103C131B0/L103C565B0/URHB0007]
specI_v2_Cluster996	1287258.PRJNA171524	68287 Mesorhizobium sp. [C LNJC372A00/LNJC380A00/LNJC384A00/LNJC391B00/LNJC394B00/LNJC395A00/LNJC398B00/LNJC399B00/LNJC403B00/LNJC405B00/LSHC412B00/LSHC414A00/LSHC416B00/LSHC422A00/LSHC424B00/LSHC426A00/LSHC432A00/LSJC264A00/LSJC265A00/LSJC268A00/LSJC269B00/LSJC277A00/LSJC285A00/L2C054A000/L2C066B000/L2C067A000/L2C085B000/L2C089B000/L103C105A0/L103C119B0/L103C120A0/L103C131B0/L103C565B0/URHB0007]
specI_v2_Cluster996	1287264.PRJNA171524	68287 Mesorhizobium sp. [C LNJC372A00/LNJC380A00/LNJC384A00/LNJC391B00/LNJC394B00/LNJC395A00/LNJC398B00/LNJC399B00/LNJC403B00/LNJC405B00/LSHC412B00/LSHC414A00/LSHC416B00/LSHC422A00/LSHC424B00/LSHC426A00/LSHC432A00/LSJC264A00/LSJC265A00/LSJC268A00/LSJC269B00/LSJC277A00/LSJC285A00/L2C054A000/L2C066B000/L2C067A000/L2C085B000/L2C089B000/L103C105A0/L103C119B0/L103C120A0/L103C131B0/L103C565B0/URHB0007]
specI_v2_Cluster996	1287268.PRJNA171524	68287 Mesorhizobium sp. [C LNJC372A00/LNJC380A00/LNJC384A00/LNJC391B00/LNJC394B00/LNJC395A00/LNJC398B00/LNJC399B00/LNJC403B00/LNJC405B00/LSHC412B00/LSHC414A00/LSHC416B00/LSHC422A00/LSHC424B00/LSHC426A00/LSHC432A00/LSJC264A00/LSJC265A00/LSJC268A00/LSJC269B00/LSJC277A00/LSJC285A00/L2C054A000/L2C066B000/L2C067A000/L2C085B000/L2C089B000/L103C105A0/L103C119B0/L103C120A0/L103C131B0/L103C565B0/URHB0007]
specI_v2_Cluster996	1287270.PRJNA171524	68287 Mesorhizobium sp. [C LNJC372A00/LNJC380A00/LNJC384A00/LNJC391B00/LNJC394B00/LNJC395A00/LNJC398B00/LNJC399B00/LNJC403B00/LNJC405B00/LSHC412B00/LSHC414A00/LSHC416B00/LSHC422A00/LSHC424B00/LSHC426A00/LSHC432A00/LSJC264A00/LSJC265A00/LSJC268A00/LSJC269B00/LSJC277A00/LSJC285A00/L2C054A000/L2C066B000/L2C067A000/L2C085B000/L2C089B000/L103C105A0/L103C119B0/L103C120A0/L103C131B0/L103C565B0/URHB0007]
specI_v2_Cluster996	1287273.PRJNA171524	68287 Mesorhizobium sp. [C LNJC372A00/LNJC380A00/LNJC384A00/LNJC391B00/LNJC394B00/LNJC395A00/LNJC398B00/LNJC399B00/LNJC403B00/LNJC405B00/LSHC412B00/LSHC414A00/LSHC416B00/LSHC422A00/LSHC424B00/LSHC426A00/LSHC432A00/LSJC264A00/LSJC265A00/LSJC268A00/LSJC269B00/LSJC277A00/LSJC285A00/L2C054A000/L2C066B000/L2C067A000/L2C085B000/L2C089B000/L103C105A0/L103C119B0/L103C120A0/L103C131B0/L103C565B0/URHB0007]
specI_v2_Cluster996	1287274.PRJNA171524	68287 Mesorhizobium sp. [C LNJC372A00/LNJC380A00/LNJC384A00/LNJC391B00/LNJC394B00/LNJC395A00/LNJC398B00/LNJC399B00/LNJC403B00/LNJC405B00/LSHC412B00/LSHC414A00/LSHC416B00/LSHC422A00/LSHC424B00/LSHC426A00/LSHC432A00/LSJC264A00/LSJC265A00/LSJC268A00/LSJC269B00/LSJC277A00/LSJC285A00/L2C054A000/L2C066B000/L2C067A000/L2C085B000/L2C089B000/L103C105A0/L103C119B0/L103C120A0/L103C131B0/L103C565B0/URHB0007]
specI_v2_Cluster996	1287275.PRJNA171524	68287 Mesorhizobium sp. [C LNJC372A00/LNJC380A00/LNJC384A00/LNJC391B00/LNJC394B00/LNJC395A00/LNJC398B00/LNJC399B00/LNJC403B00/LNJC405B00/LSHC412B00/LSHC414A00/LSHC416B00/LSHC422A00/LSHC424B00/LSHC426A00/LSHC432A00/LSJC264A00/LSJC265A00/LSJC268A00/LSJC269B00/LSJC277A00/LSJC285A00/L2C054A000/L2C066B000/L2C067A000/L2C085B000/L2C089B000/L103C105A0/L103C119B0/L103C120A0/L103C131B0/L103C565B0/URHB0007]
specI_v2_Cluster996	1287276.PRJNA171524	68287 Mesorhizobium sp. [C LNJC372A00/LNJC380A00/LNJC384A00/LNJC391B00/LNJC394B00/LNJC395A00/LNJC398B00/LNJC399B00/LNJC403B00/LNJC405B00/LSHC412B00/LSHC414A00/LSHC416B00/LSHC422A00/LSHC424B00/LSHC426A00/LSHC432A00/LSJC264A00/LSJC265A00/LSJC268A00/LSJC269B00/LSJC277A00/LSJC285A00/L2C054A000/L2C066B000/L2C067A000/L2C085B000/L2C089B000/L103C105A0/L103C119B0/L103C120A0/L103C131B0/L103C565B0/URHB0007]
specI_v2_Cluster996	1287277.PRJNA171524	68287 Mesorhizobium sp. [C LNJC372A00/LNJC380A00/LNJC384A00/LNJC391B00/LNJC394B00/LNJC395A00/LNJC398B00/LNJC399B00/LNJC403B00/LNJC405B00/LSHC412B00/LSHC414A00/LSHC416B00/LSHC422A00/LSHC424B00/LSHC426A00/LSHC432A00/LSJC264A00/LSJC265A00/LSJC268A00/LSJC269B00/LSJC277A00/LSJC285A00/L2C054A000/L2C066B000/L2C067A000/L2C085B000/L2C089B000/L103C105A0/L103C119B0/L103C120A0/L103C131B0/L103C565B0/URHB0007]
specI_v2_Cluster996	1287280.PRJNA171524	68287 Mesorhizobium sp. [C LNJC372A00/LNJC380A00/LNJC384A00/LNJC391B00/LNJC394B00/LNJC395A00/LNJC398B00/LNJC399B00/LNJC403B00/LNJC405B00/LSHC412B00/LSHC414A00/LSHC416B00/LSHC422A00/LSHC424B00/LSHC426A00/LSHC432A00/LSJC264A00/LSJC265A00/LSJC268A00/LSJC269B00/LSJC277A00/LSJC285A00/L2C054A000/L2C066B000/L2C067A000/L2C085B000/L2C089B000/L103C105A0/L103C119B0/L103C120A0/L103C131B0/L103C565B0/URHB0007]
specI_v2_Cluster996	1287281.PRJNA171524	68287 Mesorhizobium sp. [C LNJC372A00/LNJC380A00/LNJC384A00/LNJC391B00/LNJC394B00/LNJC395A00/LNJC398B00/LNJC399B00/LNJC403B00/LNJC405B00/LSHC412B00/LSHC414A00/LSHC416B00/LSHC422A00/LSHC424B00/LSHC426A00/LSHC432A00/LSJC264A00/LSJC265A00/LSJC268A00/LSJC269B00/LSJC277A00/LSJC285A00/L2C054A000/L2C066B000/L2C067A000/L2C085B000/L2C089B000/L103C105A0/L103C119B0/L103C120A0/L103C131B0/L103C565B0/URHB0007]
specI_v2_Cluster996	1287285.PRJNA171524	68287 Mesorhizobium sp. [C LNJC372A00/LNJC380A00/LNJC384A00/LNJC391B00/LNJC394B00/LNJC395A00/LNJC398B00/LNJC399B00/LNJC403B00/LNJC405B00/LSHC412B00/LSHC414A00/LSHC416B00/LSHC422A00/LSHC424B00/LSHC426A00/LSHC432A00/LSJC264A00/LSJC265A00/LSJC268A00/LSJC269B00/LSJC277A00/LSJC285A00/L2C054A000/L2C066B000/L2C067A000/L2C085B000/L2C089B000/L103C105A0/L103C119B0/L103C120A0/L103C131B0/L103C565B0/URHB0007]
specI_v2_Cluster996	1287287.PRJNA171524	68287 Mesorhizobium sp. [C LNJC372A00/LNJC380A00/LNJC384A00/LNJC391B00/LNJC394B00/LNJC395A00/LNJC398B00/LNJC399B00/LNJC403B00/LNJC405B00/LSHC412B00/LSHC414A00/LSHC416B00/LSHC422A00/LSHC424B00/LSHC426A00/LSHC432A00/LSJC264A00/LSJC265A00/LSJC268A00/LSJC269B00/LSJC277A00/LSJC285A00/L2C054A000/L2C066B000/L2C067A000/L2C085B000/L2C089B000/L103C105A0/L103C119B0/L103C120A0/L103C131B0/L103C565B0/URHB0007]
specI_v2_Cluster996	1287289.PRJNA171524	68287 Mesorhizobium sp. [C LNJC372A00/LNJC380A00/LNJC384A00/LNJC391B00/LNJC394B00/LNJC395A00/LNJC398B00/LNJC399B00/LNJC403B00/LNJC405B00/LSHC412B00/LSHC414A00/LSHC416B00/LSHC422A00/LSHC424B00/LSHC426A00/LSHC432A00/LSJC264A00/LSJC265A00/LSJC268A00/LSJC269B00/LSJC277A00/LSJC285A00/L2C054A000/L2C066B000/L2C067A000/L2C085B000/L2C089B000/L103C105A0/L103C119B0/L103C120A0/L103C131B0/L103C565B0/URHB0007]
specI_v2_Cluster996	1287294.PRJNA171524	68287 Mesorhizobium sp. [C LNJC372A00/LNJC380A00/LNJC384A00/LNJC391B00/LNJC394B00/LNJC395A00/LNJC398B00/LNJC399B00/LNJC403B00/LNJC405B00/LSHC412B00/LSHC414A00/LSHC416B00/LSHC422A00/LSHC424B00/LSHC426A00/LSHC432A00/LSJC264A00/LSJC265A00/LSJC268A00/LSJC269B00/LSJC277A00/LSJC285A00/L2C054A000/L2C066B000/L2C067A000/L2C085B000/L2C089B000/L103C105A0/L103C119B0/L103C120A0/L103C131B0/L103C565B0/URHB0007]
specI_v2_Cluster996	1287296.PRJNA171524	68287 Mesorhizobium sp. [C LNJC372A00/LNJC380A00/LNJC384A00/LNJC391B00/LNJC394B00/LNJC395A00/LNJC398B00/LNJC399B00/LNJC403B00/LNJC405B00/LSHC412B00/LSHC414A00/LSHC416B00/LSHC422A00/LSHC424B00/LSHC426A00/LSHC432A00/LSJC264A00/LSJC265A00/LSJC268A00/LSJC269B00/LSJC277A00/LSJC285A00/L2C054A000/L2C066B000/L2C067A000/L2C085B000/L2C089B000/L103C105A0/L103C119B0/L103C120A0/L103C131B0/L103C565B0/URHB0007]
specI_v2_Cluster996	1287298.PRJNA171524	68287 Mesorhizobium sp. [C LNJC372A00/LNJC380A00/LNJC384A00/LNJC391B00/LNJC394B00/LNJC395A00/LNJC398B00/LNJC399B00/LNJC403B00/LNJC405B00/LSHC412B00/LSHC414A00/LSHC416B00/LSHC422A00/LSHC424B00/LSHC426A00/LSHC432A00/LSJC264A00/LSJC265A00/LSJC268A00/LSJC269B00/LSJC277A00/LSJC285A00/L2C054A000/L2C066B000/L2C067A000/L2C085B000/L2C089B000/L103C105A0/L103C119B0/L103C120A0/L103C131B0/L103C565B0/URHB0007]
specI_v2_Cluster996	1287303.PRJNA171524	68287 Mesorhizobium sp. [C LNJC372A00/LNJC380A00/LNJC384A00/LNJC391B00/LNJC394B00/LNJC395A00/LNJC398B00/LNJC399B00/LNJC403B00/LNJC405B00/LSHC412B00/LSHC414A00/LSHC416B00/LSHC422A00/LSHC424B00/LSHC426A00/LSHC432A00/LSJC264A00/LSJC265A00/LSJC268A00/LSJC269B00/LSJC277A00/LSJC285A00/L2C054A000/L2C066B000/L2C067A000/L2C085B000/L2C089B000/L103C105A0/L103C119B0/L103C120A0/L103C131B0/L103C565B0/URHB0007]
specI_v2_Cluster996	1287307.PRJNA171524	68287 Mesorhizobium sp. [C LNJC372A00/LNJC380A00/LNJC384A00/LNJC391B00/LNJC394B00/LNJC395A00/LNJC398B00/LNJC399B00/LNJC403B00/LNJC405B00/LSHC412B00/LSHC414A00/LSHC416B00/LSHC422A00/LSHC424B00/LSHC426A00/LSHC432A00/LSJC264A00/LSJC265A00/LSJC268A00/LSJC269B00/LSJC277A00/LSJC285A00/L2C054A000/L2C066B000/L2C067A000/L2C085B000/L2C089B000/L103C105A0/L103C119B0/L103C120A0/L103C131B0/L103C565B0/URHB0007]
specI_v2_Cluster996	1287308.PRJNA171524	68287 Mesorhizobium sp. [C LNJC372A00/LNJC380A00/LNJC384A00/LNJC391B00/LNJC394B00/LNJC395A00/LNJC398B00/LNJC399B00/LNJC403B00/LNJC405B00/LSHC412B00/LSHC414A00/LSHC416B00/LSHC422A00/LSHC424B00/LSHC426A00/LSHC432A00/LSJC264A00/LSJC265A00/LSJC268A00/LSJC269B00/LSJC277A00/LSJC285A00/L2C054A000/L2C066B000/L2C067A000/L2C085B000/L2C089B000/L103C105A0/L103C119B0/L103C120A0/L103C131B0/L103C565B0/URHB0007]
specI_v2_Cluster996	1287313.PRJNA171524	68287 Mesorhizobium sp. [C LNJC372A00/LNJC380A00/LNJC384A00/LNJC391B00/LNJC394B00/LNJC395A00/LNJC398B00/LNJC399B00/LNJC403B00/LNJC405B00/LSHC412B00/LSHC414A00/LSHC416B00/LSHC422A00/LSHC424B00/LSHC426A00/LSHC432A00/LSJC264A00/LSJC265A00/LSJC268A00/LSJC269B00/LSJC277A00/LSJC285A00/L2C054A000/L2C066B000/L2C067A000/L2C085B000/L2C089B000/L103C105A0/L103C119B0/L103C120A0/L103C131B0/L103C565B0/URHB0007]
specI_v2_Cluster996	1287321.PRJNA171524	68287 Mesorhizobium sp. [C LNJC372A00/LNJC380A00/LNJC384A00/LNJC391B00/LNJC394B00/LNJC395A00/LNJC398B00/LNJC399B00/LNJC403B00/LNJC405B00/LSHC412B00/LSHC414A00/LSHC416B00/LSHC422A00/LSHC424B00/LSHC426A00/LSHC432A00/LSJC264A00/LSJC265A00/LSJC268A00/LSJC269B00/LSJC277A00/LSJC285A00/L2C054A000/L2C066B000/L2C067A000/L2C085B000/L2C089B000/L103C105A0/L103C119B0/L103C120A0/L103C131B0/L103C565B0/URHB0007]
specI_v2_Cluster996	1287322.PRJNA171524	68287 Mesorhizobium sp. [C LNJC372A00/LNJC380A00/LNJC384A00/LNJC391B00/LNJC394B00/LNJC395A00/LNJC398B00/LNJC399B00/LNJC403B00/LNJC405B00/LSHC412B00/LSHC414A00/LSHC416B00/LSHC422A00/LSHC424B00/LSHC426A00/LSHC432A00/LSJC264A00/LSJC265A00/LSJC268A00/LSJC269B00/LSJC277A00/LSJC285A00/L2C054A000/L2C066B000/L2C067A000/L2C085B000/L2C089B000/L103C105A0/L103C119B0/L103C120A0/L103C131B0/L103C565B0/URHB0007]
specI_v2_Cluster996	1287325.PRJNA171524	68287 Mesorhizobium sp. [C LNJC372A00/LNJC380A00/LNJC384A00/LNJC391B00/LNJC394B00/LNJC395A00/LNJC398B00/LNJC399B00/LNJC403B00/LNJC405B00/LSHC412B00/LSHC414A00/LSHC416B00/LSHC422A00/LSHC424B00/LSHC426A00/LSHC432A00/LSJC264A00/LSJC265A00/LSJC268A00/LSJC269B00/LSJC277A00/LSJC285A00/L2C054A000/L2C066B000/L2C067A000/L2C085B000/L2C089B000/L103C105A0/L103C119B0/L103C120A0/L103C131B0/L103C565B0/URHB0007]
specI_v2_Cluster996	1287326.PRJNA171524	68287 Mesorhizobium sp. [C LNJC372A00/LNJC380A00/LNJC384A00/LNJC391B00/LNJC394B00/LNJC395A00/LNJC398B00/LNJC399B00/LNJC403B00/LNJC405B00/LSHC412B00/LSHC414A00/LSHC416B00/LSHC422A00/LSHC424B00/LSHC426A00/LSHC432A00/LSJC264A00/LSJC265A00/LSJC268A00/LSJC269B00/LSJC277A00/LSJC285A00/L2C054A000/L2C066B000/L2C067A000/L2C085B000/L2C089B000/L103C105A0/L103C119B0/L103C120A0/L103C131B0/L103C565B0/URHB0007]
specI_v2_Cluster996	1287334.PRJNA171524	68287 Mesorhizobium sp. [C LNJC372A00/LNJC380A00/LNJC384A00/LNJC391B00/LNJC394B00/LNJC395A00/LNJC398B00/LNJC399B00/LNJC403B00/LNJC405B00/LSHC412B00/LSHC414A00/LSHC416B00/LSHC422A00/LSHC424B00/LSHC426A00/LSHC432A00/LSJC264A00/LSJC265A00/LSJC268A00/LSJC269B00/LSJC277A00/LSJC285A00/L2C054A000/L2C066B000/L2C067A000/L2C085B000/L2C089B000/L103C105A0/L103C119B0/L103C120A0/L103C131B0/L103C565B0/URHB0007]
specI_v2_Cluster996	1287338.PRJNA171524	68287 Mesorhizobium sp. [C LNJC372A00/LNJC380A00/LNJC384A00/LNJC391B00/LNJC394B00/LNJC395A00/LNJC398B00/LNJC399B00/LNJC403B00/LNJC405B00/LSHC412B00/LSHC414A00/LSHC416B00/LSHC422A00/LSHC424B00/LSHC426A00/LSHC432A00/LSJC264A00/LSJC265A00/LSJC268A00/LSJC269B00/LSJC277A00/LSJC285A00/L2C054A000/L2C066B000/L2C067A000/L2C085B000/L2C089B000/L103C105A0/L103C119B0/L103C120A0/L103C131B0/L103C565B0/URHB0007]
specI_v2_Cluster996	1380351.PRJNA213788	68287 Mesorhizobium sp. [C LNJC372A00/LNJC380A00/LNJC384A00/LNJC391B00/LNJC394B00/LNJC395A00/LNJC398B00/LNJC399B00/LNJC403B00/LNJC405B00/LSHC412B00/LSHC414A00/LSHC416B00/LSHC422A00/LSHC424B00/LSHC426A00/LSHC432A00/LSJC264A00/LSJC265A00/LSJC268A00/LSJC269B00/LSJC277A00/LSJC285A00/L2C054A000/L2C066B000/L2C067A000/L2C085B000/L2C089B000/L103C105A0/L103C119B0/L103C120A0/L103C131B0/L103C565B0/URHB0007]
specI_v2_Cluster215	1050198.PRJNA86629	351187 Salinispora pacifica
specI_v2_Cluster215	1050199.PRJNA86079	351187 Salinispora pacifica
specI_v2_Cluster215	1136416.PRJNA169838	351187 Salinispora pacifica
specI_v2_Cluster215	1136417.PRJNA169836	351187 Salinispora pacifica
specI_v2_Cluster215	1136419.PRJNA169840	351187 Salinispora pacifica
specI_v2_Cluster215	1136420.PRJNA169841	351187 Salinispora pacifica
specI_v2_Cluster215	1136422.PRJNA169828	351187 Salinispora pacifica
specI_v2_Cluster215	1136423.PRJNA169843	351187 Salinispora pacifica
specI_v2_Cluster215	1136424.PRJNA169844	351187 Salinispora pacifica
specI_v2_Cluster215	1137260.PRJNA169788	351187 Salinispora pacifica
specI_v2_Cluster215	1137261.PRJNA169789	351187 Salinispora pacifica
specI_v2_Cluster215	1137262.PRJNA169787	351187 Salinispora pacifica
specI_v2_Cluster215	1137265.PRJNA169785	351187 Salinispora pacifica
specI_v2_Cluster215	1137266.PRJNA169784	351187 Salinispora pacifica
specI_v2_Cluster215	1169180.PRJNA175186	351187 Salinispora pacifica
specI_v2_Cluster215	1169181.PRJNA175189	351187 Salinispora pacifica
specI_v2_Cluster215	1169182.PRJNA175150	351187 Salinispora pacifica
specI_v2_Cluster215	1169184.PRJNA175185	351187 Salinispora pacifica
specI_v2_Cluster215	1169186.PRJNA175151	351187 Salinispora pacifica
specI_v2_Cluster215	1169187.PRJNA175149	351187 Salinispora pacifica
specI_v2_Cluster215	1169188.PRJNA175156	351187 Salinispora pacifica
specI_v2_Cluster215	1169189.PRJNA175153	351187 Salinispora pacifica
specI_v2_Cluster215	1169190.PRJNA175155	351187 Salinispora pacifica
specI_v2_Cluster215	1169191.PRJNA175183	351187 Salinispora pacifica
specI_v2_Cluster215	1169192.PRJNA175188	351187 Salinispora pacifica
specI_v2_Cluster215	1169193.PRJNA175182	351187 Salinispora pacifica
specI_v2_Cluster215	1169194.PRJNA175152	351187 Salinispora pacifica
specI_v2_Cluster215	1206102.PRJNA169790	351187 Salinispora pacifica
specI_v2_Cluster215	1288090.PRJNA187959	351187 Salinispora pacifica
specI_v2_Cluster215	1305843.PRJNA195684	351187 Salinispora pacifica
specI_v2_Cluster215	999542.PRJNA74383	351187 Salinispora pacifica
specI_v2_Cluster215	999543.PRJNA75077	351187 Salinispora pacifica
specI_v2_Cluster215	999544.PRJNA74471	351187 Salinispora pacifica
specI_v2_Cluster215	999545.PRJNA87031	351187 Salinispora pacifica
specI_v2_Cluster638	1150867.PRJNA85111	504 Kingella kingae
specI_v2_Cluster638	1188007.PRJNA88539	504 Kingella kingae
specI_v2_Cluster638	1305592.PRJEB1616	504 Kingella kingae
specI_v2_Cluster638	1305593.PRJEB1617	504 Kingella kingae
specI_v2_Cluster638	1305594.PRJEB1618	504 Kingella kingae
specI_v2_Cluster638	1305776.PRJEB1628	504 Kingella kingae
specI_v2_Cluster638	1305786.PRJEB1638	504 Kingella kingae
specI_v2_Cluster638	1305789.PRJEB1643	504 Kingella kingae
specI_v2_Cluster638	1305790.PRJEB1645	504 Kingella kingae
specI_v2_Cluster638	1305791.PRJEB1646	504 Kingella kingae
specI_v2_Cluster638	504.PRJEB6199	504 Kingella kingae
specI_v2_Cluster638	887327.PRJNA52985	504 Kingella kingae
specI_v2_Cluster104	1010840.PRJNA66081	1314 Streptococcus pyogenes
specI_v2_Cluster104	1048264.PRJNA68183	1314 Streptococcus pyogenes
specI_v2_Cluster104	1115810.PRJNA78603	1314 Streptococcus pyogenes
specI_v2_Cluster104	1115811.PRJNA78605	1314 Streptococcus pyogenes
specI_v2_Cluster104	1115812.PRJNA78607	1314 Streptococcus pyogenes
specI_v2_Cluster104	1115813.PRJNA78609	1314 Streptococcus pyogenes
specI_v2_Cluster104	1115814.PRJNA78611	1314 Streptococcus pyogenes
specI_v2_Cluster104	1115815.PRJNA78613	1314 Streptococcus pyogenes
specI_v2_Cluster104	1115817.PRJNA78617	1314 Streptococcus pyogenes
specI_v2_Cluster104	1115818.PRJNA78619	1314 Streptococcus pyogenes
specI_v2_Cluster104	1115819.PRJNA78621	1314 Streptococcus pyogenes
specI_v2_Cluster104	1115820.PRJNA78623	1314 Streptococcus pyogenes
specI_v2_Cluster104	1115821.PRJNA78625	1314 Streptococcus pyogenes
specI_v2_Cluster104	1115822.PRJNA78627	1314 Streptococcus pyogenes
specI_v2_Cluster104	1115823.PRJNA78629	1314 Streptococcus pyogenes
specI_v2_Cluster104	1115824.PRJNA78631	1314 Streptococcus pyogenes
specI_v2_Cluster104	1115825.PRJNA78633	1314 Streptococcus pyogenes
specI_v2_Cluster104	1115826.PRJNA78635	1314 Streptococcus pyogenes
specI_v2_Cluster104	1115827.PRJNA78637	1314 Streptococcus pyogenes
specI_v2_Cluster104	1115828.PRJNA78639	1314 Streptococcus pyogenes
specI_v2_Cluster104	1115829.PRJNA78641	1314 Streptococcus pyogenes
specI_v2_Cluster104	1115830.PRJNA78643	1314 Streptococcus pyogenes
specI_v2_Cluster104	1123316.PRJNA188899	1314 Streptococcus pyogenes
specI_v2_Cluster104	1138874.PRJEA84331	1314 Streptococcus pyogenes
specI_v2_Cluster104	1210041.PRJNA170537	1314 Streptococcus pyogenes
specI_v2_Cluster104	1213458.PRJNA171138	1314 Streptococcus pyogenes
specI_v2_Cluster104	1214224.PRJNA171209	1314 Streptococcus pyogenes
specI_v2_Cluster104	1235829.PRJNA175952	1314 Streptococcus pyogenes
specI_v2_Cluster104	1314.PRJNA238516	1314 Streptococcus pyogenes
specI_v2_Cluster104	1314.PRJNA238987	1314 Streptococcus pyogenes
specI_v2_Cluster104	1314.PRJNA242686	1314 Streptococcus pyogenes
specI_v2_Cluster104	1314.PRJNA244349	1314 Streptococcus pyogenes
specI_v2_Cluster104	1314.PRJNA248257	1314 Streptococcus pyogenes
specI_v2_Cluster104	1314.PRJNA257934	1314 Streptococcus pyogenes
specI_v2_Cluster104	1336746.PRJNA205050	1314 Streptococcus pyogenes
specI_v2_Cluster104	1390076.PRJNA215875	1314 Streptococcus pyogenes
specI_v2_Cluster104	1390077.PRJNA215877	1314 Streptococcus pyogenes
specI_v2_Cluster104	1390078.PRJNA215878	1314 Streptococcus pyogenes
specI_v2_Cluster104	1390079.PRJNA215879	1314 Streptococcus pyogenes
specI_v2_Cluster104	1390082.PRJNA215884	1314 Streptococcus pyogenes
specI_v2_Cluster104	1390083.PRJNA215885	1314 Streptococcus pyogenes
specI_v2_Cluster104	1390084.PRJNA215886	1314 Streptococcus pyogenes
specI_v2_Cluster104	1437007.PRJNA231895	1314 Streptococcus pyogenes
specI_v2_Cluster104	1437008.PRJNA231786	1314 Streptococcus pyogenes
specI_v2_Cluster104	1438987.PRJNA233211	1314 Streptococcus pyogenes
specI_v2_Cluster104	1438990.PRJNA233105	1314 Streptococcus pyogenes
specI_v2_Cluster104	1438991.PRJNA233106	1314 Streptococcus pyogenes
specI_v2_Cluster104	1438993.PRJNA233108	1314 Streptococcus pyogenes
specI_v2_Cluster104	1438994.PRJNA233213	1314 Streptococcus pyogenes
specI_v2_Cluster104	1439006.PRJNA233111	1314 Streptococcus pyogenes
specI_v2_Cluster104	1439012.PRJNA233115	1314 Streptococcus pyogenes
specI_v2_Cluster104	1439013.PRJNA233116	1314 Streptococcus pyogenes
specI_v2_Cluster104	1439015.PRJNA233226	1314 Streptococcus pyogenes
specI_v2_Cluster104	1439027.PRJNA233236	1314 Streptococcus pyogenes
specI_v2_Cluster104	1439028.PRJNA233119	1314 Streptococcus pyogenes
specI_v2_Cluster104	1439043.PRJNA233125	1314 Streptococcus pyogenes
specI_v2_Cluster104	1439047.PRJNA233128	1314 Streptococcus pyogenes
specI_v2_Cluster104	1439048.PRJNA233247	1314 Streptococcus pyogenes
specI_v2_Cluster104	1439055.PRJNA233005	1314 Streptococcus pyogenes
specI_v2_Cluster104	1439060.PRJNA233070	1314 Streptococcus pyogenes
specI_v2_Cluster104	1439064.PRJNA233137	1314 Streptococcus pyogenes
specI_v2_Cluster104	1439067.PRJNA233254	1314 Streptococcus pyogenes
specI_v2_Cluster104	1439068.PRJNA233139	1314 Streptococcus pyogenes
specI_v2_Cluster104	1439071.PRJNA233256	1314 Streptococcus pyogenes
specI_v2_Cluster104	1439072.PRJNA233007	1314 Streptococcus pyogenes
specI_v2_Cluster104	1439073.PRJNA233141	1314 Streptococcus pyogenes
specI_v2_Cluster104	1439076.PRJNA233143	1314 Streptococcus pyogenes
specI_v2_Cluster104	1439080.PRJNA233008	1314 Streptococcus pyogenes
specI_v2_Cluster104	1439091.PRJNA233009	1314 Streptococcus pyogenes
specI_v2_Cluster104	1439095.PRJNA233010	1314 Streptococcus pyogenes
specI_v2_Cluster104	1439111.PRJNA233013	1314 Streptococcus pyogenes
specI_v2_Cluster104	1439115.PRJNA233158	1314 Streptococcus pyogenes
specI_v2_Cluster104	1439122.PRJNA233059	1314 Streptococcus pyogenes
specI_v2_Cluster104	1439123.PRJNA233075	1314 Streptococcus pyogenes
specI_v2_Cluster104	1439132.PRJNA233163	1314 Streptococcus pyogenes
specI_v2_Cluster104	1439133.PRJNA233164	1314 Streptococcus pyogenes
specI_v2_Cluster104	1439137.PRJNA232994	1314 Streptococcus pyogenes
specI_v2_Cluster104	1439139.PRJNA232974	1314 Streptococcus pyogenes
specI_v2_Cluster104	1439144.PRJNA233167	1314 Streptococcus pyogenes
specI_v2_Cluster104	1439150.PRJNA233277	1314 Streptococcus pyogenes
specI_v2_Cluster104	1439151.PRJNA233278	1314 Streptococcus pyogenes
specI_v2_Cluster104	1439153.PRJNA232975	1314 Streptococcus pyogenes
specI_v2_Cluster104	1439157.PRJNA233279	1314 Streptococcus pyogenes
specI_v2_Cluster104	1439159.PRJNA232976	1314 Streptococcus pyogenes
specI_v2_Cluster104	1439161.PRJNA233095	1314 Streptococcus pyogenes
specI_v2_Cluster104	1439165.PRJNA233016	1314 Streptococcus pyogenes
specI_v2_Cluster104	1439168.PRJNA233039	1314 Streptococcus pyogenes
specI_v2_Cluster104	1439169.PRJNA233171	1314 Streptococcus pyogenes
specI_v2_Cluster104	1439170.PRJNA233283	1314 Streptococcus pyogenes
specI_v2_Cluster104	1439176.PRJNA232997	1314 Streptococcus pyogenes
specI_v2_Cluster104	1439180.PRJNA233173	1314 Streptococcus pyogenes
specI_v2_Cluster104	1439182.PRJNA233284	1314 Streptococcus pyogenes
specI_v2_Cluster104	1439183.PRJNA233174	1314 Streptococcus pyogenes
specI_v2_Cluster104	1439187.PRJNA233062	1314 Streptococcus pyogenes
specI_v2_Cluster104	1439193.PRJNA233179	1314 Streptococcus pyogenes
specI_v2_Cluster104	1439194.PRJNA233180	1314 Streptococcus pyogenes
specI_v2_Cluster104	1439197.PRJNA233286	1314 Streptococcus pyogenes
specI_v2_Cluster104	1439204.PRJNA233287	1314 Streptococcus pyogenes
specI_v2_Cluster104	1439209.PRJNA233184	1314 Streptococcus pyogenes
specI_v2_Cluster104	1439210.PRJNA233288	1314 Streptococcus pyogenes
specI_v2_Cluster104	1439213.PRJNA233185	1314 Streptococcus pyogenes
specI_v2_Cluster104	1439214.PRJNA233077	1314 Streptococcus pyogenes
specI_v2_Cluster104	1439215.PRJNA233186	1314 Streptococcus pyogenes
specI_v2_Cluster104	1439216.PRJNA233100	1314 Streptococcus pyogenes
specI_v2_Cluster104	1439217.PRJNA233064	1314 Streptococcus pyogenes
specI_v2_Cluster104	1439219.PRJNA233187	1314 Streptococcus pyogenes
specI_v2_Cluster104	1439225.PRJNA232990	1314 Streptococcus pyogenes
specI_v2_Cluster104	1439245.PRJNA233194	1314 Streptococcus pyogenes
specI_v2_Cluster104	1439258.PRJNA233067	1314 Streptococcus pyogenes
specI_v2_Cluster104	1439259.PRJNA233031	1314 Streptococcus pyogenes
specI_v2_Cluster104	1439260.PRJNA233089	1314 Streptococcus pyogenes
specI_v2_Cluster104	1439261.PRJNA233068	1314 Streptococcus pyogenes
specI_v2_Cluster104	1439268.PRJNA233032	1314 Streptococcus pyogenes
specI_v2_Cluster104	1439271.PRJNA232999	1314 Streptococcus pyogenes
specI_v2_Cluster104	1439272.PRJNA233203	1314 Streptococcus pyogenes
specI_v2_Cluster104	1439273.PRJNA232980	1314 Streptococcus pyogenes
specI_v2_Cluster104	1439274.PRJNA233204	1314 Streptococcus pyogenes
specI_v2_Cluster104	1439283.PRJNA233078	1314 Streptococcus pyogenes
specI_v2_Cluster104	1439284.PRJNA233102	1314 Streptococcus pyogenes
specI_v2_Cluster104	1439285.PRJNA233052	1314 Streptococcus pyogenes
specI_v2_Cluster104	1439286.PRJNA233036	1314 Streptococcus pyogenes
specI_v2_Cluster104	1439287.PRJNA233079	1314 Streptococcus pyogenes
specI_v2_Cluster104	1439288.PRJNA233205	1314 Streptococcus pyogenes
specI_v2_Cluster104	1439299.PRJNA232982	1314 Streptococcus pyogenes
specI_v2_Cluster104	1439300.PRJNA233301	1314 Streptococcus pyogenes
specI_v2_Cluster104	1439310.PRJNA233004	1314 Streptococcus pyogenes
specI_v2_Cluster104	1439314.PRJNA232993	1314 Streptococcus pyogenes
specI_v2_Cluster104	1440772.PRJNA232121	1314 Streptococcus pyogenes
specI_v2_Cluster104	160490.PRJNA269	1314 Streptococcus pyogenes
specI_v2_Cluster104	160491.PRJNA270	1314 Streptococcus pyogenes
specI_v2_Cluster104	193567.PRJNA301	1314 Streptococcus pyogenes
specI_v2_Cluster104	286636.PRJNA12469	1314 Streptococcus pyogenes
specI_v2_Cluster104	293653.PRJNA13888	1314 Streptococcus pyogenes
specI_v2_Cluster104	370551.PRJNA16363	1314 Streptococcus pyogenes
specI_v2_Cluster104	370552.PRJNA16364	1314 Streptococcus pyogenes
specI_v2_Cluster104	471876.PRJNA20707	1314 Streptococcus pyogenes
specI_v2_Cluster104	487215.PRJNA73399	1314 Streptococcus pyogenes
specI_v2_Cluster104	561522.PRJNA31303	1314 Streptococcus pyogenes
specI_v2_Cluster104	562016.PRJNA31299	1314 Streptococcus pyogenes
specI_v2_Cluster104	562017.PRJNA31301	1314 Streptococcus pyogenes
specI_v2_Cluster104	562018.PRJNA31311	1314 Streptococcus pyogenes
specI_v2_Cluster104	798300.PRJNA49669	1314 Streptococcus pyogenes
specI_v2_Cluster104	864568.PRJNA50517	1314 Streptococcus pyogenes
specI_v2_Cluster558	1126218.PRJNA78935	1386 Bacillus sp. [C licheniformis/paralicheniformis]
specI_v2_Cluster558	1169411.PRJNA157335	1386 Bacillus sp. [C licheniformis/paralicheniformis]
specI_v2_Cluster558	1169412.PRJNA157337	1386 Bacillus sp. [C licheniformis/paralicheniformis]
specI_v2_Cluster558	1202457.PRJNA169112	1386 Bacillus sp. [C licheniformis/paralicheniformis]
specI_v2_Cluster558	1232672.PRJNA175351	1386 Bacillus sp. [C licheniformis/paralicheniformis]
specI_v2_Cluster558	1348578.PRJNA209579	1386 Bacillus sp. [C licheniformis/paralicheniformis]
specI_v2_Cluster558	1368424.PRJNA213157	1386 Bacillus sp. [C licheniformis/paralicheniformis]
specI_v2_Cluster558	1402.PRJNA240625	1386 Bacillus sp. [C licheniformis/paralicheniformis]
specI_v2_Cluster558	1402.PRJNA243587	1386 Bacillus sp. [C licheniformis/paralicheniformis]
specI_v2_Cluster558	1413213.PRJNA224947	1386 Bacillus sp. [C licheniformis/paralicheniformis]
specI_v2_Cluster558	1433290.PRJNA230652	1386 Bacillus sp. [C licheniformis/paralicheniformis]
specI_v2_Cluster558	1433291.PRJNA230654	1386 Bacillus sp. [C licheniformis/paralicheniformis]
specI_v2_Cluster558	279010.PRJNA13082	1386 Bacillus sp. [C licheniformis/paralicheniformis]
specI_v2_Cluster558	665958.PRJNA40001	1386 Bacillus sp. [C licheniformis/paralicheniformis]
specI_v2_Cluster558	766760.PRJNA49115	1386 Bacillus sp. [C licheniformis/paralicheniformis]
specI_v2_Cluster91	1007870.PRJNA66013	813 Chlamydia trachomatis
specI_v2_Cluster91	1007871.PRJNA66011	813 Chlamydia trachomatis
specI_v2_Cluster91	1071755.PRJEA71069	813 Chlamydia trachomatis
specI_v2_Cluster91	1071756.PRJEA71071	813 Chlamydia trachomatis
specI_v2_Cluster91	1071757.PRJEA71073	813 Chlamydia trachomatis
specI_v2_Cluster91	1071758.PRJEA71075	813 Chlamydia trachomatis
specI_v2_Cluster91	1071759.PRJEA71079	813 Chlamydia trachomatis
specI_v2_Cluster91	1071760.PRJEA71081	813 Chlamydia trachomatis
specI_v2_Cluster91	1071761.PRJEA71083	813 Chlamydia trachomatis
specI_v2_Cluster91	1071762.PRJEA71085	813 Chlamydia trachomatis
specI_v2_Cluster91	1071763.PRJEA71087	813 Chlamydia trachomatis
specI_v2_Cluster91	1071764.PRJEA71089	813 Chlamydia trachomatis
specI_v2_Cluster91	1071765.PRJEA71091	813 Chlamydia trachomatis
specI_v2_Cluster91	1071767.PRJEA71095	813 Chlamydia trachomatis
specI_v2_Cluster91	1071768.PRJEA71097	813 Chlamydia trachomatis
specI_v2_Cluster91	1071769.PRJEA71099	813 Chlamydia trachomatis
specI_v2_Cluster91	1071771.PRJEA71103	813 Chlamydia trachomatis
specI_v2_Cluster91	1071783.PRJEA71127	813 Chlamydia trachomatis
specI_v2_Cluster91	1075085.PRJEA71457	813 Chlamydia trachomatis
specI_v2_Cluster91	1075087.PRJEA71461	813 Chlamydia trachomatis
specI_v2_Cluster91	1266902.PRJNA183012	813 Chlamydia trachomatis
specI_v2_Cluster91	1340853.PRJNA213111	813 Chlamydia trachomatis
specI_v2_Cluster91	1431547.PRJNA230246	813 Chlamydia trachomatis
specI_v2_Cluster91	315277.PRJNA13885	813 Chlamydia trachomatis
specI_v2_Cluster91	471472.PRJNA28583	813 Chlamydia trachomatis
specI_v2_Cluster91	471473.PRJNA28585	813 Chlamydia trachomatis
specI_v2_Cluster91	564417.PRJNA32185	813 Chlamydia trachomatis
specI_v2_Cluster91	564418.PRJNA32187	813 Chlamydia trachomatis
specI_v2_Cluster91	564419.PRJNA32189	813 Chlamydia trachomatis
specI_v2_Cluster91	573237.PRJNA32539	813 Chlamydia trachomatis
specI_v2_Cluster91	580047.PRJEA32651	813 Chlamydia trachomatis
specI_v2_Cluster91	580047.PRJNA53575	813 Chlamydia trachomatis
specI_v2_Cluster91	580049.PRJEA32655	813 Chlamydia trachomatis
specI_v2_Cluster91	634464.PRJEA43167	813 Chlamydia trachomatis
specI_v2_Cluster91	658599.PRJNA39293	813 Chlamydia trachomatis
specI_v2_Cluster91	672161.PRJEA32653	813 Chlamydia trachomatis
specI_v2_Cluster91	707183.PRJNA43141	813 Chlamydia trachomatis
specI_v2_Cluster91	707184.PRJNA43143	813 Chlamydia trachomatis
specI_v2_Cluster91	707186.PRJNA43147	813 Chlamydia trachomatis
specI_v2_Cluster91	718219.PRJNA45851	813 Chlamydia trachomatis
specI_v2_Cluster91	759364.PRJNA48089	813 Chlamydia trachomatis
specI_v2_Cluster91	813.PRJNA213111	813 Chlamydia trachomatis
specI_v2_Cluster91	887712.PRJNA47581	813 Chlamydia trachomatis
specI_v2_Cluster91	907263.PRJNA53845	813 Chlamydia trachomatis
specI_v2_Cluster91	907264.PRJNA53847	813 Chlamydia trachomatis
specI_v2_Cluster91	907265.PRJNA53849	813 Chlamydia trachomatis
specI_v2_Cluster91	907266.PRJNA53851	813 Chlamydia trachomatis
specI_v2_Cluster91	907267.PRJNA53853	813 Chlamydia trachomatis
specI_v2_Cluster91	907268.PRJNA53855	813 Chlamydia trachomatis
specI_v2_Cluster91	907269.PRJNA53857	813 Chlamydia trachomatis
specI_v2_Cluster91	907270.PRJNA53859	813 Chlamydia trachomatis
specI_v2_Cluster91	907271.PRJNA53861	813 Chlamydia trachomatis
specI_v2_Cluster91	907272.PRJNA53863	813 Chlamydia trachomatis
specI_v2_Cluster102	1010834.PRJNA66061	1763 Mycobacterium sp. [C africanum/bovis/canettii/orygis/tuberculosis]
specI_v2_Cluster102	1010835.PRJNA66063	1763 Mycobacterium sp. [C africanum/bovis/canettii/orygis/tuberculosis]
specI_v2_Cluster102	1010836.PRJNA66065	1763 Mycobacterium sp. [C africanum/bovis/canettii/orygis/tuberculosis]
specI_v2_Cluster102	1048245.PRJEA68135	1763 Mycobacterium sp. [C africanum/bovis/canettii/orygis/tuberculosis]
specI_v2_Cluster102	1091500.PRJNA73717	1763 Mycobacterium sp. [C africanum/bovis/canettii/orygis/tuberculosis]
specI_v2_Cluster102	1091501.PRJNA73719	1763 Mycobacterium sp. [C africanum/bovis/canettii/orygis/tuberculosis]
specI_v2_Cluster102	1097669.PRJEA74573	1763 Mycobacterium sp. [C africanum/bovis/canettii/orygis/tuberculosis]
specI_v2_Cluster102	1138877.PRJEA82273	1763 Mycobacterium sp. [C africanum/bovis/canettii/orygis/tuberculosis]
specI_v2_Cluster102	1151113.PRJNA85129	1763 Mycobacterium sp. [C africanum/bovis/canettii/orygis/tuberculosis]
specI_v2_Cluster102	1160714.PRJNA88523	1763 Mycobacterium sp. [C africanum/bovis/canettii/orygis/tuberculosis]
specI_v2_Cluster102	1160715.PRJNA88525	1763 Mycobacterium sp. [C africanum/bovis/canettii/orygis/tuberculosis]
specI_v2_Cluster102	1160716.PRJNA88527	1763 Mycobacterium sp. [C africanum/bovis/canettii/orygis/tuberculosis]
specI_v2_Cluster102	1195237.PRJNA167545	1763 Mycobacterium sp. [C africanum/bovis/canettii/orygis/tuberculosis]
specI_v2_Cluster102	1200347.PRJNA168604	1763 Mycobacterium sp. [C africanum/bovis/canettii/orygis/tuberculosis]
specI_v2_Cluster102	1205674.PRJEB92	1763 Mycobacterium sp. [C africanum/bovis/canettii/orygis/tuberculosis]
specI_v2_Cluster102	1205675.PRJEB93	1763 Mycobacterium sp. [C africanum/bovis/canettii/orygis/tuberculosis]
specI_v2_Cluster102	1205676.PRJEB94	1763 Mycobacterium sp. [C africanum/bovis/canettii/orygis/tuberculosis]
specI_v2_Cluster102	1205677.PRJEB95	1763 Mycobacterium sp. [C africanum/bovis/canettii/orygis/tuberculosis]
specI_v2_Cluster102	1206780.PRJNA170028	1763 Mycobacterium sp. [C africanum/bovis/canettii/orygis/tuberculosis]
specI_v2_Cluster102	1240677.PRJNA176960	1763 Mycobacterium sp. [C africanum/bovis/canettii/orygis/tuberculosis]
specI_v2_Cluster102	1245275.PRJNA177778	1763 Mycobacterium sp. [C africanum/bovis/canettii/orygis/tuberculosis]
specI_v2_Cluster102	1245787.PRJNA177783	1763 Mycobacterium sp. [C africanum/bovis/canettii/orygis/tuberculosis]
specI_v2_Cluster102	1249615.PRJNA178919	1763 Mycobacterium sp. [C africanum/bovis/canettii/orygis/tuberculosis]
specI_v2_Cluster102	1262525.PRJNA182109	1763 Mycobacterium sp. [C africanum/bovis/canettii/orygis/tuberculosis]
specI_v2_Cluster102	1262529.PRJNA182112	1763 Mycobacterium sp. [C africanum/bovis/canettii/orygis/tuberculosis]
specI_v2_Cluster102	1266446.PRJNA181126	1763 Mycobacterium sp. [C africanum/bovis/canettii/orygis/tuberculosis]
specI_v2_Cluster102	1267355.PRJNA183514	1763 Mycobacterium sp. [C africanum/bovis/canettii/orygis/tuberculosis]
specI_v2_Cluster102	1267356.PRJNA183515	1763 Mycobacterium sp. [C africanum/bovis/canettii/orygis/tuberculosis]
specI_v2_Cluster102	1267357.PRJNA183516	1763 Mycobacterium sp. [C africanum/bovis/canettii/orygis/tuberculosis]
specI_v2_Cluster102	1267359.PRJNA183518	1763 Mycobacterium sp. [C africanum/bovis/canettii/orygis/tuberculosis]
specI_v2_Cluster102	1267360.PRJNA183519	1763 Mycobacterium sp. [C africanum/bovis/canettii/orygis/tuberculosis]
specI_v2_Cluster102	1267361.PRJNA183520	1763 Mycobacterium sp. [C africanum/bovis/canettii/orygis/tuberculosis]
specI_v2_Cluster102	1267362.PRJNA183521	1763 Mycobacterium sp. [C africanum/bovis/canettii/orygis/tuberculosis]
specI_v2_Cluster102	1267363.PRJNA183522	1763 Mycobacterium sp. [C africanum/bovis/canettii/orygis/tuberculosis]
specI_v2_Cluster102	1279011.PRJNA185398	1763 Mycobacterium sp. [C africanum/bovis/canettii/orygis/tuberculosis]
specI_v2_Cluster102	1295721.PRJNA190928	1763 Mycobacterium sp. [C africanum/bovis/canettii/orygis/tuberculosis]
specI_v2_Cluster102	1295724.PRJNA190931	1763 Mycobacterium sp. [C africanum/bovis/canettii/orygis/tuberculosis]
specI_v2_Cluster102	1295726.PRJNA190933	1763 Mycobacterium sp. [C africanum/bovis/canettii/orygis/tuberculosis]
specI_v2_Cluster102	1295727.PRJNA190934	1763 Mycobacterium sp. [C africanum/bovis/canettii/orygis/tuberculosis]
specI_v2_Cluster102	1295751.PRJNA190959	1763 Mycobacterium sp. [C africanum/bovis/canettii/orygis/tuberculosis]
specI_v2_Cluster102	1295758.PRJNA190966	1763 Mycobacterium sp. [C africanum/bovis/canettii/orygis/tuberculosis]
specI_v2_Cluster102	1295759.PRJNA190967	1763 Mycobacterium sp. [C africanum/bovis/canettii/orygis/tuberculosis]
specI_v2_Cluster102	1295764.PRJNA190972	1763 Mycobacterium sp. [C africanum/bovis/canettii/orygis/tuberculosis]
specI_v2_Cluster102	1295766.PRJNA190974	1763 Mycobacterium sp. [C africanum/bovis/canettii/orygis/tuberculosis]
specI_v2_Cluster102	1295771.PRJNA190979	1763 Mycobacterium sp. [C africanum/bovis/canettii/orygis/tuberculosis]
specI_v2_Cluster102	1295772.PRJNA190980	1763 Mycobacterium sp. [C africanum/bovis/canettii/orygis/tuberculosis]
specI_v2_Cluster102	1295773.PRJNA190981	1763 Mycobacterium sp. [C africanum/bovis/canettii/orygis/tuberculosis]
specI_v2_Cluster102	1295775.PRJNA190983	1763 Mycobacterium sp. [C africanum/bovis/canettii/orygis/tuberculosis]
specI_v2_Cluster102	1295776.PRJNA190984	1763 Mycobacterium sp. [C africanum/bovis/canettii/orygis/tuberculosis]
specI_v2_Cluster102	1295781.PRJNA190989	1763 Mycobacterium sp. [C africanum/bovis/canettii/orygis/tuberculosis]
specI_v2_Cluster102	1295782.PRJNA190990	1763 Mycobacterium sp. [C africanum/bovis/canettii/orygis/tuberculosis]
specI_v2_Cluster102	1295791.PRJNA190999	1763 Mycobacterium sp. [C africanum/bovis/canettii/orygis/tuberculosis]
specI_v2_Cluster102	1295795.PRJNA191003	1763 Mycobacterium sp. [C africanum/bovis/canettii/orygis/tuberculosis]
specI_v2_Cluster102	1295796.PRJNA191004	1763 Mycobacterium sp. [C africanum/bovis/canettii/orygis/tuberculosis]
specI_v2_Cluster102	1295798.PRJNA191010	1763 Mycobacterium sp. [C africanum/bovis/canettii/orygis/tuberculosis]
specI_v2_Cluster102	1295799.PRJNA191011	1763 Mycobacterium sp. [C africanum/bovis/canettii/orygis/tuberculosis]
specI_v2_Cluster102	1295800.PRJNA191012	1763 Mycobacterium sp. [C africanum/bovis/canettii/orygis/tuberculosis]
specI_v2_Cluster102	1295802.PRJNA191014	1763 Mycobacterium sp. [C africanum/bovis/canettii/orygis/tuberculosis]
specI_v2_Cluster102	1295805.PRJNA191017	1763 Mycobacterium sp. [C africanum/bovis/canettii/orygis/tuberculosis]
specI_v2_Cluster102	1295807.PRJNA191019	1763 Mycobacterium sp. [C africanum/bovis/canettii/orygis/tuberculosis]
specI_v2_Cluster102	1295808.PRJNA191020	1763 Mycobacterium sp. [C africanum/bovis/canettii/orygis/tuberculosis]
specI_v2_Cluster102	1305739.PRJNA193095	1763 Mycobacterium sp. [C africanum/bovis/canettii/orygis/tuberculosis]
specI_v2_Cluster102	1306400.PRJNA193385	1763 Mycobacterium sp. [C africanum/bovis/canettii/orygis/tuberculosis]
specI_v2_Cluster102	1310115.PRJNA193387	1763 Mycobacterium sp. [C africanum/bovis/canettii/orygis/tuberculosis]
specI_v2_Cluster102	1322343.PRJNA196573	1763 Mycobacterium sp. [C africanum/bovis/canettii/orygis/tuberculosis]
specI_v2_Cluster102	1324218.PRJNA198103	1763 Mycobacterium sp. [C africanum/bovis/canettii/orygis/tuberculosis]
specI_v2_Cluster102	1324222.PRJNA198107	1763 Mycobacterium sp. [C africanum/bovis/canettii/orygis/tuberculosis]
specI_v2_Cluster102	1324226.PRJNA198111	1763 Mycobacterium sp. [C africanum/bovis/canettii/orygis/tuberculosis]
specI_v2_Cluster102	1324227.PRJNA198112	1763 Mycobacterium sp. [C africanum/bovis/canettii/orygis/tuberculosis]
specI_v2_Cluster102	1324228.PRJNA198113	1763 Mycobacterium sp. [C africanum/bovis/canettii/orygis/tuberculosis]
specI_v2_Cluster102	1324230.PRJNA198115	1763 Mycobacterium sp. [C africanum/bovis/canettii/orygis/tuberculosis]
specI_v2_Cluster102	1324232.PRJNA198117	1763 Mycobacterium sp. [C africanum/bovis/canettii/orygis/tuberculosis]
specI_v2_Cluster102	1324234.PRJNA198119	1763 Mycobacterium sp. [C africanum/bovis/canettii/orygis/tuberculosis]
specI_v2_Cluster102	1324236.PRJNA198121	1763 Mycobacterium sp. [C africanum/bovis/canettii/orygis/tuberculosis]
specI_v2_Cluster102	1324237.PRJNA198122	1763 Mycobacterium sp. [C africanum/bovis/canettii/orygis/tuberculosis]
specI_v2_Cluster102	1324238.PRJNA198123	1763 Mycobacterium sp. [C africanum/bovis/canettii/orygis/tuberculosis]
specI_v2_Cluster102	1324239.PRJNA198124	1763 Mycobacterium sp. [C africanum/bovis/canettii/orygis/tuberculosis]
specI_v2_Cluster102	1324242.PRJNA198127	1763 Mycobacterium sp. [C africanum/bovis/canettii/orygis/tuberculosis]
specI_v2_Cluster102	1324245.PRJNA198130	1763 Mycobacterium sp. [C africanum/bovis/canettii/orygis/tuberculosis]
specI_v2_Cluster102	1324247.PRJNA198132	1763 Mycobacterium sp. [C africanum/bovis/canettii/orygis/tuberculosis]
specI_v2_Cluster102	1324250.PRJNA198135	1763 Mycobacterium sp. [C africanum/bovis/canettii/orygis/tuberculosis]
specI_v2_Cluster102	1324251.PRJNA198136	1763 Mycobacterium sp. [C africanum/bovis/canettii/orygis/tuberculosis]
specI_v2_Cluster102	1324252.PRJNA198137	1763 Mycobacterium sp. [C africanum/bovis/canettii/orygis/tuberculosis]
specI_v2_Cluster102	1324258.PRJNA198143	1763 Mycobacterium sp. [C africanum/bovis/canettii/orygis/tuberculosis]
specI_v2_Cluster102	1324260.PRJNA198145	1763 Mycobacterium sp. [C africanum/bovis/canettii/orygis/tuberculosis]
specI_v2_Cluster102	1324262.PRJNA198147	1763 Mycobacterium sp. [C africanum/bovis/canettii/orygis/tuberculosis]
specI_v2_Cluster102	1324263.PRJNA198148	1763 Mycobacterium sp. [C africanum/bovis/canettii/orygis/tuberculosis]
specI_v2_Cluster102	1324265.PRJNA198150	1763 Mycobacterium sp. [C africanum/bovis/canettii/orygis/tuberculosis]
specI_v2_Cluster102	1324266.PRJNA198151	1763 Mycobacterium sp. [C africanum/bovis/canettii/orygis/tuberculosis]
specI_v2_Cluster102	1324268.PRJNA198153	1763 Mycobacterium sp. [C africanum/bovis/canettii/orygis/tuberculosis]
specI_v2_Cluster102	1324273.PRJNA198158	1763 Mycobacterium sp. [C africanum/bovis/canettii/orygis/tuberculosis]
specI_v2_Cluster102	1324274.PRJNA198159	1763 Mycobacterium sp. [C africanum/bovis/canettii/orygis/tuberculosis]
specI_v2_Cluster102	1324276.PRJNA198161	1763 Mycobacterium sp. [C africanum/bovis/canettii/orygis/tuberculosis]
specI_v2_Cluster102	1324277.PRJNA198162	1763 Mycobacterium sp. [C africanum/bovis/canettii/orygis/tuberculosis]
specI_v2_Cluster102	1324278.PRJNA198163	1763 Mycobacterium sp. [C africanum/bovis/canettii/orygis/tuberculosis]
specI_v2_Cluster102	1324280.PRJNA198167	1763 Mycobacterium sp. [C africanum/bovis/canettii/orygis/tuberculosis]
specI_v2_Cluster102	1324281.PRJNA198168	1763 Mycobacterium sp. [C africanum/bovis/canettii/orygis/tuberculosis]
specI_v2_Cluster102	1324283.PRJNA198170	1763 Mycobacterium sp. [C africanum/bovis/canettii/orygis/tuberculosis]
specI_v2_Cluster102	1324285.PRJNA198173	1763 Mycobacterium sp. [C africanum/bovis/canettii/orygis/tuberculosis]
specI_v2_Cluster102	1324288.PRJNA198176	1763 Mycobacterium sp. [C africanum/bovis/canettii/orygis/tuberculosis]
specI_v2_Cluster102	1324290.PRJNA198178	1763 Mycobacterium sp. [C africanum/bovis/canettii/orygis/tuberculosis]
specI_v2_Cluster102	1324293.PRJNA198181	1763 Mycobacterium sp. [C africanum/bovis/canettii/orygis/tuberculosis]
specI_v2_Cluster102	1324294.PRJNA198182	1763 Mycobacterium sp. [C africanum/bovis/canettii/orygis/tuberculosis]
specI_v2_Cluster102	1324295.PRJNA198183	1763 Mycobacterium sp. [C africanum/bovis/canettii/orygis/tuberculosis]
specI_v2_Cluster102	1324299.PRJNA198187	1763 Mycobacterium sp. [C africanum/bovis/canettii/orygis/tuberculosis]
specI_v2_Cluster102	1324301.PRJNA198189	1763 Mycobacterium sp. [C africanum/bovis/canettii/orygis/tuberculosis]
specI_v2_Cluster102	1341711.PRJNA206559	1763 Mycobacterium sp. [C africanum/bovis/canettii/orygis/tuberculosis]
specI_v2_Cluster102	1344043.PRJNA207751	1763 Mycobacterium sp. [C africanum/bovis/canettii/orygis/tuberculosis]
specI_v2_Cluster102	1344044.PRJNA207752	1763 Mycobacterium sp. [C africanum/bovis/canettii/orygis/tuberculosis]
specI_v2_Cluster102	1344045.PRJNA207753	1763 Mycobacterium sp. [C africanum/bovis/canettii/orygis/tuberculosis]
specI_v2_Cluster102	1346771.PRJNA208599	1763 Mycobacterium sp. [C africanum/bovis/canettii/orygis/tuberculosis]
specI_v2_Cluster102	1346772.PRJNA208598	1763 Mycobacterium sp. [C africanum/bovis/canettii/orygis/tuberculosis]
specI_v2_Cluster102	1346773.PRJNA208597	1763 Mycobacterium sp. [C africanum/bovis/canettii/orygis/tuberculosis]
specI_v2_Cluster102	1346774.PRJNA208596	1763 Mycobacterium sp. [C africanum/bovis/canettii/orygis/tuberculosis]
specI_v2_Cluster102	1346781.PRJNA208580	1763 Mycobacterium sp. [C africanum/bovis/canettii/orygis/tuberculosis]
specI_v2_Cluster102	1346785.PRJNA208576	1763 Mycobacterium sp. [C africanum/bovis/canettii/orygis/tuberculosis]
specI_v2_Cluster102	1346788.PRJNA208573	1763 Mycobacterium sp. [C africanum/bovis/canettii/orygis/tuberculosis]
specI_v2_Cluster102	1352572.PRJNA210049	1763 Mycobacterium sp. [C africanum/bovis/canettii/orygis/tuberculosis]
specI_v2_Cluster102	1352574.PRJNA210051	1763 Mycobacterium sp. [C africanum/bovis/canettii/orygis/tuberculosis]
specI_v2_Cluster102	1352575.PRJNA210052	1763 Mycobacterium sp. [C africanum/bovis/canettii/orygis/tuberculosis]
specI_v2_Cluster102	1352579.PRJNA210056	1763 Mycobacterium sp. [C africanum/bovis/canettii/orygis/tuberculosis]
specI_v2_Cluster102	1352582.PRJNA210059	1763 Mycobacterium sp. [C africanum/bovis/canettii/orygis/tuberculosis]
specI_v2_Cluster102	1352583.PRJNA210060	1763 Mycobacterium sp. [C africanum/bovis/canettii/orygis/tuberculosis]
specI_v2_Cluster102	1352584.PRJNA210061	1763 Mycobacterium sp. [C africanum/bovis/canettii/orygis/tuberculosis]
specI_v2_Cluster102	1352587.PRJNA210064	1763 Mycobacterium sp. [C africanum/bovis/canettii/orygis/tuberculosis]
specI_v2_Cluster102	1352590.PRJNA210067	1763 Mycobacterium sp. [C africanum/bovis/canettii/orygis/tuberculosis]
specI_v2_Cluster102	1352591.PRJNA210068	1763 Mycobacterium sp. [C africanum/bovis/canettii/orygis/tuberculosis]
specI_v2_Cluster102	1352592.PRJNA210069	1763 Mycobacterium sp. [C africanum/bovis/canettii/orygis/tuberculosis]
specI_v2_Cluster102	1352597.PRJNA210074	1763 Mycobacterium sp. [C africanum/bovis/canettii/orygis/tuberculosis]
specI_v2_Cluster102	1352600.PRJNA210077	1763 Mycobacterium sp. [C africanum/bovis/canettii/orygis/tuberculosis]
specI_v2_Cluster102	1354101.PRJNA211708	1763 Mycobacterium sp. [C africanum/bovis/canettii/orygis/tuberculosis]
specI_v2_Cluster102	1354108.PRJNA211715	1763 Mycobacterium sp. [C africanum/bovis/canettii/orygis/tuberculosis]
specI_v2_Cluster102	1354117.PRJNA211724	1763 Mycobacterium sp. [C africanum/bovis/canettii/orygis/tuberculosis]
specI_v2_Cluster102	1354119.PRJNA211704	1763 Mycobacterium sp. [C africanum/bovis/canettii/orygis/tuberculosis]
specI_v2_Cluster102	1354121.PRJNA211706	1763 Mycobacterium sp. [C africanum/bovis/canettii/orygis/tuberculosis]
specI_v2_Cluster102	1354122.PRJNA211685	1763 Mycobacterium sp. [C africanum/bovis/canettii/orygis/tuberculosis]
specI_v2_Cluster102	1354130.PRJNA211693	1763 Mycobacterium sp. [C africanum/bovis/canettii/orygis/tuberculosis]
specI_v2_Cluster102	1354132.PRJNA211695	1763 Mycobacterium sp. [C africanum/bovis/canettii/orygis/tuberculosis]
specI_v2_Cluster102	1354135.PRJNA211698	1763 Mycobacterium sp. [C africanum/bovis/canettii/orygis/tuberculosis]
specI_v2_Cluster102	1354136.PRJNA211699	1763 Mycobacterium sp. [C africanum/bovis/canettii/orygis/tuberculosis]
specI_v2_Cluster102	1354139.PRJNA211680	1763 Mycobacterium sp. [C africanum/bovis/canettii/orygis/tuberculosis]
specI_v2_Cluster102	1354140.PRJNA211681	1763 Mycobacterium sp. [C africanum/bovis/canettii/orygis/tuberculosis]
specI_v2_Cluster102	1354142.PRJNA211701	1763 Mycobacterium sp. [C africanum/bovis/canettii/orygis/tuberculosis]
specI_v2_Cluster102	1354145.PRJNA211638	1763 Mycobacterium sp. [C africanum/bovis/canettii/orygis/tuberculosis]
specI_v2_Cluster102	1354151.PRJNA211654	1763 Mycobacterium sp. [C africanum/bovis/canettii/orygis/tuberculosis]
specI_v2_Cluster102	1354157.PRJNA211659	1763 Mycobacterium sp. [C africanum/bovis/canettii/orygis/tuberculosis]
specI_v2_Cluster102	1354166.PRJNA211637	1763 Mycobacterium sp. [C africanum/bovis/canettii/orygis/tuberculosis]
specI_v2_Cluster102	1354179.PRJNA211665	1763 Mycobacterium sp. [C africanum/bovis/canettii/orygis/tuberculosis]
specI_v2_Cluster102	1354187.PRJNA211682	1763 Mycobacterium sp. [C africanum/bovis/canettii/orygis/tuberculosis]
specI_v2_Cluster102	1354188.PRJNA211702	1763 Mycobacterium sp. [C africanum/bovis/canettii/orygis/tuberculosis]
specI_v2_Cluster102	1397864.PRJNA218236	1763 Mycobacterium sp. [C africanum/bovis/canettii/orygis/tuberculosis]
specI_v2_Cluster102	1397882.PRJNA218254	1763 Mycobacterium sp. [C africanum/bovis/canettii/orygis/tuberculosis]
specI_v2_Cluster102	1397886.PRJNA218258	1763 Mycobacterium sp. [C africanum/bovis/canettii/orygis/tuberculosis]
specI_v2_Cluster102	1397896.PRJNA218268	1763 Mycobacterium sp. [C africanum/bovis/canettii/orygis/tuberculosis]
specI_v2_Cluster102	1397897.PRJNA218269	1763 Mycobacterium sp. [C africanum/bovis/canettii/orygis/tuberculosis]
specI_v2_Cluster102	1397899.PRJNA218271	1763 Mycobacterium sp. [C africanum/bovis/canettii/orygis/tuberculosis]
specI_v2_Cluster102	1397913.PRJNA218285	1763 Mycobacterium sp. [C africanum/bovis/canettii/orygis/tuberculosis]
specI_v2_Cluster102	1397914.PRJNA218286	1763 Mycobacterium sp. [C africanum/bovis/canettii/orygis/tuberculosis]
specI_v2_Cluster102	1397918.PRJNA218290	1763 Mycobacterium sp. [C africanum/bovis/canettii/orygis/tuberculosis]
specI_v2_Cluster102	1397932.PRJNA218304	1763 Mycobacterium sp. [C africanum/bovis/canettii/orygis/tuberculosis]
specI_v2_Cluster102	1397938.PRJNA218310	1763 Mycobacterium sp. [C africanum/bovis/canettii/orygis/tuberculosis]
specI_v2_Cluster102	1397940.PRJNA218312	1763 Mycobacterium sp. [C africanum/bovis/canettii/orygis/tuberculosis]
specI_v2_Cluster102	1400874.PRJNA219757	1763 Mycobacterium sp. [C africanum/bovis/canettii/orygis/tuberculosis]
specI_v2_Cluster102	1400885.PRJNA219768	1763 Mycobacterium sp. [C africanum/bovis/canettii/orygis/tuberculosis]
specI_v2_Cluster102	1400897.PRJNA219780	1763 Mycobacterium sp. [C africanum/bovis/canettii/orygis/tuberculosis]
specI_v2_Cluster102	1400911.PRJNA219794	1763 Mycobacterium sp. [C africanum/bovis/canettii/orygis/tuberculosis]
specI_v2_Cluster102	1400920.PRJNA219803	1763 Mycobacterium sp. [C africanum/bovis/canettii/orygis/tuberculosis]
specI_v2_Cluster102	1400930.PRJNA219813	1763 Mycobacterium sp. [C africanum/bovis/canettii/orygis/tuberculosis]
specI_v2_Cluster102	1400940.PRJNA219823	1763 Mycobacterium sp. [C africanum/bovis/canettii/orygis/tuberculosis]
specI_v2_Cluster102	1400941.PRJNA219824	1763 Mycobacterium sp. [C africanum/bovis/canettii/orygis/tuberculosis]
specI_v2_Cluster102	1402480.PRJNA219838	1763 Mycobacterium sp. [C africanum/bovis/canettii/orygis/tuberculosis]
specI_v2_Cluster102	1402585.PRJNA221503	1763 Mycobacterium sp. [C africanum/bovis/canettii/orygis/tuberculosis]
specI_v2_Cluster102	1402590.PRJNA221508	1763 Mycobacterium sp. [C africanum/bovis/canettii/orygis/tuberculosis]
specI_v2_Cluster102	1402599.PRJNA221517	1763 Mycobacterium sp. [C africanum/bovis/canettii/orygis/tuberculosis]
specI_v2_Cluster102	1408931.PRJNA223563	1763 Mycobacterium sp. [C africanum/bovis/canettii/orygis/tuberculosis]
specI_v2_Cluster102	1417018.PRJNA226768	1763 Mycobacterium sp. [C africanum/bovis/canettii/orygis/tuberculosis]
specI_v2_Cluster102	1418253.PRJNA227753	1763 Mycobacterium sp. [C africanum/bovis/canettii/orygis/tuberculosis]
specI_v2_Cluster102	1421944.PRJNA228022	1763 Mycobacterium sp. [C africanum/bovis/canettii/orygis/tuberculosis]
specI_v2_Cluster102	1421950.PRJNA228028	1763 Mycobacterium sp. [C africanum/bovis/canettii/orygis/tuberculosis]
specI_v2_Cluster102	1421975.PRJNA228053	1763 Mycobacterium sp. [C africanum/bovis/canettii/orygis/tuberculosis]
specI_v2_Cluster102	1421982.PRJNA228060	1763 Mycobacterium sp. [C africanum/bovis/canettii/orygis/tuberculosis]
specI_v2_Cluster102	1421992.PRJNA228070	1763 Mycobacterium sp. [C africanum/bovis/canettii/orygis/tuberculosis]
specI_v2_Cluster102	1422043.PRJNA228122	1763 Mycobacterium sp. [C africanum/bovis/canettii/orygis/tuberculosis]
specI_v2_Cluster102	1423502.PRJNA229283	1763 Mycobacterium sp. [C africanum/bovis/canettii/orygis/tuberculosis]
specI_v2_Cluster102	1423516.PRJNA229297	1763 Mycobacterium sp. [C africanum/bovis/canettii/orygis/tuberculosis]
specI_v2_Cluster102	1427197.PRJNA229590	1763 Mycobacterium sp. [C africanum/bovis/canettii/orygis/tuberculosis]
specI_v2_Cluster102	1448547.PRJNA235552	1763 Mycobacterium sp. [C africanum/bovis/canettii/orygis/tuberculosis]
specI_v2_Cluster594	1138382.PRJNA82153	1763 Mycobacterium sp. [C avium/indicus/intracellulare/yongonense]
specI_v2_Cluster594	1138383.PRJNA82155	1763 Mycobacterium sp. [C avium/indicus/intracellulare/yongonense]
specI_v2_Cluster594	1138871.PRJNA82265	1763 Mycobacterium sp. [C avium/indicus/intracellulare/yongonense]
specI_v2_Cluster594	1168287.PRJNA156947	1763 Mycobacterium sp. [C avium/indicus/intracellulare/yongonense]
specI_v2_Cluster594	1168288.PRJNA156949	1763 Mycobacterium sp. [C avium/indicus/intracellulare/yongonense]
specI_v2_Cluster594	1214063.PRJDB193	1763 Mycobacterium sp. [C avium/indicus/intracellulare/yongonense]
specI_v2_Cluster594	1232724.PRJNA33469	1763 Mycobacterium sp. [C avium/indicus/intracellulare/yongonense]
specI_v2_Cluster594	1299329.PRJNA191793	1763 Mycobacterium sp. [C avium/indicus/intracellulare/yongonense]
specI_v2_Cluster594	1299331.PRJNA260706	1763 Mycobacterium sp. [C avium/indicus/intracellulare/yongonense]
specI_v2_Cluster594	1324269.PRJNA198154	1763 Mycobacterium sp. [C avium/indicus/intracellulare/yongonense]
specI_v2_Cluster594	1335421.PRJNA203578	1763 Mycobacterium sp. [C avium/indicus/intracellulare/yongonense]
specI_v2_Cluster594	1335422.PRJNA203579	1763 Mycobacterium sp. [C avium/indicus/intracellulare/yongonense]
specI_v2_Cluster594	487521.PRJNA82157	1763 Mycobacterium sp. [C avium/indicus/intracellulare/yongonense]
specI_v2_Cluster422	1117320.PRJNA77689	NA Alteromonadales sp. [C Colwellia GOM-1096m/Pseudoalteromonas atlantica/Pseudoalteromonas undina]
specI_v2_Cluster422	1175295.PRJNA159457	NA Alteromonadales sp. [C Colwellia GOM-1096m/Pseudoalteromonas atlantica/Pseudoalteromonas undina]
specI_v2_Cluster422	1333525.PRJNA202402	NA Alteromonadales sp. [C Colwellia GOM-1096m/Pseudoalteromonas atlantica/Pseudoalteromonas undina]
specI_v2_Cluster422	1380381.PRJNA213769	NA Alteromonadales sp. [C Colwellia GOM-1096m/Pseudoalteromonas atlantica/Pseudoalteromonas undina]
specI_v2_Cluster422	1461766.PRJNA238177	NA Alteromonadales sp. [C Colwellia GOM-1096m/Pseudoalteromonas atlantica/Pseudoalteromonas undina]
specI_v2_Cluster422	1523412.PRJNA255541	NA Alteromonadales sp. [C Colwellia GOM-1096m/Pseudoalteromonas atlantica/Pseudoalteromonas undina]
specI_v2_Cluster422	1535421.PRJNA258174	NA Alteromonadales sp. [C Colwellia GOM-1096m/Pseudoalteromonas atlantica/Pseudoalteromonas undina]
specI_v2_Cluster422	234831.PRJNA39311	NA Alteromonadales sp. [C Colwellia GOM-1096m/Pseudoalteromonas atlantica/Pseudoalteromonas undina]
specI_v2_Cluster422	383911.PRJDA74505	NA Alteromonadales sp. [C Colwellia GOM-1096m/Pseudoalteromonas atlantica/Pseudoalteromonas undina]
specI_v2_Cluster422	420915.PRJDA74509	NA Alteromonadales sp. [C Colwellia GOM-1096m/Pseudoalteromonas atlantica/Pseudoalteromonas undina]
specI_v2_Cluster96	1009714.PRJNA66135	286 Pseudomonas sp. [C aeruginosa/otitidis]
specI_v2_Cluster96	1051003.PRJNA70773	286 Pseudomonas sp. [C aeruginosa/otitidis]
specI_v2_Cluster96	1051004.PRJNA70775	286 Pseudomonas sp. [C aeruginosa/otitidis]
specI_v2_Cluster96	1051005.PRJNA68315	286 Pseudomonas sp. [C aeruginosa/otitidis]
specI_v2_Cluster96	1078464.PRJDA72409	286 Pseudomonas sp. [C aeruginosa/otitidis]
specI_v2_Cluster96	1081927.PRJNA232082	286 Pseudomonas sp. [C aeruginosa/otitidis]
specI_v2_Cluster96	1089456.PRJDA73453	286 Pseudomonas sp. [C aeruginosa/otitidis]
specI_v2_Cluster96	1093787.PRJNA73815	286 Pseudomonas sp. [C aeruginosa/otitidis]
specI_v2_Cluster96	1118159.PRJNA195719	286 Pseudomonas sp. [C aeruginosa/otitidis]
specI_v2_Cluster96	1125697.PRJNA169469	286 Pseudomonas sp. [C aeruginosa/otitidis]
specI_v2_Cluster96	1125698.PRJNA169471	286 Pseudomonas sp. [C aeruginosa/otitidis]
specI_v2_Cluster96	1131757.PRJNA80839	286 Pseudomonas sp. [C aeruginosa/otitidis]
specI_v2_Cluster96	1134459.PRJNA81219	286 Pseudomonas sp. [C aeruginosa/otitidis]
specI_v2_Cluster96	1147787.PRJNA83447	286 Pseudomonas sp. [C aeruginosa/otitidis]
specI_v2_Cluster96	1163392.PRJNA89671	286 Pseudomonas sp. [C aeruginosa/otitidis]
specI_v2_Cluster96	1163395.PRJNA219846	286 Pseudomonas sp. [C aeruginosa/otitidis]
specI_v2_Cluster96	1163395.PRJNA89677	286 Pseudomonas sp. [C aeruginosa/otitidis]
specI_v2_Cluster96	1163396.PRJNA89679	286 Pseudomonas sp. [C aeruginosa/otitidis]
specI_v2_Cluster96	1168061.PRJNA156843	286 Pseudomonas sp. [C aeruginosa/otitidis]
specI_v2_Cluster96	1169413.PRJNA157339	286 Pseudomonas sp. [C aeruginosa/otitidis]
specI_v2_Cluster96	1193501.PRJNA167272	286 Pseudomonas sp. [C aeruginosa/otitidis]
specI_v2_Cluster96	1194669.PRJNA167366	286 Pseudomonas sp. [C aeruginosa/otitidis]
specI_v2_Cluster96	1198629.PRJNA168334	286 Pseudomonas sp. [C aeruginosa/otitidis]
specI_v2_Cluster96	1208103.PRJNA170163	286 Pseudomonas sp. [C aeruginosa/otitidis]
specI_v2_Cluster96	1279007.PRJNA185335	286 Pseudomonas sp. [C aeruginosa/otitidis]
specI_v2_Cluster96	1279008.PRJNA185336	286 Pseudomonas sp. [C aeruginosa/otitidis]
specI_v2_Cluster96	1280938.PRJNA185969	286 Pseudomonas sp. [C aeruginosa/otitidis]
specI_v2_Cluster96	1285581.PRJNA186902	286 Pseudomonas sp. [C aeruginosa/otitidis]
specI_v2_Cluster96	1286151.PRJEB1335	286 Pseudomonas sp. [C aeruginosa/otitidis]
specI_v2_Cluster96	1295076.PRJNA189678	286 Pseudomonas sp. [C aeruginosa/otitidis]
specI_v2_Cluster96	1306165.PRJEB1668	286 Pseudomonas sp. [C aeruginosa/otitidis]
specI_v2_Cluster96	1315978.PRJNA196397	286 Pseudomonas sp. [C aeruginosa/otitidis]
specI_v2_Cluster96	1328315.PRJNA200546	286 Pseudomonas sp. [C aeruginosa/otitidis]
specI_v2_Cluster96	1331059.PRJNA201849	286 Pseudomonas sp. [C aeruginosa/otitidis]
specI_v2_Cluster96	1336203.PRJEB3405	286 Pseudomonas sp. [C aeruginosa/otitidis]
specI_v2_Cluster96	1339263.PRJNA205831	286 Pseudomonas sp. [C aeruginosa/otitidis]
specI_v2_Cluster96	1339264.PRJNA205869	286 Pseudomonas sp. [C aeruginosa/otitidis]
specI_v2_Cluster96	1339265.PRJNA205870	286 Pseudomonas sp. [C aeruginosa/otitidis]
specI_v2_Cluster96	1340851.PRJNA206088	286 Pseudomonas sp. [C aeruginosa/otitidis]
specI_v2_Cluster96	1341645.PRJEB3996	286 Pseudomonas sp. [C aeruginosa/otitidis]
specI_v2_Cluster96	1348339.PRJNA208985	286 Pseudomonas sp. [C aeruginosa/otitidis]
specI_v2_Cluster96	1348564.PRJNA208779	286 Pseudomonas sp. [C aeruginosa/otitidis]
specI_v2_Cluster96	1352354.PRJNA209856	286 Pseudomonas sp. [C aeruginosa/otitidis]
specI_v2_Cluster96	1352355.PRJNA209859	286 Pseudomonas sp. [C aeruginosa/otitidis]
specI_v2_Cluster96	1400868.PRJNA219238	286 Pseudomonas sp. [C aeruginosa/otitidis]
specI_v2_Cluster96	1402485.PRJNA219845	286 Pseudomonas sp. [C aeruginosa/otitidis]
specI_v2_Cluster96	1402486.PRJNA219847	286 Pseudomonas sp. [C aeruginosa/otitidis]
specI_v2_Cluster96	1402487.PRJNA219848	286 Pseudomonas sp. [C aeruginosa/otitidis]
specI_v2_Cluster96	1402488.PRJNA219849	286 Pseudomonas sp. [C aeruginosa/otitidis]
specI_v2_Cluster96	1402489.PRJNA219850	286 Pseudomonas sp. [C aeruginosa/otitidis]
specI_v2_Cluster96	1402490.PRJNA219851	286 Pseudomonas sp. [C aeruginosa/otitidis]
specI_v2_Cluster96	1402491.PRJNA219852	286 Pseudomonas sp. [C aeruginosa/otitidis]
specI_v2_Cluster96	1402492.PRJNA219853	286 Pseudomonas sp. [C aeruginosa/otitidis]
specI_v2_Cluster96	1402493.PRJNA219854	286 Pseudomonas sp. [C aeruginosa/otitidis]
specI_v2_Cluster96	1402494.PRJNA219855	286 Pseudomonas sp. [C aeruginosa/otitidis]
specI_v2_Cluster96	1402495.PRJNA219856	286 Pseudomonas sp. [C aeruginosa/otitidis]
specI_v2_Cluster96	1402496.PRJNA219857	286 Pseudomonas sp. [C aeruginosa/otitidis]
specI_v2_Cluster96	1402497.PRJNA219858	286 Pseudomonas sp. [C aeruginosa/otitidis]
specI_v2_Cluster96	1402498.PRJNA219859	286 Pseudomonas sp. [C aeruginosa/otitidis]
specI_v2_Cluster96	1402499.PRJNA219860	286 Pseudomonas sp. [C aeruginosa/otitidis]
specI_v2_Cluster96	1402500.PRJNA219861	286 Pseudomonas sp. [C aeruginosa/otitidis]
specI_v2_Cluster96	1402501.PRJNA219862	286 Pseudomonas sp. [C aeruginosa/otitidis]
specI_v2_Cluster96	1402502.PRJNA219863	286 Pseudomonas sp. [C aeruginosa/otitidis]
specI_v2_Cluster96	1402503.PRJNA219864	286 Pseudomonas sp. [C aeruginosa/otitidis]
specI_v2_Cluster96	1402504.PRJNA219865	286 Pseudomonas sp. [C aeruginosa/otitidis]
specI_v2_Cluster96	1402505.PRJNA219866	286 Pseudomonas sp. [C aeruginosa/otitidis]
specI_v2_Cluster96	1402506.PRJNA219867	286 Pseudomonas sp. [C aeruginosa/otitidis]
specI_v2_Cluster96	1402507.PRJNA219868	286 Pseudomonas sp. [C aeruginosa/otitidis]
specI_v2_Cluster96	1402508.PRJNA219869	286 Pseudomonas sp. [C aeruginosa/otitidis]
specI_v2_Cluster96	1402509.PRJNA219870	286 Pseudomonas sp. [C aeruginosa/otitidis]
specI_v2_Cluster96	1402510.PRJNA219871	286 Pseudomonas sp. [C aeruginosa/otitidis]
specI_v2_Cluster96	1402513.PRJNA219874	286 Pseudomonas sp. [C aeruginosa/otitidis]
specI_v2_Cluster96	1402514.PRJNA219875	286 Pseudomonas sp. [C aeruginosa/otitidis]
specI_v2_Cluster96	1402516.PRJNA219877	286 Pseudomonas sp. [C aeruginosa/otitidis]
specI_v2_Cluster96	1402517.PRJNA219878	286 Pseudomonas sp. [C aeruginosa/otitidis]
specI_v2_Cluster96	1402518.PRJNA219879	286 Pseudomonas sp. [C aeruginosa/otitidis]
specI_v2_Cluster96	1402519.PRJNA219880	286 Pseudomonas sp. [C aeruginosa/otitidis]
specI_v2_Cluster96	1402521.PRJNA219882	286 Pseudomonas sp. [C aeruginosa/otitidis]
specI_v2_Cluster96	1402522.PRJNA219883	286 Pseudomonas sp. [C aeruginosa/otitidis]
specI_v2_Cluster96	1402523.PRJNA219884	286 Pseudomonas sp. [C aeruginosa/otitidis]
specI_v2_Cluster96	1402524.PRJNA219885	286 Pseudomonas sp. [C aeruginosa/otitidis]
specI_v2_Cluster96	1402525.PRJNA219886	286 Pseudomonas sp. [C aeruginosa/otitidis]
specI_v2_Cluster96	1402526.PRJNA219887	286 Pseudomonas sp. [C aeruginosa/otitidis]
specI_v2_Cluster96	1402528.PRJNA219889	286 Pseudomonas sp. [C aeruginosa/otitidis]
specI_v2_Cluster96	1402529.PRJNA219890	286 Pseudomonas sp. [C aeruginosa/otitidis]
specI_v2_Cluster96	1402530.PRJNA219891	286 Pseudomonas sp. [C aeruginosa/otitidis]
specI_v2_Cluster96	1402531.PRJNA219892	286 Pseudomonas sp. [C aeruginosa/otitidis]
specI_v2_Cluster96	1402533.PRJNA219894	286 Pseudomonas sp. [C aeruginosa/otitidis]
specI_v2_Cluster96	1402534.PRJNA219895	286 Pseudomonas sp. [C aeruginosa/otitidis]
specI_v2_Cluster96	1402535.PRJNA219896	286 Pseudomonas sp. [C aeruginosa/otitidis]
specI_v2_Cluster96	1402537.PRJNA219898	286 Pseudomonas sp. [C aeruginosa/otitidis]
specI_v2_Cluster96	1402538.PRJNA219899	286 Pseudomonas sp. [C aeruginosa/otitidis]
specI_v2_Cluster96	1402539.PRJNA219900	286 Pseudomonas sp. [C aeruginosa/otitidis]
specI_v2_Cluster96	1402542.PRJNA219903	286 Pseudomonas sp. [C aeruginosa/otitidis]
specI_v2_Cluster96	1402543.PRJNA219905	286 Pseudomonas sp. [C aeruginosa/otitidis]
specI_v2_Cluster96	1402544.PRJNA219906	286 Pseudomonas sp. [C aeruginosa/otitidis]
specI_v2_Cluster96	1402545.PRJNA219907	286 Pseudomonas sp. [C aeruginosa/otitidis]
specI_v2_Cluster96	1402546.PRJNA219908	286 Pseudomonas sp. [C aeruginosa/otitidis]
specI_v2_Cluster96	1402547.PRJNA219909	286 Pseudomonas sp. [C aeruginosa/otitidis]
specI_v2_Cluster96	1402548.PRJNA219910	286 Pseudomonas sp. [C aeruginosa/otitidis]
specI_v2_Cluster96	1402550.PRJNA219912	286 Pseudomonas sp. [C aeruginosa/otitidis]
specI_v2_Cluster96	1402553.PRJNA219915	286 Pseudomonas sp. [C aeruginosa/otitidis]
specI_v2_Cluster96	1402554.PRJNA219916	286 Pseudomonas sp. [C aeruginosa/otitidis]
specI_v2_Cluster96	1402555.PRJNA219917	286 Pseudomonas sp. [C aeruginosa/otitidis]
specI_v2_Cluster96	1402557.PRJNA219919	286 Pseudomonas sp. [C aeruginosa/otitidis]
specI_v2_Cluster96	1402558.PRJNA219920	286 Pseudomonas sp. [C aeruginosa/otitidis]
specI_v2_Cluster96	1402559.PRJNA219921	286 Pseudomonas sp. [C aeruginosa/otitidis]
specI_v2_Cluster96	1402560.PRJNA219922	286 Pseudomonas sp. [C aeruginosa/otitidis]
specI_v2_Cluster96	1402562.PRJNA219924	286 Pseudomonas sp. [C aeruginosa/otitidis]
specI_v2_Cluster96	1402563.PRJNA219925	286 Pseudomonas sp. [C aeruginosa/otitidis]
specI_v2_Cluster96	1402564.PRJNA219926	286 Pseudomonas sp. [C aeruginosa/otitidis]
specI_v2_Cluster96	1402565.PRJNA219927	286 Pseudomonas sp. [C aeruginosa/otitidis]
specI_v2_Cluster96	1402566.PRJNA219928	286 Pseudomonas sp. [C aeruginosa/otitidis]
specI_v2_Cluster96	1402568.PRJNA219930	286 Pseudomonas sp. [C aeruginosa/otitidis]
specI_v2_Cluster96	1402569.PRJNA219931	286 Pseudomonas sp. [C aeruginosa/otitidis]
specI_v2_Cluster96	1402570.PRJNA219932	286 Pseudomonas sp. [C aeruginosa/otitidis]
specI_v2_Cluster96	1402573.PRJNA219935	286 Pseudomonas sp. [C aeruginosa/otitidis]
specI_v2_Cluster96	1402574.PRJNA219936	286 Pseudomonas sp. [C aeruginosa/otitidis]
specI_v2_Cluster96	1402575.PRJNA219937	286 Pseudomonas sp. [C aeruginosa/otitidis]
specI_v2_Cluster96	1402577.PRJNA219939	286 Pseudomonas sp. [C aeruginosa/otitidis]
specI_v2_Cluster96	1402578.PRJNA219940	286 Pseudomonas sp. [C aeruginosa/otitidis]
specI_v2_Cluster96	1402579.PRJNA219941	286 Pseudomonas sp. [C aeruginosa/otitidis]
specI_v2_Cluster96	1402580.PRJNA219942	286 Pseudomonas sp. [C aeruginosa/otitidis]
specI_v2_Cluster96	1402581.PRJNA219943	286 Pseudomonas sp. [C aeruginosa/otitidis]
specI_v2_Cluster96	1407059.PRJEB4573	286 Pseudomonas sp. [C aeruginosa/otitidis]
specI_v2_Cluster96	1408193.PRJNA222642	286 Pseudomonas sp. [C aeruginosa/otitidis]
specI_v2_Cluster96	1408207.PRJNA222564	286 Pseudomonas sp. [C aeruginosa/otitidis]
specI_v2_Cluster96	1408208.PRJNA222566	286 Pseudomonas sp. [C aeruginosa/otitidis]
specI_v2_Cluster96	1408271.PRJNA222517	286 Pseudomonas sp. [C aeruginosa/otitidis]
specI_v2_Cluster96	1408272.PRJNA222518	286 Pseudomonas sp. [C aeruginosa/otitidis]
specI_v2_Cluster96	1408273.PRJNA222519	286 Pseudomonas sp. [C aeruginosa/otitidis]
specI_v2_Cluster96	1408275.PRJNA222521	286 Pseudomonas sp. [C aeruginosa/otitidis]
specI_v2_Cluster96	1408276.PRJNA222522	286 Pseudomonas sp. [C aeruginosa/otitidis]
specI_v2_Cluster96	1415629.PRJNA225944	286 Pseudomonas sp. [C aeruginosa/otitidis]
specI_v2_Cluster96	1416756.PRJNA226205	286 Pseudomonas sp. [C aeruginosa/otitidis]
specI_v2_Cluster96	1418235.PRJNA227532	286 Pseudomonas sp. [C aeruginosa/otitidis]
specI_v2_Cluster96	1418237.PRJNA227534	286 Pseudomonas sp. [C aeruginosa/otitidis]
specI_v2_Cluster96	1418238.PRJNA227535	286 Pseudomonas sp. [C aeruginosa/otitidis]
specI_v2_Cluster96	1418239.PRJNA227536	286 Pseudomonas sp. [C aeruginosa/otitidis]
specI_v2_Cluster96	1418241.PRJNA227538	286 Pseudomonas sp. [C aeruginosa/otitidis]
specI_v2_Cluster96	1418242.PRJNA227539	286 Pseudomonas sp. [C aeruginosa/otitidis]
specI_v2_Cluster96	1418243.PRJNA227540	286 Pseudomonas sp. [C aeruginosa/otitidis]
specI_v2_Cluster96	1418244.PRJNA227541	286 Pseudomonas sp. [C aeruginosa/otitidis]
specI_v2_Cluster96	1418246.PRJNA227543	286 Pseudomonas sp. [C aeruginosa/otitidis]
specI_v2_Cluster96	1418247.PRJNA227544	286 Pseudomonas sp. [C aeruginosa/otitidis]
specI_v2_Cluster96	1418248.PRJNA227545	286 Pseudomonas sp. [C aeruginosa/otitidis]
specI_v2_Cluster96	1427342.PRJNA229445	286 Pseudomonas sp. [C aeruginosa/otitidis]
specI_v2_Cluster96	1434267.PRJNA230869	286 Pseudomonas sp. [C aeruginosa/otitidis]
specI_v2_Cluster96	1437873.PRJNA232081	286 Pseudomonas sp. [C aeruginosa/otitidis]
specI_v2_Cluster96	1441459.PRJNA232482	286 Pseudomonas sp. [C aeruginosa/otitidis]
specI_v2_Cluster96	1441460.PRJNA232482	286 Pseudomonas sp. [C aeruginosa/otitidis]
specI_v2_Cluster96	1441928.PRJNA232736	286 Pseudomonas sp. [C aeruginosa/otitidis]
specI_v2_Cluster96	1447528.PRJNA234684	286 Pseudomonas sp. [C aeruginosa/otitidis]
specI_v2_Cluster96	1447529.PRJNA234685	286 Pseudomonas sp. [C aeruginosa/otitidis]
specI_v2_Cluster96	1447530.PRJNA234686	286 Pseudomonas sp. [C aeruginosa/otitidis]
specI_v2_Cluster96	1447531.PRJNA234687	286 Pseudomonas sp. [C aeruginosa/otitidis]
specI_v2_Cluster96	1447532.PRJNA234688	286 Pseudomonas sp. [C aeruginosa/otitidis]
specI_v2_Cluster96	1447533.PRJNA234689	286 Pseudomonas sp. [C aeruginosa/otitidis]
specI_v2_Cluster96	1447534.PRJNA234690	286 Pseudomonas sp. [C aeruginosa/otitidis]
specI_v2_Cluster96	1447535.PRJNA234691	286 Pseudomonas sp. [C aeruginosa/otitidis]
specI_v2_Cluster96	1447536.PRJNA234692	286 Pseudomonas sp. [C aeruginosa/otitidis]
specI_v2_Cluster96	1447537.PRJNA234693	286 Pseudomonas sp. [C aeruginosa/otitidis]
specI_v2_Cluster96	1447538.PRJNA234694	286 Pseudomonas sp. [C aeruginosa/otitidis]
specI_v2_Cluster96	1447539.PRJNA234695	286 Pseudomonas sp. [C aeruginosa/otitidis]
specI_v2_Cluster96	1447541.PRJNA234697	286 Pseudomonas sp. [C aeruginosa/otitidis]
specI_v2_Cluster96	1447543.PRJNA234699	286 Pseudomonas sp. [C aeruginosa/otitidis]
specI_v2_Cluster96	1447544.PRJNA234700	286 Pseudomonas sp. [C aeruginosa/otitidis]
specI_v2_Cluster96	1448140.PRJNA234476	286 Pseudomonas sp. [C aeruginosa/otitidis]
specI_v2_Cluster96	1449980.PRJNA235238	286 Pseudomonas sp. [C aeruginosa/otitidis]
specI_v2_Cluster96	1457392.PRJNA237015	286 Pseudomonas sp. [C aeruginosa/otitidis]
specI_v2_Cluster96	1534978.PRJNA257546	286 Pseudomonas sp. [C aeruginosa/otitidis]
specI_v2_Cluster96	208963.PRJNA386	286 Pseudomonas sp. [C aeruginosa/otitidis]
specI_v2_Cluster96	208964.PRJNA331	286 Pseudomonas sp. [C aeruginosa/otitidis]
specI_v2_Cluster96	287.PRJEB5488	286 Pseudomonas sp. [C aeruginosa/otitidis]
specI_v2_Cluster96	287.PRJEB6517	286 Pseudomonas sp. [C aeruginosa/otitidis]
specI_v2_Cluster96	287.PRJNA240151	286 Pseudomonas sp. [C aeruginosa/otitidis]
specI_v2_Cluster96	287.PRJNA243996	286 Pseudomonas sp. [C aeruginosa/otitidis]
specI_v2_Cluster96	287.PRJNA243999	286 Pseudomonas sp. [C aeruginosa/otitidis]
specI_v2_Cluster96	287.PRJNA244503	286 Pseudomonas sp. [C aeruginosa/otitidis]
specI_v2_Cluster96	287.PRJNA255994	286 Pseudomonas sp. [C aeruginosa/otitidis]
specI_v2_Cluster96	287.PRJNA257157	286 Pseudomonas sp. [C aeruginosa/otitidis]
specI_v2_Cluster96	287.PRJNA260776	286 Pseudomonas sp. [C aeruginosa/otitidis]
specI_v2_Cluster96	287.PRJNA264310	286 Pseudomonas sp. [C aeruginosa/otitidis]
specI_v2_Cluster96	319939.PRJNA241481	286 Pseudomonas sp. [C aeruginosa/otitidis]
specI_v2_Cluster96	350704.PRJNA16170	286 Pseudomonas sp. [C aeruginosa/otitidis]
specI_v2_Cluster96	388272.PRJNA16851	286 Pseudomonas sp. [C aeruginosa/otitidis]
specI_v2_Cluster96	557722.PRJEA31101	286 Pseudomonas sp. [C aeruginosa/otitidis]
specI_v2_Cluster96	798130.PRJNA49667	286 Pseudomonas sp. [C aeruginosa/otitidis]
specI_v2_Cluster96	941193.PRJNA61423	286 Pseudomonas sp. [C aeruginosa/otitidis]
specI_v2_Cluster96	983918.PRJNA62723	286 Pseudomonas sp. [C aeruginosa/otitidis]
specI_v2_Cluster96	983919.PRJNA62725	286 Pseudomonas sp. [C aeruginosa/otitidis]
specI_v2_Cluster186	1081940.PRJNA72885	303 Pseudomonas putida
specI_v2_Cluster186	1193146.PRJNA167222	303 Pseudomonas putida
specI_v2_Cluster186	1193499.PRJNA167271	303 Pseudomonas putida
specI_v2_Cluster186	1196325.PRJNA167844	303 Pseudomonas putida
specI_v2_Cluster186	1215087.PRJNA171340	303 Pseudomonas putida
specI_v2_Cluster186	1227924.PRJNA174070	303 Pseudomonas putida
specI_v2_Cluster186	1299319.PRJNA190835	303 Pseudomonas putida
specI_v2_Cluster186	160488.PRJNA267	303 Pseudomonas putida
specI_v2_Cluster186	231023.PRJNA162897	303 Pseudomonas putida
specI_v2_Cluster186	303.PRJDB2892	303 Pseudomonas putida
specI_v2_Cluster186	351746.PRJNA13909	303 Pseudomonas putida
specI_v2_Cluster186	76869.PRJNA17629	303 Pseudomonas putida
specI_v2_Cluster186	931281.PRJNA54033	303 Pseudomonas putida
	1042876.PRJNA67881
	1048261.PRJEA68177
	1123524.PRJNA78179
	1215088.PRJNA171349
	1215110.PRJDB218
	1215110.PRJNA221052
	1259803.PRJNA179472
	1259804.PRJNA179473
	1259844.PRJNA173784
	1265484.PRJNA182468
	1435044.PRJNA231107
	1435058.PRJNA231108
	70775.PRJNA252420
specI_v2_Cluster334	1095103.PRJNA71845	286 Pseudomonas sp. [C amygdali/syringae/syringae]
specI_v2_Cluster334	1104682.PRJNA74971	286 Pseudomonas sp. [C amygdali/syringae/syringae]
specI_v2_Cluster334	1104683.PRJNA74973	286 Pseudomonas sp. [C amygdali/syringae/syringae]
specI_v2_Cluster334	1189079.PRJNA165721	286 Pseudomonas sp. [C amygdali/syringae/syringae]
specI_v2_Cluster334	1194404.PRJNA178798	286 Pseudomonas sp. [C amygdali/syringae/syringae]
specI_v2_Cluster334	1194418.PRJNA167426	286 Pseudomonas sp. [C amygdali/syringae/syringae]
specI_v2_Cluster334	1357283.PRJNA211408	286 Pseudomonas sp. [C amygdali/syringae/syringae]
specI_v2_Cluster334	223283.PRJNA359	286 Pseudomonas sp. [C amygdali/syringae/syringae]
specI_v2_Cluster334	546231.PRJNA19697	286 Pseudomonas sp. [C amygdali/syringae/syringae]
specI_v2_Cluster334	629259.PRJNA33203	286 Pseudomonas sp. [C amygdali/syringae/syringae]
specI_v2_Cluster334	629266.PRJNA33217	286 Pseudomonas sp. [C amygdali/syringae/syringae]
specI_v2_Cluster334	629267.PRJNA33219	286 Pseudomonas sp. [C amygdali/syringae/syringae]
specI_v2_Cluster645	1154761.PRJNA84319	317 Pseudomonas syringae
specI_v2_Cluster645	1154762.PRJNA84321	317 Pseudomonas syringae
specI_v2_Cluster645	1176491.PRJNA160239	317 Pseudomonas syringae
specI_v2_Cluster645	1204471.PRJNA169408	317 Pseudomonas syringae
specI_v2_Cluster645	1205751.PRJNA169521	317 Pseudomonas syringae
specI_v2_Cluster645	1205752.PRJNA169522	317 Pseudomonas syringae
specI_v2_Cluster645	1260626.PRJNA180994	317 Pseudomonas syringae
specI_v2_Cluster645	1262350.PRJNA181198	317 Pseudomonas syringae
specI_v2_Cluster645	1357289.PRJNA211418	317 Pseudomonas syringae
specI_v2_Cluster645	1357292.PRJNA211606	317 Pseudomonas syringae
specI_v2_Cluster645	1365665.PRJNA212371	317 Pseudomonas syringae
specI_v2_Cluster645	1420587.PRJNA227265	317 Pseudomonas syringae
specI_v2_Cluster645	1449349.PRJNA235155	317 Pseudomonas syringae
specI_v2_Cluster645	205918.PRJNA323	317 Pseudomonas syringae
specI_v2_Cluster645	317.PRJNA255825	317 Pseudomonas syringae
specI_v2_Cluster645	321.PRJNA253460	317 Pseudomonas syringae
specI_v2_Cluster645	629270.PRJNA33225	317 Pseudomonas syringae
specI_v2_Cluster645	673266.PRJNA40347	317 Pseudomonas syringae
specI_v2_Cluster175	1041140.PRJNA163059	384 Rhizobium leguminosarum
specI_v2_Cluster175	1041143.PRJNA163555	384 Rhizobium leguminosarum
specI_v2_Cluster175	1041145.PRJNA163011	384 Rhizobium leguminosarum
specI_v2_Cluster175	216596.PRJNA344	384 Rhizobium leguminosarum
specI_v2_Cluster175	386.PRJNA259682	384 Rhizobium leguminosarum
specI_v2_Cluster175	395491.PRJNA20097	384 Rhizobium leguminosarum
specI_v2_Cluster175	754523.PRJNA62289	384 Rhizobium leguminosarum
specI_v2_Cluster175	755176.PRJNA63183	384 Rhizobium leguminosarum
specI_v2_Cluster175	935550.PRJNA89687	384 Rhizobium leguminosarum
specI_v2_Cluster175	935553.PRJNA80887	384 Rhizobium leguminosarum
specI_v2_Cluster175	935554.PRJNA84327	384 Rhizobium leguminosarum
	1041151.PRJNA169747
	1041152.PRJNA78231
	1041153.PRJNA165341
	1041154.PRJNA165343
	1041155.PRJNA162981
	1041156.PRJNA162989
	1041157.PRJNA78233
	1107881.PRJNA75085
	1194714.PRJNA167596
	693982.PRJNA41993
	928722.PRJNA71315
	928723.PRJNA74719
	936134.PRJNA195752
specI_v2_Cluster647	1155716.PRJNA169720	1883 Streptomyces sp. [C albidoflavus/albus]
specI_v2_Cluster647	1169159.PRJNA177736	1883 Streptomyces sp. [C albidoflavus/albus]
specI_v2_Cluster647	1218177.PRJNA171847	1883 Streptomyces sp. [C albidoflavus/albus]
specI_v2_Cluster647	1223307.PRJNA171846	1883 Streptomyces sp. [C albidoflavus/albus]
specI_v2_Cluster647	1463837.PRJNA238534	1883 Streptomyces sp. [C albidoflavus/albus]
specI_v2_Cluster647	1463876.PRJNA238534	1883 Streptomyces sp. [C albidoflavus/albus]
specI_v2_Cluster647	1571532.PRJNA266689	1883 Streptomyces sp. [C albidoflavus/albus]
specI_v2_Cluster647	1886.PRJNA238534	1883 Streptomyces sp. [C albidoflavus/albus]
specI_v2_Cluster647	457425.PRJNA180996	1883 Streptomyces sp. [C albidoflavus/albus]
specI_v2_Cluster647	457425.PRJNA32149	1883 Streptomyces sp. [C albidoflavus/albus]
specI_v2_Cluster647	889487.PRJEA66093	1883 Streptomyces sp. [C albidoflavus/albus]
specI_v2_Cluster67	1004953.PRJNA65467	1280 Staphylococcus aureus
specI_v2_Cluster67	1006543.PRJNA65323	1280 Staphylococcus aureus
specI_v2_Cluster67	1028799.PRJNA66591	1280 Staphylococcus aureus
specI_v2_Cluster67	1074252.PRJEA71279	1280 Staphylococcus aureus
specI_v2_Cluster67	1074919.PRJEA71353	1280 Staphylococcus aureus
specI_v2_Cluster67	1074919.PRJEA71357	1280 Staphylococcus aureus
specI_v2_Cluster67	1112349.PRJDB9	1280 Staphylococcus aureus
specI_v2_Cluster67	1116214.PRJNA76973	1280 Staphylococcus aureus
specI_v2_Cluster67	1116215.PRJNA76975	1280 Staphylococcus aureus
specI_v2_Cluster67	1116216.PRJNA76977	1280 Staphylococcus aureus
specI_v2_Cluster67	1116217.PRJNA76979	1280 Staphylococcus aureus
specI_v2_Cluster67	1116218.PRJNA76981	1280 Staphylococcus aureus
specI_v2_Cluster67	1116221.PRJNA76987	1280 Staphylococcus aureus
specI_v2_Cluster67	1116222.PRJNA76989	1280 Staphylococcus aureus
specI_v2_Cluster67	1116223.PRJNA76991	1280 Staphylococcus aureus
specI_v2_Cluster67	1116224.PRJNA76993	1280 Staphylococcus aureus
specI_v2_Cluster67	1118959.PRJNA78007	1280 Staphylococcus aureus
specI_v2_Cluster67	1123523.PRJNA78269	1280 Staphylococcus aureus
specI_v2_Cluster67	1134842.PRJNA82073	1280 Staphylococcus aureus
specI_v2_Cluster67	1137129.PRJNA81813	1280 Staphylococcus aureus
specI_v2_Cluster67	1137130.PRJNA81827	1280 Staphylococcus aureus
specI_v2_Cluster67	1137131.PRJNA81829	1280 Staphylococcus aureus
specI_v2_Cluster67	1137132.PRJNA81831	1280 Staphylococcus aureus
specI_v2_Cluster67	1137133.PRJNA81835	1280 Staphylococcus aureus
specI_v2_Cluster67	1144271.PRJNA82607	1280 Staphylococcus aureus
specI_v2_Cluster67	1144272.PRJNA82609	1280 Staphylococcus aureus
specI_v2_Cluster67	1147034.PRJDB50	1280 Staphylococcus aureus
specI_v2_Cluster67	1156994.PRJNA88545	1280 Staphylococcus aureus
specI_v2_Cluster67	1156998.PRJNA88553	1280 Staphylococcus aureus
specI_v2_Cluster67	1156999.PRJNA88555	1280 Staphylococcus aureus
specI_v2_Cluster67	1157000.PRJNA88557	1280 Staphylococcus aureus
specI_v2_Cluster67	1157002.PRJNA88561	1280 Staphylococcus aureus
specI_v2_Cluster67	1157003.PRJNA88563	1280 Staphylococcus aureus
specI_v2_Cluster67	1157005.PRJNA88567	1280 Staphylococcus aureus
specI_v2_Cluster67	1157007.PRJNA88571	1280 Staphylococcus aureus
specI_v2_Cluster67	1157008.PRJNA88925	1280 Staphylococcus aureus
specI_v2_Cluster67	1157009.PRJNA88575	1280 Staphylococcus aureus
specI_v2_Cluster67	1157010.PRJNA88577	1280 Staphylococcus aureus
specI_v2_Cluster67	1157011.PRJNA88579	1280 Staphylococcus aureus
specI_v2_Cluster67	1157013.PRJNA88583	1280 Staphylococcus aureus
specI_v2_Cluster67	1157015.PRJNA88587	1280 Staphylococcus aureus
specI_v2_Cluster67	1157016.PRJNA88589	1280 Staphylococcus aureus
specI_v2_Cluster67	1157018.PRJNA88593	1280 Staphylococcus aureus
specI_v2_Cluster67	1157019.PRJNA88595	1280 Staphylococcus aureus
specI_v2_Cluster67	1157021.PRJNA88599	1280 Staphylococcus aureus
specI_v2_Cluster67	1157022.PRJNA88601	1280 Staphylococcus aureus
specI_v2_Cluster67	1157023.PRJNA88603	1280 Staphylococcus aureus
specI_v2_Cluster67	1157024.PRJNA88605	1280 Staphylococcus aureus
specI_v2_Cluster67	1157025.PRJNA88607	1280 Staphylococcus aureus
specI_v2_Cluster67	1157026.PRJNA88609	1280 Staphylococcus aureus
specI_v2_Cluster67	1157028.PRJNA88613	1280 Staphylococcus aureus
specI_v2_Cluster67	1157029.PRJNA88615	1280 Staphylococcus aureus
specI_v2_Cluster67	1157032.PRJNA88621	1280 Staphylococcus aureus
specI_v2_Cluster67	1157033.PRJNA88623	1280 Staphylococcus aureus
specI_v2_Cluster67	1157034.PRJNA88625	1280 Staphylococcus aureus
specI_v2_Cluster67	1157035.PRJNA88627	1280 Staphylococcus aureus
specI_v2_Cluster67	1157036.PRJNA88629	1280 Staphylococcus aureus
specI_v2_Cluster67	1157038.PRJNA88633	1280 Staphylococcus aureus
specI_v2_Cluster67	1157039.PRJNA88635	1280 Staphylococcus aureus
specI_v2_Cluster67	1158461.PRJNA88725	1280 Staphylococcus aureus
specI_v2_Cluster67	1158462.PRJNA88727	1280 Staphylococcus aureus
specI_v2_Cluster67	1158466.PRJNA88735	1280 Staphylococcus aureus
specI_v2_Cluster67	1158467.PRJNA88737	1280 Staphylococcus aureus
specI_v2_Cluster67	1158468.PRJNA88739	1280 Staphylococcus aureus
specI_v2_Cluster67	1158472.PRJNA88747	1280 Staphylococcus aureus
specI_v2_Cluster67	1158473.PRJNA88749	1280 Staphylococcus aureus
specI_v2_Cluster67	1158475.PRJNA88753	1280 Staphylococcus aureus
specI_v2_Cluster67	1158477.PRJNA88757	1280 Staphylococcus aureus
specI_v2_Cluster67	1158479.PRJNA88761	1280 Staphylococcus aureus
specI_v2_Cluster67	1158484.PRJNA88771	1280 Staphylococcus aureus
specI_v2_Cluster67	1158486.PRJNA88775	1280 Staphylococcus aureus
specI_v2_Cluster67	1158487.PRJNA88777	1280 Staphylococcus aureus
specI_v2_Cluster67	1158488.PRJNA88779	1280 Staphylococcus aureus
specI_v2_Cluster67	1158489.PRJNA88781	1280 Staphylococcus aureus
specI_v2_Cluster67	1158490.PRJNA88783	1280 Staphylococcus aureus
specI_v2_Cluster67	1158492.PRJNA88787	1280 Staphylococcus aureus
specI_v2_Cluster67	1158497.PRJNA88901	1280 Staphylococcus aureus
specI_v2_Cluster67	1158498.PRJNA88903	1280 Staphylococcus aureus
specI_v2_Cluster67	1158499.PRJNA88905	1280 Staphylococcus aureus
specI_v2_Cluster67	1158500.PRJNA88907	1280 Staphylococcus aureus
specI_v2_Cluster67	1158503.PRJNA88913	1280 Staphylococcus aureus
specI_v2_Cluster67	1158505.PRJNA88917	1280 Staphylococcus aureus
specI_v2_Cluster67	1158506.PRJNA88919	1280 Staphylococcus aureus
specI_v2_Cluster67	1158507.PRJNA88921	1280 Staphylococcus aureus
specI_v2_Cluster67	1158510.PRJNA88929	1280 Staphylococcus aureus
specI_v2_Cluster67	1158511.PRJNA88931	1280 Staphylococcus aureus
specI_v2_Cluster67	1158513.PRJNA88935	1280 Staphylococcus aureus
specI_v2_Cluster67	1158515.PRJNA88939	1280 Staphylococcus aureus
specI_v2_Cluster67	1158517.PRJNA88943	1280 Staphylococcus aureus
specI_v2_Cluster67	1158518.PRJNA88945	1280 Staphylococcus aureus
specI_v2_Cluster67	1158520.PRJNA88949	1280 Staphylococcus aureus
specI_v2_Cluster67	1158521.PRJNA88951	1280 Staphylococcus aureus
specI_v2_Cluster67	1158523.PRJNA88955	1280 Staphylococcus aureus
specI_v2_Cluster67	1158524.PRJNA88957	1280 Staphylococcus aureus
specI_v2_Cluster67	1158527.PRJNA88963	1280 Staphylococcus aureus
specI_v2_Cluster67	1158529.PRJNA88967	1280 Staphylococcus aureus
specI_v2_Cluster67	1158530.PRJNA88969	1280 Staphylococcus aureus
specI_v2_Cluster67	1158531.PRJNA88971	1280 Staphylococcus aureus
specI_v2_Cluster67	1158534.PRJNA88977	1280 Staphylococcus aureus
specI_v2_Cluster67	1158535.PRJNA88979	1280 Staphylococcus aureus
specI_v2_Cluster67	1158536.PRJNA88981	1280 Staphylococcus aureus
specI_v2_Cluster67	1158538.PRJNA88985	1280 Staphylococcus aureus
specI_v2_Cluster67	1158682.PRJNA88663	1280 Staphylococcus aureus
specI_v2_Cluster67	1158683.PRJNA88665	1280 Staphylococcus aureus
specI_v2_Cluster67	1158684.PRJNA88667	1280 Staphylococcus aureus
specI_v2_Cluster67	1158685.PRJNA88669	1280 Staphylococcus aureus
specI_v2_Cluster67	1158686.PRJNA88671	1280 Staphylococcus aureus
specI_v2_Cluster67	1158688.PRJNA88675	1280 Staphylococcus aureus
specI_v2_Cluster67	1158690.PRJNA88679	1280 Staphylococcus aureus
specI_v2_Cluster67	1158693.PRJNA88685	1280 Staphylococcus aureus
specI_v2_Cluster67	1158694.PRJNA88687	1280 Staphylococcus aureus
specI_v2_Cluster67	1158697.PRJNA88693	1280 Staphylococcus aureus
specI_v2_Cluster67	1158698.PRJNA88695	1280 Staphylococcus aureus
specI_v2_Cluster67	1158699.PRJNA88697	1280 Staphylococcus aureus
specI_v2_Cluster67	1158700.PRJNA88699	1280 Staphylococcus aureus
specI_v2_Cluster67	1158701.PRJNA88701	1280 Staphylococcus aureus
specI_v2_Cluster67	1158705.PRJNA88709	1280 Staphylococcus aureus
specI_v2_Cluster67	1158706.PRJNA88711	1280 Staphylococcus aureus
specI_v2_Cluster67	1158710.PRJNA88719	1280 Staphylococcus aureus
specI_v2_Cluster67	1169255.PRJNA158759	1280 Staphylococcus aureus
specI_v2_Cluster67	1169257.PRJNA158763	1280 Staphylococcus aureus
specI_v2_Cluster67	1169259.PRJNA158767	1280 Staphylococcus aureus
specI_v2_Cluster67	1169261.PRJNA158771	1280 Staphylococcus aureus
specI_v2_Cluster67	1169265.PRJNA158779	1280 Staphylococcus aureus
specI_v2_Cluster67	1169266.PRJNA158781	1280 Staphylococcus aureus
specI_v2_Cluster67	1169267.PRJNA158783	1280 Staphylococcus aureus
specI_v2_Cluster67	1169274.PRJNA158797	1280 Staphylococcus aureus
specI_v2_Cluster67	1169277.PRJNA158803	1280 Staphylococcus aureus
specI_v2_Cluster67	1201010.PRJNA167119	1280 Staphylococcus aureus
specI_v2_Cluster67	1213726.PRJNA171270	1280 Staphylococcus aureus
specI_v2_Cluster67	1213728.PRJNA171272	1280 Staphylococcus aureus
specI_v2_Cluster67	1213734.PRJNA171278	1280 Staphylococcus aureus
specI_v2_Cluster67	1221451.PRJNA172413	1280 Staphylococcus aureus
specI_v2_Cluster67	1221453.PRJNA172419	1280 Staphylococcus aureus
specI_v2_Cluster67	1224922.PRJNA173470	1280 Staphylococcus aureus
specI_v2_Cluster67	1231382.PRJNA174843	1280 Staphylococcus aureus
specI_v2_Cluster67	1241616.PRJNA177203	1280 Staphylococcus aureus
specI_v2_Cluster67	1265302.PRJNA179544	1280 Staphylococcus aureus
specI_v2_Cluster67	1278071.PRJNA185253	1280 Staphylococcus aureus
specI_v2_Cluster67	1280.PRJNA239406	1280 Staphylococcus aureus
specI_v2_Cluster67	1280.PRJNA240091	1280 Staphylococcus aureus
specI_v2_Cluster67	1280.PRJNA244513	1280 Staphylococcus aureus
specI_v2_Cluster67	1280.PRJNA257536	1280 Staphylococcus aureus
specI_v2_Cluster67	1280.PRJNA257767	1280 Staphylococcus aureus
specI_v2_Cluster67	1288966.PRJEB1382	1280 Staphylococcus aureus
specI_v2_Cluster67	1288969.PRJEB1385	1280 Staphylococcus aureus
specI_v2_Cluster67	1303785.PRJNA192846	1280 Staphylococcus aureus
specI_v2_Cluster67	1323660.PRJNA215675	1280 Staphylococcus aureus
specI_v2_Cluster67	1324326.PRJNA215676	1280 Staphylococcus aureus
specI_v2_Cluster67	1324329.PRJNA219433	1280 Staphylococcus aureus
specI_v2_Cluster67	1343064.PRJNA207032	1280 Staphylococcus aureus
specI_v2_Cluster67	1344580.PRJNA207814	1280 Staphylococcus aureus
specI_v2_Cluster67	1387986.PRJNA216155	1280 Staphylococcus aureus
specI_v2_Cluster67	1387988.PRJNA216157	1280 Staphylococcus aureus
specI_v2_Cluster67	1387998.PRJNA216167	1280 Staphylococcus aureus
specI_v2_Cluster67	1387999.PRJNA216168	1280 Staphylococcus aureus
specI_v2_Cluster67	1388000.PRJNA216169	1280 Staphylococcus aureus
specI_v2_Cluster67	1388005.PRJNA216174	1280 Staphylococcus aureus
specI_v2_Cluster67	1388007.PRJNA216176	1280 Staphylococcus aureus
specI_v2_Cluster67	1388009.PRJNA216178	1280 Staphylococcus aureus
specI_v2_Cluster67	1388015.PRJNA216184	1280 Staphylococcus aureus
specI_v2_Cluster67	1388017.PRJNA216186	1280 Staphylococcus aureus
specI_v2_Cluster67	1388030.PRJNA216199	1280 Staphylococcus aureus
specI_v2_Cluster67	1388034.PRJNA216203	1280 Staphylococcus aureus
specI_v2_Cluster67	1388035.PRJNA216204	1280 Staphylococcus aureus
specI_v2_Cluster67	1388052.PRJNA216221	1280 Staphylococcus aureus
specI_v2_Cluster67	1388060.PRJNA216229	1280 Staphylococcus aureus
specI_v2_Cluster67	1388068.PRJNA216237	1280 Staphylococcus aureus
specI_v2_Cluster67	1388078.PRJNA216247	1280 Staphylococcus aureus
specI_v2_Cluster67	1388082.PRJNA216251	1280 Staphylococcus aureus
specI_v2_Cluster67	1388092.PRJNA216261	1280 Staphylococcus aureus
specI_v2_Cluster67	1388094.PRJNA216263	1280 Staphylococcus aureus
specI_v2_Cluster67	1388095.PRJNA216264	1280 Staphylococcus aureus
specI_v2_Cluster67	1388108.PRJNA216277	1280 Staphylococcus aureus
specI_v2_Cluster67	1388114.PRJNA216283	1280 Staphylococcus aureus
specI_v2_Cluster67	1388116.PRJNA216285	1280 Staphylococcus aureus
specI_v2_Cluster67	1388148.PRJNA216317	1280 Staphylococcus aureus
specI_v2_Cluster67	1388164.PRJNA216333	1280 Staphylococcus aureus
specI_v2_Cluster67	1388192.PRJNA216361	1280 Staphylococcus aureus
specI_v2_Cluster67	1388249.PRJNA216419	1280 Staphylococcus aureus
specI_v2_Cluster67	1388257.PRJNA216427	1280 Staphylococcus aureus
specI_v2_Cluster67	1388300.PRJNA216470	1280 Staphylococcus aureus
specI_v2_Cluster67	1388317.PRJNA216487	1280 Staphylococcus aureus
specI_v2_Cluster67	1388342.PRJNA216513	1280 Staphylococcus aureus
specI_v2_Cluster67	1388343.PRJNA216514	1280 Staphylococcus aureus
specI_v2_Cluster67	1388347.PRJNA216518	1280 Staphylococcus aureus
specI_v2_Cluster67	1388363.PRJNA216534	1280 Staphylococcus aureus
specI_v2_Cluster67	1388373.PRJNA216544	1280 Staphylococcus aureus
specI_v2_Cluster67	1388516.PRJNA216689	1280 Staphylococcus aureus
specI_v2_Cluster67	1388606.PRJNA216779	1280 Staphylococcus aureus
specI_v2_Cluster67	1388671.PRJNA216844	1280 Staphylococcus aureus
specI_v2_Cluster7	1000590.PRJNA64683	1282 Staphylococcus epidermidis
specI_v2_Cluster7	1115805.PRJNA156777	1282 Staphylococcus epidermidis
specI_v2_Cluster7	1155130.PRJNA86755	1282 Staphylococcus epidermidis
specI_v2_Cluster7	1155131.PRJNA86757	1282 Staphylococcus epidermidis
specI_v2_Cluster7	1155132.PRJNA86759	1282 Staphylococcus epidermidis
specI_v2_Cluster7	1155133.PRJNA86761	1282 Staphylococcus epidermidis
specI_v2_Cluster7	1155134.PRJNA86763	1282 Staphylococcus epidermidis
specI_v2_Cluster7	1155135.PRJNA86765	1282 Staphylococcus epidermidis
specI_v2_Cluster7	1213731.PRJNA171275	1282 Staphylococcus epidermidis
specI_v2_Cluster7	1220510.PRJNA171207	1282 Staphylococcus epidermidis
specI_v2_Cluster7	1235440.PRJNA175894	1282 Staphylococcus epidermidis
specI_v2_Cluster7	1282.PRJNA231221	1282 Staphylococcus epidermidis
specI_v2_Cluster7	1282.PRJNA238030	1282 Staphylococcus epidermidis
specI_v2_Cluster7	1282.PRJNA241149	1282 Staphylococcus epidermidis
specI_v2_Cluster7	1282.PRJNA244351	1282 Staphylococcus epidermidis
specI_v2_Cluster7	1282.PRJNA246628	1282 Staphylococcus epidermidis
specI_v2_Cluster7	1294271.PRJNA189499	1282 Staphylococcus epidermidis
specI_v2_Cluster7	1294272.PRJNA189500	1282 Staphylococcus epidermidis
specI_v2_Cluster7	1327991.PRJNA198773	1282 Staphylococcus epidermidis
specI_v2_Cluster7	1344988.PRJNA207998	1282 Staphylococcus epidermidis
specI_v2_Cluster7	1344989.PRJNA207997	1282 Staphylococcus epidermidis
specI_v2_Cluster7	1344990.PRJNA207996	1282 Staphylococcus epidermidis
specI_v2_Cluster7	1344992.PRJNA207994	1282 Staphylococcus epidermidis
specI_v2_Cluster7	1344994.PRJNA207992	1282 Staphylococcus epidermidis
specI_v2_Cluster7	1344996.PRJNA207990	1282 Staphylococcus epidermidis
specI_v2_Cluster7	1344997.PRJNA207989	1282 Staphylococcus epidermidis
specI_v2_Cluster7	1344998.PRJNA207987	1282 Staphylococcus epidermidis
specI_v2_Cluster7	1344999.PRJNA207986	1282 Staphylococcus epidermidis
specI_v2_Cluster7	1345000.PRJNA207985	1282 Staphylococcus epidermidis
specI_v2_Cluster7	1388003.PRJNA216172	1282 Staphylococcus epidermidis
specI_v2_Cluster7	1449752.PRJEB5186	1282 Staphylococcus epidermidis
specI_v2_Cluster7	1458470.PRJNA237256	1282 Staphylococcus epidermidis
specI_v2_Cluster7	176279.PRJNA64	1282 Staphylococcus epidermidis
specI_v2_Cluster7	176280.PRJNA279	1282 Staphylococcus epidermidis
specI_v2_Cluster7	525374.PRJNA31545	1282 Staphylococcus epidermidis
specI_v2_Cluster7	525375.PRJNA34643	1282 Staphylococcus epidermidis
specI_v2_Cluster7	525376.PRJNA34655	1282 Staphylococcus epidermidis
specI_v2_Cluster7	596317.PRJNA34077	1282 Staphylococcus epidermidis
specI_v2_Cluster7	764544.PRJNA48603	1282 Staphylococcus epidermidis
specI_v2_Cluster7	883130.PRJNA52117	1282 Staphylococcus epidermidis
specI_v2_Cluster7	904315.PRJNA53713	1282 Staphylococcus epidermidis
specI_v2_Cluster7	904316.PRJNA53715	1282 Staphylococcus epidermidis
specI_v2_Cluster7	904317.PRJNA53717	1282 Staphylococcus epidermidis
specI_v2_Cluster7	904318.PRJNA53719	1282 Staphylococcus epidermidis
specI_v2_Cluster7	904319.PRJNA53721	1282 Staphylococcus epidermidis
specI_v2_Cluster7	904320.PRJNA53723	1282 Staphylococcus epidermidis
specI_v2_Cluster7	904321.PRJNA53725	1282 Staphylococcus epidermidis
specI_v2_Cluster7	904322.PRJNA53727	1282 Staphylococcus epidermidis
specI_v2_Cluster7	904323.PRJNA53729	1282 Staphylococcus epidermidis
specI_v2_Cluster7	904324.PRJNA53731	1282 Staphylococcus epidermidis
specI_v2_Cluster7	904325.PRJNA53733	1282 Staphylococcus epidermidis
specI_v2_Cluster7	904326.PRJNA53735	1282 Staphylococcus epidermidis
specI_v2_Cluster7	904328.PRJNA53739	1282 Staphylococcus epidermidis
specI_v2_Cluster7	904330.PRJNA53741	1282 Staphylococcus epidermidis
specI_v2_Cluster7	904331.PRJNA53745	1282 Staphylococcus epidermidis
specI_v2_Cluster7	904335.PRJNA53753	1282 Staphylococcus epidermidis
specI_v2_Cluster7	904336.PRJNA53755	1282 Staphylococcus epidermidis
specI_v2_Cluster7	904337.PRJNA53757	1282 Staphylococcus epidermidis
specI_v2_Cluster7	904340.PRJNA53763	1282 Staphylococcus epidermidis
specI_v2_Cluster7	904341.PRJNA53765	1282 Staphylococcus epidermidis
specI_v2_Cluster7	904342.PRJNA53767	1282 Staphylococcus epidermidis
specI_v2_Cluster7	904343.PRJNA53769	1282 Staphylococcus epidermidis
specI_v2_Cluster7	904344.PRJNA53771	1282 Staphylococcus epidermidis
specI_v2_Cluster7	904345.PRJNA53773	1282 Staphylococcus epidermidis
specI_v2_Cluster7	904347.PRJNA53777	1282 Staphylococcus epidermidis
specI_v2_Cluster7	904789.PRJNA53813	1282 Staphylococcus epidermidis
specI_v2_Cluster7	904791.PRJNA53817	1282 Staphylococcus epidermidis
specI_v2_Cluster7	979199.PRJNA62345	1282 Staphylococcus epidermidis
specI_v2_Cluster7	979200.PRJNA62347	1282 Staphylococcus epidermidis
specI_v2_Cluster7	979201.PRJNA62349	1282 Staphylococcus epidermidis
specI_v2_Cluster7	979202.PRJNA62351	1282 Staphylococcus epidermidis
specI_v2_Cluster7	979203.PRJNA62353	1282 Staphylococcus epidermidis
specI_v2_Cluster7	979204.PRJNA62355	1282 Staphylococcus epidermidis
specI_v2_Cluster7	979205.PRJNA62357	1282 Staphylococcus epidermidis
specI_v2_Cluster7	979206.PRJNA62359	1282 Staphylococcus epidermidis
specI_v2_Cluster7	979207.PRJNA62361	1282 Staphylococcus epidermidis
specI_v2_Cluster7	979208.PRJNA62363	1282 Staphylococcus epidermidis
specI_v2_Cluster7	979209.PRJNA62365	1282 Staphylococcus epidermidis
specI_v2_Cluster7	979210.PRJNA62369	1282 Staphylococcus epidermidis
specI_v2_Cluster7	979211.PRJNA62371	1282 Staphylococcus epidermidis
specI_v2_Cluster7	979212.PRJNA62373	1282 Staphylococcus epidermidis
specI_v2_Cluster7	979213.PRJNA62375	1282 Staphylococcus epidermidis
specI_v2_Cluster7	979214.PRJNA62377	1282 Staphylococcus epidermidis
specI_v2_Cluster7	979215.PRJNA62379	1282 Staphylococcus epidermidis
specI_v2_Cluster7	979216.PRJNA62381	1282 Staphylococcus epidermidis
specI_v2_Cluster7	979217.PRJNA62383	1282 Staphylococcus epidermidis
specI_v2_Cluster7	979218.PRJNA62385	1282 Staphylococcus epidermidis
specI_v2_Cluster7	979219.PRJNA62387	1282 Staphylococcus epidermidis
specI_v2_Cluster7	979220.PRJNA62389	1282 Staphylococcus epidermidis
specI_v2_Cluster7	979221.PRJNA62391	1282 Staphylococcus epidermidis
specI_v2_Cluster7	979222.PRJNA62395	1282 Staphylococcus epidermidis
specI_v2_Cluster9	1000951.PRJNA64671	662 Vibrio sp. [C albensis/cholerae]
specI_v2_Cluster9	1000952.PRJNA64673	662 Vibrio sp. [C albensis/cholerae]
specI_v2_Cluster9	1000953.PRJNA64675	662 Vibrio sp. [C albensis/cholerae]
specI_v2_Cluster9	1051362.PRJNA68605	662 Vibrio sp. [C albensis/cholerae]
specI_v2_Cluster9	1055325.PRJNA68553	662 Vibrio sp. [C albensis/cholerae]
specI_v2_Cluster9	1093790.PRJNA73829	662 Vibrio sp. [C albensis/cholerae]
specI_v2_Cluster9	1095638.PRJNA76211	662 Vibrio sp. [C albensis/cholerae]
specI_v2_Cluster9	1095639.PRJNA76213	662 Vibrio sp. [C albensis/cholerae]
specI_v2_Cluster9	1095640.PRJNA76215	662 Vibrio sp. [C albensis/cholerae]
specI_v2_Cluster9	1095641.PRJNA76217	662 Vibrio sp. [C albensis/cholerae]
specI_v2_Cluster9	1095642.PRJNA76219	662 Vibrio sp. [C albensis/cholerae]
specI_v2_Cluster9	1095643.PRJNA76221	662 Vibrio sp. [C albensis/cholerae]
specI_v2_Cluster9	1095644.PRJNA76223	662 Vibrio sp. [C albensis/cholerae]
specI_v2_Cluster9	1095645.PRJNA76225	662 Vibrio sp. [C albensis/cholerae]
specI_v2_Cluster9	1095646.PRJNA76227	662 Vibrio sp. [C albensis/cholerae]
specI_v2_Cluster9	1095647.PRJNA76229	662 Vibrio sp. [C albensis/cholerae]
specI_v2_Cluster9	1095648.PRJNA76231	662 Vibrio sp. [C albensis/cholerae]
specI_v2_Cluster9	1095649.PRJNA76233	662 Vibrio sp. [C albensis/cholerae]
specI_v2_Cluster9	1095650.PRJNA76235	662 Vibrio sp. [C albensis/cholerae]
specI_v2_Cluster9	1095651.PRJNA76237	662 Vibrio sp. [C albensis/cholerae]
specI_v2_Cluster9	1095652.PRJNA76239	662 Vibrio sp. [C albensis/cholerae]
specI_v2_Cluster9	1095653.PRJNA76241	662 Vibrio sp. [C albensis/cholerae]
specI_v2_Cluster9	1095654.PRJNA76243	662 Vibrio sp. [C albensis/cholerae]
specI_v2_Cluster9	1095655.PRJNA76245	662 Vibrio sp. [C albensis/cholerae]
specI_v2_Cluster9	1095656.PRJNA76247	662 Vibrio sp. [C albensis/cholerae]
specI_v2_Cluster9	1095657.PRJNA76249	662 Vibrio sp. [C albensis/cholerae]
specI_v2_Cluster9	1095658.PRJNA76251	662 Vibrio sp. [C albensis/cholerae]
specI_v2_Cluster9	1095659.PRJNA76253	662 Vibrio sp. [C albensis/cholerae]
specI_v2_Cluster9	1095660.PRJNA76255	662 Vibrio sp. [C albensis/cholerae]
specI_v2_Cluster9	1095661.PRJNA76257	662 Vibrio sp. [C albensis/cholerae]
specI_v2_Cluster9	1095662.PRJNA76259	662 Vibrio sp. [C albensis/cholerae]
specI_v2_Cluster9	1124468.PRJNA73589	662 Vibrio sp. [C albensis/cholerae]
specI_v2_Cluster9	1124469.PRJNA73589	662 Vibrio sp. [C albensis/cholerae]
specI_v2_Cluster9	1124470.PRJNA73589	662 Vibrio sp. [C albensis/cholerae]
specI_v2_Cluster9	1124471.PRJNA73589	662 Vibrio sp. [C albensis/cholerae]
specI_v2_Cluster9	1124472.PRJNA73589	662 Vibrio sp. [C albensis/cholerae]
specI_v2_Cluster9	1124473.PRJNA73589	662 Vibrio sp. [C albensis/cholerae]
specI_v2_Cluster9	1124474.PRJNA73589	662 Vibrio sp. [C albensis/cholerae]
specI_v2_Cluster9	1124475.PRJNA73589	662 Vibrio sp. [C albensis/cholerae]
specI_v2_Cluster9	1124476.PRJNA73589	662 Vibrio sp. [C albensis/cholerae]
specI_v2_Cluster9	1124477.PRJNA73589	662 Vibrio sp. [C albensis/cholerae]
specI_v2_Cluster9	1124478.PRJNA73589	662 Vibrio sp. [C albensis/cholerae]
specI_v2_Cluster9	1124479.PRJNA73589	662 Vibrio sp. [C albensis/cholerae]
specI_v2_Cluster9	1124480.PRJNA73589	662 Vibrio sp. [C albensis/cholerae]
specI_v2_Cluster9	1124481.PRJNA73589	662 Vibrio sp. [C albensis/cholerae]
specI_v2_Cluster9	1124483.PRJNA73589	662 Vibrio sp. [C albensis/cholerae]
specI_v2_Cluster9	1124484.PRJNA73589	662 Vibrio sp. [C albensis/cholerae]
specI_v2_Cluster9	1124485.PRJNA73589	662 Vibrio sp. [C albensis/cholerae]
specI_v2_Cluster9	1124486.PRJNA73589	662 Vibrio sp. [C albensis/cholerae]
specI_v2_Cluster9	1124487.PRJNA73589	662 Vibrio sp. [C albensis/cholerae]
specI_v2_Cluster9	1134456.PRJNA81153	662 Vibrio sp. [C albensis/cholerae]
specI_v2_Cluster9	1147127.PRJNA83021	662 Vibrio sp. [C albensis/cholerae]
specI_v2_Cluster9	1224154.PRJNA172960	662 Vibrio sp. [C albensis/cholerae]
specI_v2_Cluster9	1225781.PRJNA173392	662 Vibrio sp. [C albensis/cholerae]
specI_v2_Cluster9	1225782.PRJNA173393	662 Vibrio sp. [C albensis/cholerae]
specI_v2_Cluster9	1225783.PRJNA173394	662 Vibrio sp. [C albensis/cholerae]
specI_v2_Cluster9	1233524.PRJNA175521	662 Vibrio sp. [C albensis/cholerae]
specI_v2_Cluster9	1235442.PRJNA175896	662 Vibrio sp. [C albensis/cholerae]
specI_v2_Cluster9	1235443.PRJNA175897	662 Vibrio sp. [C albensis/cholerae]
specI_v2_Cluster9	1235444.PRJNA175898	662 Vibrio sp. [C albensis/cholerae]
specI_v2_Cluster9	1235454.PRJNA175899	662 Vibrio sp. [C albensis/cholerae]
specI_v2_Cluster9	1235456.PRJNA175907	662 Vibrio sp. [C albensis/cholerae]
specI_v2_Cluster9	1235473.PRJNA175908	662 Vibrio sp. [C albensis/cholerae]
specI_v2_Cluster9	1236549.PRJNA176181	662 Vibrio sp. [C albensis/cholerae]
specI_v2_Cluster9	1258564.PRJNA179340	662 Vibrio sp. [C albensis/cholerae]
specI_v2_Cluster9	1294275.PRJNA181020	662 Vibrio sp. [C albensis/cholerae]
specI_v2_Cluster9	1315314.PRJNA196311	662 Vibrio sp. [C albensis/cholerae]
specI_v2_Cluster9	1343738.PRJNA207363	662 Vibrio sp. [C albensis/cholerae]
specI_v2_Cluster9	1398492.PRJNA218507	662 Vibrio sp. [C albensis/cholerae]
specI_v2_Cluster9	1408477.PRJNA223123	662 Vibrio sp. [C albensis/cholerae]
specI_v2_Cluster9	1408478.PRJNA223104	662 Vibrio sp. [C albensis/cholerae]
specI_v2_Cluster9	1416746.PRJNA226194	662 Vibrio sp. [C albensis/cholerae]
specI_v2_Cluster9	1416747.PRJNA226195	662 Vibrio sp. [C albensis/cholerae]
specI_v2_Cluster9	1416748.PRJNA226196	662 Vibrio sp. [C albensis/cholerae]
specI_v2_Cluster9	1416749.PRJNA227064	662 Vibrio sp. [C albensis/cholerae]
specI_v2_Cluster9	1458274.PRJNA237111	662 Vibrio sp. [C albensis/cholerae]
specI_v2_Cluster9	243277.PRJNA36	662 Vibrio sp. [C albensis/cholerae]
specI_v2_Cluster9	345072.PRJNA15666	662 Vibrio sp. [C albensis/cholerae]
specI_v2_Cluster9	345073.PRJNA15667	662 Vibrio sp. [C albensis/cholerae]
specI_v2_Cluster9	345073.PRJNA32853	662 Vibrio sp. [C albensis/cholerae]
specI_v2_Cluster9	345074.PRJNA15668	662 Vibrio sp. [C albensis/cholerae]
specI_v2_Cluster9	345076.PRJNA15670	662 Vibrio sp. [C albensis/cholerae]
specI_v2_Cluster9	404974.PRJNA17723	662 Vibrio sp. [C albensis/cholerae]
specI_v2_Cluster9	412966.PRJNA18265	662 Vibrio sp. [C albensis/cholerae]
specI_v2_Cluster9	412967.PRJNA18263	662 Vibrio sp. [C albensis/cholerae]
specI_v2_Cluster9	417398.PRJNA18495	662 Vibrio sp. [C albensis/cholerae]
specI_v2_Cluster9	417400.PRJNA33557	662 Vibrio sp. [C albensis/cholerae]
specI_v2_Cluster9	579112.PRJNA32851	662 Vibrio sp. [C albensis/cholerae]
specI_v2_Cluster9	592313.PRJNA33561	662 Vibrio sp. [C albensis/cholerae]
specI_v2_Cluster9	593585.PRJNA33549	662 Vibrio sp. [C albensis/cholerae]
specI_v2_Cluster9	593586.PRJNA33579	662 Vibrio sp. [C albensis/cholerae]
specI_v2_Cluster9	593587.PRJNA33559	662 Vibrio sp. [C albensis/cholerae]
specI_v2_Cluster9	593588.PRJNA33555	662 Vibrio sp. [C albensis/cholerae]
specI_v2_Cluster9	593589.PRJNA33553	662 Vibrio sp. [C albensis/cholerae]
specI_v2_Cluster9	593590.PRJNA33551	662 Vibrio sp. [C albensis/cholerae]
specI_v2_Cluster9	661513.PRJNA39603	662 Vibrio sp. [C albensis/cholerae]
[truncated: 5,106 more rows]
