# Supplementary material for: Disentangling the impact of environmental and phylogenetic constraints on prokaryotic within-species diversity
Source: ISME J. 2020 Feb 11;14(5):1247–59. doi: 10.1038/s41396-020-0600-z (PMC7174425; doi:10.1038/s41396-020-0600-z)
Supplement: Supplementary file 7 — Supplementary table 7 [file 41396_2020_600_MOESM7_ESM.xlsx]

## Sheet: SupplementaryTable_progenomes_h
Taxonomy									Genome features			Patric database					Microbial Atlas
specI_clusterID	kingdom	phylum	class	order	family	genus	refOTUsAll	TaxIdSpeciesSpecI	NumberOfGenes_AVG	NumberOfGenes_StDev	CountOfIsolates	soil_habitat	aquatic_habitat	host_habitat	food_habitat	desiase_assosiated_habitat	anthropogenic	anthropogenic.agricultural	anthropogenic.agricultural.cultivation	anthropogenic.agricultural.livestock	anthropogenic.building	anthropogenic.food	anthropogenic.food.dairy	anthropogenic.food.fermented	anthropogenic.waste	anthropogenic.waste.wastewater	aquatic	aquatic.benthic	aquatic.brackish	aquatic.estuarine	aquatic.ice	aquatic.lake	aquatic.limnic	aquatic.littoral	aquatic.marine	aquatic.pelagic	aquatic.saline	aquatic.spring	aquatic.stream	aquatic.wetland	contaminated	extreme	extreme.acidic	extreme.alkaline	extreme.high.osmolarity	extreme.high.temperature	extreme.low.temperature	host.associated.animal.host	host.associated.animal.host.airways
specI_v2_Cluster1	2 Bacteria	1239 Firmicutes	526524 Erysipelotrichia	526525 Erysipelotrichales	128827 Erysipelotrichaceae	1279388 Kandleria	1630 Kandleria vitulina	1630 Kandleria vitulina v2_0001	2050	58.4123	3	NA	NA	NA	NA	NA	NA	NA	NA	NA	NA	NA	NA	NA	NA	NA	NA	NA	NA	NA	NA	NA	NA	NA	NA	NA	NA	NA	NA	NA	NA	NA	NA	NA	NA	NA	NA	NA	NA
specI_v2_Cluster2	2 Bacteria	1224 Proteobacteria	28216 Betaproteobacteria	206389 Rhodocyclales	75787 Rhodocyclaceae	378210 Methyloversatilis	378211 Methyloversatilis universalis	378211 Methyloversatilis universalis v2_0002	3825	216.375	2	0	0	0	0	0	1	1	1	0	1	0	0	0	1	1	1	0	1	1	0	1	1	1	0	1	0	1	1	1	1	1	0	0	0	1	0	0	0
specI_v2_Cluster3	2 Bacteria	1239 Firmicutes	909932 Negativicutes	1843489 Veillonellales	31977 Veillonellaceae	906 Megasphaera	699192 Megasphaera genomosp. type_1 [C]	699192 Megasphaera genomosp. type_1 [C] v2_0003	1637	38.1838	2	0	0	1	0	0	0	0	0	0	1	0	1	1	0	0	0	0	0	0	0	0	0	0	0	0	0	0	0	0	0	0	0	0	0	0	0	1	1
specI_v2_Cluster4	2 Bacteria	1239 Firmicutes	91061 Bacilli	186826 Lactobacillales	1300 Streptococcaceae	1301 Streptococcus	1328 Streptococcus anginosus	1328 Streptococcus anginosus v2_0004	1863.29	63.45	7	0	0	1	0	0	0	0	0	0	1	0	0	0	0	0	0	0	0	0	0	0	0	0	0	0	0	0	0	0	0	0	0	0	0	0	0	1	1
specI_v2_Cluster5	2 Bacteria	1239 Firmicutes	91061 Bacilli	186826 Lactobacillales	1300 Streptococcaceae	1301 Streptococcus	1328 Streptococcus anginosus	1328 Streptococcus anginosus v2_0005	2246	NA	1	0	0	1	0	0	1	0	0	0	1	0	0	0	0	0	0	0	0	0	0	0	0	0	0	0	0	0	0	0	0	0	0	0	0	0	0	1	1
specI_v2_Cluster6	2 Bacteria	1239 Firmicutes	91061 Bacilli	186826 Lactobacillales	1300 Streptococcaceae	1301 Streptococcus	1334 Streptococcus dysgalactiae	1334 Streptococcus dysgalactiae v2_0006	2192.12	117.482	8	0	0	1	0	1	0	0	0	1	1	0	1	0	1	1	0	0	0	0	0	0	0	0	0	0	0	0	0	0	0	0	1	0	0	0	0	1	1
specI_v2_Cluster7	2 Bacteria	1239 Firmicutes	91061 Bacilli	1385 Bacillales	90964 Staphylococcaceae	1279 Staphylococcus	1282 Staphylococcus epidermidis	1282 Staphylococcus epidermidis v2_0007	2441.11	111.128	92	0	0	1	1	1	1	0	0	1	1	0	1	0	0	0	0	0	0	0	0	0	0	0	0	0	0	0	0	0	0	0	0	0	0	0	0	1	1
specI_v2_Cluster8	2 Bacteria	1224 Proteobacteria	28211 Alphaproteobacteria	766 Rickettsiales	942 Anaplasmataceae	768 Anaplasma	770 Anaplasma marginale	770 Anaplasma marginale v2_0008	993.364	91.2976	11	0	0	1	0	1	0	0	0	0	0	0	0	0	1	1	1	1	0	0	0	0	1	1	1	0	0	0	0	0	0	0	0	0	0	0	0	0	0
specI_v2_Cluster9	2 Bacteria	1224 Proteobacteria	1236 Gammaproteobacteria	135623 Vibrionales	641 Vibrionaceae	662 Vibrio	662 Vibrio sp. [C albensis/cholerae]	662 Vibrio sp. [C] v2_0009	3677.77	207.035	197	1	1	1	0	1	0	0	0	0	0	0	1	0	0	0	0	0	1	1	0	0	0	0	0	0	0	0	0	0	0	0	0	0	0	0	0	1	1
specI_v2_Cluster10	2 Bacteria	1224 Proteobacteria	1236 Gammaproteobacteria	135623 Vibrionales	641 Vibrionaceae	657 Photobacterium	553611 Photobacterium leiognathi	553611 Photobacterium leiognathi v2_0010	4100	172.534	2	0	0	0	0	0	0	0	0	0	0	0	0	0	0	0	1	1	1	1	0	0	0	1	1	1	0	0	0	0	0	0	0	0	0	0	0	0	0
specI_v2_Cluster11	2 Bacteria	1224 Proteobacteria	1236 Gammaproteobacteria	72273 Thiotrichales	34064 Francisellaceae	262 Francisella	263 Francisella tularensis	263 Francisella tularensis v2_0011	1871.33	183.047	48	0	1	1	0	1	0	0	0	0	0	0	0	0	0	0	1	1	1	1	0	0	0	1	1	1	1	1	0	0	1	0	0	0	0	0	0	0	0
specI_v2_Cluster12	2 Bacteria	1239 Firmicutes	91061 Bacilli	1385 Bacillales	NA Bacillales fam. [C Bacillaceae/Paenibacillaceae]	NA Bacillales gen. [C Bacillus/Paenibacillus]	NA Bacillales sp. [C Bacillus amyloliquefaciens/Bacillus subtilis/Bacillus velezensis/Bacillus siamensis/Paenibacillus polymyxa/Paenibacillus lentimorbus]	NA Bacillales sp. [C] v2_0012	3921.84	201.354	43	1	0	1	1	0	0	1	1	0	1	0	0	1	1	1	0	0	0	0	0	0	0	0	0	0	0	0	0	1	1	0	0	0	1	0	0	0	1
specI_v2_Cluster13	2 Bacteria	1239 Firmicutes	91061 Bacilli	186826 Lactobacillales	33958 Lactobacillaceae	1578 Lactobacillus	1580 Lactobacillus brevis	1580 Lactobacillus brevis v2_0013	2528.17	184.72	6	0	0	1	1	0	1	1	1	1	1	1	1	1	1	1	0	0	0	0	0	0	0	0	0	0	0	0	0	0	0	0	1	0	1	0	0	0	1
specI_v2_Cluster14	2 Bacteria	1224 Proteobacteria	1236 Gammaproteobacteria	72274 Pseudomonadales	135621 Pseudomonadaceae	286 Pseudomonas	300 Pseudomonas mendocina	300 Pseudomonas mendocina v2_0014	5036.67	8.62168	3	1	0	0	0	0	1	1	1	1	1	0	0	0	1	1	1	1	0	0	0	1	1	0	0	0	1	1	1	0	1	1	0	1	1	1	0	0	1
specI_v2_Cluster15	2 Bacteria	203691 Spirochaetes	203692 Spirochaetia	1643688 Leptospirales	170 Leptospiraceae	171 Leptospira	173 Leptospira interrogans	173 Leptospira interrogans v2_0015	4079.75	497.563	140	0	0	1	0	1	0	0	0	0	0	0	0	0	1	1	1	1	0	0	0	0	1	1	1	0	0	0	0	0	0	0	0	0	0	0	0	0	0
specI_v2_Cluster16	2 Bacteria	203691 Spirochaetes	203692 Spirochaetia	1643688 Leptospirales	170 Leptospiraceae	171 Leptospira	28184 Leptospira weilii [C]	28184 Leptospira weilii [C] v2_0016	4609.6	175.992	5	0	0	1	0	0	0	0	0	0	0	0	0	0	1	1	1	1	0	0	0	0	1	1	1	0	0	0	0	0	0	0	0	0	0	0	0	0	0
specI_v2_Cluster17	2 Bacteria	203691 Spirochaetes	203692 Spirochaetia	1643688 Leptospirales	170 Leptospiraceae	171 Leptospira	28183 Leptospira santarosai [C]	28183 Leptospira santarosai [C] v2_0017	4066.26	216.04	23	0	0	1	0	1	0	0	0	0	0	0	0	0	1	1	1	1	0	0	0	0	1	1	1	0	0	0	0	0	0	0	0	0	0	0	0	0	0
specI_v2_Cluster18	2 Bacteria	203691 Spirochaetes	203692 Spirochaetia	1643688 Leptospirales	170 Leptospiraceae	171 Leptospira	171 Leptospira sp. [C interrogans/noguchii]	171 Leptospira sp. [C] v2_0018	4596.38	302.612	8	0	0	1	0	0	0	0	0	0	0	0	0	0	1	1	1	1	0	0	0	0	1	1	1	0	0	0	0	0	0	0	0	0	0	0	0	0	0
specI_v2_Cluster19	2 Bacteria	201174 Actinobacteria	1760 Actinobacteria	85007 Corynebacteriales	1762 Mycobacteriaceae	1763 Mycobacterium	1763 Mycobacterium sp. [C abscessus/fortuitum]	1763 Mycobacterium sp. [C] v2_0019	5078.48	324.701	82	0	0	1	0	1	1	0	0	1	1	0	1	0	0	0	0	0	0	0	0	0	0	0	0	0	0	0	0	0	0	0	0	0	0	0	0	1	1
specI_v2_Cluster20	2 Bacteria	1239 Firmicutes	91061 Bacilli	186826 Lactobacillales	1300 Streptococcaceae	1301 Streptococcus	1313 Streptococcus pneumoniae	1313 Streptococcus pneumoniae v2_0020	2244.46	148.328	295	0	0	1	0	1	0	0	0	0	1	0	0	0	0	0	0	0	0	0	0	0	0	0	0	0	0	0	0	0	0	0	0	0	0	0	0	1	1
specI_v2_Cluster21	2 Bacteria	1239 Firmicutes	91061 Bacilli	186826 Lactobacillales	1300 Streptococcaceae	1301 Streptococcus	257758 Streptococcus pseudopneumoniae	257758 Streptococcus pseudopneumoniae v2_0021	2158.33	79.8716	6	0	0	1	0	1	0	0	0	0	0	0	0	0	0	0	0	0	0	0	0	0	0	0	0	0	0	0	0	0	0	0	0	0	0	0	0	1	1
specI_v2_Cluster22	2 Bacteria	1239 Firmicutes	91061 Bacilli	186826 Lactobacillales	1300 Streptococcaceae	1301 Streptococcus	28037 Streptococcus mitis	28037 Streptococcus mitis v2_0022	1896	441.235	2	0	0	1	0	1	0	0	0	0	0	0	0	0	0	0	0	0	0	0	0	0	0	0	0	0	0	0	0	0	0	0	0	0	0	0	0	1	1
specI_v2_Cluster23	2 Bacteria	1239 Firmicutes	91061 Bacilli	186826 Lactobacillales	1300 Streptococcaceae	1301 Streptococcus	28037 Streptococcus mitis	28037 Streptococcus mitis v2_0023	1935	NA	1	0	0	1	0	0	0	0	0	0	0	0	0	0	0	0	0	0	0	0	0	0	0	0	0	0	0	0	0	0	0	0	0	0	0	0	0	1	1
specI_v2_Cluster24	2 Bacteria	1239 Firmicutes	91061 Bacilli	186826 Lactobacillales	1300 Streptococcaceae	1301 Streptococcus	28037 Streptococcus mitis	28037 Streptococcus mitis v2_0024	1931	14.1421	2	0	0	1	0	0	0	0	0	0	0	0	0	0	0	0	0	0	0	0	0	0	0	0	0	0	0	0	0	0	0	0	0	0	0	0	0	1	1
specI_v2_Cluster25	2 Bacteria	1239 Firmicutes	91061 Bacilli	186826 Lactobacillales	1300 Streptococcaceae	1301 Streptococcus	28037 Streptococcus mitis	28037 Streptococcus mitis v2_0025	1941	NA	1	0	0	0	0	0	0	0	0	0	0	0	0	0	0	0	0	0	0	0	0	0	0	0	0	0	0	0	0	0	0	0	0	0	0	0	0	1	1
specI_v2_Cluster26	2 Bacteria	1239 Firmicutes	91061 Bacilli	186826 Lactobacillales	1300 Streptococcaceae	1301 Streptococcus	28037 Streptococcus mitis	28037 Streptococcus mitis v2_0026	2059	NA	1	0	0	1	0	1	0	0	0	0	0	0	0	0	0	0	0	0	0	0	0	0	0	0	0	0	0	0	0	0	0	0	0	0	0	0	0	1	1
specI_v2_Cluster27	2 Bacteria	1239 Firmicutes	91061 Bacilli	186826 Lactobacillales	1300 Streptococcaceae	1301 Streptococcus	28037 Streptococcus mitis	28037 Streptococcus mitis v2_0027	1769.5	166.17	2	0	0	1	0	0	0	0	0	0	0	0	0	0	0	0	0	0	0	0	0	0	0	0	0	0	0	0	0	0	0	0	0	0	0	0	0	1	1
specI_v2_Cluster28	2 Bacteria	1239 Firmicutes	91061 Bacilli	186826 Lactobacillales	1300 Streptococcaceae	1301 Streptococcus	28037 Streptococcus mitis	28037 Streptococcus mitis v2_0028	1961	127.279	2	0	0	1	0	0	0	0	0	0	0	0	0	0	0	0	0	0	0	0	0	0	0	0	0	0	0	0	0	0	0	0	0	0	0	0	0	1	1
specI_v2_Cluster29	2 Bacteria	1239 Firmicutes	91061 Bacilli	186826 Lactobacillales	1300 Streptococcaceae	1301 Streptococcus	28037 Streptococcus mitis	28037 Streptococcus mitis v2_0029	1948	NA	1	0	0	1	0	0	0	0	0	0	0	0	0	0	0	0	0	0	0	0	0	0	0	0	0	0	0	0	0	0	0	0	0	0	0	0	0	1	1
specI_v2_Cluster30	2 Bacteria	1239 Firmicutes	91061 Bacilli	186826 Lactobacillales	1300 Streptococcaceae	1301 Streptococcus	28037 Streptococcus mitis	28037 Streptococcus mitis v2_0030	1915.67	47.3744	3	0	0	1	0	0	0	0	0	0	0	0	0	0	0	0	0	0	0	0	0	0	0	0	0	0	0	0	0	0	0	0	0	0	0	0	0	1	1
specI_v2_Cluster31	2 Bacteria	1239 Firmicutes	91061 Bacilli	186826 Lactobacillales	1300 Streptococcaceae	1301 Streptococcus	28037 Streptococcus mitis	28037 Streptococcus mitis v2_0031	1889.6	162.849	10	0	0	1	0	1	0	0	0	0	0	0	0	0	0	0	0	0	0	0	0	0	0	0	0	0	0	0	0	0	0	0	0	0	0	0	0	1	1
specI_v2_Cluster32	2 Bacteria	1239 Firmicutes	91061 Bacilli	186826 Lactobacillales	1300 Streptococcaceae	1301 Streptococcus	28037 Streptococcus mitis	28037 Streptococcus mitis v2_0032	1888	NA	1	0	0	1	0	0	0	0	0	0	0	0	0	0	0	0	0	0	0	0	0	0	0	0	0	0	0	0	0	0	0	0	0	0	0	0	0	1	1
specI_v2_Cluster33	2 Bacteria	1239 Firmicutes	91061 Bacilli	186826 Lactobacillales	1300 Streptococcaceae	1301 Streptococcus	28037 Streptococcus mitis	28037 Streptococcus mitis v2_0033	2109	NA	1	NA	NA	NA	NA	NA	NA	NA	NA	NA	NA	NA	NA	NA	NA	NA	NA	NA	NA	NA	NA	NA	NA	NA	NA	NA	NA	NA	NA	NA	NA	NA	NA	NA	NA	NA	NA	NA	NA
specI_v2_Cluster34	2 Bacteria	1224 Proteobacteria	1236 Gammaproteobacteria	91347 Enterobacteriales	543 Enterobacteriaceae	561 Escherichia	208962 Escherichia albertii	208962 Escherichia albertii v2_0034	4467.67	93.5432	3	0	0	1	0	1	1	0	0	1	1	1	0	0	0	0	0	0	0	0	0	0	0	0	0	0	0	0	0	0	0	0	0	0	0	0	0	1	0
specI_v2_Cluster35	2 Bacteria	1224 Proteobacteria	1236 Gammaproteobacteria	91347 Enterobacteriales	543 Enterobacteriaceae	561 Escherichia	561 Escherichia sp. [C KTE11/KTE52/KTE96/KTE159/TW09308]	561 Escherichia sp. [C] v2_0035	4364	111.236	5	0	1	1	0	0	1	0	0	1	1	1	0	0	0	0	0	0	0	0	0	0	0	0	0	0	0	0	0	0	0	0	0	0	0	0	0	1	0
specI_v2_Cluster36	2 Bacteria	1224 Proteobacteria	1236 Gammaproteobacteria	91347 Enterobacteriales	543 Enterobacteriaceae	NA Enterobacteriaceae gen. [C Escherichia/Shigella]	NA Enterobacteriaceae sp. [C Escherichia coli/Escherichia fergusonii/Shigella boydii/Shigella dysenteriae/Shigella flexneri/Shigella sonnei]	NA Enterobacteriaceae sp. [C] v2_0036	5060.08	409.765	2042	1	1	1	1	1	1	0	0	1	1	1	1	0	0	0	0	0	0	0	0	0	0	0	0	0	0	0	0	0	0	0	0	0	0	0	0	1	0
specI_v2_Cluster37	2 Bacteria	1224 Proteobacteria	1236 Gammaproteobacteria	91347 Enterobacteriales	543 Enterobacteriaceae	590 Salmonella	54736 Salmonella bongori	54736 Salmonella bongori v2_0037	4281.33	401.585	3	0	0	1	0	1	1	0	0	0	0	1	1	1	0	0	0	0	0	0	0	0	0	0	0	0	0	0	0	0	0	0	0	0	0	0	1	1	0
specI_v2_Cluster38	2 Bacteria	1224 Proteobacteria	1236 Gammaproteobacteria	91347 Enterobacteriales	543 Enterobacteriaceae	590 Salmonella	28901 Salmonella enterica	28901 Salmonella enterica v2_0038	4469	250.316	2	0	0	1	0	1	1	0	1	0	0	1	1	1	0	0	0	0	0	0	0	0	0	0	0	0	0	0	0	0	0	0	0	0	0	0	1	0	0
specI_v2_Cluster39	2 Bacteria	1224 Proteobacteria	1236 Gammaproteobacteria	91347 Enterobacteriales	543 Enterobacteriaceae	590 Salmonella	28901 Salmonella enterica	28901 Salmonella enterica v2_0039	4505.51	278.662	904	1	1	1	1	1	1	0	0	1	1	1	0	1	0	0	0	0	0	0	0	0	0	0	0	0	0	0	0	0	0	0	0	0	0	0	0	1	0
specI_v2_Cluster40	2 Bacteria	1224 Proteobacteria	1236 Gammaproteobacteria	91347 Enterobacteriales	543 Enterobacteriaceae	590 Salmonella	28901 Salmonella enterica	28901 Salmonella enterica v2_0040	4433	754.666	9	0	0	1	1	0	1	0	1	0	0	1	1	1	0	0	0	0	0	0	0	0	0	0	0	0	0	0	0	0	0	0	0	0	0	0	1	0	0
specI_v2_Cluster41	2 Bacteria	1224 Proteobacteria	1236 Gammaproteobacteria	91347 Enterobacteriales	543 Enterobacteriaceae	544 Citrobacter	545 Citrobacter koseri	545 Citrobacter koseri v2_0041	4717	595.384	2	0	0	1	0	1	1	0	0	1	1	1	1	1	0	0	0	0	0	0	0	0	0	0	0	0	0	0	0	0	0	0	0	0	0	0	0	1	0
specI_v2_Cluster42	2 Bacteria	1224 Proteobacteria	1236 Gammaproteobacteria	91347 Enterobacteriales	543 Enterobacteriaceae	544 Citrobacter	35703 Citrobacter amalonaticus [C]	35703 Citrobacter amalonaticus [C] v2_0042	4957.5	47.3762	2	0	0	1	0	0	1	1	0	1	0	1	1	1	0	0	0	0	0	0	0	0	0	0	0	0	0	0	1	0	0	1	1	0	1	0	1	0	0
specI_v2_Cluster43	2 Bacteria	1224 Proteobacteria	1236 Gammaproteobacteria	91347 Enterobacteriales	543 Enterobacteriaceae	544 Citrobacter	67824 Citrobacter farmeri	67824 Citrobacter farmeri v2_0043	4630	NA	1	0	0	0	0	0	1	0	0	0	0	1	0	0	0	0	0	0	0	0	0	0	0	0	0	0	0	0	1	0	0	0	0	0	0	0	0	1	0
specI_v2_Cluster44	2 Bacteria	1224 Proteobacteria	1236 Gammaproteobacteria	91347 Enterobacteriales	543 Enterobacteriaceae	544 Citrobacter	67825 Citrobacter rodentium	67825 Citrobacter rodentium v2_0044	4793.5	501.339	2	0	0	0	0	0	1	1	0	1	0	1	1	1	0	0	0	0	0	0	0	0	0	0	0	0	0	0	1	0	0	1	1	0	1	0	1	0	0
specI_v2_Cluster45	2 Bacteria	1224 Proteobacteria	1236 Gammaproteobacteria	91347 Enterobacteriales	543 Enterobacteriaceae	544 Citrobacter	67826 Citrobacter sedlakii	67826 Citrobacter sedlakii v2_0045	4083	NA	1	0	0	0	0	0	1	1	0	1	0	1	1	1	0	0	0	0	0	0	0	0	0	0	0	0	0	0	1	0	0	1	1	0	1	0	1	0	0
specI_v2_Cluster46	2 Bacteria	201174 Actinobacteria	1760 Actinobacteria	85011 Streptomycetales	2062 Streptomycetaceae	1883 Streptomyces	1883 Streptomyces sp. [C coelicolor/lividans/violaceoruber/violaceorubidus]	1883 Streptomyces sp. [C] v2_0046	7427.4	773.137	10	1	0	0	0	0	1	1	1	0	0	0	0	0	0	0	0	0	0	0	0	0	0	0	0	0	0	0	0	0	1	0	0	0	0	0	0	0	0
specI_v2_Cluster47	2 Bacteria	1224 Proteobacteria	1236 Gammaproteobacteria	91347 Enterobacteriales	543 Enterobacteriaceae	568 Hafnia	569 Hafnia alvei	569 Hafnia alvei v2_0047	4567.5	562.15	2	0	0	1	0	0	0	0	0	1	0	0	1	0	1	0	0	0	1	0	0	1	1	0	0	0	0	1	1	0	1	0	1	0	1	0	0	0	1
specI_v2_Cluster48	2 Bacteria	1239 Firmicutes	91061 Bacilli	186826 Lactobacillales	33958 Lactobacillaceae	1578 Lactobacillus	47715 Lactobacillus rhamnosus	47715 Lactobacillus rhamnosus v2_0048	2826.85	194.372	26	0	0	1	1	0	1	0	0	0	1	1	1	1	1	1	0	0	0	0	0	0	0	0	0	0	0	0	0	0	0	0	1	0	1	0	0	1	1
specI_v2_Cluster49	2 Bacteria	1239 Firmicutes	91061 Bacilli	1385 Bacillales	186820 Listeriaceae	1637 Listeria	1642 Listeria innocua	1642 Listeria innocua v2_0049	2963.75	77.9674	4	0	0	1	1	0	0	0	0	0	0	1	0	0	1	1	0	0	0	0	0	0	0	0	0	0	0	0	0	0	0	0	0	0	0	0	0	0	1
specI_v2_Cluster50	2 Bacteria	1224 Proteobacteria	1236 Gammaproteobacteria	91347 Enterobacteriales	543 Enterobacteriaceae	158876 Yokenella	158877 Yokenella regensburgei	158877 Yokenella regensburgei v2_0050	4705	86.267	2	0	0	1	0	0	1	0	0	0	1	1	1	0	0	0	0	0	1	1	0	0	0	0	0	0	0	0	0	0	0	0	0	0	0	0	0	1	1
specI_v2_Cluster51	2 Bacteria	1239 Firmicutes	186801 Clostridia	186802 Clostridiales	186804 Peptostreptococcaceae	1870884 Clostridioides	1496 Clostridioides difficile	1496 Clostridioides difficile v2_0051	3870.6	142.401	198	0	0	1	0	1	0	0	0	1	0	0	1	0	0	0	0	0	0	0	1	0	0	0	0	0	0	0	0	0	0	0	0	0	0	0	0	1	0
specI_v2_Cluster52	2 Bacteria	1239 Firmicutes	186801 Clostridia	186802 Clostridiales	186804 Peptostreptococcaceae	1870884 Clostridioides	1496 Clostridioides difficile	1496 Clostridioides difficile v2_0052	4723	NA	1	NA	NA	NA	NA	NA	NA	NA	NA	NA	NA	NA	NA	NA	NA	NA	NA	NA	NA	NA	NA	NA	NA	NA	NA	NA	NA	NA	NA	NA	NA	NA	NA	NA	NA	NA	NA	NA	NA
specI_v2_Cluster53	2 Bacteria	1239 Firmicutes	91061 Bacilli	1385 Bacillales	186818 Planococcaceae	648800 Solibacillus	648800 Solibacillus sp. [C isronensis/silvestris]	648800 Solibacillus sp. [C] v2_0053	3963.5	28.9914	2	0	0	0	0	0	1	1	1	1	1	0	1	1	1	1	1	0	0	0	0	0	1	0	0	0	0	0	1	0	0	0	0	0	0	1	0	0	1
specI_v2_Cluster54	2 Bacteria	201174 Actinobacteria	1760 Actinobacteria	85011 Streptomycetales	2062 Streptomycetaceae	1883 Streptomyces	29303 Streptomyces cattleya	29303 Streptomyces cattleya v2_0054	5886.5	23.3345	2	0	0	0	0	0	0	1	1	0	0	0	0	0	0	0	1	0	0	0	0	0	0	0	0	0	0	1	1	1	0	1	0	0	0	1	1	0	0
specI_v2_Cluster55	2 Bacteria	1224 Proteobacteria	28216 Betaproteobacteria	80840 Burkholderiales	506 Alcaligenaceae	222 Achromobacter	222 Achromobacter sp. [C insuavis/xylosoxidans]	222 Achromobacter sp. [C] v2_0055	6002.2	370.526	5	0	0	1	0	0	1	1	1	0	1	0	0	0	1	1	0	0	0	0	0	0	1	0	0	0	0	0	1	0	1	1	1	0	1	0	1	0	1
specI_v2_Cluster56	2 Bacteria	1224 Proteobacteria	28211 Alphaproteobacteria	766 Rickettsiales	775 Rickettsiaceae	780 Rickettsia	785 Rickettsia typhi	785 Rickettsia typhi v2_0056	875.333	1.52753	3	0	0	1	0	1	1	0	0	0	1	0	0	1	1	0	1	0	1	1	0	1	1	0	0	0	0	0	1	1	0	1	0	0	0	0	1	0	0
specI_v2_Cluster57	2 Bacteria	204428 Chlamydiae	204429 Chlamydiia	51291 Chlamydiales	809 Chlamydiaceae	810 Chlamydia	83555 Chlamydia abortus	83555 Chlamydia abortus v2_0057	984.5	26.163	2	0	0	1	0	1	0	1	0	0	0	0	0	0	0	0	0	0	0	0	0	0	0	0	0	0	0	0	0	0	0	0	0	0	0	0	0	0	1
specI_v2_Cluster58	2 Bacteria	1224 Proteobacteria	1236 Gammaproteobacteria	91347 Enterobacteriales	543 Enterobacteriaceae	29487 Photorhabdus	574560 Photorhabdus temperata	574560 Photorhabdus temperata v2_0058	4513.67	105.453	3	0	0	1	0	1	0	0	0	0	0	0	0	0	0	0	0	0	0	0	0	0	0	0	0	0	0	1	0	0	0	0	0	0	0	0	0	0	0
specI_v2_Cluster59	2 Bacteria	1224 Proteobacteria	1236 Gammaproteobacteria	135622 Alteromonadales	72275 Alteromonadaceae	226 Alteromonas	314275 Alteromonas mediterranea	314275 Alteromonas mediterranea v2_0059	3916.67	208.947	9	0	1	0	0	0	0	0	0	0	0	0	0	0	0	0	1	1	1	1	1	0	0	1	1	1	1	1	0	1	1	1	0	0	1	1	0	0	0
specI_v2_Cluster60	2 Bacteria	1224 Proteobacteria	1236 Gammaproteobacteria	135622 Alteromonadales	72275 Alteromonadaceae	226 Alteromonas	28108 Alteromonas macleodii	28108 Alteromonas macleodii v2_0060	3973.33	29.9054	3	0	1	0	0	0	0	0	0	0	0	0	0	0	0	0	1	1	1	1	1	0	0	1	1	1	1	1	0	1	1	1	0	0	1	1	0	0	0
specI_v2_Cluster61	2 Bacteria	1224 Proteobacteria	28211 Alphaproteobacteria	204441 Rhodospirillales	433 Acetobacteraceae	NA Acetobacteraceae gen. [C Gluconacetobacter/Komagataeibacter]	NA Acetobacteraceae sp. [C Gluconacetobacter sp. SXCC-1/Komagataeibacter rhaeticus]	NA Acetobacteraceae sp. [C] v2_0061	4196.5	1089.65	2	0	0	0	0	0	1	1	1	0	0	1	0	1	1	1	0	0	0	0	0	0	0	0	0	0	0	0	0	0	0	1	1	0	0	0	0	0	0
specI_v2_Cluster62	2 Bacteria	1239 Firmicutes	91061 Bacilli	186826 Lactobacillales	1300 Streptococcaceae	1301 Streptococcus	1307 Streptococcus suis	1307 Streptococcus suis v2_0062	2090.25	148.237	4	0	0	1	0	0	0	0	0	1	0	0	1	0	1	1	0	0	0	0	0	0	0	0	0	0	0	0	0	0	0	0	0	0	0	0	0	1	1
specI_v2_Cluster63	2 Bacteria	1239 Firmicutes	91061 Bacilli	186826 Lactobacillales	1300 Streptococcaceae	1301 Streptococcus	1307 Streptococcus suis	1307 Streptococcus suis v2_0063	2178	62.6259	4	0	0	0	0	0	0	0	0	1	0	0	1	0	1	1	0	0	0	0	0	0	0	0	0	0	0	0	0	0	0	0	0	0	0	0	0	1	1
specI_v2_Cluster64	2 Bacteria	1239 Firmicutes	91061 Bacilli	186826 Lactobacillales	1300 Streptococcaceae	1301 Streptococcus	1307 Streptococcus suis	1307 Streptococcus suis v2_0064	2052.03	112.3	64	0	0	1	0	1	0	0	0	1	0	0	1	0	1	1	0	0	0	0	0	0	0	0	0	0	0	0	0	0	0	0	0	0	0	0	0	1	1
specI_v2_Cluster65	2 Bacteria	1239 Firmicutes	91061 Bacilli	186826 Lactobacillales	1300 Streptococcaceae	1301 Streptococcus	1307 Streptococcus suis	1307 Streptococcus suis v2_0065	2185	33.9411	2	0	0	0	0	0	0	0	0	1	0	0	1	0	1	1	0	0	0	0	0	0	0	0	0	0	0	0	0	0	0	0	0	0	0	0	0	1	1
specI_v2_Cluster66	2 Bacteria	1239 Firmicutes	91061 Bacilli	186826 Lactobacillales	1300 Streptococcaceae	1301 Streptococcus	1307 Streptococcus suis	1307 Streptococcus suis v2_0066	2271.94	89.3997	17	0	0	1	0	0	0	0	0	1	0	0	1	0	1	1	0	0	0	0	0	0	0	0	0	0	0	0	0	0	0	0	0	0	0	0	0	1	1
specI_v2_Cluster67	2 Bacteria	1239 Firmicutes	91061 Bacilli	1385 Bacillales	90964 Staphylococcaceae	1279 Staphylococcus	1280 Staphylococcus aureus	1280 Staphylococcus aureus v2_0067	2744.38	85.0963	4172	0	1	1	1	1	1	1	1	0	1	0	0	1	1	1	0	0	0	0	0	0	0	0	0	0	0	0	0	0	0	0	0	0	0	0	0	0	1
specI_v2_Cluster68	2 Bacteria	1224 Proteobacteria	28211 Alphaproteobacteria	356 Rhizobiales	118882 Brucellaceae	234 Brucella	234 Brucella sp. [C abortus/canis/ceti/inopinata/melitensis/microti/neotomae/ovis/pinnipedialis/suis]	234 Brucella sp. [C] v2_0068	3166.85	142.735	333	0	0	1	1	1	0	0	0	0	1	0	0	1	1	1	0	0	0	0	0	0	0	0	1	1	1	0	0	0	0	0	0	0	0	0	0	0	1
specI_v2_Cluster69	2 Bacteria	1224 Proteobacteria	1236 Gammaproteobacteria	135625 Pasteurellales	712 Pasteurellaceae	155493 Gallibacterium	750 Gallibacterium anatis [C]	750 Gallibacterium anatis [C] v2_0069	2282.67	137.57	12	0	0	1	0	0	0	1	0	1	0	0	0	0	1	0	0	0	0	0	0	0	0	0	0	0	0	1	0	0	0	0	0	0	1	1	0	1	1
specI_v2_Cluster70	2 Bacteria	1224 Proteobacteria	1236 Gammaproteobacteria	135625 Pasteurellales	712 Pasteurellaceae	155493 Gallibacterium	155515 Gallibacterium genomosp. 1	155515 Gallibacterium genomosp. 1 v2_0070	2126	NA	1	0	0	0	0	0	0	0	0	1	0	0	0	0	0	0	0	0	0	0	0	0	0	0	0	0	0	0	0	0	0	0	0	0	0	0	0	1	0
specI_v2_Cluster71	2 Bacteria	201174 Actinobacteria	1760 Actinobacteria	85009 Propionibacteriales	31957 Propionibacteriaceae	1743 Propionibacterium	1747 Propionibacterium acnes [C]	1747 Propionibacterium acnes [C] v2_0071	2579.11	278.11	102	0	0	1	0	1	0	1	1	0	1	0	0	0	1	1	0	0	0	0	0	0	0	0	0	0	0	0	0	0	1	0	0	0	0	0	0	0	1
specI_v2_Cluster72	2 Bacteria	1239 Firmicutes	91061 Bacilli	186826 Lactobacillales	1300 Streptococcaceae	1301 Streptococcus	1303 Streptococcus oralis [C]	1303 Streptococcus oralis [C] v2_0072	2014.75	49.7485	4	0	0	1	0	0	0	0	0	0	0	0	0	0	0	0	0	0	0	0	0	0	0	0	0	0	0	0	0	0	0	0	0	0	0	0	0	1	1
specI_v2_Cluster73	2 Bacteria	1224 Proteobacteria	1236 Gammaproteobacteria	91347 Enterobacteriales	543 Enterobacteriaceae	82986 Tatumella	82987 Tatumella ptyseos [C]	82987 Tatumella ptyseos [C] v2_0073	3197.33	188.16	3	0	0	1	0	0	1	1	1	0	1	0	0	1	1	0	0	0	0	0	0	0	0	0	0	0	0	0	0	0	0	0	0	0	0	0	0	0	0
specI_v2_Cluster74	2 Bacteria	1224 Proteobacteria	1236 Gammaproteobacteria	91347 Enterobacteriales	543 Enterobacteriaceae	160674 Raoultella	160674 Raoultella sp. [C ornithinolytica/planticola]	160674 Raoultella sp. [C] v2_0074	5296.29	298.018	7	1	1	1	0	0	1	0	0	0	1	1	0	0	1	0	0	0	0	0	0	0	0	0	0	0	0	0	1	0	0	0	1	0	1	0	0	0	1
specI_v2_Cluster75	2 Bacteria	1224 Proteobacteria	1236 Gammaproteobacteria	91347 Enterobacteriales	543 Enterobacteriaceae	82980 Leminorella	82981 Leminorella grimontii	82981 Leminorella grimontii v2_0075	3695	189.505	2	0	0	1	0	1	0	0	0	0	1	0	0	0	0	0	0	0	0	0	0	0	1	0	0	0	1	0	0	0	0	0	1	0	1	0	0	1	0
specI_v2_Cluster76	2 Bacteria	1224 Proteobacteria	1236 Gammaproteobacteria	91347 Enterobacteriales	543 Enterobacteriaceae	544 Citrobacter	NA Citrobacter sp. [C braakii/freundii/Escherichia coli]	NA Citrobacter sp. [C] v2_0076	4934.75	368.2	20	0	1	1	0	0	1	1	0	1	1	1	0	1	1	1	0	0	0	0	0	0	0	0	0	0	0	0	1	0	0	0	0	0	1	0	0	0	0
specI_v2_Cluster77	2 Bacteria	1224 Proteobacteria	1236 Gammaproteobacteria	91347 Enterobacteriales	543 Enterobacteriaceae	544 Citrobacter	544 Citrobacter sp. [C freundii/werkmanii/youngae]	544 Citrobacter sp. [C] v2_0077	4936.33	375.794	3	0	0	1	0	0	1	0	0	0	1	1	0	1	1	0	0	0	0	0	0	0	0	0	0	0	0	0	1	0	0	0	1	0	1	0	0	1	0
specI_v2_Cluster78	2 Bacteria	1239 Firmicutes	91061 Bacilli	1385 Bacillales	186817 Bacillaceae	1386 Bacillus	1386 Bacillus sp. [C aryabhattai/flexus/megaterium]	1386 Bacillus sp. [C] v2_0078	5494	280.198	10	1	1	1	0	0	1	1	1	0	1	0	0	1	0	0	0	0	0	0	0	0	0	0	0	0	0	0	0	1	1	0	1	0	1	1	0	0	0
specI_v2_Cluster79	2 Bacteria	1224 Proteobacteria	1236 Gammaproteobacteria	91347 Enterobacteriales	543 Enterobacteriaceae	570 Klebsiella	570 Klebsiella sp. [C michiganensis/oxytoca]	570 Klebsiella sp. [C] v2_0079	5573.63	338.441	27	0	0	1	1	0	1	0	0	0	1	1	1	1	1	1	0	0	1	1	0	0	0	0	0	0	0	0	0	0	0	0	1	0	1	0	0	1	1
specI_v2_Cluster80	2 Bacteria	1224 Proteobacteria	28211 Alphaproteobacteria	204441 Rhodospirillales	433 Acetobacteraceae	434 Acetobacter	438 Acetobacter pasteurianus	438 Acetobacter pasteurianus v2_0080	2705.64	64.5543	11	0	0	0	1	0	1	1	1	1	1	1	1	1	1	1	0	0	0	0	0	0	0	0	0	0	1	0	0	0	0	1	1	0	0	0	0	0	0
specI_v2_Cluster81	2 Bacteria	201174 Actinobacteria	1760 Actinobacteria	85007 Corynebacteriales	1653 Corynebacteriaceae	1716 Corynebacterium	65058 Corynebacterium ulcerans	65058 Corynebacterium ulcerans v2_0081	2338	85.7555	9	0	0	1	0	1	1	0	0	0	1	0	0	0	0	0	1	1	0	1	1	0	0	1	1	1	1	0	0	0	0	1	0	0	0	0	1	0	0
specI_v2_Cluster82	2 Bacteria	544448 Tenericutes	31969 Mollicutes	2085 Mycoplasmatales	2092 Mycoplasmataceae	2093 Mycoplasma	2096 Mycoplasma gallisepticum	2096 Mycoplasma gallisepticum v2_0082	801.833	24.2743	12	0	0	1	0	1	0	0	0	0	0	0	0	0	0	0	1	0	1	1	0	0	0	1	1	0	0	1	0	0	0	0	0	0	0	0	0	0	0
specI_v2_Cluster83	2 Bacteria	1224 Proteobacteria	1236 Gammaproteobacteria	91347 Enterobacteriales	543 Enterobacteriaceae	613 Serratia	82996 Serratia plymuthica [C]	82996 Serratia plymuthica [C] v2_0083	5005	222.995	9	0	0	1	1	0	1	0	0	0	1	1	0	0	0	0	0	0	0	0	0	0	0	0	0	0	0	0	0	0	0	0	0	0	0	0	1	1	0
specI_v2_Cluster84	2 Bacteria	1239 Firmicutes	91061 Bacilli	1385 Bacillales	186822 Paenibacillaceae	44249 Paenibacillus	189691 Paenibacillus elgii	189691 Paenibacillus elgii v2_0084	6577	NA	1	NA	NA	NA	NA	NA	NA	NA	NA	NA	NA	NA	NA	NA	NA	NA	NA	NA	NA	NA	NA	NA	NA	NA	NA	NA	NA	NA	NA	NA	NA	NA	NA	NA	NA	NA	NA	NA	NA
specI_v2_Cluster85	2 Bacteria	1239 Firmicutes	91061 Bacilli	1385 Bacillales	186822 Paenibacillaceae	44249 Paenibacillus	1501230 Paenibacillus tyrfis	1501230 Paenibacillus tyrfis v2_0085	6559	NA	1	NA	NA	NA	NA	NA	NA	NA	NA	NA	NA	NA	NA	NA	NA	NA	NA	NA	NA	NA	NA	NA	NA	NA	NA	NA	NA	NA	NA	NA	NA	NA	NA	NA	NA	NA	NA	NA	NA
specI_v2_Cluster86	2 Bacteria	1224 Proteobacteria	28211 Alphaproteobacteria	204457 Sphingomonadales	41297 Sphingomonadaceae	13687 Sphingomonas	13689 Sphingomonas paucimobilis [C]	13689 Sphingomonas paucimobilis [C] v2_0086	3982.5	118.087	2	0	1	0	0	0	1	0	0	0	1	1	0	1	0	0	1	0	0	0	0	0	0	1	1	0	0	1	0	0	0	1	1	0	1	1	0	0	0
specI_v2_Cluster87	2 Bacteria	1224 Proteobacteria	1236 Gammaproteobacteria	NA Gammaproteobacteria order incertae sedis	NA Gammaproteobacteria fam. incertae sedis	NA Gammaproteobacteria gen. incertae sedis	1007114 gamma proteobacterium SCGC AAA076-D02	1007114 gamma proteobacterium SCGC AAA076-D02 v2_0087	1793	33.7787	3	0	1	0	0	0	0	0	0	0	0	0	0	0	0	0	1	1	1	1	1	0	0	1	1	1	1	1	0	0	1	1	0	0	1	1	1	0	0
specI_v2_Cluster88	2 Bacteria	1224 Proteobacteria	1236 Gammaproteobacteria	NA Gammaproteobacteria order incertae sedis	NA Gammaproteobacteria fam. incertae sedis	NA Gammaproteobacteria gen. incertae sedis	1007118 gamma proteobacterium SCGC AAA076-P09	1007118 gamma proteobacterium SCGC AAA076-P09 v2_0088	1202	236.174	2	0	1	0	0	0	0	0	0	0	0	0	0	0	0	0	1	1	1	1	1	0	0	1	1	1	1	1	0	1	0	0	0	0	0	1	0	0	0
specI_v2_Cluster89	2 Bacteria	62680 candidatus Marinimicrobia	NA candidatus Marinimicrobia class incertae sedis	NA candidatus Marinimicrobia order incertae sedis	NA candidatus Marinimicrobia fam. incertae sedis	NA candidatus Marinimicrobia gen. incertae sedis	1007123 Marinimicrobia bacterium SCGC AAA160-I06	1007123 Marinimicrobia bacterium SCGC AAA160-I06 v2_0089	1072	191.445	3	0	1	0	0	0	0	0	0	0	0	0	0	0	0	0	1	1	1	1	1	0	0	1	1	1	1	1	0	0	0	1	0	0	0	1	1	0	0
specI_v2_Cluster90	2 Bacteria	1224 Proteobacteria	1236 Gammaproteobacteria	72274 Pseudomonadales	135621 Pseudomonadaceae	286 Pseudomonas	286 Pseudomonas sp. [C fluorescens/protegens]	286 Pseudomonas sp. [C] v2_0090	6196	1.73205	3	0	0	0	0	0	1	1	1	0	1	1	1	1	1	0	1	0	0	0	1	0	1	0	0	0	0	0	1	0	1	1	0	0	1	0	1	0	0
specI_v2_Cluster91	2 Bacteria	204428 Chlamydiae	204429 Chlamydiia	51291 Chlamydiales	809 Chlamydiaceae	810 Chlamydia	813 Chlamydia trachomatis	813 Chlamydia trachomatis v2_0091	940.212	28.1558	80	0	0	1	0	1	1	1	0	1	0	1	0	0	1	1	1	1	0	0	0	1	1	0	0	0	1	0	1	1	0	0	0	0	0	0	0	0	0
specI_v2_Cluster92	2 Bacteria	1224 Proteobacteria	28216 Betaproteobacteria	80840 Burkholderiales	506 Alcaligenaceae	29574 Taylorella	84590 Taylorella asinigenitalis	84590 Taylorella asinigenitalis v2_0092	1527	62.2254	2	0	0	0	0	0	1	1	1	0	1	0	0	0	1	1	1	0	1	1	0	1	1	1	0	0	0	0	1	1	0	0	0	0	0	0	0	0	1
specI_v2_Cluster93	2 Bacteria	1224 Proteobacteria	28211 Alphaproteobacteria	766 Rickettsiales	942 Anaplasmataceae	953 Wolbachia	953 Wolbachia sp. [C endosymbiont/endosymbiont]	953 Wolbachia sp. [C] v2_0093	681.5	0.707107	2	0	0	0	0	0	0	0	0	0	0	0	0	0	0	0	0	1	0	0	0	0	0	0	0	0	0	1	0	0	0	1	0	0	0	1	0	0	0
specI_v2_Cluster94	2 Bacteria	1224 Proteobacteria	1236 Gammaproteobacteria	NA Gammaproteobacteria order incertae sedis	NA Gammaproteobacteria fam. incertae sedis	NA Gammaproteobacteria gen. incertae sedis	1009425 gamma proteobacterium SCGC AAA168-I18	1009425 gamma proteobacterium SCGC AAA168-I18 v2_0094	1202.5	265.165	2	0	1	0	0	0	0	0	0	0	0	0	0	0	0	0	1	1	1	1	1	0	0	1	1	1	1	1	0	1	0	0	0	0	0	1	0	0	0
specI_v2_Cluster95	2 Bacteria	201174 Actinobacteria	1760 Actinobacteria	85004 Bifidobacteriales	31953 Bifidobacteriaceae	2701 Gardnerella	2702 Gardnerella vaginalis	2702 Gardnerella vaginalis v2_0095	1404.86	74.1027	14	0	0	1	0	1	1	0	0	0	1	0	1	1	0	0	0	0	0	0	0	0	0	0	0	0	0	0	0	0	0	0	0	0	0	0	1	1	1
specI_v2_Cluster96	2 Bacteria	1224 Proteobacteria	1236 Gammaproteobacteria	72274 Pseudomonadales	135621 Pseudomonadaceae	286 Pseudomonas	286 Pseudomonas sp. [C aeruginosa/otitidis]	286 Pseudomonas sp. [C] v2_0096	6128.01	353.525	237	1	1	1	0	1	1	1	0	1	1	1	0	0	0	0	0	0	0	0	0	0	0	0	0	0	1	0	0	0	1	0	0	1	1	0	0	0	0
specI_v2_Cluster97	2 Bacteria	1224 Proteobacteria	28216 Betaproteobacteria	80840 Burkholderiales	119060 Burkholderiaceae	32008 Burkholderia	60552 Burkholderia vietnamiensis [C]	60552 Burkholderia vietnamiensis [C] v2_0097	6316.5	359.917	2	0	0	1	0	1	1	1	1	0	1	0	0	1	1	0	0	1	0	0	0	0	1	0	0	0	0	0	0	1	0	1	0	0	0	0	1	0	1
specI_v2_Cluster98	2 Bacteria	1224 Proteobacteria	28216 Betaproteobacteria	80840 Burkholderiales	119060 Burkholderiaceae	32008 Burkholderia	32008 Burkholderia sp. [C cenocepacia/cepacia/lata/pyrrocinia]	32008 Burkholderia sp. [C] v2_0098	6866.85	970.617	20	1	0	1	1	1	1	1	1	0	1	0	0	1	1	0	0	1	0	0	0	0	1	0	0	0	0	0	0	1	0	1	0	0	0	0	1	0	1
specI_v2_Cluster99	2 Bacteria	1224 Proteobacteria	28216 Betaproteobacteria	80840 Burkholderiales	119060 Burkholderiaceae	32008 Burkholderia	32008 Burkholderia sp. [C ambifaria/cenocepacia/cepacia]	32008 Burkholderia sp. [C] v2_0099	6225.25	415.987	4	1	0	1	0	1	1	1	1	0	1	0	0	1	1	0	0	1	0	0	0	0	1	0	0	0	0	0	0	1	0	1	0	0	0	0	1	0	1
specI_v2_Cluster100	2 Bacteria	1224 Proteobacteria	28216 Betaproteobacteria	80840 Burkholderiales	80864 Comamonadaceae	283 Comamonas	285 Comamonas testosteroni	285 Comamonas testosteroni v2_0100	5136.53	342.108	17	1	0	0	0	0	1	1	1	0	1	0	0	1	1	1	1	0	0	0	1	1	1	0	0	0	0	0	1	0	1	1	1	0	1	0	1	0	0
specI_v2_Cluster101	2 Bacteria	1224 Proteobacteria	1236 Gammaproteobacteria	91347 Enterobacteriales	543 Enterobacteriaceae	32199 Buchnera	9 Buchnera aphidicola	9 Buchnera aphidicola v2_0101	601.25	1.25831	4	0	0	1	0	0	1	1	1	0	1	0	0	0	0	0	0	0	0	0	0	0	0	0	0	0	0	0	0	0	0	0	0	0	0	0	0	0	0
specI_v2_Cluster102	2 Bacteria	201174 Actinobacteria	1760 Actinobacteria	85007 Corynebacteriales	1762 Mycobacteriaceae	1763 Mycobacterium	1763 Mycobacterium sp. [C africanum/bovis/canettii/orygis/tuberculosis]	1763 Mycobacterium sp. [C] v2_0102	4042.46	83.5014	1785	0	0	1	0	1	1	1	1	0	1	0	0	0	1	1	1	0	0	0	0	1	1	0	0	0	0	0	1	1	1	0	0	0	0	0	1	0	0
specI_v2_Cluster103	2 Bacteria	201174 Actinobacteria	1760 Actinobacteria	85007 Corynebacteriales	1762 Mycobacteriaceae	1763 Mycobacterium	1764 Mycobacterium avium [C]	1764 Mycobacterium avium [C] v2_0103	4954.48	505.441	21	0	0	1	1	1	1	1	1	0	1	0	0	0	1	1	1	1	0	0	0	1	1	0	0	0	0	0	1	1	1	0	0	0	0	0	1	0	0
specI_v2_Cluster104	2 Bacteria	1239 Firmicutes	91061 Bacilli	186826 Lactobacillales	1300 Streptococcaceae	1301 Streptococcus	1314 Streptococcus pyogenes	1314 Streptococcus pyogenes v2_0104	1844.58	96.4597	231	0	0	1	0	1	0	0	0	0	1	0	1	0	0	1	0	0	0	0	0	0	0	0	0	0	0	0	0	0	0	0	0	0	0	0	0	1	1
specI_v2_Cluster105	2 Bacteria	201174 Actinobacteria	1760 Actinobacteria	85007 Corynebacteriales	85025 Nocardiaceae	1827 Rhodococcus	1827 Rhodococcus sp. [C imtechensis/jostii/opacus/wratislaviensis]	1827 Rhodococcus sp. [C] v2_0105	8252.12	844.068	8	1	0	0	0	0	1	1	1	1	0	0	0	1	1	1	1	1	0	0	1	0	1	1	1	0	0	1	1	1	1	1	0	0	1	0	1	0	0
specI_v2_Cluster106	2 Bacteria	1224 Proteobacteria	28216 Betaproteobacteria	80840 Burkholderiales	506 Alcaligenaceae	517 Bordetella	517 Bordetella sp. [C bronchiseptica/parapertussis/pertussis]	517 Bordetella sp. [C] v2_0106	4647.36	543.575	99	0	0	1	0	1	1	1	1	0	1	0	0	1	1	1	0	0	0	0	0	0	0	0	0	0	0	0	0	0	1	0	1	0	0	0	0	0	1
specI_v2_Cluster107	2 Bacteria	1239 Firmicutes	91061 Bacilli	186826 Lactobacillales	1300 Streptococcaceae	1357 Lactococcus	1363 Lactococcus garvieae	1363 Lactococcus garvieae v2_0107	2069.62	123.301	13	0	0	1	1	0	0	0	0	0	1	0	1	1	1	1	0	0	1	1	0	0	1	0	0	0	0	0	1	0	0	0	1	0	1	0	0	1	1
specI_v2_Cluster108	2 Bacteria	1224 Proteobacteria	29547 Epsilonproteobacteria	213849 Campylobacterales	72293 Helicobacteraceae	209 Helicobacter	210 Helicobacter pylori	210 Helicobacter pylori v2_0108	1687.67	74.8671	174	0	0	1	0	1	0	0	0	0	0	0	0	0	1	1	1	0	0	0	1	0	0	1	1	1	1	1	0	0	0	0	0	0	0	0	0	0	0
specI_v2_Cluster109	2 Bacteria	1224 Proteobacteria	29547 Epsilonproteobacteria	213849 Campylobacterales	72293 Helicobacteraceae	209 Helicobacter	210 Helicobacter pylori	210 Helicobacter pylori v2_0109	1550	8.48528	2	0	0	1	0	0	0	0	0	0	0	0	0	0	1	1	1	0	0	0	1	0	0	1	1	1	1	1	0	0	0	0	0	0	0	0	0	0	0
specI_v2_Cluster110	2 Bacteria	1224 Proteobacteria	29547 Epsilonproteobacteria	213849 Campylobacterales	72293 Helicobacteraceae	209 Helicobacter	210 Helicobacter pylori	210 Helicobacter pylori v2_0110	1585.02	85.6958	107	0	0	1	0	1	0	0	0	0	0	0	0	0	1	1	1	0	0	0	1	0	0	1	1	1	1	1	0	0	0	0	0	0	0	0	0	0	0
specI_v2_Cluster111	2 Bacteria	1224 Proteobacteria	29547 Epsilonproteobacteria	213849 Campylobacterales	72293 Helicobacteraceae	209 Helicobacter	210 Helicobacter pylori	210 Helicobacter pylori v2_0111	1616.89	80.2896	113	0	0	1	0	1	0	0	0	0	0	0	0	0	1	1	1	0	0	0	1	0	0	1	1	1	1	1	0	0	0	0	0	0	0	0	0	0	0
specI_v2_Cluster112	2 Bacteria	1224 Proteobacteria	1236 Gammaproteobacteria	91347 Enterobacteriales	543 Enterobacteriaceae	635 Edwardsiella	635 Edwardsiella sp. [C anguillarum/ictaluri/piscicida/tarda]	635 Edwardsiella sp. [C] v2_0112	3611.29	354.245	7	0	1	1	0	1	0	0	0	0	1	0	0	0	0	0	0	0	0	0	0	0	0	0	0	0	0	0	0	0	0	0	0	0	0	0	0	1	0
specI_v2_Cluster113	2 Bacteria	1224 Proteobacteria	1236 Gammaproteobacteria	91347 Enterobacteriales	543 Enterobacteriaceae	635 Edwardsiella	636 Edwardsiella tarda	636 Edwardsiella tarda v2_0113	3217.67	95.9288	3	0	0	1	0	1	0	0	0	0	1	0	0	0	0	0	0	0	0	0	0	0	0	0	0	0	0	0	0	0	0	0	0	0	0	0	0	1	0
specI_v2_Cluster114	2 Bacteria	201174 Actinobacteria	1760 Actinobacteria	85007 Corynebacteriales	85026 Gordoniaceae	2053 Gordonia	84096 Gordonia alkanivorans	84096 Gordonia alkanivorans v2_0114	4643	95.0947	3	1	0	0	0	0	1	0	0	0	0	0	0	0	1	1	1	0	0	0	0	0	0	0	0	0	0	0	1	0	1	0	0	0	0	0	0	0	0
specI_v2_Cluster115	2 Bacteria	201174 Actinobacteria	1760 Actinobacteria	85007 Corynebacteriales	85026 Gordoniaceae	2053 Gordonia	2053 Gordonia sp. [C namibiensis/rubripertincta]	2053 Gordonia sp. [C] v2_0115	4677.5	253.851	2	0	0	0	0	0	1	0	0	0	0	0	0	0	1	1	1	0	0	0	0	0	0	0	0	0	0	0	1	0	1	0	0	0	0	0	0	0	0
specI_v2_Cluster116	2 Bacteria	1239 Firmicutes	91061 Bacilli	186826 Lactobacillales	81852 Enterococcaceae	1350 Enterococcus	1351 Enterococcus faecalis [C]	1351 Enterococcus faecalis [C] v2_0116	3026.84	248.101	359	0	1	1	1	1	0	0	0	0	1	0	1	0	0	0	0	0	0	0	0	0	0	0	0	0	0	0	0	0	0	0	0	0	0	0	0	1	1
specI_v2_Cluster117	2157 Archaea	651137 Thaumarchaeota	NA Thaumarchaeota class incertae sedis	31932 Nitrosopumilales	338190 Nitrosopumilaceae	338191 Nitrosopumilus	1510466 candidatus Nitrosopumilus koreensis	1510466 candidatus Nitrosopumilus koreensis v2_0117	1981	70.7107	2	1	1	0	0	0	0	0	0	0	0	0	0	0	0	0	1	1	1	1	1	0	0	1	1	1	1	1	0	0	1	1	0	0	0	1	1	0	0
specI_v2_Cluster118	2 Bacteria	1239 Firmicutes	91061 Bacilli	1385 Bacillales	186820 Listeriaceae	1637 Listeria	1639 Listeria monocytogenes	1639 Listeria monocytogenes v2_0118	2978.26	105.407	77	0	0	1	1	1	0	0	0	0	0	1	0	0	1	1	0	0	0	0	0	0	0	0	0	0	0	0	0	0	0	0	0	0	0	0	0	0	1
specI_v2_Cluster119	2 Bacteria	1224 Proteobacteria	1236 Gammaproteobacteria	91347 Enterobacteriales	543 Enterobacteriaceae	551 Erwinia	552 Erwinia amylovora	552 Erwinia amylovora v2_0119	3723.67	208.203	15	0	0	1	0	1	1	1	1	0	1	1	0	1	0	0	0	0	0	0	0	0	0	0	0	0	0	1	0	0	0	0	1	0	1	0	0	0	0
specI_v2_Cluster120	2 Bacteria	1224 Proteobacteria	1236 Gammaproteobacteria	91347 Enterobacteriales	543 Enterobacteriaceae	570 Klebsiella	548 [Enterobacter] aerogenes	548 [Enterobacter] aerogenes v2_0120	5006.31	223.976	16	0	0	1	0	0	1	0	0	0	1	1	0	0	1	0	0	0	0	0	0	0	0	0	0	0	0	0	1	0	0	0	1	0	1	0	0	0	1
specI_v2_Cluster121	2157 Archaea	28889 Crenarchaeota	183924 Thermoprotei	2281 Sulfolobales	118883 Sulfolobaceae	2284 Sulfolobus	2285 Sulfolobus acidocaldarius	2285 Sulfolobus acidocaldarius v2_0121	2289.5	66.2646	4	1	1	0	0	0	0	0	0	0	0	0	1	0	0	0	1	0	0	0	0	0	0	1	1	1	1	0	0	0	0	0	1	0	0	0	0	0	0
specI_v2_Cluster122	2 Bacteria	1224 Proteobacteria	28211 Alphaproteobacteria	356 Rhizobiales	82115 Rhizobiaceae	1525371 Neorhizobium	399 Neorhizobium galegae	399 Neorhizobium galegae v2_0122	4531	9.89949	2	1	0	0	0	0	1	1	1	0	0	0	0	1	1	1	1	0	0	0	0	0	1	0	0	0	0	0	1	0	1	0	1	0	0	0	0	0	0
specI_v2_Cluster123	2 Bacteria	1224 Proteobacteria	1236 Gammaproteobacteria	135625 Pasteurellales	712 Pasteurellaceae	724 Haemophilus	726 Haemophilus haemolyticus [C]	726 Haemophilus haemolyticus [C] v2_0123	1885.5	173.214	6	0	0	1	0	0	0	0	0	0	1	0	0	0	0	0	0	0	0	0	0	0	0	0	0	0	0	0	0	0	0	0	0	0	0	0	0	1	1
specI_v2_Cluster124	2 Bacteria	1239 Firmicutes	186801 Clostridia	186802 Clostridiales	31979 Clostridiaceae	49082 candidatus Arthromitus	49082 candidatus Arthromitus sp. [C SFB-co/SFB-mouse/SFB-mouse-NL]	49082 candidatus Arthromitus sp. [C] v2_0124	1568.67	60.328	6	0	0	1	0	0	0	0	0	0	0	0	0	0	0	0	0	0	0	0	0	0	0	0	0	0	0	0	0	0	0	0	0	0	0	0	0	1	0
specI_v2_Cluster125	2 Bacteria	1239 Firmicutes	91061 Bacilli	186826 Lactobacillales	33958 Lactobacillaceae	1578 Lactobacillus	1624 Lactobacillus salivarius	1624 Lactobacillus salivarius v2_0125	1882	236.998	9	0	0	1	1	0	0	1	0	1	1	0	0	0	1	1	0	0	0	0	0	0	0	0	0	0	0	0	0	0	0	0	0	0	0	0	0	1	1
specI_v2_Cluster126	2 Bacteria	976 Bacteroidetes	200643 Bacteroidia	171549 Bacteroidales	171551 Porphyromonadaceae	836 Porphyromonas	837 Porphyromonas gingivalis	837 Porphyromonas gingivalis v2_0126	2240.85	166.471	13	0	0	1	0	1	0	0	0	0	1	0	1	1	0	0	0	0	1	1	0	0	0	0	0	0	0	0	0	0	0	0	0	0	0	0	0	1	1
specI_v2_Cluster127	2 Bacteria	976 Bacteroidetes	200643 Bacteroidia	171549 Bacteroidales	171551 Porphyromonadaceae	836 Porphyromonas	111105 Porphyromonas gulae [C]	111105 Porphyromonas gulae [C] v2_0127	1928.5	104.313	12	0	0	1	0	0	1	0	0	0	1	0	0	0	0	0	0	0	0	0	0	0	0	0	0	0	0	0	0	0	0	0	0	0	0	0	0	1	1
specI_v2_Cluster128	2 Bacteria	1224 Proteobacteria	28211 Alphaproteobacteria	356 Rhizobiales	41294 Bradyrhizobiaceae	40136 Oligotropha	40137 Oligotropha carboxidovorans	40137 Oligotropha carboxidovorans v2_0128	3500	235.381	3	0	0	0	0	0	1	1	1	1	0	0	0	0	1	1	1	0	0	0	0	0	1	0	0	0	0	0	1	0	1	0	0	0	0	0	1	0	0
specI_v2_Cluster129	2 Bacteria	1224 Proteobacteria	28216 Betaproteobacteria	80840 Burkholderiales	119060 Burkholderiaceae	48736 Ralstonia	305 Ralstonia solanacearum	305 Ralstonia solanacearum v2_0129	4162.67	614.977	6	0	0	1	0	1	1	1	1	0	1	0	0	1	1	1	1	0	1	1	0	1	1	1	1	0	1	1	1	1	1	1	1	1	1	1	0	0	1
specI_v2_Cluster130	2 Bacteria	32066 Fusobacteria	203490 Fusobacteriia	203491 Fusobacteriales	203492 Fusobacteriaceae	848 Fusobacterium	1583098 Fusobacterium hwasookii	1583098 Fusobacterium hwasookii v2_0130	2351.6	116.995	5	0	0	1	0	0	0	0	0	0	1	0	0	0	0	0	0	0	1	1	0	0	0	0	0	0	0	0	0	0	0	0	0	0	0	0	0	1	1
specI_v2_Cluster131	2 Bacteria	32066 Fusobacteria	203490 Fusobacteriia	203491 Fusobacteriales	203492 Fusobacteriaceae	848 Fusobacterium	851 Fusobacterium nucleatum subsp. polymorphum [C]	851 Fusobacterium nucleatum subsp. polymorphum [C] v2_0131	2472.6	46.6937	5	0	0	1	0	1	0	0	0	0	1	0	0	0	0	0	0	0	1	1	0	0	0	0	0	0	0	0	0	0	0	0	0	0	0	0	0	1	1
specI_v2_Cluster132	2 Bacteria	976 Bacteroidetes	200643 Bacteroidia	171549 Bacteroidales	171552 Prevotellaceae	838 Prevotella	28126 Prevotella buccae [C]	28126 Prevotella buccae [C] v2_0132	2681	288.751	3	0	0	1	0	0	0	0	0	0	1	0	0	0	0	0	0	0	0	0	0	0	0	0	0	0	0	0	0	0	0	0	0	0	0	0	0	1	1
specI_v2_Cluster133	2 Bacteria	1224 Proteobacteria	28211 Alphaproteobacteria	766 Rickettsiales	775 Rickettsiaceae	780 Rickettsia	780 Rickettsia sp. [C buchneri/endosymbiont/monacensis/tamurae]	780 Rickettsia sp. [C] v2_0133	1755.75	417.508	4	0	0	1	0	0	1	0	0	0	1	0	0	1	1	0	1	0	1	1	0	1	1	0	0	0	0	0	1	1	0	1	0	0	0	0	1	0	0
specI_v2_Cluster134	2 Bacteria	1224 Proteobacteria	28211 Alphaproteobacteria	766 Rickettsiales	775 Rickettsiaceae	780 Rickettsia	780 Rickettsia sp. [C aeschlimannii/africae/amblyommii/conorii/gravesii/heilongjiangensis/honei/japonica/massiliae/montanensis/parkeri/peacockii/philipii/rhipicephali/rickettsii/sibirica/slovaca]	780 Rickettsia sp. [C] v2_0134	1334.66	150.938	32	0	0	1	0	1	1	0	0	0	1	0	0	1	1	0	1	0	1	1	0	1	1	0	0	0	0	0	1	1	0	1	0	0	0	0	1	0	0
specI_v2_Cluster135	2157 Archaea	28890 Euryarchaeota	183963 Halobacteria	2235 Halobacteriales	2236 Halobacteriaceae	146825 Halorhabdus	430914 Halorhabdus tiamatea	430914 Halorhabdus tiamatea v2_0135	3058.5	376.888	2	1	0	0	0	0	0	0	0	0	0	0	0	0	0	0	1	0	1	1	0	1	1	1	1	0	1	1	0	0	0	1	0	0	1	0	0	0	0
specI_v2_Cluster136	2 Bacteria	1239 Firmicutes	91061 Bacilli	186826 Lactobacillales	33958 Lactobacillaceae	1578 Lactobacillus	267818 Lactobacillus kefiranofaciens	267818 Lactobacillus kefiranofaciens v2_0136	2192	401.637	2	0	0	0	0	0	0	0	0	1	0	0	1	1	1	0	0	0	0	1	0	0	0	0	1	0	0	0	0	0	0	0	0	0	0	0	0	1	0
specI_v2_Cluster137	2 Bacteria	1224 Proteobacteria	28211 Alphaproteobacteria	356 Rhizobiales	82115 Rhizobiaceae	379 Rhizobium	384 Rhizobium leguminosarum	384 Rhizobium leguminosarum v2_0137	6237.33	1710.99	3	1	0	1	0	1	1	1	1	0	0	0	0	1	0	0	0	0	0	0	0	0	0	0	0	0	0	0	1	1	0	0	0	0	0	0	0	0	0
specI_v2_Cluster138	2 Bacteria	1239 Firmicutes	526524 Erysipelotrichia	526525 Erysipelotrichales	128827 Erysipelotrichaceae	1472649 Dielma	1034346 Dielma fastidiosa [C]	1034346 Dielma fastidiosa [C] v2_0138	3349	162.635	2	0	0	1	0	0	0	0	0	0	0	0	0	0	0	0	0	0	0	0	0	0	0	0	0	0	0	0	0	0	0	0	0	0	0	0	0	1	0
specI_v2_Cluster139	2 Bacteria	201174 Actinobacteria	1760 Actinobacteria	85007 Corynebacteriales	85026 Gordoniaceae	2053 Gordonia	84595 Gordonia polyisoprenivorans	84595 Gordonia polyisoprenivorans v2_0139	5398.33	354	3	1	0	0	0	0	0	0	0	0	1	0	0	0	1	1	1	0	1	1	0	0	1	1	1	0	1	0	1	1	0	0	0	0	0	0	0	0	0
specI_v2_Cluster140	2 Bacteria	1239 Firmicutes	91061 Bacilli	1385 Bacillales	90964 Staphylococcaceae	1279 Staphylococcus	28035 Staphylococcus lugdunensis	28035 Staphylococcus lugdunensis v2_0140	2498	36.4496	8	0	0	1	0	0	1	0	0	0	1	0	1	0	0	0	0	0	0	0	0	0	0	0	0	0	0	0	0	0	0	0	0	0	0	0	0	1	1
specI_v2_Cluster141	2 Bacteria	1224 Proteobacteria	1236 Gammaproteobacteria	118969 Legionellales	444 Legionellaceae	445 Legionella	1034943 Legionella massiliensis	1034943 Legionella massiliensis v2_0141	3825	0	2	0	0	0	0	0	0	0	0	0	0	0	0	0	0	0	1	0	0	0	0	0	0	0	0	0	0	0	0	0	0	0	0	0	0	0	0	0	0
specI_v2_Cluster142	2 Bacteria	1224 Proteobacteria	1236 Gammaproteobacteria	135623 Vibrionales	641 Vibrionaceae	662 Vibrio	672 Vibrio vulnificus	672 Vibrio vulnificus v2_0142	4284.29	385.413	14	0	1	1	0	1	0	1	1	0	0	0	0	1	0	0	1	1	1	1	0	0	0	1	1	1	1	1	1	1	1	0	0	0	0	1	0	0	0
specI_v2_Cluster143	2 Bacteria	1239 Firmicutes	91061 Bacilli	186826 Lactobacillales	1300 Streptococcaceae	1301 Streptococcus	1301 Streptococcus sp. [C constellatus/intermedius]	1301 Streptococcus sp. [C] v2_0143	1971.11	216.299	9	0	0	1	0	0	0	0	0	0	0	0	0	0	0	0	0	0	0	0	0	0	0	0	0	0	0	0	0	0	0	0	0	0	0	0	0	1	1
specI_v2_Cluster144	2 Bacteria	1239 Firmicutes	91061 Bacilli	186826 Lactobacillales	1300 Streptococcaceae	1301 Streptococcus	1318 Streptococcus parasanguinis	1318 Streptococcus parasanguinis v2_0144	2039	86.9318	8	0	0	1	0	0	0	0	0	0	1	0	0	0	0	0	0	0	0	0	0	0	0	0	0	0	0	0	0	0	0	0	0	0	0	0	0	1	1
specI_v2_Cluster145	2 Bacteria	1239 Firmicutes	91061 Bacilli	186826 Lactobacillales	1300 Streptococcaceae	1301 Streptococcus	1316408 Streptococcus sp. HSISM1	1316408 Streptococcus sp. HSISM1 v2_0145	2226	NA	1	NA	NA	NA	NA	NA	NA	NA	NA	NA	NA	NA	NA	NA	NA	NA	NA	NA	NA	NA	NA	NA	NA	NA	NA	NA	NA	NA	NA	NA	NA	NA	NA	NA	NA	NA	NA	NA	NA
specI_v2_Cluster146	2 Bacteria	1239 Firmicutes	91061 Bacilli	186826 Lactobacillales	1300 Streptococcaceae	1301 Streptococcus	1303 Streptococcus oralis [C]	1303 Streptococcus oralis [C] v2_0146	2030.67	94.1931	3	0	0	1	0	0	0	0	0	0	0	0	0	0	0	0	0	0	0	0	0	0	0	0	0	0	0	0	0	0	0	0	0	0	0	0	0	1	1
specI_v2_Cluster147	2 Bacteria	1224 Proteobacteria	1236 Gammaproteobacteria	135625 Pasteurellales	712 Pasteurellaceae	416916 Aggregatibacter	714 Aggregatibacter actinomycetemcomitans	714 Aggregatibacter actinomycetemcomitans v2_0147	2292.46	245.041	13	0	0	1	0	1	0	0	0	0	1	0	1	1	0	0	0	1	1	1	1	0	0	0	1	0	0	0	0	0	0	0	0	0	0	0	0	1	1
specI_v2_Cluster148	2 Bacteria	1239 Firmicutes	186801 Clostridia	186802 Clostridiales	186804 Peptostreptococcaceae	1257 Peptostreptococcus	1261 Peptostreptococcus anaerobius	1261 Peptostreptococcus anaerobius v2_0148	1951.33	24.6847	3	0	0	1	0	0	0	0	0	0	1	0	0	0	0	0	0	0	0	0	0	0	0	0	0	0	0	0	0	0	0	0	0	0	0	0	0	1	1
specI_v2_Cluster149	2 Bacteria	1224 Proteobacteria	1236 Gammaproteobacteria	91347 Enterobacteriales	543 Enterobacteriaceae	629 Yersinia	629 Yersinia sp. [C pestis/pseudotuberculosis/similis]	629 Yersinia sp. [C] v2_0149	4050.92	293.283	63	1	0	1	0	1	1	0	0	1	1	0	1	0	0	0	0	0	0	0	0	0	0	0	0	0	0	0	0	0	0	0	1	0	1	0	0	1	1
specI_v2_Cluster150	2 Bacteria	201174 Actinobacteria	1760 Actinobacteria	85004 Bifidobacteriales	31953 Bifidobacteriaceae	1678 Bifidobacterium	216816 Bifidobacterium longum [C]	216816 Bifidobacterium longum [C] v2_0150	2069.58	220.51	36	0	0	1	0	0	1	0	0	0	1	1	0	0	0	0	0	0	0	0	0	0	0	0	0	0	0	0	0	0	0	0	0	0	0	0	0	1	1
specI_v2_Cluster151	2 Bacteria	1224 Proteobacteria	1236 Gammaproteobacteria	135625 Pasteurellales	712 Pasteurellaceae	724 Haemophilus	1078480 Haemophilus sputorum	1078480 Haemophilus sputorum v2_0151	2035.5	2.12132	2	0	0	1	0	0	0	0	0	0	1	0	0	0	0	0	0	0	0	0	0	0	0	0	0	0	0	0	0	0	0	0	0	0	0	0	0	1	1
specI_v2_Cluster152	2 Bacteria	1239 Firmicutes	91061 Bacilli	1385 Bacillales	186822 Paenibacillaceae	44249 Paenibacillus	1406 Paenibacillus polymyxa [C]	1406 Paenibacillus polymyxa [C] v2_0152	5152.22	205.5	9	1	0	1	1	1	1	1	1	1	1	1	0	1	1	1	1	0	0	0	0	0	0	0	0	1	1	1	0	1	0	1	1	0	1	1	0	0	0
specI_v2_Cluster153	2 Bacteria	1224 Proteobacteria	29547 Epsilonproteobacteria	213849 Campylobacterales	72294 Campylobacteraceae	28196 Arcobacter	28197 Arcobacter butzleri	28197 Arcobacter butzleri v2_0153	2311.75	86.3264	4	0	0	1	0	1	1	0	0	0	1	0	0	1	1	1	1	0	1	1	0	0	1	0	0	0	0	1	1	0	0	0	0	0	0	0	0	0	0
specI_v2_Cluster154	2 Bacteria	1239 Firmicutes	91061 Bacilli	186826 Lactobacillales	33958 Lactobacillaceae	1578 Lactobacillus	1590 Lactobacillus plantarum	1590 Lactobacillus plantarum v2_0154	3061.73	289.772	22	0	0	1	1	0	1	1	1	1	1	1	1	1	1	1	0	0	0	0	0	0	0	0	0	0	0	0	0	0	0	1	1	0	1	0	0	0	0
specI_v2_Cluster155	2 Bacteria	1239 Firmicutes	91061 Bacilli	1385 Bacillales	186822 Paenibacillaceae	44249 Paenibacillus	61624 Paenibacillus mucilaginosus	61624 Paenibacillus mucilaginosus v2_0155	7587.67	343.187	3	1	0	1	0	1	1	1	1	0	0	0	0	0	0	0	0	0	0	0	0	0	0	0	0	0	0	0	0	0	0	0	0	0	0	0	0	0	0
specI_v2_Cluster156	2157 Archaea	28890 Euryarchaeota	224756 Methanomicrobia	94695 Methanosarcinales	2206 Methanosarcinaceae	2207 Methanosarcina	2207 Methanosarcina sp. [C mazei/soligelidi]	2207 Methanosarcina sp. [C] v2_0156	3387	74.9066	3	1	1	0	0	0	1	1	1	1	0	0	0	0	1	1	1	1	1	1	0	0	1	0	0	0	0	0	0	1	1	1	0	0	0	1	0	0	0
specI_v2_Cluster157	2 Bacteria	201174 Actinobacteria	1760 Actinobacteria	85004 Bifidobacteriales	31953 Bifidobacteriaceae	1678 Bifidobacterium	1685 Bifidobacterium breve	1685 Bifidobacterium breve v2_0157	1943.18	177.218	17	0	0	1	1	0	0	0	0	0	0	0	0	0	0	0	0	0	0	0	0	0	0	0	0	0	0	0	0	0	0	0	0	0	0	0	0	1	0
specI_v2_Cluster158	2 Bacteria	1224 Proteobacteria	28211 Alphaproteobacteria	204441 Rhodospirillales	41295 Rhodospirillaceae	1081 Rhodospirillum	1085 Rhodospirillum rubrum	1085 Rhodospirillum rubrum v2_0158	3903	59.397	2	0	0	0	0	0	0	0	0	0	0	0	0	0	1	1	1	0	0	0	0	1	1	1	0	0	0	0	0	1	0	0	0	0	0	1	0	0	0
specI_v2_Cluster159	2 Bacteria	1224 Proteobacteria	28211 Alphaproteobacteria	356 Rhizobiales	41294 Bradyrhizobiaceae	374 Bradyrhizobium	375 Bradyrhizobium japonicum	375 Bradyrhizobium japonicum v2_0159	8647.75	616.577	4	0	0	1	0	0	1	1	1	0	1	0	0	1	1	1	1	0	0	0	1	0	1	0	0	0	0	0	1	1	1	1	0	0	0	0	1	0	0
specI_v2_Cluster160	2 Bacteria	1224 Proteobacteria	1236 Gammaproteobacteria	91347 Enterobacteriales	543 Enterobacteriaceae	570 Klebsiella	NA Klebsiella sp. [C quasipneumoniae/pneumoniae/varicola]	NA Klebsiella sp. [C] v2_0160	5382.31	290.472	389	1	1	1	0	1	1	1	0	1	1	1	0	0	0	0	0	0	0	0	0	0	0	0	0	0	0	0	1	0	0	0	0	0	1	0	1	0	0
specI_v2_Cluster161	2 Bacteria	1224 Proteobacteria	1236 Gammaproteobacteria	72274 Pseudomonadales	135621 Pseudomonadaceae	286 Pseudomonas	286 Pseudomonas sp. [C fluorescens/synxantha]	286 Pseudomonas sp. [C] v2_0161	5458.6	206.366	10	1	1	1	0	1	1	1	1	0	1	0	0	1	1	1	1	0	0	0	1	1	1	0	0	0	1	0	1	1	1	1	1	0	1	0	1	0	0
specI_v2_Cluster162	2 Bacteria	1224 Proteobacteria	1236 Gammaproteobacteria	72274 Pseudomonadales	135621 Pseudomonadaceae	286 Pseudomonas	587753 Pseudomonas chlororaphis [C]	587753 Pseudomonas chlororaphis [C] v2_0162	6068.43	168.793	7	1	0	1	0	1	1	1	1	0	1	1	1	1	1	0	1	0	0	0	1	0	1	0	0	0	0	0	1	0	1	1	0	0	0	0	1	0	0
specI_v2_Cluster163	2 Bacteria	1224 Proteobacteria	28211 Alphaproteobacteria	356 Rhizobiales	41294 Bradyrhizobiaceae	374 Bradyrhizobium	374 Bradyrhizobium sp. [C diazoefficiens/japonicum]	374 Bradyrhizobium sp. [C] v2_0163	7920	398.192	3	1	0	1	0	0	1	1	1	0	1	0	0	1	1	1	1	0	0	0	1	0	1	0	0	0	0	0	1	1	1	1	0	0	0	0	1	0	0
specI_v2_Cluster164	2 Bacteria	1224 Proteobacteria	28216 Betaproteobacteria	80840 Burkholderiales	119060 Burkholderiaceae	1822464 Paraburkholderia	312026 Paraburkholderia mimosarum	312026 Paraburkholderia mimosarum v2_0164	7085	156.978	2	NA	NA	NA	NA	NA	NA	NA	NA	NA	NA	NA	NA	NA	NA	NA	NA	NA	NA	NA	NA	NA	NA	NA	NA	NA	NA	NA	NA	NA	NA	NA	NA	NA	NA	NA	NA	NA	NA
specI_v2_Cluster165	2 Bacteria	1224 Proteobacteria	1236 Gammaproteobacteria	72274 Pseudomonadales	135621 Pseudomonadaceae	286 Pseudomonas	286 Pseudomonas sp. [C brassicacearum/fluorescens]	286 Pseudomonas sp. [C] v2_0165	5804.8	293.682	5	1	1	1	0	1	1	1	1	1	1	1	1	1	1	0	1	0	0	0	1	0	1	0	0	0	0	0	1	0	1	1	0	0	0	0	1	0	0
specI_v2_Cluster166	2 Bacteria	1224 Proteobacteria	1236 Gammaproteobacteria	72274 Pseudomonadales	135621 Pseudomonadaceae	286 Pseudomonas	930166 Pseudomonas brassicacearum	930166 Pseudomonas brassicacearum v2_0166	5655	NA	1	0	0	1	0	0	1	1	1	0	1	1	1	1	1	0	1	0	0	0	1	0	1	0	0	0	0	0	1	0	1	1	0	0	0	0	1	0	0
specI_v2_Cluster167	2 Bacteria	1239 Firmicutes	91061 Bacilli	186826 Lactobacillales	33958 Lactobacillaceae	1578 Lactobacillus	1623 Lactobacillus ruminis	1623 Lactobacillus ruminis v2_0167	2207	202.401	4	0	0	1	0	0	1	1	1	1	0	0	1	0	1	1	0	0	0	0	0	0	0	0	0	0	0	0	0	1	0	0	0	0	0	0	0	1	0
specI_v2_Cluster168	2 Bacteria	1224 Proteobacteria	28216 Betaproteobacteria	80840 Burkholderiales	119060 Burkholderiaceae	106589 Cupriavidus	164546 Cupriavidus taiwanensis	164546 Cupriavidus taiwanensis v2_0168	5519.33	130.178	3	1	0	1	0	0	1	1	1	0	1	0	0	0	0	0	0	0	0	0	0	0	0	0	0	0	0	1	0	0	0	1	0	0	0	1	0	0	0
specI_v2_Cluster169	2 Bacteria	1224 Proteobacteria	28211 Alphaproteobacteria	356 Rhizobiales	69277 Phyllobacteriaceae	68287 Mesorhizobium	39645 Mesorhizobium ciceri [C]	39645 Mesorhizobium ciceri [C] v2_0169	6169.67	209.505	3	1	0	1	0	0	1	1	1	0	1	0	0	1	1	1	1	0	0	0	1	0	1	0	0	1	0	0	1	1	1	1	0	0	0	1	1	0	0
specI_v2_Cluster170	2 Bacteria	1224 Proteobacteria	28211 Alphaproteobacteria	356 Rhizobiales	69277 Phyllobacteriaceae	68287 Mesorhizobium	68287 Mesorhizobium sp. [C L48C026A00/WSM2561]	68287 Mesorhizobium sp. [C] v2_0170	7018.5	990.657	2	1	0	1	0	0	1	1	1	0	1	0	0	1	1	1	1	0	0	0	1	0	1	0	0	1	0	0	1	1	1	1	0	0	0	1	1	0	0
specI_v2_Cluster171	2 Bacteria	1224 Proteobacteria	28211 Alphaproteobacteria	356 Rhizobiales	41294 Bradyrhizobiaceae	374 Bradyrhizobium	374 Bradyrhizobium sp. [C WSM471/WSM1253/WSM1417/WSM4349]	374 Bradyrhizobium sp. [C] v2_0171	7329	531.686	4	1	0	1	0	0	1	1	1	0	1	0	0	1	1	1	1	0	0	0	1	0	1	0	0	0	0	0	1	1	1	1	0	0	0	0	1	0	0
specI_v2_Cluster172	2 Bacteria	1224 Proteobacteria	28211 Alphaproteobacteria	356 Rhizobiales	82115 Rhizobiaceae	379 Rhizobium	379 Rhizobium sp. [C gallicum/leguminosarum]	379 Rhizobium sp. [C] v2_0172	7029.67	486.135	6	1	0	1	0	1	1	1	1	0	0	0	0	1	0	0	0	0	0	0	0	0	0	0	0	0	0	0	1	1	0	0	0	0	0	0	0	0	0
specI_v2_Cluster173	2 Bacteria	1224 Proteobacteria	28211 Alphaproteobacteria	356 Rhizobiales	82115 Rhizobiaceae	379 Rhizobium	384 Rhizobium leguminosarum	384 Rhizobium leguminosarum v2_0173	6994.25	122.432	4	0	0	0	0	0	1	1	1	0	0	0	0	1	0	0	0	0	0	0	0	0	0	0	0	0	0	0	1	1	0	0	0	0	0	0	0	0	0
specI_v2_Cluster174	2 Bacteria	1224 Proteobacteria	28211 Alphaproteobacteria	356 Rhizobiales	82115 Rhizobiaceae	379 Rhizobium	384 Rhizobium leguminosarum	384 Rhizobium leguminosarum v2_0174	6433	312.541	2	0	0	0	0	0	1	1	1	0	0	0	0	1	0	0	0	0	0	0	0	0	0	0	0	0	0	0	1	1	0	0	0	0	0	0	0	0	0
specI_v2_Cluster175	2 Bacteria	1224 Proteobacteria	28211 Alphaproteobacteria	356 Rhizobiales	82115 Rhizobiaceae	379 Rhizobium	384 Rhizobium leguminosarum	384 Rhizobium leguminosarum v2_0175	6167.18	983.832	11	1	0	1	0	1	1	1	1	0	0	0	0	1	0	0	0	0	0	0	0	0	0	0	0	0	0	0	1	1	0	0	0	0	0	0	0	0	0
specI_v2_Cluster176	2 Bacteria	1224 Proteobacteria	28211 Alphaproteobacteria	356 Rhizobiales	82115 Rhizobiaceae	28105 Sinorhizobium	110321 Sinorhizobium medicae	110321 Sinorhizobium medicae v2_0176	5586.25	1338.3	4	0	0	0	0	0	1	1	1	0	0	0	0	1	1	1	1	1	1	1	0	0	1	1	1	0	0	0	1	1	0	0	0	1	0	0	0	0	0
specI_v2_Cluster177	2 Bacteria	1224 Proteobacteria	28211 Alphaproteobacteria	356 Rhizobiales	82115 Rhizobiaceae	NA Rhizobiaceae gen. [C Ensifer/Sinorhizobium]	NA Rhizobiaceae gen. [C Ensifer sp./Sinorhizobium meliloti]	NA Rhizobiaceae gen. [C] v2_0177	5473.62	1506.74	21	1	1	1	0	0	1	1	1	0	0	0	0	1	1	1	1	1	1	1	0	0	1	1	1	0	0	0	1	1	0	0	0	0	0	0	0	0	0
specI_v2_Cluster178	2 Bacteria	201174 Actinobacteria	1760 Actinobacteria	85007 Corynebacteriales	1762 Mycobacteriaceae	1763 Mycobacterium	1763 Mycobacterium sp. [C colombiense/tuberculosis]	1763 Mycobacterium sp. [C] v2_0178	5457	298.399	2	0	0	1	0	1	1	1	1	0	1	0	0	0	1	1	1	1	0	0	0	1	1	0	0	0	0	0	1	1	1	0	0	0	0	0	1	0	0
specI_v2_Cluster179	2 Bacteria	1239 Firmicutes	91061 Bacilli	1385 Bacillales	186822 Paenibacillaceae	55080 Brevibacillus	1465 Brevibacillus laterosporus	1465 Brevibacillus laterosporus v2_0179	4801.25	192.429	4	0	0	1	0	0	1	1	1	0	0	0	0	0	0	0	0	0	0	0	0	0	0	0	0	0	0	0	0	0	0	0	0	0	0	1	0	0	1
specI_v2_Cluster180	2 Bacteria	1224 Proteobacteria	28211 Alphaproteobacteria	356 Rhizobiales	82115 Rhizobiaceae	379 Rhizobium	379 Rhizobium sp. [C 42MFCr.1/IBUN]	379 Rhizobium sp. [C] v2_0180	5907.5	159.099	2	0	0	0	0	0	1	1	1	0	1	0	0	1	1	1	1	0	0	0	0	0	1	0	0	0	0	0	1	1	0	1	0	0	0	0	1	0	0
specI_v2_Cluster181	2 Bacteria	1239 Firmicutes	91061 Bacilli	186826 Lactobacillales	33958 Lactobacillaceae	1578 Lactobacillus	1584 Lactobacillus delbrueckii	1584 Lactobacillus delbrueckii v2_0181	2064.94	130.728	16	0	0	1	1	0	1	1	0	1	1	1	1	1	1	1	0	0	0	0	0	0	0	0	0	0	0	0	0	0	0	0	1	0	1	0	0	1	0
specI_v2_Cluster182	2 Bacteria	1239 Firmicutes	91061 Bacilli	186826 Lactobacillales	1300 Streptococcaceae	1357 Lactococcus	1358 Lactococcus lactis	1358 Lactococcus lactis v2_0182	2561.52	180.694	21	0	1	1	1	0	1	1	1	0	0	1	1	1	1	1	0	0	0	0	0	0	0	0	0	0	0	0	0	0	0	0	1	0	1	0	0	1	1
specI_v2_Cluster183	2 Bacteria	201174 Actinobacteria	1760 Actinobacteria	85004 Bifidobacteriales	31953 Bifidobacteriaceae	1678 Bifidobacterium	28025 Bifidobacterium animalis	28025 Bifidobacterium animalis v2_0183	1629.47	42.3278	17	0	0	1	0	1	1	0	0	0	0	1	1	0	0	0	0	0	0	0	0	0	0	0	0	0	0	0	0	0	0	0	0	0	0	0	0	1	0
specI_v2_Cluster184	2 Bacteria	203691 Spirochaetes	203692 Spirochaetia	1643686 Brachyspirales	143786 Brachyspiraceae	29521 Brachyspira	52584 Brachyspira pilosicoli	52584 Brachyspira pilosicoli v2_0184	2488.75	232.138	4	0	0	1	0	1	0	0	0	0	0	0	0	0	0	0	0	0	0	0	0	0	0	0	0	0	0	0	0	0	0	0	0	0	0	0	0	1	0
specI_v2_Cluster185	2 Bacteria	1224 Proteobacteria	1236 Gammaproteobacteria	72274 Pseudomonadales	135621 Pseudomonadaceae	286 Pseudomonas	303 Pseudomonas putida	303 Pseudomonas putida v2_0185	5740	430.583	5	1	1	1	0	1	1	1	1	0	1	1	1	1	1	1	1	0	0	0	1	1	1	0	0	0	0	0	1	0	1	1	1	1	1	0	1	0	0
specI_v2_Cluster186	2 Bacteria	1224 Proteobacteria	1236 Gammaproteobacteria	72274 Pseudomonadales	135621 Pseudomonadaceae	286 Pseudomonas	303 Pseudomonas putida	303 Pseudomonas putida v2_0186	5412	381.575	13	1	1	0	0	0	1	1	1	0	1	0	0	1	1	1	1	0	0	0	0	1	1	0	0	0	0	1	1	0	1	1	1	0	1	0	1	0	0
specI_v2_Cluster187	2 Bacteria	1224 Proteobacteria	1236 Gammaproteobacteria	72274 Pseudomonadales	135621 Pseudomonadaceae	286 Pseudomonas	286 Pseudomonas sp. [C monteilii/plecoglossicida/putida]	286 Pseudomonas sp. [C] v2_0187	5283.07	306.125	15	1	0	1	0	0	1	1	1	0	1	0	0	1	1	1	1	0	0	0	0	1	1	0	0	0	1	1	1	0	1	1	1	1	1	1	0	0	0
specI_v2_Cluster188	2 Bacteria	1224 Proteobacteria	28216 Betaproteobacteria	80840 Burkholderiales	119060 Burkholderiaceae	106589 Cupriavidus	106590 Cupriavidus necator [C]	106590 Cupriavidus necator [C] v2_0188	6369.25	287.544	4	1	0	0	0	0	1	1	1	0	1	0	0	0	0	0	0	0	0	0	0	0	0	0	0	0	0	1	0	0	0	1	0	0	0	1	0	0	0
specI_v2_Cluster189	2 Bacteria	1239 Firmicutes	91061 Bacilli	186826 Lactobacillales	81850 Leuconostocaceae	46254 Oenococcus	336988 Oenococcus kitaharae	336988 Oenococcus kitaharae v2_0189	1833.5	38.8909	2	0	0	0	0	0	1	1	1	0	0	1	0	1	0	0	0	0	0	0	0	0	0	0	0	0	0	0	0	0	0	0	1	0	1	0	0	0	0
specI_v2_Cluster190	2 Bacteria	1239 Firmicutes	186801 Clostridia	186802 Clostridiales	541000 Ruminococcaceae	1508657 Ruminiclostridium	288965 [Clostridium] clariflavum	288965 [Clostridium] clariflavum v2_0190	4017.5	67.1751	2	0	0	0	0	0	1	1	1	0	0	0	0	0	1	1	1	1	1	1	0	0	0	1	1	0	1	1	0	1	0	0	0	0	1	0	0	0	0
specI_v2_Cluster191	2 Bacteria	1239 Firmicutes	91061 Bacilli	186826 Lactobacillales	81850 Leuconostocaceae	46255 Weissella	165096 Weissella koreensis	165096 Weissella koreensis v2_0191	1578	243.245	2	0	0	0	1	1	0	0	0	0	1	1	0	1	1	1	0	0	0	0	0	0	0	0	0	0	0	0	0	0	0	1	1	0	1	0	0	1	1
specI_v2_Cluster192	2 Bacteria	1224 Proteobacteria	1236 Gammaproteobacteria	91347 Enterobacteriales	543 Enterobacteriaceae	547 Enterobacter	550 Enterobacter cloacae [C]	550 Enterobacter cloacae [C] v2_0192	4771	291.096	5	0	1	1	0	0	1	0	0	0	1	1	0	1	0	1	0	0	0	0	0	0	0	0	0	0	0	0	0	0	0	0	1	0	1	0	1	1	1
specI_v2_Cluster193	2 Bacteria	1224 Proteobacteria	1236 Gammaproteobacteria	91347 Enterobacteriales	543 Enterobacteriaceae	413496 Cronobacter	413496 Cronobacter sp. [C malonaticus/sakazakii/turicensis/universalis]	413496 Cronobacter sp. [C] v2_0193	4059.14	224.406	21	1	1	1	1	1	1	1	0	1	0	1	1	0	0	0	0	0	0	0	0	0	0	0	0	0	0	0	0	0	0	0	1	0	1	0	1	0	0
specI_v2_Cluster194	2 Bacteria	1224 Proteobacteria	28211 Alphaproteobacteria	204457 Sphingomonadales	41297 Sphingomonadaceae	13687 Sphingomonas	13687 Sphingomonas sp. [C Ant20/FUKUSWIS1]	13687 Sphingomonas sp. [C] v2_0194	3384.5	310.42	2	1	1	0	0	0	1	1	1	0	1	1	0	1	0	0	1	0	0	0	1	1	1	0	0	0	0	0	1	0	0	1	0	0	0	0	1	0	0
specI_v2_Cluster195	2 Bacteria	204428 Chlamydiae	204429 Chlamydiia	51291 Chlamydiales	809 Chlamydiaceae	810 Chlamydia	83554 Chlamydia psittaci	83554 Chlamydia psittaci v2_0195	1180	171.12	2	0	0	1	0	0	0	1	0	0	0	0	0	0	0	0	0	0	0	0	0	0	0	0	0	0	0	0	0	0	0	0	0	0	0	0	0	0	1
specI_v2_Cluster196	2 Bacteria	1239 Firmicutes	91061 Bacilli	186826 Lactobacillales	33958 Lactobacillaceae	1578 Lactobacillus	1618 Lactobacillus mali	1618 Lactobacillus mali v2_0196	2431	370.524	2	0	0	0	0	0	1	1	1	0	0	1	1	1	1	0	1	0	0	0	0	0	0	0	1	1	1	1	0	0	0	1	1	0	1	1	0	0	1
specI_v2_Cluster197	2 Bacteria	1224 Proteobacteria	1236 Gammaproteobacteria	72274 Pseudomonadales	468 Moraxellaceae	469 Acinetobacter	469 Acinetobacter sp. [C johnsonii/lwoffii]	469 Acinetobacter sp. [C] v2_0197	3358.83	204.055	6	0	1	1	0	1	1	0	0	0	1	1	1	0	1	1	1	0	0	0	0	1	1	0	0	0	0	1	1	0	0	1	1	0	1	1	0	0	0
specI_v2_Cluster198	2 Bacteria	1239 Firmicutes	91061 Bacilli	186826 Lactobacillales	1300 Streptococcaceae	1301 Streptococcus	1343 Streptococcus vestibularis	1343 Streptococcus vestibularis v2_0198	1984.5	96.8736	2	0	0	1	0	0	0	0	0	0	1	0	1	0	1	1	0	0	0	0	0	0	0	0	0	0	0	0	0	0	0	0	0	0	0	0	0	1	1
specI_v2_Cluster199	2 Bacteria	1239 Firmicutes	91061 Bacilli	186826 Lactobacillales	1300 Streptococcaceae	1301 Streptococcus	1304 Streptococcus salivarius [C]	1304 Streptococcus salivarius [C] v2_0199	2058.69	61.2037	13	0	0	1	0	0	0	0	0	0	1	0	1	0	1	1	0	0	0	0	0	0	0	0	0	0	0	0	0	0	0	0	0	0	0	0	0	1	1
specI_v2_Cluster200	2157 Archaea	192989 Nanoarchaeota	NA Nanoarchaeota class incertae sedis	NA Nanoarchaeota order incertae sedis	NA Nanoarchaeota fam. incertae sedis	NA Nanoarchaeota gen. incertae sedis	1046946 Nanoarchaeota archaeon SCGC AAA011-L22	1046946 Nanoarchaeota archaeon SCGC AAA011-L22 v2_0200	1481	113.86	3	NA	NA	NA	NA	NA	NA	NA	NA	NA	NA	NA	NA	NA	NA	NA	NA	NA	NA	NA	NA	NA	NA	NA	NA	NA	NA	NA	NA	NA	NA	NA	NA	NA	NA	NA	NA	NA	NA
specI_v2_Cluster201	2 Bacteria	456828 candidatus Cloacimonetes	NA candidatus Cloacimonetes class incertae sedes	NA candidatus Cloacimonetes order incertae sedes	NA candidatus Cloacimonetes fam. incertae sedes	NA candidatus Cloacimonetes gen. incertae sedes	1046958 Cloacimonetes bacterium SCGC AAA252-I11	1046958 Cloacimonetes bacterium SCGC AAA252-I11 v2_0201	1547	428.499	9	NA	NA	NA	NA	NA	NA	NA	NA	NA	NA	NA	NA	NA	NA	NA	NA	NA	NA	NA	NA	NA	NA	NA	NA	NA	NA	NA	NA	NA	NA	NA	NA	NA	NA	NA	NA	NA	NA
specI_v2_Cluster202	2 Bacteria	142187 candidatus Hydrogenedentes	NA candidatus Hydrogenedentes class incertae sedis	NA candidatus Hydrogenedentes order incertae sedis	NA candidatus Hydrogenedentes fam. incertae sedis	NA candidatus Hydrogenedentes gen. incertae sedis	1104620 Hydrogenedentes bacterium JGI 0000077-O16	1104620 Hydrogenedentes bacterium JGI 0000077-O16 v2_0202	2180	531.393	3	1	1	0	0	0	0	0	0	0	0	0	0	0	1	1	1	1	0	0	0	0	0	0	1	0	0	1	0	0	0	1	0	0	0	1	0	0	0
specI_v2_Cluster203	2 Bacteria	67817 candidatus Aminicenantes	NA candidatus Aminicenantes class incertae sedis	NA candidatus Aminicenantes order incertae sedis	NA candidatus Aminicenantes fam. incertae sedis	NA candidatus Aminicenantes gen. incertae sedis	1047018 Aminicenantes bacterium SCGC AAA252-F08	1047018 Aminicenantes bacterium SCGC AAA252-F08 v2_0203	2278	605.405	5	0	1	0	0	0	0	0	0	0	0	0	0	0	0	0	1	1	0	0	0	1	1	0	1	0	0	1	0	0	0	0	0	0	0	0	0	0	0
specI_v2_Cluster204	2 Bacteria	67818 candidatus Atribacteria	NA candidatus Atribacteria class incertae sedis	NA candidatus Atribacteria order incertae sedis	NA candidatus Atribacteria fam. incertae sedis	NA candidatus Atribacteria gen. incertae sedis	913317 Atribacteria bacterium SCGC AAA252-M02	913317 Atribacteria bacterium SCGC AAA252-M02 v2_0204	1682.25	575.728	4	0	1	0	0	0	0	0	0	0	0	0	0	0	0	0	1	1	0	0	0	1	1	1	1	1	1	1	0	0	0	1	0	0	0	1	0	0	0
specI_v2_Cluster205	2 Bacteria	62680 candidatus Marinimicrobia	NA candidatus Marinimicrobia class incertae sedis	NA candidatus Marinimicrobia order incertae sedis	NA candidatus Marinimicrobia fam. incertae sedis	NA candidatus Marinimicrobia gen. incertae sedis	1047055 Marinimicrobia bacterium JGI 0000039-D08	1047055 Marinimicrobia bacterium JGI 0000039-D08 v2_0205	2047	9.89949	2	NA	NA	NA	NA	NA	NA	NA	NA	NA	NA	NA	NA	NA	NA	NA	NA	NA	NA	NA	NA	NA	NA	NA	NA	NA	NA	NA	NA	NA	NA	NA	NA	NA	NA	NA	NA	NA	NA
specI_v2_Cluster206	2 Bacteria	456828 candidatus Cloacimonetes	NA candidatus Cloacimonetes class incertae sedes	NA candidatus Cloacimonetes order incertae sedes	NA candidatus Cloacimonetes fam. incertae sedes	NA candidatus Cloacimonetes gen. incertae sedes	1047070 Cloacimonetes bacterium JGI 0000039-G13	1047070 Cloacimonetes bacterium JGI 0000039-G13 v2_0206	1648	196.959	3	1	1	0	0	0	1	0	0	0	0	0	0	0	1	1	1	1	0	0	1	0	0	0	1	0	1	0	0	0	1	1	0	1	1	1	0	0	0
specI_v2_Cluster207	2 Bacteria	1239 Firmicutes	91061 Bacilli	1385 Bacillales	186817 Bacillaceae	129337 Geobacillus	129337 Geobacillus sp. [C kaustophilus/thermocatenulatus/thermoleovorans]	129337 Geobacillus sp. [C] v2_0207	3541.38	199.127	13	1	1	0	0	0	1	1	0	1	1	1	1	1	0	0	0	0	0	0	0	0	0	0	0	0	0	1	0	0	0	1	0	0	0	1	0	0	1
specI_v2_Cluster208	2 Bacteria	40117 Nitrospirae	203693 Nitrospira	189778 Nitrospirales	189779 Nitrospiraceae	179 Leptospirillum	178606 Leptospirillum ferriphilum [C]	178606 Leptospirillum ferriphilum [C] v2_0208	2455.33	123.273	3	0	0	0	0	0	1	0	0	0	1	0	0	0	0	0	1	0	0	0	0	1	0	1	1	1	1	1	0	0	1	0	0	0	1	0	0	0	0
specI_v2_Cluster209	2 Bacteria	1224 Proteobacteria	1236 Gammaproteobacteria	NA Gammaproteobacteria order incertae sedis	NA Gammaproteobacteria fam. incertae sedis	NA Gammaproteobacteria gen. incertae sedis	54396 endosymbiont of Riftia pachyptila	54396 endosymbiont of Riftia pachyptila v2_0209	3252	35.3553	2	0	1	1	0	0	0	0	0	0	0	0	0	0	0	0	1	1	1	1	0	0	0	1	1	0	0	1	0	0	1	1	0	0	1	1	0	0	0
specI_v2_Cluster210	2 Bacteria	544448 Tenericutes	31969 Mollicutes	2085 Mycoplasmatales	2092 Mycoplasmataceae	2093 Mycoplasma	2116 Mycoplasma iowae	2116 Mycoplasma iowae v2_0210	948.5	89.8026	2	0	0	1	0	0	1	1	1	1	0	0	0	0	0	0	0	0	0	0	0	0	0	0	0	0	0	0	0	0	0	0	0	0	0	0	0	1	0
specI_v2_Cluster211	2 Bacteria	203691 Spirochaetes	203692 Spirochaetia	1643688 Leptospirales	170 Leptospiraceae	171 Leptospira	174 Leptospira borgpetersenii	174 Leptospira borgpetersenii v2_0211	3898.76	604.499	21	0	0	1	0	1	0	0	0	0	0	0	0	0	1	1	1	1	0	0	0	0	1	1	1	0	0	0	0	0	0	0	0	0	0	0	0	0	0
specI_v2_Cluster212	2 Bacteria	203691 Spirochaetes	203692 Spirochaetia	1643688 Leptospirales	170 Leptospiraceae	171 Leptospira	171 Leptospira sp. [C kirschneri/santarosai]	171 Leptospira sp. [C] v2_0212	4069.73	356.169	22	0	0	1	0	0	0	0	0	0	0	0	0	0	1	1	1	1	0	0	0	0	1	1	1	0	0	0	0	0	0	0	0	0	0	0	0	0	0
specI_v2_Cluster213	2 Bacteria	203691 Spirochaetes	203692 Spirochaetia	1643688 Leptospirales	170 Leptospiraceae	171 Leptospira	447106 Leptospira licerasiae	447106 Leptospira licerasiae v2_0213	3891	107.91	4	0	0	1	0	0	0	1	1	0	0	0	0	0	0	0	1	0	1	1	0	1	1	0	0	0	0	0	1	1	0	0	0	0	0	0	0	0	0
specI_v2_Cluster214	2 Bacteria	201174 Actinobacteria	1760 Actinobacteria	85008 Micromonosporales	28056 Micromonosporaceae	168694 Salinispora	168695 Salinispora tropica	168695 Salinispora tropica v2_0214	4799.12	172.431	8	0	1	0	0	0	0	1	1	0	0	0	0	0	0	0	0	0	0	0	0	0	0	0	0	0	0	0	0	1	0	0	0	0	0	0	0	0	0
specI_v2_Cluster215	2 Bacteria	201174 Actinobacteria	1760 Actinobacteria	85008 Micromonosporales	28056 Micromonosporaceae	168694 Salinispora	351187 Salinispora pacifica	351187 Salinispora pacifica v2_0215	4676.17	643.881	36	1	1	1	0	0	0	1	1	0	0	0	0	0	0	0	0	0	0	0	0	0	0	0	0	0	0	0	0	1	0	0	0	0	0	0	0	0	0
specI_v2_Cluster216	2 Bacteria	204428 Chlamydiae	204429 Chlamydiia	51291 Chlamydiales	809 Chlamydiaceae	810 Chlamydia	83554 Chlamydia psittaci	83554 Chlamydia psittaci v2_0216	1148.56	154.196	41	0	0	1	0	1	0	1	0	0	0	0	0	0	0	0	0	0	0	0	0	0	0	0	0	0	0	0	0	0	0	0	0	0	0	0	0	0	1
specI_v2_Cluster217	2 Bacteria	1239 Firmicutes	91061 Bacilli	1385 Bacillales	186822 Paenibacillaceae	44249 Paenibacillus	59893 Paenibacillus peoriae [C]	59893 Paenibacillus peoriae [C] v2_0217	5107	357.796	2	0	0	0	0	0	1	1	1	1	0	0	0	0	1	1	1	0	0	0	0	0	0	0	0	0	0	0	0	1	0	1	0	0	0	1	0	0	0
specI_v2_Cluster218	2 Bacteria	1239 Firmicutes	91061 Bacilli	186826 Lactobacillales	1300 Streptococcaceae	1301 Streptococcus	1336 Streptococcus equi	1336 Streptococcus equi v2_0218	2052.75	128.012	8	0	0	1	0	0	1	0	0	0	0	0	1	0	0	0	0	0	0	0	0	0	0	0	0	0	0	0	0	0	0	0	0	0	0	0	0	1	1
specI_v2_Cluster219	2 Bacteria	1239 Firmicutes	91061 Bacilli	186826 Lactobacillales	1300 Streptococcaceae	1301 Streptococcus	1308 Streptococcus thermophilus	1308 Streptococcus thermophilus v2_0219	1907.64	171.101	14	0	0	1	1	0	0	0	0	0	1	0	1	0	1	1	0	0	0	0	0	0	0	0	0	0	0	0	0	0	0	0	0	0	0	0	0	1	1
specI_v2_Cluster220	2 Bacteria	1239 Firmicutes	91061 Bacilli	1385 Bacillales	186817 Bacillaceae	1386 Bacillus	72360 Bacillus mojavensis	72360 Bacillus mojavensis v2_0220	3935.5	88.3883	2	0	0	0	0	0	1	1	1	1	1	1	0	1	0	0	0	0	0	0	0	0	0	0	1	1	1	1	0	0	0	1	1	0	1	1	0	0	0
specI_v2_Cluster221	2 Bacteria	1239 Firmicutes	91061 Bacilli	1385 Bacillales	186818 Planococcaceae	1569 Sporosarcina	1474 Sporosarcina pasteurii [C]	1474 Sporosarcina pasteurii [C] v2_0221	4190.6	246.644	45	1	1	1	1	0	1	1	1	1	1	1	0	1	0	0	0	0	0	0	0	0	0	0	1	1	1	1	0	0	0	1	1	0	1	1	0	0	0
specI_v2_Cluster222	2 Bacteria	1239 Firmicutes	91061 Bacilli	1385 Bacillales	186817 Bacillaceae	1386 Bacillus	227866 Bacillus tequilensis	227866 Bacillus tequilensis v2_0222	3998	NA	1	0	0	0	0	0	1	1	1	1	1	1	0	1	0	0	0	0	0	0	0	0	0	0	1	1	1	1	0	0	0	1	1	0	1	1	0	0	0
specI_v2_Cluster223	2 Bacteria	1239 Firmicutes	186801 Clostridia	186802 Clostridiales	539000 Clostridiales Family XVII. Incertae Sedis	28033 Sulfobacillus	53633 Sulfobacillus acidophilus	53633 Sulfobacillus acidophilus v2_0223	3635.5	262.337	2	0	0	0	0	0	0	0	0	0	0	0	0	0	0	0	1	0	0	0	0	0	0	0	1	0	0	1	0	0	0	1	0	0	0	1	0	0	0
specI_v2_Cluster224	2 Bacteria	1224 Proteobacteria	1236 Gammaproteobacteria	135623 Vibrionales	641 Vibrionaceae	662 Vibrio	29497 Vibrio splendidus [C]	29497 Vibrio splendidus [C] v2_0224	5068.5	610.233	2	0	1	0	0	0	0	0	0	0	1	0	0	0	0	0	1	1	1	1	0	0	0	1	1	1	1	1	0	1	0	0	0	0	0	1	0	0	0
specI_v2_Cluster225	2 Bacteria	1224 Proteobacteria	1236 Gammaproteobacteria	135623 Vibrionales	641 Vibrionaceae	662 Vibrio	29498 Vibrio tubiashii	29498 Vibrio tubiashii v2_0225	4937.33	338.577	3	0	0	1	0	0	0	0	0	0	1	0	0	0	0	0	1	1	1	1	0	0	0	1	1	1	1	0	0	1	0	0	0	0	0	0	0	0	1
specI_v2_Cluster226	2 Bacteria	1239 Firmicutes	91061 Bacilli	186826 Lactobacillales	33958 Lactobacillaceae	1578 Lactobacillus	1578 Lactobacillus sp. [C casei/paracasei]	1578 Lactobacillus sp. [C] v2_0226	2960.92	178.839	48	0	0	1	1	0	1	0	0	0	1	1	1	1	1	1	0	0	0	0	0	0	0	0	0	0	0	0	0	0	0	0	1	0	1	0	1	1	1
specI_v2_Cluster227	2 Bacteria	201174 Actinobacteria	1760 Actinobacteria	85007 Corynebacteriales	85025 Nocardiaceae	1827 Rhodococcus	1828 Rhodococcus fascians [C]	1828 Rhodococcus fascians [C] v2_0227	5441.71	252.153	7	0	0	1	0	0	1	1	1	0	1	0	0	1	1	1	1	0	0	0	0	0	1	0	0	1	0	0	1	1	1	0	1	0	0	1	0	0	0
specI_v2_Cluster228	2 Bacteria	1224 Proteobacteria	28216 Betaproteobacteria	206351 Neisseriales	481 Neisseriaceae	482 Neisseria	28091 Neisseria weaveri	28091 Neisseria weaveri v2_0228	2215.5	95.4594	2	0	0	0	0	0	0	0	0	0	1	0	0	0	0	0	0	0	0	0	0	0	0	0	0	0	0	0	0	0	0	0	0	0	0	0	0	1	1
specI_v2_Cluster229	2 Bacteria	201174 Actinobacteria	1760 Actinobacteria	85007 Corynebacteriales	85025 Nocardiaceae	1827 Rhodococcus	1828 Rhodococcus fascians [C]	1828 Rhodococcus fascians [C] v2_0229	5188.27	275.052	11	0	0	1	0	0	1	1	1	1	1	0	0	1	1	1	1	1	0	0	0	1	1	1	1	1	0	0	1	0	1	0	0	0	0	0	0	0	0
specI_v2_Cluster230	2 Bacteria	1224 Proteobacteria	28211 Alphaproteobacteria	204441 Rhodospirillales	433 Acetobacteraceae	364409 Granulibacter	364410 Granulibacter bethesdensis	364410 Granulibacter bethesdensis v2_0230	2646.5	101.102	4	0	0	1	0	1	1	1	1	0	0	0	0	1	1	1	0	0	0	0	0	0	0	0	0	0	1	0	0	1	1	0	0	0	0	0	0	0	0
specI_v2_Cluster231	2157 Archaea	28889 Crenarchaeota	NA Crenarchaeota class incertae sedis [YNPFFA]	NA Crenarchaeota order incertae sedis [YNPFFA]	NA Crenarchaeota fam. incertae sedis [YNPFFA]	NA Crenarchaeota gen. incertae sedis [YNPFFA]	1052801 Crenarchaeota archaeon SCGC AAA471-B05	1052801 Crenarchaeota archaeon SCGC AAA471-B05 v2_0231	1465.67	170.345	3	0	1	0	0	0	0	0	0	0	0	0	0	0	0	0	1	1	1	1	0	0	0	1	1	0	0	1	0	1	1	1	0	0	0	1	0	0	0
specI_v2_Cluster232	2 Bacteria	1052197 candidatus Calescamantes	NA candidatus Calescamantes class incertae sedis	NA candidatus Calescamantes order incertae sedis	NA candidatus Calescamantes fam. incertae sedis	NA candidatus Calescamantes gen. incertae sedis	1052810 Calescamantes bacterium SCGC AAA471-M6	1052810 Calescamantes bacterium SCGC AAA471-M6 v2_0232	2006.67	201.14	3	NA	NA	NA	NA	NA	NA	NA	NA	NA	NA	NA	NA	NA	NA	NA	NA	NA	NA	NA	NA	NA	NA	NA	NA	NA	NA	NA	NA	NA	NA	NA	NA	NA	NA	NA	NA	NA	NA
specI_v2_Cluster233	2 Bacteria	1239 Firmicutes	91061 Bacilli	1385 Bacillales	186817 Bacillaceae	1386 Bacillus	1386 Bacillus sp. [C anthracis/cereus/subtilis/thuringiensis/weihenstephanensis]	1386 Bacillus sp. [C] v2_0233	5830.13	570.528	181	1	1	1	1	1	1	1	1	0	1	0	1	1	1	1	0	0	0	0	0	0	0	0	0	0	0	0	1	0	0	0	1	0	1	0	0	0	1
specI_v2_Cluster234	2 Bacteria	1239 Firmicutes	91061 Bacilli	1385 Bacillales	186817 Bacillaceae	1386 Bacillus	1386 Bacillus sp. [C cereus/mycoides/thuringiensis/toyonensis/weihenstephanensis]	1386 Bacillus sp. [C] v2_0234	5829.42	497.061	60	1	1	1	1	1	1	1	1	0	1	0	1	1	1	1	0	0	0	0	0	0	1	0	0	0	0	0	1	0	0	0	1	0	1	0	0	0	1
specI_v2_Cluster235	2 Bacteria	1239 Firmicutes	91061 Bacilli	1385 Bacillales	186817 Bacillaceae	1386 Bacillus	1386 Bacillus sp. [C cereus/mycoides/pseudomycoides]	1386 Bacillus sp. [C] v2_0235	5677.67	264.606	9	1	0	1	0	0	1	1	1	0	1	0	1	1	1	1	0	0	0	0	0	0	1	0	0	0	0	0	1	0	0	0	1	0	1	0	0	0	1
specI_v2_Cluster236	2 Bacteria	1224 Proteobacteria	28216 Betaproteobacteria	NA Betaproteobacteria order incertae sedis	NA Betaproteobacteria fam. incertae sedis	189384 candidatus Tremblaya	189385 candidatus Tremblaya princeps	189385 candidatus Tremblaya princeps v2_0236	137	2.82843	2	0	0	1	0	0	0	1	1	0	0	1	0	1	0	0	1	1	0	0	0	0	0	0	1	0	0	1	0	0	0	1	0	0	0	1	0	0	1
specI_v2_Cluster237	2157 Archaea	28890 Euryarchaeota	183939 Methanococci	2182 Methanococcales	2183 Methanococcaceae	2184 Methanococcus	39152 Methanococcus maripaludis	39152 Methanococcus maripaludis v2_0237	1832	84.8528	2	1	1	0	0	0	0	0	0	0	0	0	0	0	0	0	1	1	0	0	0	0	0	0	1	0	1	1	0	0	0	1	0	0	1	1	0	0	0
specI_v2_Cluster238	2 Bacteria	201174 Actinobacteria	1760 Actinobacteria	85011 Streptomycetales	2062 Streptomycetaceae	228398 Streptacidiphilus	228398 Streptacidiphilus sp. [C anmyonensis/melanogenes/neutrinimicus]	228398 Streptacidiphilus sp. [C] v2_0238	7942.67	354	3	0	0	0	0	0	0	1	1	0	0	0	0	0	0	0	0	0	0	0	1	0	1	0	0	0	0	0	1	1	0	1	0	0	0	0	1	0	0
specI_v2_Cluster239	2 Bacteria	201174 Actinobacteria	1760 Actinobacteria	85011 Streptomycetales	2062 Streptomycetaceae	228398 Streptacidiphilus	105422 Streptacidiphilus carbonis	105422 Streptacidiphilus carbonis v2_0239	7459	NA	1	NA	NA	NA	NA	NA	NA	NA	NA	NA	NA	NA	NA	NA	NA	NA	NA	NA	NA	NA	NA	NA	NA	NA	NA	NA	NA	NA	NA	NA	NA	NA	NA	NA	NA	NA	NA	NA	NA
specI_v2_Cluster240	2 Bacteria	201174 Actinobacteria	1760 Actinobacteria	85011 Streptomycetales	2062 Streptomycetaceae	228398 Streptacidiphilus	436229 Streptacidiphilus jeojiense	436229 Streptacidiphilus jeojiense v2_0240	7917	NA	1	1	0	0	0	0	0	1	1	0	0	0	0	0	0	0	0	0	0	0	1	0	1	0	0	0	0	0	1	1	0	1	0	0	0	1	1	0	0
specI_v2_Cluster241	2 Bacteria	201174 Actinobacteria	1760 Actinobacteria	85011 Streptomycetales	2062 Streptomycetaceae	228398 Streptacidiphilus	105425 Streptacidiphilus albus	105425 Streptacidiphilus albus v2_0241	8316.5	77.0746	2	0	0	0	0	0	0	1	1	0	0	0	0	0	0	0	0	0	0	0	1	0	1	0	0	0	0	0	1	1	0	1	0	0	0	1	1	0	0
specI_v2_Cluster242	2 Bacteria	201174 Actinobacteria	1760 Actinobacteria	85011 Streptomycetales	2062 Streptomycetaceae	1883 Streptomyces	1883 Streptomyces sp. [C bottropensis/scabiei]	1883 Streptomyces sp. [C] v2_0242	8263.75	531.033	4	1	0	1	0	0	1	1	1	0	1	1	0	1	0	0	0	0	0	0	0	0	0	0	0	0	0	0	0	0	0	0	0	0	0	0	0	0	0
specI_v2_Cluster243	2 Bacteria	201174 Actinobacteria	1760 Actinobacteria	85011 Streptomycetales	2062 Streptomycetaceae	1883 Streptomyces	1883 Streptomyces sp. [C californicus/floridae/puniceus/purpeochromogenes/vinaceus]	1883 Streptomyces sp. [C] v2_0243	6799.31	149.748	13	1	0	0	0	0	1	1	1	0	0	0	0	1	0	0	0	0	0	0	0	0	0	0	0	0	0	0	1	0	1	0	0	0	0	0	0	0	0
specI_v2_Cluster244	2 Bacteria	201174 Actinobacteria	1760 Actinobacteria	85011 Streptomycetales	2062 Streptomycetaceae	1883 Streptomyces	1883 Streptomyces sp. [C anulatus/filamentosus/globisporus/griseus/mediolani]	1883 Streptomyces sp. [C] v2_0244	7058.5	462.766	12	1	1	1	1	0	1	1	1	0	0	0	0	1	0	0	0	0	0	0	0	0	0	0	0	0	0	0	1	1	1	0	0	0	0	0	0	0	0
specI_v2_Cluster245	2 Bacteria	201174 Actinobacteria	1760 Actinobacteria	85011 Streptomycetales	2062 Streptomycetaceae	1883 Streptomyces	1883 Streptomyces sp. [C alboviridis/cyaneofuscatus/fulvissimus]	1883 Streptomyces sp. [C] v2_0245	6878	475.228	6	0	0	0	0	0	1	1	1	0	0	0	0	1	0	0	0	0	0	0	0	0	0	0	0	0	0	0	1	0	1	0	0	0	0	0	0	0	0
specI_v2_Cluster246	2 Bacteria	201174 Actinobacteria	1760 Actinobacteria	85006 Micrococcales	1268 Micrococcaceae	1663 Arthrobacter	1663 Arthrobacter sp. [C CAL618/TB 23]	1663 Arthrobacter sp. [C] v2_0246	3424	144.25	2	0	1	1	0	0	1	1	1	0	0	1	0	1	0	0	0	0	0	0	0	1	1	0	0	0	0	0	1	0	0	0	0	0	0	0	1	0	1
specI_v2_Cluster247	2 Bacteria	1224 Proteobacteria	1236 Gammaproteobacteria	72274 Pseudomonadales	468 Moraxellaceae	497 Psychrobacter	497 Psychrobacter sp. [C TB47/TB67]	497 Psychrobacter sp. [C] v2_0247	3001.33	77.5715	3	0	0	1	0	0	1	1	0	1	1	1	1	1	1	1	1	1	0	0	1	1	1	1	1	1	1	0	0	0	0	1	1	0	1	0	0	0	0
specI_v2_Cluster248	2 Bacteria	1224 Proteobacteria	1236 Gammaproteobacteria	72274 Pseudomonadales	468 Moraxellaceae	497 Psychrobacter	494416 Psychrobacter sp. TB15	494416 Psychrobacter sp. TB15 v2_0248	2545	24.0416	2	0	0	1	0	0	1	1	0	1	1	1	1	1	1	1	1	1	0	0	1	1	1	1	1	1	1	0	0	0	0	1	1	0	1	0	0	0	0
specI_v2_Cluster249	2 Bacteria	1224 Proteobacteria	1236 Gammaproteobacteria	1706369 Cellvibrionales	1706371 Cellvibrionaceae	2425 Teredinibacter	2426 Teredinibacter turnerae	2426 Teredinibacter turnerae v2_0249	4076.75	153.958	4	0	0	1	0	0	0	0	0	0	0	0	0	0	1	1	1	1	1	1	0	0	1	1	1	0	1	1	0	1	1	1	0	0	0	1	0	0	0
specI_v2_Cluster250	2 Bacteria	1224 Proteobacteria	1236 Gammaproteobacteria	1706369 Cellvibrionales	1706371 Cellvibrionaceae	2425 Teredinibacter	2426 Teredinibacter turnerae	2426 Teredinibacter turnerae v2_0250	4037.4	79.5097	5	0	0	0	0	0	0	0	0	0	0	0	0	0	1	1	1	1	1	1	0	0	1	1	1	0	1	1	0	1	1	1	0	0	0	1	0	0	0
specI_v2_Cluster251	2 Bacteria	201174 Actinobacteria	1760 Actinobacteria	85013 Frankiales	74712 Frankiaceae	1854 Frankia	1854 Frankia sp. [C Allo2/BMG5.23/CcI3/CcI6/CeD]	1854 Frankia sp. [C] v2_0251	4734.67	193.778	6	1	0	1	0	0	1	1	1	0	0	0	0	1	1	0	0	0	0	0	1	1	1	0	0	0	0	0	1	1	1	1	0	0	0	0	1	0	0
specI_v2_Cluster252	2 Bacteria	1239 Firmicutes	909932 Negativicutes	1843489 Veillonellales	31977 Veillonellaceae	906 Megasphaera	907 Megasphaera elsdenii	907 Megasphaera elsdenii v2_0252	2174.67	112.9	3	0	0	1	0	0	1	1	0	1	0	1	0	0	1	1	0	0	0	0	0	0	0	0	0	0	0	0	0	0	0	0	0	0	0	0	0	1	0
specI_v2_Cluster253	2 Bacteria	1224 Proteobacteria	28211 Alphaproteobacteria	204441 Rhodospirillales	41295 Rhodospirillaceae	191 Azospirillum	192 Azospirillum brasilense	192 Azospirillum brasilense v2_0253	3090.5	392.444	2	0	0	1	0	0	1	1	1	0	0	0	0	0	1	1	1	0	0	0	0	0	1	0	0	0	0	0	0	0	1	1	1	0	1	0	0	0	0
specI_v2_Cluster254	2 Bacteria	1224 Proteobacteria	1236 Gammaproteobacteria	72274 Pseudomonadales	468 Moraxellaceae	469 Acinetobacter	106648 Acinetobacter bereziniae [C]	106648 Acinetobacter bereziniae [C] v2_0254	4726	128.335	4	0	0	1	0	0	1	1	0	0	1	1	1	1	1	1	1	0	0	0	0	0	1	1	0	0	0	0	1	0	0	0	0	0	0	0	0	0	1
specI_v2_Cluster255	2 Bacteria	1224 Proteobacteria	1236 Gammaproteobacteria	72274 Pseudomonadales	468 Moraxellaceae	469 Acinetobacter	469 Acinetobacter sp. [C guillouiae/lwoffii]	469 Acinetobacter sp. [C] v2_0255	3311.08	211.839	13	0	0	1	0	1	1	1	0	1	1	0	1	1	1	1	1	0	0	0	0	0	1	0	0	0	0	0	1	0	0	0	0	0	0	0	0	0	0
specI_v2_Cluster256	2 Bacteria	1224 Proteobacteria	1236 Gammaproteobacteria	72274 Pseudomonadales	468 Moraxellaceae	469 Acinetobacter	1530123 Acinetobacter seifertii [C]	1530123 Acinetobacter seifertii [C] v2_0256	3832.5	427.8	2	1	0	0	0	0	1	1	1	0	1	0	0	1	1	1	1	0	0	0	0	1	1	0	0	0	0	1	1	0	1	1	1	1	1	1	0	0	0
specI_v2_Cluster257	2 Bacteria	1224 Proteobacteria	1236 Gammaproteobacteria	72274 Pseudomonadales	468 Moraxellaceae	469 Acinetobacter	469 Acinetobacter sp. [C baumannii/nosocomialis]	469 Acinetobacter sp. [C] v2_0257	3994.54	193.899	35	0	0	1	0	0	0	0	0	0	1	0	1	1	1	1	0	0	0	0	0	0	0	0	0	0	0	0	0	0	1	0	0	1	1	0	0	0	1
specI_v2_Cluster258	2 Bacteria	201174 Actinobacteria	1760 Actinobacteria	85010 Pseudonocardiales	2070 Pseudonocardiaceae	1813 Amycolatopsis	1813 Amycolatopsis sp. [C methanolica/thermoflava]	1813 Amycolatopsis sp. [C] v2_0258	7695	619.765	4	1	0	0	0	0	1	1	1	1	0	0	0	0	0	0	0	0	0	0	0	0	0	0	0	0	1	0	0	0	1	0	0	0	0	0	0	0	0
specI_v2_Cluster259	2157 Archaea	28890 Euryarchaeota	183963 Halobacteria	2235 Halobacteriales	2236 Halobacteriaceae	203135 Halomicrobium	203135 Halomicrobium sp. [C katesii/mukohataei]	203135 Halomicrobium sp. [C] v2_0259	3300.5	102.53	2	0	0	0	0	0	1	1	1	0	0	0	0	0	1	1	1	0	0	0	0	1	1	0	0	0	1	0	0	1	1	0	0	0	1	0	0	0	0
specI_v2_Cluster260	2157 Archaea	28890 Euryarchaeota	183939 Methanococci	2182 Methanococcales	196117 Methanocaldococcaceae	196118 Methanocaldococcus	667126 Methanocaldococcus villosus	667126 Methanocaldococcus villosus v2_0260	1355.5	41.7193	2	1	1	0	0	0	0	0	0	0	0	0	0	0	0	0	1	1	0	0	0	0	0	1	1	0	1	1	0	1	1	1	0	0	0	1	0	0	0
specI_v2_Cluster261	2 Bacteria	1239 Firmicutes	91061 Bacilli	186826 Lactobacillales	1300 Streptococcaceae	1301 Streptococcus	1301 Streptococcus sp. [C equinus/infantarius/lutetiensis]	1301 Streptococcus sp. [C] v2_0261	1993.5	76.831	4	0	0	1	0	0	1	1	0	1	1	0	1	0	0	0	0	0	0	0	0	0	0	0	0	0	0	0	0	0	0	0	0	0	0	0	0	1	1
specI_v2_Cluster262	2 Bacteria	1224 Proteobacteria	28216 Betaproteobacteria	206351 Neisseriales	481 Neisseriaceae	482 Neisseria	487 Neisseria meningitidis	487 Neisseria meningitidis v2_0262	2152.13	83.7384	173	0	0	1	0	1	0	0	0	0	1	0	0	0	0	0	0	0	1	1	0	0	0	0	0	0	0	0	0	0	0	0	0	0	0	0	0	1	1
specI_v2_Cluster263	2 Bacteria	1224 Proteobacteria	28216 Betaproteobacteria	80840 Burkholderiales	506 Alcaligenaceae	507 Alcaligenes	511 Alcaligenes faecalis [C]	511 Alcaligenes faecalis [C] v2_0263	3895.25	131.482	4	1	1	1	0	0	1	1	1	0	1	0	0	1	1	1	1	1	0	0	0	1	1	0	1	0	1	1	1	0	1	1	0	1	1	1	0	0	0
specI_v2_Cluster264	2 Bacteria	1224 Proteobacteria	28216 Betaproteobacteria	80840 Burkholderiales	506 Alcaligenaceae	507 Alcaligenes	511 Alcaligenes faecalis	511 Alcaligenes faecalis v2_0264	3591	NA	1	0	0	0	0	0	1	0	0	0	1	0	0	1	1	1	1	0	0	0	0	0	1	0	0	0	0	1	1	0	0	0	0	0	0	1	0	0	0
specI_v2_Cluster265	2 Bacteria	1224 Proteobacteria	1236 Gammaproteobacteria	91347 Enterobacteriales	543 Enterobacteriaceae	547 Enterobacter	547 Enterobacter sp. [C cancerogenus/cloacae/cloacae/hormaechei]	547 Enterobacter sp. [C] v2_0265	4668.1	317.787	49	1	0	1	0	0	1	0	0	0	1	1	1	1	0	0	0	0	0	0	0	0	0	0	0	0	0	0	0	0	0	0	0	0	1	0	0	1	1
specI_v2_Cluster266	2 Bacteria	1224 Proteobacteria	1236 Gammaproteobacteria	91347 Enterobacteriales	543 Enterobacteriaceae	547 Enterobacter	550 Enterobacter cloacae [C]	550 Enterobacter cloacae [C] v2_0266	4664.11	213.402	9	0	0	1	0	0	1	0	0	0	1	1	1	1	0	0	0	0	0	0	0	0	0	0	0	0	0	0	0	0	0	0	1	0	1	0	1	1	0
specI_v2_Cluster267	2 Bacteria	1224 Proteobacteria	1236 Gammaproteobacteria	91347 Enterobacteriales	543 Enterobacteriaceae	547 Enterobacter	547 Enterobacter sp. [C asburiae/cloacae/cloacae]	547 Enterobacter sp. [C] v2_0267	4576.3	311.954	23	1	1	1	0	1	1	0	0	0	1	1	0	1	0	0	0	0	0	0	0	0	0	0	0	0	0	0	0	0	0	0	0	0	1	0	0	1	1
specI_v2_Cluster268	2 Bacteria	1224 Proteobacteria	1236 Gammaproteobacteria	91347 Enterobacteriales	543 Enterobacteriaceae	547 Enterobacter	550 Enterobacter cloacae	550 Enterobacter cloacae v2_0268	4643	NA	1	0	0	1	0	0	1	0	0	0	1	1	0	1	0	1	0	0	0	0	0	0	0	0	0	0	0	0	0	0	0	0	1	0	1	0	1	1	1
specI_v2_Cluster269	2 Bacteria	1224 Proteobacteria	1236 Gammaproteobacteria	91347 Enterobacteriales	543 Enterobacteriaceae	547 Enterobacter	550 Enterobacter cloacae	550 Enterobacter cloacae v2_0269	4229	NA	1	NA	NA	NA	NA	NA	NA	NA	NA	NA	NA	NA	NA	NA	NA	NA	NA	NA	NA	NA	NA	NA	NA	NA	NA	NA	NA	NA	NA	NA	NA	NA	NA	NA	NA	NA	NA	NA	NA
specI_v2_Cluster270	2 Bacteria	1224 Proteobacteria	1236 Gammaproteobacteria	72274 Pseudomonadales	468 Moraxellaceae	469 Acinetobacter	52133 Acinetobacter venetianus [C]	52133 Acinetobacter venetianus [C] v2_0270	3290.2	90.5329	5	0	1	0	0	0	1	0	0	0	1	0	1	1	1	1	1	0	0	0	0	0	1	1	1	1	1	1	1	0	1	0	0	0	1	1	0	0	0
specI_v2_Cluster271	2 Bacteria	1239 Firmicutes	91061 Bacilli	1385 Bacillales	186817 Bacillaceae	1386 Bacillus	1398 Bacillus coagulans	1398 Bacillus coagulans v2_0271	3075.88	252.548	8	1	0	0	0	0	1	1	1	0	1	0	0	1	0	0	0	0	0	0	0	0	0	0	0	0	0	0	0	0	0	0	0	0	0	0	0	0	1
specI_v2_Cluster272	2 Bacteria	1239 Firmicutes	91061 Bacilli	186826 Lactobacillales	33958 Lactobacillaceae	1578 Lactobacillus	1581 Lactobacillus buchneri	1581 Lactobacillus buchneri v2_0272	2391	1.41421	2	0	0	0	1	0	1	1	0	1	1	1	1	1	1	1	0	0	0	0	0	0	0	0	0	0	0	0	0	0	0	0	1	0	1	0	0	0	1
specI_v2_Cluster273	2 Bacteria	1224 Proteobacteria	1236 Gammaproteobacteria	91347 Enterobacteriales	543 Enterobacteriaceae	629 Yersinia	630 Yersinia enterocolitica	630 Yersinia enterocolitica v2_0273	4175.84	158.276	19	0	0	1	1	1	1	0	0	1	1	1	0	0	0	0	0	0	0	0	0	0	0	0	0	0	0	0	0	0	0	0	0	0	0	0	0	1	0
specI_v2_Cluster274	2 Bacteria	976 Bacteroidetes	117743 Flavobacteriia	200644 Flavobacteriales	39782 Blattabacteriaceae	34098 Blattabacterium	34098 Blattabacterium sp. [C Blatta orientalis/Periplaneta americana]	34098 Blattabacterium sp. [C] v2_0274	611	4.24264	2	0	0	1	0	0	1	1	1	0	1	1	1	0	0	0	0	0	0	0	0	0	1	0	0	0	0	0	1	0	0	0	0	0	0	0	0	1	0
specI_v2_Cluster275	2 Bacteria	976 Bacteroidetes	200643 Bacteroidia	171549 Bacteroidales	815 Bacteroidaceae	816 Bacteroides	46506 Bacteroides stercoris	46506 Bacteroides stercoris v2_0275	3692.5	215.668	2	0	0	1	0	0	0	0	0	0	0	0	0	0	0	0	0	0	0	0	0	0	0	0	0	0	0	0	0	0	0	0	0	0	0	0	0	1	0
specI_v2_Cluster276	2 Bacteria	976 Bacteroidetes	200643 Bacteroidia	171549 Bacteroidales	171552 Prevotellaceae	838 Prevotella	28133 Prevotella nigrescens	28133 Prevotella nigrescens v2_0276	2653	174.078	3	0	0	1	0	0	0	0	0	0	1	0	1	1	0	0	0	0	1	1	0	0	0	0	0	0	0	0	0	0	0	0	0	0	0	0	0	1	1
specI_v2_Cluster277	2 Bacteria	976 Bacteroidetes	200643 Bacteroidia	171549 Bacteroidales	171552 Prevotellaceae	838 Prevotella	28134 Prevotella oralis	28134 Prevotella oralis v2_0277	2503.33	73.0776	3	0	0	1	0	0	0	0	0	1	0	0	1	0	0	0	0	0	1	1	0	0	0	0	0	0	0	0	0	0	0	0	0	0	0	0	0	1	1
specI_v2_Cluster278	2 Bacteria	1239 Firmicutes	91061 Bacilli	186826 Lactobacillales	1300 Streptococcaceae	1301 Streptococcus	1305 Streptococcus sanguinis	1305 Streptococcus sanguinis v2_0278	2351	32.5269	2	0	0	1	0	0	0	0	0	0	0	0	0	0	0	0	0	0	0	0	0	0	0	0	0	0	0	0	0	0	0	0	0	0	0	0	0	1	1
specI_v2_Cluster279	2 Bacteria	1239 Firmicutes	91061 Bacilli	186826 Lactobacillales	1300 Streptococcaceae	1301 Streptococcus	1305 Streptococcus sanguinis [C]	1305 Streptococcus sanguinis [C] v2_0279	2370.42	60.9976	19	0	0	1	0	1	0	0	0	0	1	0	0	0	0	0	0	0	1	1	0	0	0	0	0	0	0	0	0	0	0	0	0	0	0	0	0	1	1
specI_v2_Cluster280	2 Bacteria	1239 Firmicutes	186801 Clostridia	186802 Clostridiales	186803 Lachnospiraceae	572511 Blautia	33038 [Ruminococcus] gnavus	33038 [Ruminococcus] gnavus v2_0280	3575.75	390.949	4	0	0	1	0	0	1	0	0	0	1	0	0	0	0	0	0	0	0	0	0	0	0	0	0	0	0	0	0	0	0	0	0	0	0	0	0	1	0
specI_v2_Cluster281	2 Bacteria	1239 Firmicutes	186801 Clostridia	186802 Clostridiales	541000 Ruminococcaceae	1263 Ruminococcus	46228 Ruminococcus lactaris	46228 Ruminococcus lactaris v2_0281	2822.5	13.435	2	0	0	1	0	0	0	0	0	0	0	0	0	0	0	0	0	0	0	0	0	0	0	0	0	0	0	0	0	0	0	0	0	0	0	0	0	1	0
specI_v2_Cluster282	2 Bacteria	1224 Proteobacteria	1236 Gammaproteobacteria	135624 Aeromonadales	84642 Aeromonadaceae	642 Aeromonas	644 Aeromonas hydrophila	644 Aeromonas hydrophila v2_0282	4259	201.673	6	0	0	1	0	0	1	1	0	0	1	0	0	0	1	1	1	0	1	1	0	1	1	0	0	0	0	1	1	0	1	0	0	0	0	0	0	0	0
specI_v2_Cluster283	2 Bacteria	1224 Proteobacteria	1236 Gammaproteobacteria	135624 Aeromonadales	84642 Aeromonadaceae	642 Aeromonas	644 Aeromonas hydrophila	644 Aeromonas hydrophila v2_0283	4299.93	232.321	14	1	1	1	1	1	1	1	0	1	0	1	0	0	1	1	1	0	0	0	0	1	1	0	0	1	0	0	1	0	1	0	0	0	0	0	0	0	0
specI_v2_Cluster284	2 Bacteria	1224 Proteobacteria	1236 Gammaproteobacteria	135624 Aeromonadales	84642 Aeromonadaceae	642 Aeromonas	642 Aeromonas sp. [C lacus/jandaei]	642 Aeromonas sp. [C] v2_0284	3825	76.3675	2	0	1	0	0	0	0	0	0	0	0	0	0	0	1	1	1	0	0	1	1	1	1	1	1	1	1	1	1	0	1	0	0	0	0	0	0	0	0
specI_v2_Cluster285	2 Bacteria	1224 Proteobacteria	1236 Gammaproteobacteria	135624 Aeromonadales	84642 Aeromonadaceae	642 Aeromonas	654 Aeromonas veronii [C]	654 Aeromonas veronii [C] v2_0285	3986.12	425.117	8	0	1	1	0	0	1	1	0	0	1	0	0	0	1	1	1	0	1	1	0	1	1	1	0	1	0	1	1	0	1	0	0	0	0	0	0	0	0
specI_v2_Cluster286	2 Bacteria	976 Bacteroidetes	200643 Bacteroidia	171549 Bacteroidales	815 Bacteroidaceae	816 Bacteroides	817 Bacteroides fragilis [C]	817 Bacteroides fragilis [C] v2_0286	4555.38	244.04	8	0	0	1	0	0	0	0	0	0	0	0	0	0	0	0	0	0	0	0	0	0	0	0	0	0	0	0	0	0	0	0	0	0	0	0	0	1	0
specI_v2_Cluster287	2 Bacteria	976 Bacteroidetes	200643 Bacteroidia	171549 Bacteroidales	815 Bacteroidaceae	816 Bacteroides	817 Bacteroides fragilis [C]	817 Bacteroides fragilis [C] v2_0287	4850.55	396.345	65	0	0	1	0	1	0	0	0	0	0	0	0	0	0	0	0	0	0	0	0	0	0	0	0	0	0	0	0	0	0	0	0	0	0	0	0	1	0
specI_v2_Cluster288	2 Bacteria	1239 Firmicutes	91061 Bacilli	186826 Lactobacillales	1300 Streptococcaceae	1301 Streptococcus	1310 Streptococcus sobrinus	1310 Streptococcus sobrinus v2_0288	1996.33	82.7506	15	0	0	1	0	1	0	0	0	0	1	0	0	0	0	0	0	0	0	0	0	0	0	0	0	0	0	0	0	0	0	0	0	0	0	0	0	1	1
specI_v2_Cluster289	2 Bacteria	1239 Firmicutes	91061 Bacilli	186826 Lactobacillales	1300 Streptococcaceae	1301 Streptococcus	1309 Streptococcus mutans	1309 Streptococcus mutans v2_0289	1899.19	108.345	165	0	0	1	0	1	0	0	0	0	1	0	1	0	0	0	0	0	0	0	0	0	0	0	0	0	0	0	0	0	0	0	0	0	0	0	0	1	1
specI_v2_Cluster290	2 Bacteria	201174 Actinobacteria	1760 Actinobacteria	85007 Corynebacteriales	1653 Corynebacteriaceae	1716 Corynebacterium	1719 Corynebacterium pseudotuberculosis	1719 Corynebacterium pseudotuberculosis v2_0290	2174.6	77.5455	20	0	0	1	0	1	1	0	0	0	1	0	0	0	0	0	1	1	0	1	1	0	0	1	1	1	1	0	0	0	0	1	0	0	0	0	1	0	0
specI_v2_Cluster291	2 Bacteria	1224 Proteobacteria	28211 Alphaproteobacteria	204457 Sphingomonadales	41297 Sphingomonadaceae	165695 Sphingobium	13690 Sphingobium yanoikuyae	13690 Sphingobium yanoikuyae v2_0291	5065.8	345.545	5	1	1	1	0	0	1	0	1	0	1	0	0	1	1	0	1	1	0	0	0	1	1	1	0	0	0	0	1	1	1	1	0	1	0	1	1	0	0
specI_v2_Cluster292	2 Bacteria	201174 Actinobacteria	1760 Actinobacteria	85007 Corynebacteriales	1653 Corynebacteriaceae	1716 Corynebacterium	1716 Corynebacterium sp. [C crenatum/glutamicum]	1716 Corynebacterium sp. [C] v2_0292	3044.15	90.2957	13	1	0	0	0	0	1	1	0	1	0	0	1	0	1	1	0	0	0	0	0	0	0	0	0	0	0	0	0	0	0	0	1	0	1	0	0	0	1
specI_v2_Cluster293	2 Bacteria	1224 Proteobacteria	1236 Gammaproteobacteria	135625 Pasteurellales	712 Pasteurellaceae	745 Pasteurella	747 Pasteurella multocida	747 Pasteurella multocida v2_0293	2183.95	117.831	19	0	0	1	0	1	1	1	0	1	1	1	1	0	0	0	0	0	0	0	0	0	0	0	0	0	0	0	0	0	0	0	0	0	0	0	0	1	1
specI_v2_Cluster294	2 Bacteria	1239 Firmicutes	186801 Clostridia	186802 Clostridiales	31979 Clostridiaceae	1485 Clostridium	1485 Clostridium sp. [C botulinum/sporogenes]	1485 Clostridium sp. [C] v2_0294	3761.15	182.68	20	1	1	1	1	1	0	0	0	0	1	0	0	0	1	1	0	0	0	0	0	0	0	0	1	1	1	0	0	0	0	0	0	0	0	0	0	0	0
specI_v2_Cluster295	2 Bacteria	1224 Proteobacteria	28211 Alphaproteobacteria	356 Rhizobiales	31993 Methylocystaceae	NA Methylocystaceae gen. [C Methylocystis/Methylosinus]	NA Methylocystaceae sp. [C Methylocystis/Methylosinus]	NA Methylocystaceae sp. [C] v2_0295	4277	115.966	2	0	1	0	0	0	1	0	0	0	0	0	0	0	1	1	1	0	1	1	0	0	1	0	0	0	0	0	0	1	0	0	0	0	0	0	0	0	0
specI_v2_Cluster296	2 Bacteria	976 Bacteroidetes	1853228 Chitinophagia	1853229 Chitinophagales	563835 Chitinophagaceae	504481 Sediminibacterium	504481 Sediminibacterium sp. [C OR43/OR53]	504481 Sediminibacterium sp. [C] v2_0296	3086.5	64.3467	2	1	0	0	0	0	0	0	1	0	0	0	0	1	0	0	1	0	0	0	0	0	1	1	0	0	0	0	1	0	0	1	0	0	0	1	0	0	0
specI_v2_Cluster297	2 Bacteria	1224 Proteobacteria	1236 Gammaproteobacteria	135614 Xanthomonadales	1775411 Rhodanobacteraceae	75309 Rhodanobacter	666685 Rhodanobacter denitrificans [C]	666685 Rhodanobacter denitrificans [C] v2_0297	3641	336.583	2	0	0	0	0	0	1	1	1	0	0	0	0	0	1	1	0	0	0	0	0	0	0	0	0	0	0	1	0	0	1	1	0	0	0	0	0	0	0
specI_v2_Cluster298	2 Bacteria	1224 Proteobacteria	1236 Gammaproteobacteria	91347 Enterobacteriales	543 Enterobacteriaceae	NA Enterobacteriaceae gen. [C Pantoea/Enterobacter]	NA Enterobacteriaceae sp. [C Pantoea rwandensis/Enterobacter cancerogenus]	NA Enterobacteriaceae sp. [C] v2_0298	4519	881.055	2	0	1	0	0	0	1	0	0	0	1	1	0	0	0	0	0	0	0	0	0	0	0	0	0	0	1	1	0	0	0	0	0	0	1	0	0	0	1
specI_v2_Cluster299	2 Bacteria	1239 Firmicutes	91061 Bacilli	1385 Bacillales	186817 Bacillaceae	1386 Bacillus	1386 Bacillus sp. [C altitudinis/pumilus/stratosphericus]	1386 Bacillus sp. [C] v2_0299	3730.38	214.614	8	1	1	1	0	0	1	1	1	1	1	0	0	1	1	0	0	0	0	0	0	0	0	0	0	0	1	0	0	0	1	0	1	1	1	0	0	0	1
specI_v2_Cluster300	2 Bacteria	201174 Actinobacteria	1760 Actinobacteria	85007 Corynebacteriales	85025 Nocardiaceae	1827 Rhodococcus	1827 Rhodococcus sp. [C erythropolis/qingshengii]	1827 Rhodococcus sp. [C] v2_0300	6313	344.542	10	1	0	1	0	0	1	1	1	0	1	0	0	1	1	1	1	0	0	0	1	0	1	0	0	0	0	0	1	0	1	1	0	0	0	0	1	0	0
specI_v2_Cluster301	2 Bacteria	1224 Proteobacteria	1236 Gammaproteobacteria	91347 Enterobacteriales	543 Enterobacteriaceae	32199 Buchnera	9 Buchnera aphidicola	9 Buchnera aphidicola v2_0301	592	34.4549	8	0	0	1	0	0	1	1	1	1	1	0	0	0	1	1	0	0	0	0	0	0	0	0	0	0	0	0	0	0	0	0	0	0	0	0	0	0	0
specI_v2_Cluster302	2 Bacteria	976 Bacteroidetes	200643 Bacteroidia	171549 Bacteroidales	815 Bacteroidaceae	816 Bacteroides	291645 Bacteroides nordii [C]	291645 Bacteroides nordii [C] v2_0302	4813	267.849	3	0	0	1	0	0	0	0	0	0	0	0	1	0	0	0	0	0	0	0	0	0	0	0	0	0	0	0	0	0	0	0	0	0	0	0	0	1	0
specI_v2_Cluster303	2 Bacteria	1239 Firmicutes	186801 Clostridia	186802 Clostridiales	186803 Lachnospiraceae	33042 Coprococcus	NA Coprococcus sp. [C HPP0074/HPP0048]	NA Coprococcus sp. [C] v2_0303	2848	152.25	4	0	0	1	0	0	1	0	0	0	1	0	0	0	0	0	0	0	0	0	0	0	0	0	0	0	0	0	0	0	0	0	0	0	0	0	0	1	0
specI_v2_Cluster304	2 Bacteria	1239 Firmicutes	91061 Bacilli	1385 Bacillales	186822 Paenibacillaceae	44249 Paenibacillus	79263 Paenibacillus chitinolyticus [C]	79263 Paenibacillus chitinolyticus [C] v2_0304	5672	446.259	3	0	0	1	0	0	1	1	1	1	0	0	0	0	0	0	0	0	0	0	0	0	0	0	0	0	0	0	0	0	0	0	0	0	0	0	0	0	0
specI_v2_Cluster305	2 Bacteria	201174 Actinobacteria	1760 Actinobacteria	85007 Corynebacteriales	1653 Corynebacteriaceae	1716 Corynebacterium	43765 Corynebacterium amycolatum [C]	43765 Corynebacterium amycolatum [C] v2_0305	2168.67	13.0512	3	0	0	1	0	1	0	0	0	0	1	0	0	0	0	0	0	0	0	0	0	0	0	0	0	0	0	0	0	0	0	0	0	0	0	0	0	1	1
specI_v2_Cluster306	2 Bacteria	1224 Proteobacteria	28211 Alphaproteobacteria	356 Rhizobiales	41294 Bradyrhizobiaceae	374 Bradyrhizobium	29448 Bradyrhizobium elkanii	29448 Bradyrhizobium elkanii v2_0306	7607	212.819	3	1	0	1	0	0	1	1	1	0	1	0	0	1	1	1	1	0	0	0	1	0	1	0	0	0	0	0	1	1	1	1	0	0	0	0	1	0	0
specI_v2_Cluster307	2 Bacteria	1798711 Cyanobacteria/Melainabacteria group	1117 Cyanobacteria	1890424 Synechococcales	1890428 Merismopediaceae	1142 Synechocystis	1148 Synechocystis sp. PCC 6803	1148 Synechocystis sp. PCC 6803 v2_0307	3215.67	4.36654	6	0	1	0	0	0	0	0	0	0	0	0	0	0	1	1	1	1	1	1	0	1	1	1	1	0	1	0	1	1	1	0	0	0	0	0	0	0	0
specI_v2_Cluster308	2 Bacteria	1239 Firmicutes	91061 Bacilli	186826 Lactobacillales	33958 Lactobacillaceae	1253 Pediococcus	1254 Pediococcus acidilactici	1254 Pediococcus acidilactici v2_0308	1964.17	128.182	6	0	0	1	0	0	1	0	0	1	1	1	1	1	0	0	0	0	0	0	0	0	0	0	0	0	0	0	0	0	0	0	1	0	1	0	1	1	0
specI_v2_Cluster309	2 Bacteria	1224 Proteobacteria	1236 Gammaproteobacteria	118969 Legionellales	444 Legionellaceae	445 Legionella	446 Legionella pneumophila	446 Legionella pneumophila v2_0309	3120.48	266.83	23	0	1	1	0	1	0	0	0	0	0	0	0	0	1	1	1	1	0	0	0	1	1	0	0	0	0	1	0	1	1	0	0	0	0	0	0	0	0
specI_v2_Cluster310	2 Bacteria	203691 Spirochaetes	203692 Spirochaetia	136 Spirochaetales	1643685 Borreliaceae	64895 Borreliella	64895 Borreliella sp. [C bavariensis/garinii]	64895 Borreliella sp. [C] v2_0310	1244.13	349.539	15	0	0	1	0	1	0	0	0	0	0	0	0	0	0	0	1	0	0	1	0	0	0	1	1	0	0	0	0	1	0	0	0	0	0	0	0	0	0
specI_v2_Cluster311	2 Bacteria	976 Bacteroidetes	200643 Bacteroidia	171549 Bacteroidales	171552 Prevotellaceae	838 Prevotella	407975 Prevotella pleuritidis	407975 Prevotella pleuritidis v2_0311	2287.5	30.4056	2	0	0	0	0	0	0	0	0	0	1	0	1	1	0	0	0	0	1	1	0	0	0	0	0	0	0	0	0	0	0	0	0	0	0	0	0	1	1
specI_v2_Cluster312	2 Bacteria	1224 Proteobacteria	1236 Gammaproteobacteria	91347 Enterobacteriales	543 Enterobacteriaceae	1082702 Lonsdalea	71657 Lonsdalea quercina	71657 Lonsdalea quercina v2_0312	3145.67	0.57735	3	0	0	1	0	1	1	1	1	0	0	1	0	1	0	0	0	0	0	0	0	0	0	0	0	0	0	0	0	0	0	0	0	0	0	0	0	0	0
specI_v2_Cluster313	2 Bacteria	1224 Proteobacteria	28211 Alphaproteobacteria	356 Rhizobiales	82115 Rhizobiaceae	357 Agrobacterium	358 Agrobacterium tumefaciens [C]	358 Agrobacterium tumefaciens [C] v2_0313	4620.67	363.038	3	0	0	0	0	0	1	1	1	0	1	1	0	1	1	1	1	0	0	0	0	0	1	0	0	0	1	0	1	0	1	1	1	1	1	1	0	0	0
specI_v2_Cluster314	2 Bacteria	1224 Proteobacteria	28216 Betaproteobacteria	80840 Burkholderiales	119060 Burkholderiaceae	32008 Burkholderia	32008 Burkholderia sp. [C mallei/pseudomallei/thailandensis]	32008 Burkholderia sp. [C] v2_0314	6009.74	559.797	191	1	1	1	0	1	1	1	1	0	1	0	0	1	1	1	0	1	0	0	0	0	1	1	1	0	0	0	0	1	0	1	0	0	0	0	1	0	1
specI_v2_Cluster315	2 Bacteria	1224 Proteobacteria	1236 Gammaproteobacteria	135614 Xanthomonadales	32033 Xanthomonadaceae	338 Xanthomonas	53413 Xanthomonas axonopodis	53413 Xanthomonas axonopodis v2_0315	3961.92	72.3118	53	0	0	1	0	1	1	0	1	0	1	0	0	1	1	0	0	0	0	1	0	0	0	0	0	0	0	0	1	0	1	1	0	0	0	0	1	0	1
specI_v2_Cluster316	2 Bacteria	1224 Proteobacteria	1236 Gammaproteobacteria	135614 Xanthomonadales	32033 Xanthomonadaceae	338 Xanthomonas	338 Xanthomonas sp. [C alfalfae/perforans/euvesicatoria/axonopodis]	338 Xanthomonas sp. [C] v2_0316	4299.6	321.418	5	0	0	1	0	1	1	0	1	0	1	0	0	1	1	0	0	0	0	1	0	0	0	0	0	0	0	0	1	0	1	1	0	0	0	0	1	0	1
specI_v2_Cluster317	2 Bacteria	1224 Proteobacteria	1236 Gammaproteobacteria	135614 Xanthomonadales	32033 Xanthomonadaceae	338 Xanthomonas	338 Xanthomonas sp. [C campestris/fuscans/citri/axonopodis]	338 Xanthomonas sp. [C] v2_0317	4182.44	228.093	27	0	0	1	0	1	1	0	1	0	1	0	0	1	1	0	0	0	0	1	0	0	0	0	0	0	0	0	1	0	1	1	0	0	0	0	1	0	1
specI_v2_Cluster318	2 Bacteria	1224 Proteobacteria	1236 Gammaproteobacteria	72274 Pseudomonadales	468 Moraxellaceae	469 Acinetobacter	469 Acinetobacter sp. [C baumannii/calcoaceticus/pittii]	469 Acinetobacter sp. [C] v2_0318	3900.43	215.072	35	0	1	1	0	0	1	1	1	0	1	0	0	1	1	1	1	0	0	0	0	1	1	0	0	0	0	1	1	0	1	1	1	1	1	1	0	0	0
specI_v2_Cluster319	2 Bacteria	1239 Firmicutes	91061 Bacilli	1385 Bacillales	539742 Bacillales Family XII. Incertae Sedis	33986 Exiguobacterium	132920 Exiguobacterium antarcticum	132920 Exiguobacterium antarcticum v2_0319	3041	248.902	2	0	1	0	1	0	1	1	1	0	1	1	0	1	1	1	1	0	1	1	0	1	1	0	0	0	0	0	1	1	0	0	1	0	1	0	0	0	1
specI_v2_Cluster320	2 Bacteria	1239 Firmicutes	91061 Bacilli	186826 Lactobacillales	186828 Carnobacteriaceae	2747 Carnobacterium	2751 Carnobacterium maltaromaticum	2751 Carnobacterium maltaromaticum v2_0320	3551.67	160.628	3	0	0	0	0	0	1	1	0	1	1	1	1	1	1	1	1	0	0	0	0	0	1	0	0	0	0	0	0	0	0	0	1	0	1	0	0	0	1
specI_v2_Cluster321	2 Bacteria	1224 Proteobacteria	1236 Gammaproteobacteria	135623 Vibrionales	641 Vibrionaceae	511678 Aliivibrio	668 Aliivibrio fischeri	668 Aliivibrio fischeri v2_0321	3888.75	158.735	4	0	1	1	0	0	0	0	0	0	0	0	0	0	0	0	1	1	1	1	0	0	0	1	1	1	1	1	0	1	1	0	0	0	0	0	0	0	0
specI_v2_Cluster322	2 Bacteria	1224 Proteobacteria	28211 Alphaproteobacteria	204457 Sphingomonadales	41297 Sphingomonadaceae	165696 Novosphingobium	205844 Novosphingobium pentaromativorans [C]	205844 Novosphingobium pentaromativorans [C] v2_0322	4013.67	851.606	3	1	1	1	0	0	1	1	1	0	1	0	0	1	1	1	1	1	0	0	1	1	1	0	0	0	0	0	1	1	1	1	0	0	0	0	1	0	0
specI_v2_Cluster323	2 Bacteria	1224 Proteobacteria	1236 Gammaproteobacteria	135623 Vibrionales	641 Vibrionaceae	662 Vibrio	766224 Vibrio jasicida	766224 Vibrio jasicida v2_0323	5242.33	47.4271	3	0	1	0	0	0	0	0	0	0	0	0	0	0	0	0	1	1	1	1	0	0	1	1	1	1	1	1	0	1	1	0	0	0	1	1	0	0	0
specI_v2_Cluster324	2 Bacteria	1224 Proteobacteria	1236 Gammaproteobacteria	135623 Vibrionales	641 Vibrionaceae	662 Vibrio	662 Vibrio sp. [C owensii/campbellii/harveyi/rotiferianus]	662 Vibrio sp. [C] v2_0324	5238.94	386.391	17	1	1	1	0	1	0	0	0	0	0	0	0	0	0	0	1	1	1	1	0	0	1	1	1	1	1	1	0	1	1	0	0	0	1	1	0	0	0
specI_v2_Cluster325	2 Bacteria	1224 Proteobacteria	1236 Gammaproteobacteria	135625 Pasteurellales	712 Pasteurellaceae	416916 Aggregatibacter	714 Aggregatibacter actinomycetemcomitans	714 Aggregatibacter actinomycetemcomitans v2_0325	2204	9.89949	2	0	0	1	0	1	0	0	0	0	1	0	0	0	0	0	0	0	0	0	0	0	0	0	0	0	0	0	0	0	0	0	0	0	0	0	0	1	1
specI_v2_Cluster326	2 Bacteria	201174 Actinobacteria	1760 Actinobacteria	85007 Corynebacteriales	85026 Gordoniaceae	2053 Gordonia	2055 Gordonia terrae	2055 Gordonia terrae v2_0326	4155.5	1177.33	2	1	0	0	0	0	1	0	0	0	1	0	0	0	1	1	1	0	0	0	0	0	1	0	0	0	0	0	1	0	0	0	0	0	0	0	0	0	1
specI_v2_Cluster327	2 Bacteria	1239 Firmicutes	186801 Clostridia	68295 Thermoanaerobacterales	186814 Thermoanaerobacteraceae	140458 Thermacetogenium	85874 Thermacetogenium phaeum	85874 Thermacetogenium phaeum v2_0327	2786	137.179	2	0	0	0	0	0	0	1	1	0	0	0	0	0	1	1	1	0	0	0	0	0	0	0	0	0	0	0	0	0	0	1	0	0	0	1	0	0	1
specI_v2_Cluster328	2 Bacteria	1224 Proteobacteria	28211 Alphaproteobacteria	204457 Sphingomonadales	41297 Sphingomonadaceae	13687 Sphingomonas	152682 Sphingomonas melonis	152682 Sphingomonas melonis v2_0328	3690	81.6272	3	0	0	0	0	0	0	0	1	0	0	0	0	1	0	0	1	1	0	0	0	0	1	0	0	0	0	0	1	0	0	1	1	0	1	1	0	0	0
specI_v2_Cluster329	2 Bacteria	1239 Firmicutes	186801 Clostridia	186802 Clostridiales	186807 Peptococcaceae	36853 Desulfitobacterium	49338 Desulfitobacterium hafniense	49338 Desulfitobacterium hafniense v2_0329	5046.8	310.022	5	1	1	1	0	0	0	1	0	0	0	0	0	0	1	1	1	1	1	1	0	0	0	1	1	0	0	0	0	1	1	1	0	1	0	0	1	0	0
specI_v2_Cluster330	2 Bacteria	1239 Firmicutes	91061 Bacilli	186826 Lactobacillales	81852 Enterococcaceae	33969 Melissococcus	33970 Melissococcus plutonius	33970 Melissococcus plutonius v2_0330	1739.5	150.614	2	NA	NA	NA	NA	NA	NA	NA	NA	NA	NA	NA	NA	NA	NA	NA	NA	NA	NA	NA	NA	NA	NA	NA	NA	NA	NA	NA	NA	NA	NA	NA	NA	NA	NA	NA	NA	NA	NA
specI_v2_Cluster331	2 Bacteria	1224 Proteobacteria	29547 Epsilonproteobacteria	213849 Campylobacterales	72294 Campylobacteraceae	194 Campylobacter	196 Campylobacter fetus	196 Campylobacter fetus v2_0331	1868.56	266.923	9	0	0	1	0	1	0	1	0	1	0	0	0	0	0	0	0	0	0	0	0	0	0	0	0	0	0	0	0	0	0	0	0	0	0	0	0	1	1
specI_v2_Cluster332	2 Bacteria	1224 Proteobacteria	29547 Epsilonproteobacteria	213849 Campylobacterales	72294 Campylobacteraceae	194 Campylobacter	197 Campylobacter jejuni	197 Campylobacter jejuni v2_0332	1744.23	129.736	111	0	1	1	1	1	0	1	0	1	0	0	0	0	1	0	0	0	0	0	0	0	0	0	0	0	0	0	0	0	0	0	0	0	0	0	0	1	0
specI_v2_Cluster333	2 Bacteria	1224 Proteobacteria	1236 Gammaproteobacteria	135614 Xanthomonadales	32033 Xanthomonadaceae	338 Xanthomonas	338 Xanthomonas sp. [C campestris/vasicola]	338 Xanthomonas sp. [C] v2_0333	3803.86	428.78	7	0	0	1	0	1	1	0	1	0	1	0	0	1	1	0	0	0	0	1	0	0	0	0	0	0	0	0	1	0	1	1	0	0	0	0	1	0	1
specI_v2_Cluster334	2 Bacteria	1224 Proteobacteria	1236 Gammaproteobacteria	72274 Pseudomonadales	135621 Pseudomonadaceae	286 Pseudomonas	286 Pseudomonas sp. [C amygdali/syringae/syringae]	286 Pseudomonas sp. [C] v2_0334	5298.79	516.51	14	0	0	1	0	1	1	1	1	0	1	1	1	1	1	0	1	0	0	0	1	0	1	0	0	0	0	0	1	0	1	1	0	0	0	0	1	0	0
specI_v2_Cluster335	2 Bacteria	1239 Firmicutes	186801 Clostridia	186802 Clostridiales	541000 Ruminococcaceae	1508657 Ruminiclostridium	1515 Ruminiclostridium thermocellum	1515 Ruminiclostridium thermocellum v2_0335	3118.43	81.2093	7	1	1	0	0	0	0	1	0	0	0	0	0	0	1	0	0	0	0	1	0	0	0	0	1	1	0	1	0	0	0	1	0	0	0	1	0	0	0
specI_v2_Cluster336	2 Bacteria	1224 Proteobacteria	1236 Gammaproteobacteria	72274 Pseudomonadales	468 Moraxellaceae	469 Acinetobacter	470 Acinetobacter baumannii	470 Acinetobacter baumannii v2_0336	3972.01	202.907	702	1	1	1	0	1	1	0	0	0	1	0	1	1	1	1	0	0	0	0	0	0	0	0	0	0	0	0	1	0	0	0	0	0	0	0	0	0	1
specI_v2_Cluster337	2 Bacteria	1224 Proteobacteria	28211 Alphaproteobacteria	356 Rhizobiales	772 Bartonellaceae	773 Bartonella	155194 Bartonella bovis	155194 Bartonella bovis v2_0337	1345.5	0.707107	2	0	0	1	0	0	0	1	1	1	0	0	1	0	0	0	1	1	0	1	0	0	0	0	0	0	1	0	1	1	0	0	0	0	0	0	0	0	0
specI_v2_Cluster338	2 Bacteria	1224 Proteobacteria	28211 Alphaproteobacteria	356 Rhizobiales	772 Bartonellaceae	773 Bartonella	165694 Bartonella schoenbuchensis	165694 Bartonella schoenbuchensis v2_0338	1383	NA	1	0	0	0	0	0	0	1	1	1	0	0	1	0	0	0	1	1	0	1	0	0	0	0	0	0	1	0	1	1	0	0	0	0	0	0	0	0	0
specI_v2_Cluster339	2 Bacteria	1224 Proteobacteria	28211 Alphaproteobacteria	356 Rhizobiales	772 Bartonellaceae	773 Bartonella	291176 Bartonella melophagi	291176 Bartonella melophagi v2_0339	1386	NA	1	0	0	1	0	0	0	1	1	1	0	0	1	0	0	0	1	1	0	1	0	0	0	0	0	0	1	0	1	1	0	0	0	0	0	0	0	0	0
specI_v2_Cluster340	2 Bacteria	1224 Proteobacteria	28211 Alphaproteobacteria	356 Rhizobiales	772 Bartonellaceae	773 Bartonella	33047 Bartonella vinsonii	33047 Bartonella vinsonii v2_0340	1602	110.653	3	0	0	1	0	0	0	1	1	1	0	0	1	0	0	0	1	1	0	1	0	0	0	0	0	0	1	0	1	1	0	0	0	0	0	0	0	0	0
specI_v2_Cluster341	2 Bacteria	1239 Firmicutes	186801 Clostridia	68295 Thermoanaerobacterales	543371 Thermoanaerobacterales Family III. Incertae Sedis	28895 Thermoanaerobacterium	28896 Thermoanaerobacterium saccharolyticum	28896 Thermoanaerobacterium saccharolyticum v2_0341	2874.33	222.374	3	0	1	0	0	0	0	0	0	1	0	0	0	0	1	0	0	0	0	0	0	0	0	0	0	0	0	0	0	0	0	0	1	0	0	1	0	1	0
specI_v2_Cluster342	2 Bacteria	1224 Proteobacteria	28211 Alphaproteobacteria	356 Rhizobiales	772 Bartonellaceae	773 Bartonella	111504 Bartonella birtlesii	111504 Bartonella birtlesii v2_0342	1625.4	59.3532	5	0	0	1	0	0	0	1	1	1	0	0	1	0	0	0	1	1	0	1	0	0	0	0	0	0	1	0	1	1	0	0	0	0	0	0	0	0	0
specI_v2_Cluster343	2 Bacteria	1224 Proteobacteria	28211 Alphaproteobacteria	356 Rhizobiales	772 Bartonellaceae	773 Bartonella	33044 Bartonella doshiae	33044 Bartonella doshiae v2_0343	1586	46.669	2	0	0	1	0	0	0	1	1	1	0	0	1	0	0	0	1	1	0	1	0	0	0	0	0	0	1	0	1	1	0	0	0	0	0	0	0	0	0
specI_v2_Cluster344	2 Bacteria	1224 Proteobacteria	28211 Alphaproteobacteria	356 Rhizobiales	772 Bartonellaceae	773 Bartonella	807 Bartonella elizabethae	807 Bartonella elizabethae v2_0344	1661.67	31.5013	3	0	0	1	0	0	0	1	1	1	0	0	1	0	0	0	1	1	0	1	0	0	0	0	0	0	1	0	1	1	0	0	0	0	0	0	0	0	0
specI_v2_Cluster345	2 Bacteria	1224 Proteobacteria	28211 Alphaproteobacteria	356 Rhizobiales	772 Bartonellaceae	773 Bartonella	270250 Bartonella rattimassiliensis	270250 Bartonella rattimassiliensis v2_0345	1736.5	65.7609	2	0	0	1	0	0	0	1	1	1	0	0	1	0	0	0	1	1	0	1	0	0	0	0	0	0	1	0	1	1	0	0	0	0	0	0	0	0	0
specI_v2_Cluster346	2 Bacteria	1224 Proteobacteria	28211 Alphaproteobacteria	356 Rhizobiales	772 Bartonellaceae	773 Bartonella	373638 Bartonella tamiae	373638 Bartonella tamiae v2_0346	2030	4.24264	2	0	0	1	0	0	1	1	0	0	1	0	0	0	0	0	0	0	0	0	0	1	1	1	0	0	0	0	0	0	1	1	0	0	0	0	1	0	0
specI_v2_Cluster347	2 Bacteria	1224 Proteobacteria	28211 Alphaproteobacteria	356 Rhizobiales	772 Bartonellaceae	773 Bartonella	33047 Bartonella vinsonii	33047 Bartonella vinsonii v2_0347	1546.5	23.3345	2	0	0	1	0	0	0	1	1	1	0	0	1	0	0	0	1	1	0	1	0	0	0	0	0	0	1	0	1	1	0	0	0	0	0	0	0	0	0
specI_v2_Cluster348	2 Bacteria	1224 Proteobacteria	28211 Alphaproteobacteria	356 Rhizobiales	772 Bartonellaceae	773 Bartonella	186739 Bartonella washoensis	186739 Bartonella washoensis v2_0348	1740.5	13.435	2	0	0	1	0	0	0	1	1	1	0	0	1	0	0	0	1	1	0	1	0	0	0	0	0	0	1	0	1	1	0	0	0	0	0	0	0	0	0
specI_v2_Cluster349	2 Bacteria	1224 Proteobacteria	1236 Gammaproteobacteria	118969 Legionellales	444 Legionellaceae	461 Fluoribacter	463 Fluoribacter dumoffii	463 Fluoribacter dumoffii v2_0349	3211.5	44.5477	2	0	0	0	0	0	1	1	1	0	0	0	0	1	1	1	1	1	1	1	0	0	1	0	0	0	0	1	1	0	1	1	0	0	0	1	0	0	0
specI_v2_Cluster350	2 Bacteria	1224 Proteobacteria	1236 Gammaproteobacteria	135622 Alteromonadales	72275 Alteromonadaceae	2742 Marinobacter	2742 Marinobacter sp. [C adhaerens/manganoxydans]	2742 Marinobacter sp. [C] v2_0350	4247	9.89949	2	0	0	0	0	0	0	0	0	0	0	0	0	0	0	0	1	1	1	1	1	1	1	1	1	1	1	1	1	1	1	1	0	1	1	1	0	0	0
specI_v2_Cluster351	2 Bacteria	1239 Firmicutes	91061 Bacilli	186826 Lactobacillales	1300 Streptococcaceae	1301 Streptococcus	1328 Streptococcus anginosus	1328 Streptococcus anginosus v2_0351	2209.67	164.743	3	0	0	0	0	0	1	0	0	0	1	0	0	1	0	0	0	0	0	0	1	0	0	0	0	0	0	0	0	0	0	0	0	0	0	0	1	1	1
specI_v2_Cluster352	2 Bacteria	1239 Firmicutes	91061 Bacilli	186826 Lactobacillales	1300 Streptococcaceae	1301 Streptococcus	1338 Streptococcus intermedius	1338 Streptococcus intermedius v2_0352	1922.29	99.6472	7	0	0	1	0	0	0	0	0	0	0	0	0	0	0	0	0	0	0	0	0	0	0	0	0	0	0	0	0	0	0	0	0	0	0	0	0	1	1
specI_v2_Cluster353	2 Bacteria	1239 Firmicutes	91061 Bacilli	186826 Lactobacillales	1300 Streptococcaceae	1301 Streptococcus	1303 Streptococcus oralis [C]	1303 Streptococcus oralis [C] v2_0353	1833.25	40.7952	4	0	0	0	0	0	0	0	0	0	0	0	0	0	0	0	0	0	0	0	0	0	0	0	0	0	0	0	0	0	0	0	0	0	0	0	0	1	1
specI_v2_Cluster354	2 Bacteria	1239 Firmicutes	91061 Bacilli	186826 Lactobacillales	1300 Streptococcaceae	1301 Streptococcus	1303 Streptococcus oralis	1303 Streptococcus oralis v2_0354	2164	NA	1	0	0	1	0	0	0	0	0	0	0	0	0	0	0	0	0	0	0	0	0	0	0	0	0	0	0	0	0	0	0	0	0	0	0	0	0	1	1
specI_v2_Cluster355	2 Bacteria	1239 Firmicutes	91061 Bacilli	186826 Lactobacillales	1300 Streptococcaceae	1301 Streptococcus	1303 Streptococcus oralis	1303 Streptococcus oralis v2_0355	1958	46.669	2	0	0	0	0	0	0	0	0	0	0	0	0	0	0	0	0	0	0	0	0	0	0	0	0	0	0	0	0	0	0	0	0	0	0	0	0	1	1
specI_v2_Cluster356	2 Bacteria	1239 Firmicutes	91061 Bacilli	186826 Lactobacillales	1300 Streptococcaceae	1301 Streptococcus	1303 Streptococcus oralis [C]	1303 Streptococcus oralis [C] v2_0356	1926.2	64.2146	10	0	0	1	0	0	0	0	0	0	0	0	0	0	0	0	0	0	0	0	0	0	0	0	0	0	0	0	0	0	0	0	0	0	0	0	0	1	1
specI_v2_Cluster357	2 Bacteria	1239 Firmicutes	91061 Bacilli	186826 Lactobacillales	1300 Streptococcaceae	1301 Streptococcus	1303 Streptococcus oralis	1303 Streptococcus oralis v2_0357	2048	NA	1	0	0	1	0	0	0	0	0	0	0	0	0	0	0	0	0	0	0	0	0	0	0	0	0	0	0	0	0	0	0	0	0	0	0	0	0	1	1
specI_v2_Cluster358	2 Bacteria	1224 Proteobacteria	1236 Gammaproteobacteria	135625 Pasteurellales	712 Pasteurellaceae	724 Haemophilus	729 Haemophilus parainfluenzae	729 Haemophilus parainfluenzae v2_0358	2047.6	33.9676	5	0	0	1	0	0	0	0	0	0	1	0	0	0	0	0	0	0	1	1	0	0	0	0	0	0	0	0	0	0	0	0	0	0	0	0	0	1	1
specI_v2_Cluster359	2 Bacteria	32066 Fusobacteria	203490 Fusobacteriia	203491 Fusobacteriales	203492 Fusobacteriaceae	848 Fusobacterium	859 Fusobacterium necrophorum	859 Fusobacterium necrophorum v2_0359	2274.11	420.817	9	0	0	1	0	1	1	1	0	1	0	1	1	0	0	0	0	0	0	0	0	0	0	0	0	0	0	0	0	0	1	0	0	0	0	0	0	1	1
specI_v2_Cluster360	2 Bacteria	1224 Proteobacteria	28216 Betaproteobacteria	206351 Neisseriales	481 Neisseriaceae	482 Neisseria	482 Neisseria sp. [C macacae/sicca]	482 Neisseria sp. [C] v2_0360	3148.75	455.931	4	0	0	1	0	1	0	0	0	0	1	0	0	0	0	0	0	0	0	0	0	0	0	0	0	0	0	0	0	0	0	0	0	0	0	0	0	1	1
specI_v2_Cluster361	2 Bacteria	1239 Firmicutes	186801 Clostridia	186802 Clostridiales	186803 Lachnospiraceae	1164882 Lachnoanaerobaculum	467210 Lachnoanaerobaculum saburreum	467210 Lachnoanaerobaculum saburreum v2_0361	3036	38.1838	2	0	0	1	0	0	0	0	0	0	1	0	0	0	0	0	0	0	0	0	0	0	0	0	0	0	0	0	0	0	0	0	0	0	0	0	0	1	1
specI_v2_Cluster362	2 Bacteria	1224 Proteobacteria	1236 Gammaproteobacteria	91347 Enterobacteriales	543 Enterobacteriaceae	53335 Pantoea	553 Pantoea ananatis	553 Pantoea ananatis v2_0362	4355.33	393.927	12	0	0	1	0	1	1	1	1	1	1	1	0	1	1	0	0	0	0	0	0	0	0	0	0	0	0	0	1	0	1	0	0	0	0	0	0	0	0
specI_v2_Cluster363	2 Bacteria	1224 Proteobacteria	NA Proteobacteria class [C Gammaproteobacteria/Alphaproteobacteria]	135614 Xanthomonadales	32033 Xanthomonadaceae	40323 Stenotrophomonas	40324 Stenotrophomonas maltophilia [C]	40324 Stenotrophomonas maltophilia [C] v2_0363	4232.59	240.866	17	1	1	1	0	1	1	1	1	0	1	0	0	1	1	1	1	0	0	0	0	0	1	0	0	0	0	1	1	0	1	0	1	1	1	1	0	0	1
specI_v2_Cluster364	2 Bacteria	1224 Proteobacteria	1236 Gammaproteobacteria	135614 Xanthomonadales	32033 Xanthomonadaceae	40323 Stenotrophomonas	40324 Stenotrophomonas maltophilia	40324 Stenotrophomonas maltophilia v2_0364	4125	NA	1	0	0	1	0	0	1	1	1	0	1	0	0	1	1	1	1	0	0	0	0	0	1	0	0	0	0	0	1	0	1	0	1	1	1	0	0	0	1
specI_v2_Cluster365	2 Bacteria	203691 Spirochaetes	203692 Spirochaetia	136 Spirochaetales	137 Spirochaetaceae	157 Treponema	157 Treponema sp. [C pallidum/paraluiscuniculi]	157 Treponema sp. [C] v2_0365	1072.33	42.3885	12	NA	NA	NA	NA	NA	NA	NA	NA	NA	NA	NA	NA	NA	NA	NA	NA	NA	NA	NA	NA	NA	NA	NA	NA	NA	NA	NA	NA	NA	NA	NA	NA	NA	NA	NA	NA	NA	NA
specI_v2_Cluster366	2 Bacteria	1239 Firmicutes	91061 Bacilli	186826 Lactobacillales	1300 Streptococcaceae	1301 Streptococcus	1311 Streptococcus agalactiae	1311 Streptococcus agalactiae v2_0366	2089.75	142.609	287	0	0	1	1	1	0	1	1	0	1	0	1	0	1	1	0	0	0	0	0	0	0	0	0	0	0	0	0	0	1	0	0	0	0	0	0	0	1
specI_v2_Cluster367	2 Bacteria	1224 Proteobacteria	1236 Gammaproteobacteria	135622 Alteromonadales	267888 Pseudoalteromonadaceae	53246 Pseudoalteromonas	53246 Pseudoalteromonas sp. [C Bsw20308/BSi20495/S3431]	53246 Pseudoalteromonas sp. [C] v2_0367	4085	395.739	3	0	1	0	0	0	0	0	0	0	0	0	1	0	0	0	1	1	1	1	1	0	0	1	1	1	1	1	0	1	0	1	0	0	0	1	0	0	0
specI_v2_Cluster368	2 Bacteria	1224 Proteobacteria	1236 Gammaproteobacteria	135622 Alteromonadales	267888 Pseudoalteromonadaceae	53246 Pseudoalteromonas	53246 Pseudoalteromonas sp. [C haloplanktis/arctica]	53246 Pseudoalteromonas sp. [C] v2_0368	4328.67	239.439	9	1	1	1	0	0	0	0	0	0	0	0	1	0	0	0	1	1	1	1	1	0	0	1	1	1	1	1	0	1	0	1	0	0	0	1	0	0	0
specI_v2_Cluster369	2 Bacteria	201174 Actinobacteria	1760 Actinobacteria	85006 Micrococcales	85023 Microbacteriaceae	1573 Clavibacter	28447 Clavibacter michiganensis	28447 Clavibacter michiganensis v2_0369	3076.25	108.371	4	0	0	0	0	1	1	1	1	1	1	0	0	1	1	1	0	0	0	0	1	0	1	0	0	0	0	0	1	0	0	1	0	0	0	0	1	0	1
specI_v2_Cluster370	2 Bacteria	1224 Proteobacteria	28216 Betaproteobacteria	206350 Methylophilales	32011 Methylophilaceae	359407 Methylotenera	1131551 Methylotenera sp. 1P/1	1131551 Methylotenera sp. 1P/1 v2_0370	2566.5	103.945	2	NA	NA	NA	NA	NA	NA	NA	NA	NA	NA	NA	NA	NA	NA	NA	NA	NA	NA	NA	NA	NA	NA	NA	NA	NA	NA	NA	NA	NA	NA	NA	NA	NA	NA	NA	NA	NA	NA
specI_v2_Cluster371	2 Bacteria	1239 Firmicutes	91061 Bacilli	186826 Lactobacillales	1300 Streptococcaceae	1357 Lactococcus	1358 Lactococcus lactis	1358 Lactococcus lactis v2_0371	2529.33	259.618	9	0	0	0	1	0	1	1	1	0	0	1	1	1	1	1	0	0	0	0	0	0	0	0	0	0	0	0	0	0	0	0	1	0	1	0	0	1	1
specI_v2_Cluster372	2 Bacteria	1239 Firmicutes	91061 Bacilli	186826 Lactobacillales	81852 Enterococcaceae	1350 Enterococcus	1352 Enterococcus faecium [C]	1352 Enterococcus faecium [C] v2_0372	2831.95	248.98	260	0	1	1	1	1	0	0	0	0	1	0	1	0	0	0	0	0	0	0	0	0	0	0	0	0	0	0	0	0	0	0	0	0	0	0	0	1	1
specI_v2_Cluster373	2 Bacteria	1224 Proteobacteria	1236 Gammaproteobacteria	91347 Enterobacteriales	543 Enterobacteriaceae	547 Enterobacter	550 Enterobacter cloacae [C]	550 Enterobacter cloacae [C] v2_0373	4912.83	441.506	6	1	0	1	0	0	1	0	1	0	0	1	1	1	0	0	0	0	0	0	0	0	0	0	0	0	0	0	0	0	0	0	0	0	1	0	1	0	0
specI_v2_Cluster374	2 Bacteria	1224 Proteobacteria	28211 Alphaproteobacteria	204441 Rhodospirillales	433 Acetobacteraceae	441 Gluconobacter	38308 Gluconobacter frateurii	38308 Gluconobacter frateurii v2_0374	2908	4.24264	2	0	0	0	0	0	1	1	1	1	1	1	0	1	1	0	0	0	0	0	0	0	0	0	0	0	0	1	0	0	1	0	1	0	0	1	0	0	0
specI_v2_Cluster375	2 Bacteria	201174 Actinobacteria	1760 Actinobacteria	2037 Actinomycetales	2049 Actinomycetaceae	1654 Actinomyces	1660 Actinomyces odontolyticus [C]	1660 Actinomyces odontolyticus [C] v2_0375	2242.67	170.447	3	0	0	1	0	1	0	0	0	0	1	0	0	0	0	0	0	0	0	0	0	0	0	0	0	0	0	0	0	0	0	0	0	0	0	0	0	1	1
specI_v2_Cluster376	2 Bacteria	201174 Actinobacteria	1760 Actinobacteria	2037 Actinomycetales	2049 Actinomycetaceae	1654 Actinomyces	1105029 Actinomyces sp. ICM39	1105029 Actinomyces sp. ICM39 v2_0376	2008	NA	1	0	0	0	0	0	0	0	0	0	1	0	0	0	0	0	0	0	0	0	0	0	0	0	0	0	0	0	0	0	0	0	0	0	0	0	0	1	1
specI_v2_Cluster377	2 Bacteria	201174 Actinobacteria	1760 Actinobacteria	2037 Actinomycetales	2049 Actinomycetaceae	1654 Actinomyces	1654 Actinomyces sp. [C ICM58/oral taxon 172]	1654 Actinomyces sp. [C] v2_0377	2318.5	207.182	2	0	0	1	0	0	0	0	0	0	1	0	0	0	0	0	0	0	0	0	0	0	0	0	0	0	0	0	0	0	0	0	0	0	0	0	0	1	1
specI_v2_Cluster378	2 Bacteria	1239 Firmicutes	186801 Clostridia	186802 Clostridiales	31979 Clostridiaceae	1485 Clostridium	1485 Clostridium sp. [C JCD/MSTE9]	1485 Clostridium sp. [C] v2_0378	3367.5	251.023	2	0	0	0	0	0	0	0	0	0	0	0	1	0	0	0	0	0	0	0	0	0	0	0	0	0	0	0	0	0	0	0	0	0	0	0	0	1	1
specI_v2_Cluster379	2 Bacteria	1224 Proteobacteria	28211 Alphaproteobacteria	766 Rickettsiales	775 Rickettsiaceae	780 Rickettsia	782 Rickettsia prowazekii	782 Rickettsia prowazekii v2_0379	916.667	52.852	12	0	0	1	0	1	1	0	0	0	1	0	0	1	1	0	1	0	1	1	0	1	1	0	0	0	0	0	1	1	0	1	0	0	0	0	1	0	0
specI_v2_Cluster380	2 Bacteria	1224 Proteobacteria	28211 Alphaproteobacteria	766 Rickettsiales	775 Rickettsiaceae	780 Rickettsia	788 Rickettsia canadensis	788 Rickettsia canadensis v2_0380	1090	53.7401	2	0	0	1	0	1	1	0	0	0	1	0	0	1	1	0	1	0	1	1	0	1	1	0	0	0	0	0	1	1	0	1	0	0	0	0	1	0	0
specI_v2_Cluster381	2 Bacteria	1224 Proteobacteria	28211 Alphaproteobacteria	766 Rickettsiales	775 Rickettsiaceae	780 Rickettsia	780 Rickettsia sp. [C akari/australis]	780 Rickettsia sp. [C] v2_0381	1338	93.9628	3	0	0	1	0	1	1	0	0	0	1	0	0	1	1	0	1	0	1	1	0	1	1	0	0	0	0	0	1	1	0	1	0	0	0	0	1	0	0
specI_v2_Cluster382	2 Bacteria	976 Bacteroidetes	117743 Flavobacteriia	200644 Flavobacteriales	49546 Flavobacteriaceae	237 Flavobacterium	1341165 Flavobacterium enshiense	1341165 Flavobacterium enshiense v2_0382	2997	141.421	2	0	0	0	0	0	1	1	1	1	0	0	0	0	1	1	1	0	1	1	0	1	1	0	0	0	0	0	1	0	0	0	0	0	0	0	0	0	0
specI_v2_Cluster383	2 Bacteria	1224 Proteobacteria	28211 Alphaproteobacteria	356 Rhizobiales	82115 Rhizobiaceae	357 Agrobacterium	358 Agrobacterium tumefaciens [C]	358 Agrobacterium tumefaciens [C] v2_0383	4867	384.772	6	1	0	1	0	0	1	1	1	0	1	1	0	1	1	1	1	0	0	0	0	0	1	0	0	0	1	0	1	0	1	1	1	1	1	1	0	0	0
specI_v2_Cluster384	2 Bacteria	1239 Firmicutes	91061 Bacilli	186826 Lactobacillales	81850 Leuconostocaceae	1243 Leuconostoc	1245 Leuconostoc mesenteroides	1245 Leuconostoc mesenteroides v2_0384	1847.38	159.35	8	0	0	1	1	0	1	1	1	0	1	1	1	1	1	1	0	0	0	0	0	0	0	0	0	0	0	0	0	0	0	1	1	0	1	0	0	0	0
specI_v2_Cluster385	2 Bacteria	1239 Firmicutes	91061 Bacilli	186826 Lactobacillales	81850 Leuconostocaceae	1243 Leuconostoc	33964 Leuconostoc citreum	33964 Leuconostoc citreum v2_0385	1952	133.059	4	0	0	0	0	0	1	1	1	0	1	1	1	1	1	1	0	0	0	0	0	0	0	0	0	0	0	0	0	0	0	0	1	0	1	0	0	0	1
specI_v2_Cluster386	2 Bacteria	201174 Actinobacteria	1760 Actinobacteria	85007 Corynebacteriales	1653 Corynebacteriaceae	1716 Corynebacterium	160386 Corynebacterium casei	160386 Corynebacterium casei v2_0386	2888.5	51.6188	2	0	0	0	1	0	1	1	0	1	1	1	1	0	1	1	0	0	0	0	0	0	0	0	0	0	0	0	0	0	0	0	0	0	0	0	0	0	1
specI_v2_Cluster387	2 Bacteria	1224 Proteobacteria	1236 Gammaproteobacteria	91347 Enterobacteriales	543 Enterobacteriaceae	53335 Pantoea	549 Pantoea agglomerans [C]	549 Pantoea agglomerans [C] v2_0387	4352.44	424.645	9	1	0	1	0	1	1	1	1	0	1	1	0	1	1	1	0	0	0	0	0	0	0	0	0	0	0	0	1	0	1	0	1	0	1	0	0	0	1
specI_v2_Cluster388	2 Bacteria	1224 Proteobacteria	1236 Gammaproteobacteria	91347 Enterobacteriales	543 Enterobacteriaceae	53335 Pantoea	470934 Pantoea vagans [C]	470934 Pantoea vagans [C] v2_0388	3809	330.804	3	0	0	1	0	0	1	1	1	0	1	1	0	1	1	1	0	0	0	0	0	0	0	0	0	0	0	0	1	0	1	0	1	0	1	0	0	0	1
specI_v2_Cluster389	2 Bacteria	201174 Actinobacteria	1760 Actinobacteria	85007 Corynebacteriales	85025 Nocardiaceae	1817 Nocardia	1824 Nocardia asteroides	1824 Nocardia asteroides v2_0389	6372.5	198.697	2	0	0	0	0	0	1	1	1	0	1	0	0	0	1	1	0	0	0	0	0	0	1	0	0	0	0	0	0	0	1	0	0	0	0	0	0	0	0
specI_v2_Cluster390	2 Bacteria	1224 Proteobacteria	28211 Alphaproteobacteria	356 Rhizobiales	335928 Xanthobacteraceae	NA Xanthobacteraceae gen. incertae sedis	1168059 Xanthobacteraceae bacterium 501b	1168059 Xanthobacteraceae bacterium 501b v2_0390	4622	161.22	2	0	0	0	0	0	1	1	1	0	1	0	0	0	1	1	1	1	0	0	0	1	1	0	0	0	0	1	0	1	1	0	0	0	0	1	0	0	0
specI_v2_Cluster391	2 Bacteria	1239 Firmicutes	909932 Negativicutes	1843488 Acidaminococcales	909930 Acidaminococcaceae	904 Acidaminococcus	187327 Acidaminococcus intestini [C]	187327 Acidaminococcus intestini [C] v2_0391	2178.4	171.848	5	0	0	1	0	0	0	0	0	0	0	0	0	0	1	1	0	0	0	0	0	0	0	0	0	0	0	0	0	0	0	0	0	0	0	0	0	1	1
specI_v2_Cluster392	2 Bacteria	201174 Actinobacteria	84998 Coriobacteriia	84999 Coriobacteriales	1643824 Atopobiaceae	1380 Atopobium	1381 Atopobium minutum [C]	1381 Atopobium minutum [C] v2_0392	1611	29.6985	2	0	0	1	0	0	1	0	0	0	1	0	0	0	0	0	0	0	0	0	0	0	0	0	0	0	0	0	0	0	0	0	0	0	0	0	0	1	1
specI_v2_Cluster393	2 Bacteria	508458 Synergistetes	649775 Synergistia	649776 Synergistales	649777 Synergistaceae	428711 Jonquetella	428712 Jonquetella anthropi [C]	428712 Jonquetella anthropi [C] v2_0393	1691.67	173.949	3	0	0	1	0	0	1	0	0	0	1	0	0	0	0	0	0	0	0	0	0	0	0	0	0	0	0	0	0	0	0	0	0	0	0	0	0	1	0
specI_v2_Cluster394	2 Bacteria	976 Bacteroidetes	200643 Bacteroidia	171549 Bacteroidales	171552 Prevotellaceae	838 Prevotella	28127 Prevotella buccalis [C]	28127 Prevotella buccalis [C] v2_0394	2254.67	132.787	3	0	0	1	0	0	1	0	0	0	1	0	0	0	0	0	0	0	0	0	0	0	0	0	0	0	0	0	0	0	0	0	0	0	0	0	0	1	0
specI_v2_Cluster395	2 Bacteria	201174 Actinobacteria	1760 Actinobacteria	85009 Propionibacteriales	31957 Propionibacteriaceae	203133 Propionimicrobium	33012 Propionimicrobium lymphophilum [C]	33012 Propionimicrobium lymphophilum [C] v2_0395	1928.67	186.065	3	0	0	1	0	0	0	0	0	0	0	0	0	0	0	1	0	0	0	0	0	0	0	0	0	0	0	0	0	0	0	0	0	0	0	0	0	1	0
specI_v2_Cluster396	2 Bacteria	1239 Firmicutes	1737404 Tissierellia	1737405 Tissierellales	1570339 Peptoniphilaceae	162289 Peptoniphilus	507750 Peptoniphilus duerdenii [C]	507750 Peptoniphilus duerdenii [C] v2_0396	1918.5	135.057	2	0	0	1	0	0	1	0	0	0	1	0	0	0	0	0	0	0	0	0	0	0	0	0	0	0	0	0	0	0	0	0	0	0	0	0	0	1	1
specI_v2_Cluster397	2 Bacteria	201174 Actinobacteria	84998 Coriobacteriia	1643822 Eggerthellales	1643826 Eggerthellaceae	84108 Slackia	84109 Slackia exigua [C]	84109 Slackia exigua [C] v2_0397	1972.5	157.685	2	0	0	1	0	0	0	0	0	0	1	0	0	0	0	0	0	0	0	0	0	0	0	0	0	0	0	0	0	0	0	0	0	0	0	0	0	1	1
specI_v2_Cluster398	2 Bacteria	201174 Actinobacteria	1760 Actinobacteria	85014 Glycomycetales	85034 Glycomycetaceae	58113 Glycomyces	58116 Glycomyces tenuis	58116 Glycomyces tenuis v2_0398	5605	670.337	2	1	0	0	0	0	0	0	0	0	0	0	0	0	1	1	0	0	0	0	0	0	0	0	0	0	0	0	0	0	0	0	0	0	0	0	0	0	0
specI_v2_Cluster399	2 Bacteria	1224 Proteobacteria	28216 Betaproteobacteria	80840 Burkholderiales	75682 Oxalobacteraceae	149698 Massilia	286638 Massilia alkalitolerans [C]	286638 Massilia alkalitolerans [C] v2_0399	5131.5	55.8614	2	0	0	0	0	0	1	0	1	0	1	0	0	0	0	0	1	0	0	0	1	1	1	0	0	0	0	0	1	1	1	1	0	0	0	0	1	0	0
specI_v2_Cluster400	2 Bacteria	201174 Actinobacteria	1760 Actinobacteria	85009 Propionibacteriales	31957 Propionibacteriaceae	1743 Propionibacterium	1748 Propionibacterium acidipropionici	1748 Propionibacterium acidipropionici v2_0400	3313.5	123.744	2	0	0	0	0	0	0	0	0	0	1	0	0	0	1	1	0	0	0	0	0	0	0	0	0	0	0	0	0	0	0	0	0	0	0	0	0	0	0
specI_v2_Cluster401	2 Bacteria	1224 Proteobacteria	28211 Alphaproteobacteria	204457 Sphingomonadales	41297 Sphingomonadaceae	13687 Sphingomonas	13687 Sphingomonas sp. [C PAMC 26617/PAMC 26621]	13687 Sphingomonas sp. [C] v2_0401	4135.5	198.697	2	0	0	0	0	0	0	0	0	0	1	0	0	1	0	0	1	0	0	0	1	1	1	0	0	1	0	0	1	0	0	1	0	0	1	1	1	0	1
specI_v2_Cluster402	2 Bacteria	1224 Proteobacteria	1236 Gammaproteobacteria	72274 Pseudomonadales	135621 Pseudomonadaceae	286 Pseudomonas	286 Pseudomonas sp. [C oryzihabitans/psychrotolerans]	286 Pseudomonas sp. [C] v2_0402	4616.67	184.11	3	0	0	1	0	0	1	1	1	0	1	1	0	1	0	0	0	0	1	1	0	0	1	0	0	0	0	0	1	0	0	1	1	1	0	0	0	0	0
specI_v2_Cluster403	2 Bacteria	1224 Proteobacteria	28211 Alphaproteobacteria	356 Rhizobiales	45401 Hyphomicrobiaceae	81 Hyphomicrobium	81 Hyphomicrobium sp. [C 802/MC1]	81 Hyphomicrobium sp. [C] v2_0403	4500.5	662.559	2	0	1	0	0	0	1	1	1	0	0	0	0	1	1	1	1	0	1	1	0	0	1	0	0	0	0	0	1	1	1	0	0	0	0	0	0	0	0
specI_v2_Cluster404	2 Bacteria	1224 Proteobacteria	28216 Betaproteobacteria	206350 Methylophilales	32011 Methylophilaceae	16 Methylophilus	16 Methylophilus sp. [C 1/OH31]	16 Methylophilus sp. [C] v2_0404	2608.67	4.93288	3	1	1	0	0	0	1	1	1	0	0	0	0	1	1	1	1	0	0	0	0	1	1	0	0	0	0	0	1	0	0	0	1	0	1	0	0	0	0
specI_v2_Cluster405	2 Bacteria	544448 Tenericutes	31969 Mollicutes	2085 Mycoplasmatales	2092 Mycoplasmataceae	2093 Mycoplasma	2104 Mycoplasma pneumoniae	2104 Mycoplasma pneumoniae v2_0405	1003.75	328.112	8	0	0	1	0	1	0	0	0	0	0	0	0	0	0	0	0	0	0	0	0	0	0	0	0	0	0	1	0	0	0	1	0	0	0	1	0	0	1
specI_v2_Cluster406	2157 Archaea	28890 Euryarchaeota	183963 Halobacteria	1644060 Natrialbales	1644061 Natrialbaceae	134813 Natronorubrum	63128 Natronorubrum tibetense	63128 Natronorubrum tibetense v2_0406	4575.5	204.354	2	0	0	0	0	0	0	0	0	0	1	0	0	0	0	0	1	1	1	1	0	1	1	1	1	0	1	0	0	1	1	0	0	1	1	0	0	0	0
specI_v2_Cluster407	2 Bacteria	201174 Actinobacteria	1760 Actinobacteria	85010 Pseudonocardiales	2070 Pseudonocardiaceae	1851 Saccharomonospora	40988 Saccharomonospora azurea	40988 Saccharomonospora azurea v2_0407	4518	121.622	2	0	0	0	0	0	1	1	1	1	0	0	0	0	1	1	0	0	0	0	0	0	1	0	1	0	0	1	0	0	0	1	0	0	0	1	0	0	1
specI_v2_Cluster408	2 Bacteria	201174 Actinobacteria	1760 Actinobacteria	85007 Corynebacteriales	85025 Nocardiaceae	1827 Rhodococcus	103816 Rhodococcus pyridinivorans [C]	103816 Rhodococcus pyridinivorans [C] v2_0408	4863	12	3	1	0	0	0	0	1	1	1	1	1	0	0	0	1	1	0	0	0	0	1	0	1	0	0	0	0	1	1	0	1	0	0	0	0	0	0	0	0
specI_v2_Cluster409	2 Bacteria	1239 Firmicutes	91061 Bacilli	186826 Lactobacillales	33958 Lactobacillaceae	1578 Lactobacillus	231049 Lactobacillus rossiae	231049 Lactobacillus rossiae v2_0409	2759	115.966	2	0	0	0	0	0	1	0	0	0	1	1	0	1	1	1	0	0	0	0	0	0	0	0	0	0	0	0	0	0	0	0	1	0	1	0	0	0	0
specI_v2_Cluster410	2 Bacteria	1224 Proteobacteria	28211 Alphaproteobacteria	54526 Pelagibacterales	1655514 Pelagibacteraceae	198251 candidatus Pelagibacter	198252 candidatus Pelagibacter ubique	198252 candidatus Pelagibacter ubique v2_0410	1378	25.836	5	0	1	0	0	0	0	0	0	0	0	0	0	0	0	0	1	1	1	1	1	0	0	1	1	1	1	1	0	1	1	1	0	0	0	1	0	0	0
specI_v2_Cluster411	2 Bacteria	976 Bacteroidetes	200643 Bacteroidia	171549 Bacteroidales	171552 Prevotellaceae	838 Prevotella	305719 Prevotella baroniae	305719 Prevotella baroniae v2_0411	2489.67	301.346	3	0	0	0	0	0	0	0	0	0	1	0	1	1	0	0	0	0	0	0	0	0	0	0	0	0	0	0	0	0	0	0	0	0	0	0	0	1	1
specI_v2_Cluster412	2 Bacteria	1224 Proteobacteria	28216 Betaproteobacteria	206350 Methylophilales	32011 Methylophilaceae	359407 Methylotenera	1165096 Methylotenera sp. 73s	1165096 Methylotenera sp. 73s v2_0412	2395	0	2	NA	NA	NA	NA	NA	NA	NA	NA	NA	NA	NA	NA	NA	NA	NA	NA	NA	NA	NA	NA	NA	NA	NA	NA	NA	NA	NA	NA	NA	NA	NA	NA	NA	NA	NA	NA	NA	NA
specI_v2_Cluster413	2 Bacteria	544448 Tenericutes	31969 Mollicutes	2085 Mycoplasmatales	2092 Mycoplasmataceae	2093 Mycoplasma	2099 Mycoplasma hyopneumoniae	2099 Mycoplasma hyopneumoniae v2_0413	719.667	10.0532	6	0	0	1	1	1	0	1	0	1	0	0	0	0	0	0	0	0	0	0	0	0	0	0	1	0	0	0	0	0	0	0	0	0	0	0	0	0	1
specI_v2_Cluster414	2 Bacteria	1224 Proteobacteria	28211 Alphaproteobacteria	766 Rickettsiales	942 Anaplasmataceae	953 Wolbachia	953 Wolbachia sp. [C endosymbiont/endosymbiont/pipientis]	953 Wolbachia sp. [C] v2_0414	1291.67	118.662	6	0	0	1	0	0	0	0	1	0	1	0	0	1	0	0	1	1	1	0	0	1	0	0	1	1	0	1	0	0	0	0	0	0	0	1	0	0	0
specI_v2_Cluster415	2 Bacteria	1224 Proteobacteria	28211 Alphaproteobacteria	766 Rickettsiales	942 Anaplasmataceae	953 Wolbachia	77038 Wolbachia endosymbiont of Drosophila simulans	77038 Wolbachia endosymbiont of Drosophila simulans v2_0415	1077	NA	1	0	0	0	0	0	0	0	1	0	1	0	0	1	0	0	1	1	1	0	0	1	0	0	1	1	0	1	0	0	0	0	0	0	0	1	0	0	0
specI_v2_Cluster416	2 Bacteria	1239 Firmicutes	91061 Bacilli	186826 Lactobacillales	1300 Streptococcaceae	1301 Streptococcus	1301 Streptococcus sp. [C equinus/gallolyticus/macedonicus/pasteurianus]	1301 Streptococcus sp. [C] v2_0416	2238.62	140.761	8	0	0	1	1	1	1	1	0	1	1	0	1	0	0	0	0	0	0	0	0	0	0	0	0	0	0	0	0	0	0	0	0	0	0	0	0	1	1
specI_v2_Cluster417	2 Bacteria	1224 Proteobacteria	1236 Gammaproteobacteria	135623 Vibrionales	641 Vibrionaceae	662 Vibrio	691 Vibrio natriegens [C]	691 Vibrio natriegens [C] v2_0417	4781.67	133.635	3	0	0	0	0	0	1	1	0	1	0	1	0	0	0	0	1	1	1	1	0	0	0	1	1	1	1	0	0	0	0	0	0	0	0	0	0	0	0
specI_v2_Cluster418	2 Bacteria	1239 Firmicutes	91061 Bacilli	1385 Bacillales	186822 Paenibacillaceae	44249 Paenibacillus	44250 Paenibacillus alvei	44250 Paenibacillus alvei v2_0418	5768	140.007	2	1	0	0	0	0	0	1	1	0	1	0	0	0	1	1	0	0	0	0	0	0	0	0	0	0	0	0	0	1	1	0	0	0	0	0	0	0	1
specI_v2_Cluster419	2 Bacteria	1224 Proteobacteria	28211 Alphaproteobacteria	356 Rhizobiales	335928 Xanthobacteraceae	279 Xanthobacter	279 Xanthobacter sp. [C 91/126]	279 Xanthobacter sp. [C] v2_0419	4886.5	115.258	2	0	1	0	0	0	1	0	0	0	1	0	0	0	1	1	1	1	0	0	0	0	1	1	0	0	0	0	1	1	1	0	0	0	0	0	0	0	0
specI_v2_Cluster420	2 Bacteria	1224 Proteobacteria	1236 Gammaproteobacteria	135622 Alteromonadales	267888 Pseudoalteromonadaceae	53246 Pseudoalteromonas	267375 Pseudoalteromonas marina [C]	267375 Pseudoalteromonas marina [C] v2_0420	3902.33	109.134	3	0	0	0	0	0	0	0	0	0	0	0	1	0	0	0	1	1	1	1	1	0	0	1	1	1	1	1	0	1	0	1	0	0	0	1	0	0	0
specI_v2_Cluster421	2 Bacteria	1224 Proteobacteria	1236 Gammaproteobacteria	135622 Alteromonadales	267888 Pseudoalteromonadaceae	53246 Pseudoalteromonas	53246 Pseudoalteromonas sp. [C flavipulchra/piscicida]	53246 Pseudoalteromonas sp. [C] v2_0421	4420.5	407.678	4	0	1	1	0	0	1	1	0	1	0	1	0	0	0	0	0	0	0	0	0	0	0	0	1	1	1	0	1	0	0	0	0	0	0	0	0	0	0
specI_v2_Cluster422	2 Bacteria	1224 Proteobacteria	1236 Gammaproteobacteria	135622 Alteromonadales	NA Alteromonadales fam. [C Colwelliaceae/Pseudoalteromonadaceae]	NA Alteromonadales gen. [C Colwellia/Pseudoalteromonas]	NA Alteromonadales sp. [C Colwellia GOM-1096m/Pseudoalteromonas atlantica/Pseudoalteromonas undina]	NA Alteromonadales sp. [C] v2_0422	3748.4	222.226	10	0	1	1	0	0	0	0	0	0	0	0	1	0	0	0	1	1	1	1	1	0	0	1	1	1	1	1	0	1	0	1	0	0	0	1	0	0	0
specI_v2_Cluster423	2 Bacteria	1224 Proteobacteria	1236 Gammaproteobacteria	135625 Pasteurellales	712 Pasteurellaceae	724 Haemophilus	738 [Haemophilus] parasuis	738 [Haemophilus] parasuis v2_0423	2151.5	179.914	14	0	0	1	0	1	1	1	0	1	0	0	0	0	1	1	0	0	0	0	0	0	0	0	0	0	0	0	0	0	0	0	0	0	0	0	0	1	1
specI_v2_Cluster424	2 Bacteria	544448 Tenericutes	31969 Mollicutes	2085 Mycoplasmatales	2092 Mycoplasmataceae	2093 Mycoplasma	29555 Mycoplasma canis	29555 Mycoplasma canis v2_0424	677.4	5.63915	5	0	0	1	0	0	0	0	0	1	0	0	0	0	0	0	0	0	0	0	0	0	0	0	0	0	0	0	0	0	0	0	0	0	0	0	0	1	1
specI_v2_Cluster425	2 Bacteria	976 Bacteroidetes	117743 Flavobacteriia	200644 Flavobacteriales	49546 Flavobacteriaceae	308865 Elizabethkingia	308865 Elizabethkingia sp. [C anophelis/meningoseptica]	308865 Elizabethkingia sp. [C] v2_0425	3860.83	183.586	12	0	0	1	0	1	1	1	1	0	0	0	0	0	1	1	0	0	0	0	0	0	1	0	0	0	0	0	1	0	1	0	0	0	0	0	1	0	0
specI_v2_Cluster426	2 Bacteria	1224 Proteobacteria	1236 Gammaproteobacteria	1706369 Cellvibrionales	1706371 Cellvibrionaceae	447467 Simiduia	447471 Simiduia agarivorans	447471 Simiduia agarivorans v2_0426	3725.5	204.354	2	0	0	0	0	0	0	0	0	0	0	0	0	0	1	1	1	1	1	1	0	0	1	1	1	0	1	0	1	1	1	0	0	0	0	0	0	0	0
specI_v2_Cluster427	2 Bacteria	1224 Proteobacteria	28211 Alphaproteobacteria	356 Rhizobiales	82115 Rhizobiaceae	28105 Sinorhizobium	380 Sinorhizobium fredii	380 Sinorhizobium fredii v2_0427	5098.5	1529.47	2	0	0	1	0	0	1	1	1	0	1	0	0	1	1	1	0	0	1	1	0	0	1	0	0	0	0	0	1	0	0	0	0	0	0	1	0	0	0
specI_v2_Cluster428	2 Bacteria	1224 Proteobacteria	1236 Gammaproteobacteria	72274 Pseudomonadales	135621 Pseudomonadaceae	286 Pseudomonas	286 Pseudomonas sp. [C extremaustralis/veronii]	286 Pseudomonas sp. [C] v2_0428	5697	332.34	2	1	1	0	0	0	1	1	1	0	1	1	1	1	1	0	1	0	0	0	1	0	1	0	0	0	0	0	1	0	1	1	0	0	0	0	1	0	0
specI_v2_Cluster429	2 Bacteria	1239 Firmicutes	1737404 Tissierellia	1737405 Tissierellales	1570339 Peptoniphilaceae	165779 Anaerococcus	165779 Anaerococcus sp. [C obesiensis/vaginalis]	165779 Anaerococcus sp. [C] v2_0429	1921.5	152.028	2	0	0	1	0	0	1	0	0	0	1	0	0	0	0	0	0	0	0	0	0	0	0	0	0	0	0	0	0	0	0	0	0	0	0	0	0	1	0
specI_v2_Cluster430	2 Bacteria	201174 Actinobacteria	1760 Actinobacteria	2037 Actinomycetales	2049 Actinomycetaceae	1654 Actinomyces	1654 Actinomyces sp. [C oral taxon 181/ph3]	1654 Actinomyces sp. [C] v2_0430	1688.5	150.614	2	0	0	1	0	0	0	0	0	0	1	0	0	0	0	0	0	0	0	0	0	0	0	0	0	0	0	0	0	0	0	0	0	0	0	0	0	1	1
specI_v2_Cluster431	2 Bacteria	201174 Actinobacteria	1760 Actinobacteria	85006 Micrococcales	1268 Micrococcaceae	NA Micrococcaceae gen. [C Arthrobacter/Paenarthrobacter]	NA Micrococcaceae sp. [C Arthrobacter sp. Rue61a/Paenarthrobacter aurescens]	NA Micrococcaceae sp. [C] v2_0431	4221.5	152.028	2	1	1	0	0	0	1	1	1	0	1	0	0	1	0	0	0	0	0	0	0	0	0	0	0	0	0	0	0	0	1	1	1	0	1	1	1	0	0
specI_v2_Cluster432	2 Bacteria	544448 Tenericutes	31969 Mollicutes	2085 Mycoplasmatales	2092 Mycoplasmataceae	2093 Mycoplasma	2100 Mycoplasma hyorhinis	2100 Mycoplasma hyorhinis v2_0432	747.6	58.6711	5	0	0	1	1	0	0	1	1	0	0	0	0	0	0	0	1	1	0	0	0	1	1	0	0	0	0	0	1	1	0	0	0	0	0	0	0	0	1
specI_v2_Cluster433	2 Bacteria	1224 Proteobacteria	28216 Betaproteobacteria	206389 Rhodocyclales	75787 Rhodocyclaceae	378210 Methyloversatilis	1119528 Methyloversatilis discipulorum	1119528 Methyloversatilis discipulorum v2_0433	3820.5	0.707107	2	0	1	0	0	0	1	1	1	0	1	0	0	0	1	1	1	0	1	1	0	1	1	1	0	1	0	1	1	1	1	1	0	0	0	1	0	0	0
specI_v2_Cluster434	2 Bacteria	1239 Firmicutes	186801 Clostridia	68295 Thermoanaerobacterales	186814 Thermoanaerobacteraceae	129957 Carboxydothermus	129957 Carboxydothermus sp. [C ferrireducens/hydrogenoformans]	129957 Carboxydothermus sp. [C] v2_0434	2628.5	77.0746	2	0	1	0	0	0	1	0	0	0	0	0	0	0	0	0	0	0	0	0	0	0	0	0	0	0	0	1	0	0	0	1	0	0	0	1	0	0	0
specI_v2_Cluster435	2 Bacteria	1224 Proteobacteria	1236 Gammaproteobacteria	72274 Pseudomonadales	468 Moraxellaceae	469 Acinetobacter	62977 Acinetobacter sp. ADP1	62977 Acinetobacter sp. ADP1 v2_0435	3376.25	66.4147	4	1	0	0	0	0	1	0	1	0	1	0	0	1	1	1	1	0	0	1	1	0	1	0	1	0	0	1	1	0	0	0	1	0	1	0	0	0	0
specI_v2_Cluster436	2 Bacteria	1224 Proteobacteria	1236 Gammaproteobacteria	72274 Pseudomonadales	468 Moraxellaceae	469 Acinetobacter	202951 Acinetobacter bouvetii	202951 Acinetobacter bouvetii v2_0436	3116	131.522	2	1	1	1	0	0	1	0	0	0	1	1	1	0	1	1	1	0	0	0	0	1	1	0	0	0	0	1	1	0	0	1	1	0	1	1	0	0	0
specI_v2_Cluster437	2 Bacteria	1224 Proteobacteria	1236 Gammaproteobacteria	72274 Pseudomonadales	468 Moraxellaceae	469 Acinetobacter	202952 Acinetobacter gerneri	202952 Acinetobacter gerneri v2_0437	4183.33	138.428	3	1	1	1	0	0	1	0	0	0	1	0	0	0	1	1	1	0	0	0	0	0	1	0	0	0	0	1	1	0	0	0	0	0	0	0	0	0	1
specI_v2_Cluster438	2 Bacteria	1224 Proteobacteria	1236 Gammaproteobacteria	72274 Pseudomonadales	468 Moraxellaceae	469 Acinetobacter	202954 Acinetobacter tandoii	202954 Acinetobacter tandoii v2_0438	3890.33	107.286	3	NA	NA	NA	NA	NA	NA	NA	NA	NA	NA	NA	NA	NA	NA	NA	NA	NA	NA	NA	NA	NA	NA	NA	NA	NA	NA	NA	NA	NA	NA	NA	NA	NA	NA	NA	NA	NA	NA
specI_v2_Cluster439	2 Bacteria	1224 Proteobacteria	1236 Gammaproteobacteria	72274 Pseudomonadales	468 Moraxellaceae	469 Acinetobacter	202955 Acinetobacter tjernbergiae	202955 Acinetobacter tjernbergiae v2_0439	3460.33	85.6524	3	1	1	0	0	0	1	0	0	0	1	1	1	0	1	1	1	0	0	0	0	1	1	0	0	0	0	1	1	0	0	1	1	0	1	1	0	0	0
specI_v2_Cluster440	2 Bacteria	1224 Proteobacteria	1236 Gammaproteobacteria	72274 Pseudomonadales	468 Moraxellaceae	469 Acinetobacter	202956 Acinetobacter towneri	202956 Acinetobacter towneri v2_0440	2699	133.402	3	1	0	0	0	0	0	0	0	0	1	0	0	0	1	1	1	0	0	0	0	0	0	0	0	0	0	0	1	0	0	0	0	0	0	0	0	0	0
specI_v2_Cluster441	2 Bacteria	201174 Actinobacteria	1760 Actinobacteria	85010 Pseudonocardiales	2070 Pseudonocardiaceae	65496 Actinoalloteichus	65497 Actinoalloteichus cyanogriseus	65497 Actinoalloteichus cyanogriseus v2_0441	3375.5	2058.39	2	1	0	0	0	0	1	1	1	0	0	0	0	0	1	1	0	0	0	0	0	0	0	0	0	0	1	0	0	0	0	0	0	0	0	0	0	0	0
specI_v2_Cluster442	2 Bacteria	201174 Actinobacteria	1760 Actinobacteria	2037 Actinomycetales	2049 Actinomycetaceae	1653174 Actinotignum	59505 Actinotignum schaalii	59505 Actinotignum schaalii v2_0442	1587.5	125.158	2	0	0	1	0	0	0	0	0	0	1	0	0	0	0	0	0	0	0	0	0	0	0	0	0	0	0	0	0	0	0	0	0	0	0	0	0	1	1
specI_v2_Cluster443	2 Bacteria	201174 Actinobacteria	1760 Actinobacteria	2037 Actinomycetales	2049 Actinomycetaceae	1654 Actinomyces	52768 Actinomyces georgiae [C]	52768 Actinomyces georgiae [C] v2_0443	2455	364.871	3	0	0	1	0	0	1	0	0	0	1	0	0	0	0	0	0	0	0	0	0	0	0	0	0	0	0	0	0	0	0	0	0	0	0	0	0	1	1
specI_v2_Cluster444	2 Bacteria	1239 Firmicutes	91061 Bacilli	186826 Lactobacillales	186827 Aerococcaceae	1375 Aerococcus	1375 Aerococcus sp. [C urinaeequi/viridans]	1375 Aerococcus sp. [C] v2_0444	1845.67	111.545	3	0	0	1	0	0	1	1	0	1	1	1	1	1	1	0	0	0	0	0	0	0	0	0	0	0	0	0	0	0	0	0	1	0	0	0	0	1	1
specI_v2_Cluster445	2 Bacteria	201174 Actinobacteria	1760 Actinobacteria	85006 Micrococcales	85023 Microbacteriaceae	46352 Agrococcus	46352 Agrococcus sp. [C lahaulensis/pavilionensis]	46352 Agrococcus sp. [C] v2_0445	2686.5	205.768	2	1	1	0	0	0	0	0	0	0	1	0	0	0	0	0	0	1	0	0	0	0	0	0	0	0	0	0	0	0	1	0	0	0	0	0	0	0	1
specI_v2_Cluster446	2 Bacteria	201174 Actinobacteria	1760 Actinobacteria	85004 Bifidobacteriales	31953 Bifidobacteriaceae	419014 Alloscardovia	419015 Alloscardovia omnicolens	419015 Alloscardovia omnicolens v2_0446	1604	132.936	2	0	0	1	0	0	0	0	0	0	1	0	0	0	0	0	0	0	0	0	0	0	0	0	0	0	0	0	0	0	0	0	0	0	0	0	0	1	1
specI_v2_Cluster447	2 Bacteria	1239 Firmicutes	909932 Negativicutes	909929 Selenomonadales	1843490 Sporomusaceae	NA Sporomusaceae gen. [C Anaeroarcus/Anaeromusa]	NA Sporomusaceae sp. [C Anaeroarcus burkinensis/Anaeromusa acidaminophila]	NA Sporomusaceae sp. [C] v2_0447	3100.5	103.945	2	NA	NA	NA	NA	NA	NA	NA	NA	NA	NA	NA	NA	NA	NA	NA	NA	NA	NA	NA	NA	NA	NA	NA	NA	NA	NA	NA	NA	NA	NA	NA	NA	NA	NA	NA	NA	NA	NA
specI_v2_Cluster448	2 Bacteria	1224 Proteobacteria	1236 Gammaproteobacteria	135614 Xanthomonadales	32033 Xanthomonadaceae	490567 Arenimonas	370776 Arenimonas composti	370776 Arenimonas composti v2_0448	2837	84.8528	2	0	0	0	0	0	1	1	1	0	0	0	0	1	1	1	1	0	0	0	0	0	1	0	1	0	0	0	1	1	1	0	0	0	0	1	0	0	0
specI_v2_Cluster449	2 Bacteria	1224 Proteobacteria	1236 Gammaproteobacteria	135614 Xanthomonadales	32033 Xanthomonadaceae	490567 Arenimonas	498055 Arenimonas oryziterrae	498055 Arenimonas oryziterrae v2_0449	2877	96.1665	2	1	0	0	0	0	1	1	1	0	0	0	0	0	1	1	1	1	0	0	1	0	1	0	0	0	0	0	0	1	1	1	0	0	0	0	1	0	0
specI_v2_Cluster450	2 Bacteria	1224 Proteobacteria	28211 Alphaproteobacteria	204458 Caulobacterales	76892 Caulobacteraceae	76890 Asticcacaulis	347481 Asticcacaulis benevestitus	347481 Asticcacaulis benevestitus v2_0450	4435.5	334.462	2	1	0	0	0	0	1	0	0	0	1	1	0	0	0	0	0	0	0	0	0	0	0	0	0	0	0	0	0	0	0	0	0	0	0	0	1	0	0
specI_v2_Cluster451	2 Bacteria	1224 Proteobacteria	28211 Alphaproteobacteria	356 Rhizobiales	255475 Aurantimonadaceae	182269 Aurantimonas	182269 Aurantimonas sp. [C coralicida/manganoxydans]	182269 Aurantimonas sp. [C] v2_0451	3868	287.085	2	0	1	0	0	0	0	1	1	0	1	0	0	0	0	0	1	1	1	1	0	0	1	1	1	1	1	1	0	0	0	1	0	0	1	1	1	0	0
specI_v2_Cluster452	2 Bacteria	976 Bacteroidetes	200643 Bacteroidia	171549 Bacteroidales	815 Bacteroidaceae	816 Bacteroides	376804 Bacteroides barnesiae	376804 Bacteroides barnesiae v2_0452	3001	257.387	2	0	0	1	0	0	0	0	0	0	0	0	1	0	0	0	0	0	0	0	0	0	0	0	0	0	0	0	0	0	0	0	0	0	0	0	0	1	0
specI_v2_Cluster453	2 Bacteria	976 Bacteroidetes	200643 Bacteroidia	171549 Bacteroidales	815 Bacteroidaceae	816 Bacteroides	376806 Bacteroides gallinarum	376806 Bacteroides gallinarum v2_0453	3972	398.808	2	NA	NA	NA	NA	NA	NA	NA	NA	NA	NA	NA	NA	NA	NA	NA	NA	NA	NA	NA	NA	NA	NA	NA	NA	NA	NA	NA	NA	NA	NA	NA	NA	NA	NA	NA	NA	NA	NA
specI_v2_Cluster454	2 Bacteria	976 Bacteroidetes	200643 Bacteroidia	171549 Bacteroidales	815 Bacteroidaceae	816 Bacteroides	477666 Bacteroides graminisolvens	477666 Bacteroides graminisolvens v2_0454	3193.5	296.278	2	0	0	0	0	0	1	0	0	0	0	0	0	0	1	1	1	0	1	1	0	0	1	0	0	0	0	0	1	0	0	0	0	0	0	0	0	0	0
specI_v2_Cluster455	2 Bacteria	976 Bacteroidetes	200643 Bacteroidia	171549 Bacteroidales	815 Bacteroidaceae	816 Bacteroides	204516 Bacteroides massiliensis	204516 Bacteroides massiliensis v2_0455	4014.67	233.001	3	0	0	1	0	1	0	0	0	0	0	0	0	0	1	1	0	0	0	0	0	0	0	0	0	0	0	0	0	0	0	0	0	0	0	0	0	1	0
specI_v2_Cluster456	2 Bacteria	976 Bacteroidetes	200643 Bacteroidia	171549 Bacteroidales	815 Bacteroidaceae	816 Bacteroides	392838 Bacteroides propionicifaciens	392838 Bacteroides propionicifaciens v2_0456	2346	87.6812	2	0	0	0	0	0	1	1	0	0	0	0	1	0	1	0	1	0	0	0	0	0	1	0	0	0	0	0	0	0	0	0	0	0	0	0	0	0	0
specI_v2_Cluster457	2 Bacteria	976 Bacteroidetes	200643 Bacteroidia	171549 Bacteroidales	815 Bacteroidaceae	816 Bacteroides	310300 Bacteroides pyogenes	310300 Bacteroides pyogenes v2_0457	3205.67	377.714	6	0	0	1	0	0	0	0	0	1	1	0	1	0	0	0	0	0	0	0	0	0	0	0	0	0	0	0	0	0	0	0	0	0	0	0	0	1	1
specI_v2_Cluster458	2 Bacteria	976 Bacteroidetes	200643 Bacteroidia	171549 Bacteroidales	815 Bacteroidaceae	816 Bacteroides	291644 Bacteroides salyersiae	291644 Bacteroides salyersiae v2_0458	4474.67	227.122	3	0	0	1	0	0	0	0	0	0	0	0	0	0	0	0	0	0	0	0	0	0	0	0	0	0	0	0	0	0	0	0	0	0	0	0	0	1	0
specI_v2_Cluster459	2 Bacteria	1224 Proteobacteria	29547 Epsilonproteobacteria	213849 Campylobacterales	72294 Campylobacteraceae	194 Campylobacter	827 Campylobacter ureolyticus	827 Campylobacter ureolyticus v2_0459	1761.33	57.5702	3	0	0	1	0	1	1	0	0	0	1	0	0	0	0	0	0	0	0	0	0	0	0	0	0	0	0	0	0	0	0	0	0	0	0	0	0	1	1
specI_v2_Cluster460	2 Bacteria	201174 Actinobacteria	1760 Actinobacteria	85004 Bifidobacteriales	31953 Bifidobacteriaceae	1678 Bifidobacterium	35760 Bifidobacterium choerinum	35760 Bifidobacterium choerinum v2_0460	1621	100.817	3	NA	NA	NA	NA	NA	NA	NA	NA	NA	NA	NA	NA	NA	NA	NA	NA	NA	NA	NA	NA	NA	NA	NA	NA	NA	NA	NA	NA	NA	NA	NA	NA	NA	NA	NA	NA	NA	NA
specI_v2_Cluster461	2 Bacteria	201174 Actinobacteria	1760 Actinobacteria	85004 Bifidobacteriales	31953 Bifidobacteriaceae	1678 Bifidobacterium	1692 Bifidobacterium magnum	1692 Bifidobacterium magnum v2_0461	1486	71.8958	3	0	0	1	0	0	0	0	0	0	0	0	0	0	0	0	0	0	0	0	0	0	0	0	0	0	0	0	0	0	0	0	0	0	0	0	0	1	0
specI_v2_Cluster462	2 Bacteria	201174 Actinobacteria	1760 Actinobacteria	85004 Bifidobacteriales	31953 Bifidobacteriaceae	1678 Bifidobacterium	1693 Bifidobacterium minimum	1693 Bifidobacterium minimum v2_0462	1522.33	101.056	3	0	0	0	0	0	1	0	0	0	0	0	0	0	1	1	0	0	0	0	0	0	0	0	0	0	0	0	0	0	0	0	1	0	1	0	0	1	0
specI_v2_Cluster463	2 Bacteria	201174 Actinobacteria	1760 Actinobacteria	85004 Bifidobacteriales	31953 Bifidobacteriaceae	1678 Bifidobacterium	77635 Bifidobacterium subtile	77635 Bifidobacterium subtile v2_0463	2196.67	98.2768	3	0	0	0	0	0	0	0	0	0	1	0	1	1	1	1	0	0	0	0	0	0	0	0	0	0	0	0	0	0	0	0	0	0	0	0	0	1	0
specI_v2_Cluster464	2 Bacteria	201174 Actinobacteria	1760 Actinobacteria	85004 Bifidobacteriales	31953 Bifidobacteriaceae	1678 Bifidobacterium	1678 Bifidobacterium sp. [C thermacidophilum/thermophilum]	1678 Bifidobacterium sp. [C] v2_0464	1696.62	145.25	8	0	1	1	0	0	1	1	0	1	0	0	1	0	1	1	0	0	0	0	0	0	0	0	0	0	0	0	0	0	0	0	1	0	0	0	0	1	1
specI_v2_Cluster465	2 Bacteria	201174 Actinobacteria	1760 Actinobacteria	85004 Bifidobacteriales	31953 Bifidobacteriaceae	1678 Bifidobacterium	356829 Bifidobacterium tsurumiense	356829 Bifidobacterium tsurumiense v2_0465	1652	24.4336	3	0	0	1	0	0	1	0	0	0	0	0	1	0	0	0	0	0	0	0	0	0	0	0	0	0	0	0	0	0	0	1	0	0	0	0	1	1	0
specI_v2_Cluster466	2 Bacteria	1239 Firmicutes	186801 Clostridia	186802 Clostridiales	186803 Lachnospiraceae	572511 Blautia	418240 Blautia wexlerae	418240 Blautia wexlerae v2_0466	3617.67	437.915	3	0	0	1	0	0	0	0	0	0	0	0	0	0	0	0	0	0	0	0	0	0	0	0	0	0	0	0	0	0	0	0	0	0	0	0	0	1	0
specI_v2_Cluster467	2 Bacteria	1239 Firmicutes	91061 Bacilli	1385 Bacillales	186820 Listeriaceae	2755 Brochothrix	2756 Brochothrix thermosphacta	2756 Brochothrix thermosphacta v2_0467	2547.5	191.626	2	0	0	0	0	0	1	1	0	1	1	1	0	0	0	0	0	0	0	0	0	0	0	0	1	0	0	0	0	0	0	0	1	0	0	0	0	0	1
specI_v2_Cluster468	2 Bacteria	1224 Proteobacteria	28216 Betaproteobacteria	80840 Burkholderiales	119060 Burkholderiaceae	1822464 Paraburkholderia	1822464 Paraburkholderia sp. [C heleia/nodosa]	1822464 Paraburkholderia sp. [C] v2_0468	7444	890.955	2	0	0	1	0	0	1	1	1	0	0	1	0	1	1	1	0	0	0	0	0	0	0	0	0	0	0	0	0	0	0	0	0	0	0	0	0	0	0
specI_v2_Cluster469	2 Bacteria	1239 Firmicutes	186801 Clostridia	68295 Thermoanaerobacterales	543371 Thermoanaerobacterales Family III. Incertae Sedis	44000 Caldicellulosiruptor	44000 Caldicellulosiruptor sp. [C acetigenus/kristjanssonii/lactoaceticus]	44000 Caldicellulosiruptor sp. [C] v2_0469	2448	74.5453	3	0	1	0	0	0	1	0	1	0	1	1	0	1	0	0	1	0	0	0	0	0	0	0	1	0	0	1	0	0	0	1	0	0	1	1	0	0	0
specI_v2_Cluster470	2 Bacteria	1224 Proteobacteria	29547 Epsilonproteobacteria	213849 Campylobacterales	72294 Campylobacteraceae	194 Campylobacter	200 Campylobacter curvus [C]	200 Campylobacter curvus [C] v2_0470	2072	222.124	3	0	0	1	0	1	0	0	0	0	1	0	0	0	0	0	0	0	0	0	0	0	0	0	0	0	0	0	0	0	0	0	0	0	0	0	0	1	1
specI_v2_Cluster471	2 Bacteria	1224 Proteobacteria	29547 Epsilonproteobacteria	213849 Campylobacterales	72294 Campylobacteraceae	194 Campylobacter	28080 Campylobacter upsaliensis	28080 Campylobacter upsaliensis v2_0471	1750.67	80.102	3	0	0	1	0	1	0	0	0	0	0	0	0	0	0	0	0	0	0	0	0	0	0	0	0	0	0	1	0	0	0	0	0	0	0	0	0	1	0
specI_v2_Cluster472	2 Bacteria	1224 Proteobacteria	28216 Betaproteobacteria	206351 Neisseriales	1499392 Chromobacteriaceae	535 Chromobacterium	394935 Chromobacterium haemolyticum	394935 Chromobacterium haemolyticum v2_0472	4297.5	82.7315	2	0	0	1	0	0	0	1	1	0	0	0	0	0	1	1	1	1	0	0	0	1	1	0	0	0	0	0	1	1	0	0	0	0	0	0	0	0	0
specI_v2_Cluster473	2 Bacteria	1239 Firmicutes	526524 Erysipelotrichia	526525 Erysipelotrichales	128827 Erysipelotrichaceae	1505663 Erysipelatoclostridium	341225 [Clostridium] saccharogumia	341225 [Clostridium] saccharogumia v2_0473	3078.5	255.266	2	0	0	1	0	0	0	0	0	0	1	0	0	0	0	0	0	0	0	0	0	0	0	0	0	0	0	0	0	0	0	0	0	0	0	0	0	1	0
specI_v2_Cluster474	2 Bacteria	1239 Firmicutes	186801 Clostridia	186802 Clostridiales	541000 Ruminococcaceae	1508657 Ruminiclostridium	1510 [Clostridium] stercorarium	1510 [Clostridium] stercorarium v2_0474	2690.5	75.6604	2	0	0	0	0	0	1	1	0	0	0	0	0	0	1	0	0	0	0	0	0	0	0	0	0	0	0	0	0	0	0	0	0	0	0	0	0	0	0
specI_v2_Cluster475	2 Bacteria	1239 Firmicutes	186801 Clostridia	186802 Clostridiales	31979 Clostridiaceae	1485 Clostridium	1519 Clostridium tyrobutyricum	1519 Clostridium tyrobutyricum v2_0475	3076.2	41.4632	5	0	0	0	1	0	1	1	1	1	0	1	1	0	1	1	1	0	0	0	0	0	0	0	0	0	0	0	1	1	1	0	0	0	0	1	0	0	0
specI_v2_Cluster476	2 Bacteria	201174 Actinobacteria	1760 Actinobacteria	85007 Corynebacteriales	1653 Corynebacteriaceae	1716 Corynebacterium	1721 Corynebacterium callunae	1721 Corynebacterium callunae v2_0476	2639	2.82843	2	0	0	0	0	0	1	0	0	0	1	0	0	0	1	1	0	0	0	0	0	1	1	0	0	0	0	0	1	0	0	0	1	0	1	0	0	0	1
specI_v2_Cluster477	2 Bacteria	201174 Actinobacteria	1760 Actinobacteria	85007 Corynebacteriales	1653 Corynebacteriaceae	1716 Corynebacterium	225326 Corynebacterium halotolerans	225326 Corynebacterium halotolerans v2_0477	2844	16.9706	2	NA	NA	NA	NA	NA	NA	NA	NA	NA	NA	NA	NA	NA	NA	NA	NA	NA	NA	NA	NA	NA	NA	NA	NA	NA	NA	NA	NA	NA	NA	NA	NA	NA	NA	NA	NA	NA	NA
specI_v2_Cluster478	2 Bacteria	201174 Actinobacteria	1760 Actinobacteria	85007 Corynebacteriales	1653 Corynebacteriaceae	1716 Corynebacterium	37637 Corynebacterium pseudodiphtheriticum [C]	37637 Corynebacterium pseudodiphtheriticum [C] v2_0478	2076.25	68.5681	4	0	0	1	0	0	1	0	0	0	1	0	0	0	0	0	0	0	0	0	0	0	0	0	0	0	0	0	0	0	0	0	0	0	0	0	0	1	1
specI_v2_Cluster479	2 Bacteria	1297 Deinococcus-Thermus	188787 Deinococci	118964 Deinococcales	183710 Deinococcaceae	1298 Deinococcus	317577 Deinococcus ficus [C]	317577 Deinococcus ficus [C] v2_0479	3761	165.463	2	1	0	1	0	0	1	0	1	0	1	1	0	0	1	1	1	0	0	0	0	0	1	0	0	0	0	0	1	0	0	0	0	0	0	0	0	0	0
specI_v2_Cluster480	2 Bacteria	1297 Deinococcus-Thermus	188787 Deinococci	118964 Deinococcales	183710 Deinococcaceae	1298 Deinococcus	68910 Deinococcus murrayi [C]	68910 Deinococcus murrayi [C] v2_0480	2653.5	28.9914	2	1	1	1	0	0	1	0	0	0	1	0	0	1	0	0	0	0	0	0	0	0	0	0	0	0	0	1	0	0	0	1	1	0	1	1	0	0	0
specI_v2_Cluster481	2 Bacteria	1297 Deinococcus-Thermus	188787 Deinococci	118964 Deinococcales	183710 Deinococcaceae	1298 Deinococcus	1299 Deinococcus radiodurans	1299 Deinococcus radiodurans v2_0481	3012.67	16.2891	3	0	0	0	0	0	1	0	1	0	1	0	0	0	1	1	0	0	0	0	0	0	0	0	0	0	0	0	0	0	0	0	0	0	0	0	0	0	0
specI_v2_Cluster482	2 Bacteria	1224 Proteobacteria	28221 Deltaproteobacteria	213118 Desulfobacterales	213119 Desulfobacteraceae	218207 Desulfatibacillum	218207 Desulfatibacillum sp. [C aliphaticivorans/alkenivorans]	218207 Desulfatibacillum sp. [C] v2_0482	5172.5	204.354	2	1	1	0	0	0	0	0	0	0	0	0	0	0	0	0	1	1	1	1	0	0	1	1	1	1	1	0	0	1	1	0	0	0	0	0	0	0	0
specI_v2_Cluster483	2 Bacteria	1224 Proteobacteria	28221 Deltaproteobacteria	213115 Desulfovibrionales	194924 Desulfovibrionaceae	872 Desulfovibrio	872 Desulfovibrio sp. [C acrylicus/desulfuricans]	872 Desulfovibrio sp. [C] v2_0483	3007	127.279	2	1	1	0	0	0	0	0	0	0	0	0	0	0	0	0	1	1	1	1	0	0	0	1	1	0	1	0	1	1	1	0	0	0	0	0	0	1	0
specI_v2_Cluster484	2 Bacteria	1224 Proteobacteria	28221 Deltaproteobacteria	213115 Desulfovibrionales	194924 Desulfovibrionaceae	872 Desulfovibrio	873 Desulfovibrio africanus	873 Desulfovibrio africanus v2_0484	3735.67	101.081	3	1	1	0	0	0	0	1	1	0	0	0	0	1	1	1	1	1	1	1	1	0	0	1	1	0	1	1	0	0	1	1	0	1	0	0	1	0	0
specI_v2_Cluster485	2 Bacteria	1224 Proteobacteria	28221 Deltaproteobacteria	213115 Desulfovibrionales	194924 Desulfovibrionaceae	872 Desulfovibrio	879 Desulfovibrio gigas	879 Desulfovibrio gigas v2_0485	3286.5	50.2046	2	0	1	0	0	0	1	0	0	0	0	0	0	0	1	1	1	0	0	0	0	0	0	0	0	0	0	1	0	0	0	1	0	0	0	1	0	0	0
specI_v2_Cluster486	2 Bacteria	1224 Proteobacteria	28221 Deltaproteobacteria	213115 Desulfovibrionales	194924 Desulfovibrionaceae	872 Desulfovibrio	191026 Desulfovibrio hydrothermalis	191026 Desulfovibrio hydrothermalis v2_0486	3427.5	311.834	2	0	0	0	0	0	0	0	0	0	0	0	0	0	0	0	1	1	1	1	0	0	0	1	1	0	0	0	0	0	0	0	0	0	0	0	0	0	0
specI_v2_Cluster487	2 Bacteria	1224 Proteobacteria	1236 Gammaproteobacteria	135619 Oceanospirillales	224379 Hahellaceae	305899 Endozoicomonas	305900 Endozoicomonas elysicola	305900 Endozoicomonas elysicola v2_0487	4376.5	173.241	2	0	1	1	0	0	0	0	0	0	0	0	0	0	0	0	1	1	1	1	0	0	0	1	1	0	0	0	0	0	0	0	0	0	0	0	0	1	0
specI_v2_Cluster488	2 Bacteria	1239 Firmicutes	91061 Bacilli	186826 Lactobacillales	81852 Enterococcaceae	1350 Enterococcus	44008 Enterococcus cecorum	44008 Enterococcus cecorum v2_0488	2422.67	76.8462	3	0	0	1	0	0	1	1	0	1	1	0	0	0	1	1	0	0	0	0	0	0	0	0	0	0	0	0	0	0	0	0	0	0	0	0	0	1	0
specI_v2_Cluster489	2 Bacteria	1239 Firmicutes	91061 Bacilli	186826 Lactobacillales	81852 Enterococcaceae	1350 Enterococcus	1355 Enterococcus columbae	1355 Enterococcus columbae v2_0489	2357.67	69.6372	3	0	0	1	0	0	0	1	0	1	0	0	0	0	0	0	0	0	0	0	0	0	0	0	0	0	0	0	0	0	0	0	0	0	0	0	0	1	1
specI_v2_Cluster490	2 Bacteria	1239 Firmicutes	91061 Bacilli	186826 Lactobacillales	186827 Aerococcaceae	171412 Eremococcus	88132 Eremococcus coleocola	88132 Eremococcus coleocola v2_0490	1813	62.2254	2	0	0	1	0	0	1	0	0	0	1	0	0	0	0	0	0	0	0	0	1	0	0	0	1	0	0	0	0	0	0	0	0	0	0	1	0	1	1
specI_v2_Cluster491	2 Bacteria	976 Bacteroidetes	117743 Flavobacteriia	200644 Flavobacteriales	49546 Flavobacteriaceae	237 Flavobacterium	498301 Flavobacterium rivuli	498301 Flavobacterium rivuli v2_0491	3818.5	115.258	2	0	1	0	0	0	0	0	1	0	0	0	0	0	1	1	0	0	0	0	0	0	1	0	0	0	0	0	0	0	0	0	0	0	0	0	0	0	0
specI_v2_Cluster492	2 Bacteria	976 Bacteroidetes	117743 Flavobacteriia	200644 Flavobacteriales	49546 Flavobacteriaceae	237 Flavobacterium	426226 Flavobacterium subsaxonicum	426226 Flavobacterium subsaxonicum v2_0492	3843.5	23.3345	2	0	1	0	0	0	0	0	0	0	0	0	0	0	1	0	0	0	0	0	0	0	0	0	0	0	0	0	0	0	0	0	0	0	0	0	0	0	0
specI_v2_Cluster493	2 Bacteria	976 Bacteroidetes	117743 Flavobacteriia	200644 Flavobacteriales	49546 Flavobacteriaceae	237 Flavobacterium	350894 Flavobacterium suncheonense	350894 Flavobacterium suncheonense v2_0493	2590.5	68.5894	2	1	0	0	0	0	1	1	1	0	0	0	0	0	1	1	0	0	0	0	0	0	0	0	0	0	0	0	0	0	0	0	0	0	0	0	0	0	1
specI_v2_Cluster494	2 Bacteria	1224 Proteobacteria	1236 Gammaproteobacteria	135622 Alteromonadales	72275 Alteromonadaceae	89404 Glaciecola	56807 Glaciecola pallidula	56807 Glaciecola pallidula v2_0494	3964.5	167.584	2	0	0	0	0	0	0	0	0	0	0	0	0	0	0	0	1	1	1	0	1	0	0	1	1	1	1	1	0	1	1	0	0	1	0	0	0	0	0
specI_v2_Cluster495	2 Bacteria	201174 Actinobacteria	1760 Actinobacteria	85007 Corynebacteriales	85026 Gordoniaceae	2053 Gordonia	53427 Gordonia hirsuta	53427 Gordonia hirsuta v2_0495	3226	60.8112	2	0	0	0	0	0	1	0	0	0	0	0	0	0	1	1	1	0	0	0	0	0	0	0	0	0	0	0	0	0	0	0	0	0	0	0	0	0	0
specI_v2_Cluster496	2 Bacteria	1224 Proteobacteria	1236 Gammaproteobacteria	135619 Oceanospirillales	28256 Halomonadaceae	2745 Halomonas	258591 Halomonas anticariensis	258591 Halomonas anticariensis v2_0496	4641	206.475	2	0	0	0	0	0	0	0	0	0	0	0	0	0	0	0	0	0	0	0	0	0	0	0	0	0	1	0	0	0	0	0	0	0	0	0	0	0	0
specI_v2_Cluster497	2 Bacteria	1224 Proteobacteria	28211 Alphaproteobacteria	362534 Kordiimonadales	1331809 Kordiimonadaceae	288021 Kordiimonas	288022 Kordiimonas gwangyangensis	288022 Kordiimonas gwangyangensis v2_0497	3956	465.276	2	1	0	0	0	0	0	1	1	0	0	0	0	0	1	0	1	1	0	0	0	0	1	1	1	0	0	1	0	1	0	1	0	0	0	1	0	0	0
specI_v2_Cluster498	2 Bacteria	1239 Firmicutes	91061 Bacilli	186826 Lactobacillales	33958 Lactobacillaceae	1578 Lactobacillus	228229 Lactobacillus saerimneri	228229 Lactobacillus saerimneri v2_0498	1641.5	85.5599	2	0	0	1	0	0	0	1	0	1	0	0	0	0	0	0	0	0	0	0	0	0	0	0	0	0	0	0	0	0	0	0	0	0	0	0	0	1	0
specI_v2_Cluster499	2 Bacteria	1224 Proteobacteria	28216 Betaproteobacteria	206351 Neisseriales	1499392 Chromobacteriaceae	168470 Laribacter	168471 Laribacter hongkongensis	168471 Laribacter hongkongensis v2_0499	3047	408.708	2	0	0	1	0	1	1	0	0	0	0	0	0	0	1	1	1	0	1	1	0	0	1	0	0	0	0	1	1	0	0	0	0	0	0	0	0	0	0
specI_v2_Cluster500	2 Bacteria	32066 Fusobacteria	203490 Fusobacteriia	203491 Fusobacteriales	1129771 Leptotrichiaceae	32067 Leptotrichia	157687 Leptotrichia wadei	157687 Leptotrichia wadei v2_0500	2265	56.5685	2	0	0	1	0	0	0	0	0	0	1	0	0	0	0	0	0	0	1	1	0	0	0	0	0	0	0	0	0	0	0	0	0	0	0	0	0	1	1
specI_v2_Cluster501	2 Bacteria	1224 Proteobacteria	28211 Alphaproteobacteria	204455 Rhodobacterales	31989 Rhodobacteraceae	245186 Loktanella	278132 Loktanella hongkongensis	278132 Loktanella hongkongensis v2_0501	3007	31.1127	2	0	1	0	0	0	0	0	0	1	0	0	0	0	1	1	1	1	1	1	1	1	1	1	1	1	1	1	1	1	1	1	0	0	1	1	1	0	0
specI_v2_Cluster502	2 Bacteria	1239 Firmicutes	909932 Negativicutes	909929 Selenomonadales	1843491 Selenomonadaceae	158846 Megamonas	158846 Megamonas sp. [C funiformis/rupellensis]	158846 Megamonas sp. [C] v2_0502	2401	260.215	2	0	0	1	0	0	0	0	0	0	0	0	0	0	1	1	0	0	0	0	0	0	0	0	0	0	0	0	0	0	0	0	0	0	0	1	0	1	0
specI_v2_Cluster503	2 Bacteria	201174 Actinobacteria	1760 Actinobacteria	85007 Corynebacteriales	1762 Mycobacteriaceae	1763 Mycobacterium	46351 Mycobacterium hassiacum	46351 Mycobacterium hassiacum v2_0503	4901.5	152.028	2	0	0	1	0	0	1	1	0	0	0	0	0	0	1	0	0	0	0	0	0	0	0	0	0	0	1	0	0	0	0	0	0	0	0	1	0	0	0
specI_v2_Cluster504	2 Bacteria	1239 Firmicutes	91061 Bacilli	186826 Lactobacillales	81850 Leuconostocaceae	46254 Oenococcus	1247 Oenococcus oeni	1247 Oenococcus oeni v2_0504	1702.89	86.5501	57	0	0	0	1	0	1	1	1	0	1	1	1	1	1	0	0	0	0	0	0	0	1	0	0	0	0	0	0	0	0	1	1	0	1	0	0	0	1
specI_v2_Cluster505	2 Bacteria	1224 Proteobacteria	28216 Betaproteobacteria	80840 Burkholderiales	506 Alcaligenaceae	90243 Oligella	90245 Oligella urethralis	90245 Oligella urethralis v2_0505	2119.5	53.033	2	0	0	1	0	0	1	0	0	0	1	0	0	0	1	0	0	0	0	0	0	0	0	0	0	0	0	0	0	0	0	0	0	0	0	0	0	0	0
specI_v2_Cluster506	2 Bacteria	1239 Firmicutes	91061 Bacilli	1385 Bacillales	186822 Paenibacillaceae	44249 Paenibacillus	44249 Paenibacillus sp. [C massiliensis/panacisoli]	44249 Paenibacillus sp. [C] v2_0506	5275	38.5097	3	1	0	1	0	0	1	1	1	0	1	1	0	1	0	0	0	0	0	0	0	0	1	0	0	0	0	0	1	0	0	0	0	0	0	0	0	0	0
specI_v2_Cluster507	2 Bacteria	1224 Proteobacteria	1236 Gammaproteobacteria	135625 Pasteurellales	712 Pasteurellaceae	745 Pasteurella	758 [Pasteurella] pneumotropica	758 [Pasteurella] pneumotropica v2_0507	2136	108.894	2	0	0	1	0	0	1	0	0	0	0	0	0	0	0	0	0	0	0	0	0	0	0	0	0	0	0	0	0	0	0	0	0	0	0	0	0	1	1
specI_v2_Cluster508	2 Bacteria	1239 Firmicutes	909932 Negativicutes	909929 Selenomonadales	1843490 Sporomusaceae	365348 Pelosinus	365349 Pelosinus fermentans	365349 Pelosinus fermentans v2_0508	4762.2	68.9181	5	0	1	0	0	0	1	1	1	0	1	0	0	0	1	1	1	0	0	0	0	0	1	0	0	0	0	0	1	0	1	0	0	0	0	0	0	0	0
specI_v2_Cluster509	2 Bacteria	1239 Firmicutes	1737404 Tissierellia	1737405 Tissierellales	1570339 Peptoniphilaceae	162289 Peptoniphilus	33031 Peptoniphilus lacrimalis [C]	33031 Peptoniphilus lacrimalis [C] v2_0509	1693.67	68.6756	3	0	0	1	0	0	1	0	0	0	1	0	0	0	0	0	0	0	0	0	0	0	0	0	0	0	0	0	0	0	0	0	0	0	0	0	0	1	0
specI_v2_Cluster510	2 Bacteria	976 Bacteroidetes	200643 Bacteroidia	171549 Bacteroidales	171551 Porphyromonadaceae	836 Porphyromonas	28115 Porphyromonas macacae	28115 Porphyromonas macacae v2_0510	1990.8	216.891	5	0	0	1	0	0	0	0	0	0	0	0	0	0	0	0	0	0	0	0	0	0	0	0	0	0	0	0	0	0	0	0	0	0	0	0	0	1	1
specI_v2_Cluster511	2 Bacteria	976 Bacteroidetes	200643 Bacteroidia	171549 Bacteroidales	171552 Prevotellaceae	838 Prevotella	77768 Prevotella albensis	77768 Prevotella albensis v2_0511	2417.5	232.638	2	0	0	0	0	0	1	1	0	1	0	1	1	0	0	0	0	0	0	0	0	0	0	0	0	0	0	0	0	0	0	0	0	0	0	0	0	1	1
specI_v2_Cluster512	2 Bacteria	976 Bacteroidetes	200643 Bacteroidia	171549 Bacteroidales	171552 Prevotellaceae	838 Prevotella	419005 Prevotella amnii	419005 Prevotella amnii v2_0512	2123	87.7306	4	0	0	1	0	0	0	0	0	0	1	0	0	0	0	0	0	0	0	0	0	0	0	0	0	0	0	0	0	0	0	0	0	0	0	0	0	1	1
specI_v2_Cluster513	2 Bacteria	976 Bacteroidetes	200643 Bacteroidia	171549 Bacteroidales	171552 Prevotellaceae	838 Prevotella	28128 Prevotella corporis	28128 Prevotella corporis v2_0513	2470.5	262.337	2	0	0	0	0	0	1	0	0	0	1	0	0	0	0	0	0	0	0	0	0	0	0	0	0	0	0	0	0	0	0	0	0	0	0	0	0	1	1
specI_v2_Cluster514	2 Bacteria	976 Bacteroidetes	200643 Bacteroidia	171549 Bacteroidales	171552 Prevotellaceae	838 Prevotella	28129 Prevotella denticola	28129 Prevotella denticola v2_0514	2455.4	209.243	5	0	0	1	0	0	0	0	0	0	1	0	1	1	0	0	0	0	1	1	0	0	0	0	0	0	0	0	0	0	0	0	0	0	0	0	0	1	1
specI_v2_Cluster515	2 Bacteria	976 Bacteroidetes	200643 Bacteroidia	171549 Bacteroidales	171552 Prevotellaceae	838 Prevotella	28131 Prevotella intermedia	28131 Prevotella intermedia v2_0515	2125.67	175.232	3	0	0	1	0	0	0	0	0	0	1	0	1	1	0	0	0	0	1	1	0	0	0	0	0	0	0	0	0	0	0	0	0	0	0	0	0	1	1
specI_v2_Cluster516	2 Bacteria	976 Bacteroidetes	200643 Bacteroidia	171549 Bacteroidales	171552 Prevotellaceae	838 Prevotella	840 Prevotella loescheii [C]	840 Prevotella loescheii [C] v2_0516	2955	371.889	4	0	0	1	0	0	0	0	0	0	1	0	1	1	0	0	0	0	0	0	0	0	0	0	0	0	0	0	0	0	0	0	0	0	0	0	0	1	1
specI_v2_Cluster517	2 Bacteria	976 Bacteroidetes	200643 Bacteroidia	171549 Bacteroidales	171552 Prevotellaceae	838 Prevotella	439703 Prevotella maculosa	439703 Prevotella maculosa v2_0517	2672.67	200.762	3	0	0	1	0	0	0	0	0	0	1	0	1	1	0	0	0	0	0	0	0	0	0	0	0	0	0	0	0	0	0	0	0	0	0	0	0	1	1
specI_v2_Cluster518	2 Bacteria	976 Bacteroidetes	200643 Bacteroidia	171549 Bacteroidales	171552 Prevotellaceae	838 Prevotella	189723 Prevotella micans	189723 Prevotella micans v2_0518	1996	168.291	2	0	0	1	0	0	0	0	0	0	1	0	1	1	0	0	0	0	0	0	0	0	0	0	0	0	0	0	0	0	0	0	0	0	0	0	0	1	1
specI_v2_Cluster519	2 Bacteria	976 Bacteroidetes	200643 Bacteroidia	171549 Bacteroidales	171552 Prevotellaceae	838 Prevotella	425941 Prevotella nanceiensis [C]	425941 Prevotella nanceiensis [C] v2_0519	1628.33	909.75	3	0	0	1	0	0	0	0	0	0	1	0	1	1	0	0	0	0	1	1	0	0	0	0	0	0	0	0	0	0	0	0	0	0	0	0	0	1	1
specI_v2_Cluster520	2 Bacteria	976 Bacteroidetes	200643 Bacteroidia	171549 Bacteroidales	171552 Prevotellaceae	838 Prevotella	28135 Prevotella oris	28135 Prevotella oris v2_0520	2840.25	397.953	4	0	0	1	0	0	0	0	0	0	1	0	1	1	0	0	0	0	1	1	0	0	0	0	0	0	0	0	0	0	0	0	0	0	0	0	0	1	1
specI_v2_Cluster521	2 Bacteria	976 Bacteroidetes	200643 Bacteroidia	171549 Bacteroidales	171552 Prevotellaceae	838 Prevotella	185294 Prevotella paludivivens	185294 Prevotella paludivivens v2_0521	2821.5	125.158	2	1	0	0	0	0	1	1	0	0	0	0	0	0	1	1	1	0	0	0	0	0	1	0	0	0	0	1	1	1	0	0	0	0	0	0	0	0	0
specI_v2_Cluster522	2 Bacteria	976 Bacteroidetes	200643 Bacteroidia	171549 Bacteroidales	171552 Prevotellaceae	838 Prevotella	386414 Prevotella timonensis	386414 Prevotella timonensis v2_0522	2545.2	227.455	5	0	0	1	0	0	1	0	0	0	1	0	1	0	0	0	0	0	0	0	0	0	0	0	0	0	0	0	0	0	0	0	0	0	0	0	0	1	1
specI_v2_Cluster523	2 Bacteria	976 Bacteroidetes	200643 Bacteroidia	171549 Bacteroidales	171552 Prevotellaceae	838 Prevotella	28137 Prevotella veroralis	28137 Prevotella veroralis v2_0523	2695.33	395.894	3	0	0	1	0	0	0	0	0	0	1	0	1	1	0	0	0	0	1	1	0	0	0	0	0	0	0	0	0	0	0	0	0	0	0	0	0	1	1
specI_v2_Cluster524	2 Bacteria	1224 Proteobacteria	1236 Gammaproteobacteria	72274 Pseudomonadales	135621 Pseudomonadaceae	286 Pseudomonas	157784 Pseudomonas thermotolerans	157784 Pseudomonas thermotolerans v2_0524	3435	32.5269	2	0	0	0	0	0	1	1	0	0	1	0	1	0	0	0	0	0	0	0	0	0	0	0	0	0	0	1	0	0	0	0	0	0	0	1	0	0	0
specI_v2_Cluster525	2 Bacteria	976 Bacteroidetes	768503 Cytophagia	768507 Cytophagales	89373 Cytophagaceae	336827 Rhodonellum	336828 Rhodonellum psychrophilum	336828 Rhodonellum psychrophilum v2_0525	4529.5	576.292	2	0	1	0	0	0	0	0	0	0	0	0	0	0	0	0	1	0	0	0	0	1	1	0	0	0	1	0	1	1	0	1	0	1	0	0	0	0	0
specI_v2_Cluster526	2 Bacteria	201174 Actinobacteria	1760 Actinobacteria	85010 Pseudonocardiales	2070 Pseudonocardiaceae	596495 Sciscionella	508770 Sciscionella marina [C]	508770 Sciscionella marina [C] v2_0526	7391	644.881	2	1	0	0	0	0	1	1	1	0	0	0	0	0	0	0	0	0	0	0	0	0	1	0	0	0	0	0	1	0	0	0	0	0	0	0	0	0	0
specI_v2_Cluster527	2 Bacteria	1239 Firmicutes	909932 Negativicutes	909929 Selenomonadales	1843491 Selenomonadaceae	970 Selenomonas	671224 Selenomonas artemidis [C]	671224 Selenomonas artemidis [C] v2_0527	2289.75	158.824	4	0	0	1	0	0	0	0	0	0	0	0	0	0	0	0	1	0	1	1	1	0	0	1	1	1	1	1	0	0	0	0	0	0	0	1	0	0	1
specI_v2_Cluster528	2 Bacteria	1239 Firmicutes	909932 Negativicutes	909929 Selenomonadales	1843491 Selenomonadaceae	970 Selenomonas	416586 Selenomonas bovis	416586 Selenomonas bovis v2_0528	2179.5	85.5599	2	NA	NA	NA	NA	NA	NA	NA	NA	NA	NA	NA	NA	NA	NA	NA	NA	NA	NA	NA	NA	NA	NA	NA	NA	NA	NA	NA	NA	NA	NA	NA	NA	NA	NA	NA	NA	NA	NA
specI_v2_Cluster529	2 Bacteria	1224 Proteobacteria	1236 Gammaproteobacteria	1775403 Nevskiales	568386 Sinobacteraceae	413435 Solimonas	254408 Solimonas variicoloris	254408 Solimonas variicoloris v2_0529	3594	NA	1	0	0	0	0	0	1	1	1	0	0	1	0	1	1	1	1	0	0	0	0	0	1	0	0	0	0	0	0	0	1	0	0	0	0	0	0	0	0
specI_v2_Cluster530	2 Bacteria	1224 Proteobacteria	1236 Gammaproteobacteria	1775403 Nevskiales	568386 Sinobacteraceae	413435 Solimonas	415849 Solimonas flava	415849 Solimonas flava v2_0530	3797	NA	1	0	0	0	0	0	1	1	1	0	0	1	0	1	1	1	1	0	0	0	0	0	1	0	0	0	0	0	0	0	1	0	0	0	0	0	0	0	0
specI_v2_Cluster531	2 Bacteria	1239 Firmicutes	526524 Erysipelotrichia	526525 Erysipelotrichales	128827 Erysipelotrichaceae	123375 Solobacterium	102148 Solobacterium moorei	102148 Solobacterium moorei v2_0531	2238.5	226.981	2	0	0	1	0	0	0	0	0	0	1	0	0	0	0	0	0	0	1	0	0	0	0	0	0	0	0	0	0	0	0	0	0	0	0	0	0	1	1
specI_v2_Cluster532	2 Bacteria	1239 Firmicutes	91061 Bacilli	1385 Bacillales	186821 Sporolactobacillaceae	2077 Sporolactobacillus	444463 Sporolactobacillus vineae	444463 Sporolactobacillus vineae v2_0532	2601	8.48528	2	0	0	0	0	0	1	1	1	0	0	0	0	0	1	1	0	0	0	0	0	0	0	0	0	0	0	0	0	0	0	0	0	0	0	0	0	0	1
specI_v2_Cluster533	2 Bacteria	1239 Firmicutes	909932 Negativicutes	909929 Selenomonadales	1843490 Sporomusaceae	2375 Sporomusa	2378 Sporomusa ovata	2378 Sporomusa ovata v2_0533	5151.5	147.785	2	0	0	0	0	0	0	0	0	0	0	0	0	0	0	0	1	0	0	0	0	1	1	0	0	0	1	0	0	1	0	0	0	0	0	0	0	0	0
specI_v2_Cluster534	2 Bacteria	1239 Firmicutes	91061 Bacilli	186826 Lactobacillales	1300 Streptococcaceae	1301 Streptococcus	1301 Streptococcus sp. [C agalactiae/hyovaginalis]	1301 Streptococcus sp. [C] v2_0534	2115.5	126.572	2	0	0	0	0	0	0	0	0	1	1	0	1	0	1	1	0	0	0	0	0	0	0	0	0	0	0	0	0	0	0	0	1	0	0	0	0	1	1
specI_v2_Cluster535	2 Bacteria	1239 Firmicutes	91061 Bacilli	186826 Lactobacillales	1300 Streptococcaceae	1301 Streptococcus	313439 Streptococcus massiliensis	313439 Streptococcus massiliensis v2_0535	1837.5	23.3345	2	0	0	1	0	0	0	0	0	0	0	0	0	0	1	1	0	0	0	0	0	0	0	0	0	0	0	0	0	0	0	0	0	0	0	0	0	1	1
specI_v2_Cluster536	2 Bacteria	1224 Proteobacteria	28211 Alphaproteobacteria	204441 Rhodospirillales	41295 Rhodospirillaceae	168934 Thalassospira	168934 Thalassospira sp. [C permensis/xiamenensis]	168934 Thalassospira sp. [C] v2_0536	4346.5	67.1751	2	1	0	0	0	0	0	0	0	0	0	0	0	0	1	1	1	1	1	1	0	0	1	1	1	1	1	1	0	1	1	1	0	0	0	1	0	0	0
specI_v2_Cluster537	2 Bacteria	1224 Proteobacteria	28216 Betaproteobacteria	206389 Rhodocyclales	75787 Rhodocyclaceae	33057 Thauera	76112 Thauera linaloolentis	76112 Thauera linaloolentis v2_0537	3733	155.563	2	0	0	0	0	0	1	1	0	0	0	0	0	0	1	1	1	0	0	0	0	0	1	0	0	0	0	0	0	0	1	1	1	0	1	0	0	0	0
specI_v2_Cluster538	2 Bacteria	40117 Nitrospirae	203693 Nitrospira	189778 Nitrospirales	189779 Nitrospiraceae	28261 Thermodesulfovibrio	28261 Thermodesulfovibrio sp. [C islandicus/yellowstonii]	28261 Thermodesulfovibrio sp. [C] v2_0538	2088	7.07107	2	0	0	0	0	0	0	0	0	0	0	0	0	0	0	0	1	0	1	1	1	0	0	1	1	1	1	1	0	0	0	1	0	0	0	1	0	0	0
specI_v2_Cluster539	2 Bacteria	200918 Thermotogae	188708 Thermotogae	2419 Thermotogales	188709 Thermotogaceae	1643951 Pseudothermotoga	57487 Pseudothermotoga hypogea	57487 Pseudothermotoga hypogea v2_0539	2084.5	3.53553	2	0	0	0	0	0	0	0	0	0	0	0	0	0	0	0	1	1	0	0	0	0	0	1	1	0	0	1	0	0	0	1	0	1	0	1	0	0	0
specI_v2_Cluster540	2 Bacteria	1297 Deinococcus-Thermus	188787 Deinococci	68933 Thermales	188786 Thermaceae	270 Thermus	56957 Thermus oshimai	56957 Thermus oshimai v2_0540	2232	90.5097	2	0	0	0	0	0	0	0	0	0	0	0	0	0	1	1	1	0	0	0	0	1	1	0	0	0	0	1	0	0	0	1	0	0	0	1	0	0	0
specI_v2_Cluster541	2 Bacteria	1297 Deinococcus-Thermus	188787 Deinococci	68933 Thermales	188786 Thermaceae	270 Thermus	37636 Thermus scotoductus [C]	37636 Thermus scotoductus [C] v2_0541	2450.25	178.132	4	0	1	0	0	0	0	0	0	0	0	0	0	0	0	0	1	1	1	1	1	0	1	1	1	1	1	1	1	1	1	1	0	0	1	1	0	0	1
specI_v2_Cluster542	2 Bacteria	1239 Firmicutes	909932 Negativicutes	1843489 Veillonellales	31977 Veillonellaceae	29465 Veillonella	187328 Veillonella montpellierensis	187328 Veillonella montpellierensis v2_0542	1592.5	50.2046	2	0	0	1	0	0	0	0	0	0	1	0	1	0	0	0	0	0	0	0	0	0	0	0	0	0	0	0	0	0	0	0	0	0	0	0	0	1	1
specI_v2_Cluster543	2 Bacteria	1224 Proteobacteria	1236 Gammaproteobacteria	NA Gammaproteobacteria order incertae sedis	NA Gammaproteobacteria fam. incertae sedis	582472 Wohlfahrtiimonas	400946 Wohlfahrtiimonas chitiniclastica	400946 Wohlfahrtiimonas chitiniclastica v2_0543	1934.5	171.827	2	0	0	1	0	1	1	1	0	1	0	0	0	0	1	0	1	0	0	0	0	0	0	0	0	0	0	0	0	0	0	0	0	0	0	0	0	0	0
specI_v2_Cluster544	2 Bacteria	1224 Proteobacteria	1236 Gammaproteobacteria	72273 Thiotrichales	135616 Piscirickettsiaceae	28884 Hydrogenovibrio	28885 Hydrogenovibrio marinus	28885 Hydrogenovibrio marinus v2_0544	2416	66.468	2	0	1	0	0	0	0	0	0	0	0	0	0	0	1	1	1	1	1	1	0	0	0	1	1	0	1	1	0	1	1	1	1	0	1	1	0	0	0
specI_v2_Cluster545	2 Bacteria	1224 Proteobacteria	1236 Gammaproteobacteria	91347 Enterobacteriales	543 Enterobacteriaceae	581 Morganella	582 Morganella morganii [C]	582 Morganella morganii [C] v2_0545	3809.88	325.307	8	0	0	1	0	1	0	0	0	0	1	0	0	0	1	1	0	0	0	0	0	0	0	0	0	0	0	0	0	0	0	0	0	0	0	0	0	1	0
specI_v2_Cluster546	2 Bacteria	1224 Proteobacteria	1236 Gammaproteobacteria	91347 Enterobacteriales	543 Enterobacteriaceae	583 Proteus	584 Proteus mirabilis	584 Proteus mirabilis v2_0546	3671.6	154.729	10	0	0	1	1	1	1	0	0	1	1	0	0	0	1	0	0	0	0	0	0	0	0	0	0	0	0	0	0	0	0	0	0	0	0	0	0	1	1
specI_v2_Cluster547	2 Bacteria	203691 Spirochaetes	203692 Spirochaetia	136 Spirochaetales	137 Spirochaetaceae	157 Treponema	69710 Treponema vincentii	69710 Treponema vincentii v2_0547	2553.5	81.3173	2	0	0	1	0	0	0	0	0	1	1	0	1	1	0	0	0	0	0	0	0	0	0	0	0	0	0	0	0	0	0	0	0	0	0	0	0	1	1
specI_v2_Cluster548	2 Bacteria	201174 Actinobacteria	1760 Actinobacteria	2037 Actinomycetales	2049 Actinomycetaceae	1654 Actinomyces	461393 Actinomyces massiliensis	461393 Actinomyces massiliensis v2_0548	2934.5	351.432	2	0	0	1	0	0	0	0	0	0	1	0	0	0	0	0	0	0	0	0	0	0	0	0	0	0	0	0	0	0	0	0	0	0	0	0	0	1	1
specI_v2_Cluster549	2 Bacteria	976 Bacteroidetes	117743 Flavobacteriia	200644 Flavobacteriales	49546 Flavobacteriaceae	1016 Capnocytophaga	1018 Capnocytophaga ochracea [C]	1018 Capnocytophaga ochracea [C] v2_0549	2380.12	121.402	8	0	0	1	0	1	0	0	0	0	0	0	0	0	0	0	0	0	0	0	0	0	0	0	0	0	0	0	0	0	0	0	0	0	0	0	0	1	1
specI_v2_Cluster550	2 Bacteria	976 Bacteroidetes	200643 Bacteroidia	171549 Bacteroidales	171551 Porphyromonadaceae	836 Porphyromonas	836 Porphyromonas sp. [C KLE 1280/oral taxon 279]	836 Porphyromonas sp. [C] v2_0550	1798.5	26.163	2	0	0	1	0	0	0	0	0	0	1	0	0	0	0	0	0	0	0	0	0	0	0	0	0	0	0	0	0	0	0	0	0	0	0	0	0	1	1
specI_v2_Cluster551	2 Bacteria	201174 Actinobacteria	1760 Actinobacteria	85006 Micrococcales	1268 Micrococcaceae	32207 Rothia	32207 Rothia sp. [C aeria/dentocariosa]	32207 Rothia sp. [C] v2_0551	2309.75	320.604	4	0	0	1	0	0	0	0	0	0	1	0	0	0	0	0	0	0	0	0	0	0	0	0	0	0	0	0	0	0	0	0	0	0	0	0	0	1	1
specI_v2_Cluster552	2 Bacteria	203691 Spirochaetes	203692 Spirochaetia	136 Spirochaetales	137 Spirochaetaceae	157 Treponema	53419 Treponema socranskii	53419 Treponema socranskii v2_0552	2673.5	2.12132	2	0	0	0	0	0	0	0	0	0	1	0	0	0	0	0	0	0	0	0	0	0	0	0	0	0	0	0	0	0	0	0	0	0	0	0	0	1	1
specI_v2_Cluster553	2 Bacteria	1224 Proteobacteria	1236 Gammaproteobacteria	135622 Alteromonadales	72275 Alteromonadaceae	72275 Alteromonadaceae gen. [C Paraglaciecola/Glaciecola]	72275 Alteromonadaceae sp. [C Paraglaciecola chathamensis/Paraglaciecola agarilytica/Glaciecola sp.]	72275 Alteromonadaceae sp. [C] v2_0553	4730.33	418.553	3	1	1	0	0	0	0	0	0	0	0	0	0	0	0	0	1	1	1	1	1	1	0	1	1	1	1	1	0	1	1	0	0	0	0	1	0	0	0
specI_v2_Cluster554	2 Bacteria	201174 Actinobacteria	1760 Actinobacteria	85010 Pseudonocardiales	2070 Pseudonocardiaceae	1813 Amycolatopsis	1813 Amycolatopsis sp. [C alba/azurea/decaplanina/japonica/lurida/orientalis]	1813 Amycolatopsis sp. [C] v2_0554	8252.86	361.969	7	1	0	0	0	0	1	1	1	0	1	0	0	1	0	0	0	0	0	0	0	0	0	0	0	0	0	0	0	0	0	0	0	0	0	0	0	0	0
specI_v2_Cluster555	2 Bacteria	1239 Firmicutes	186801 Clostridia	68295 Thermoanaerobacterales	186814 Thermoanaerobacteraceae	1754 Thermoanaerobacter	1754 Thermoanaerobacter sp. [C indiensis/siderophilus/thermohydrosulfuricus/wiegelii]	1754 Thermoanaerobacter sp. [C] v2_0555	2569.75	56.0082	4	0	1	0	0	0	1	1	0	1	0	0	0	0	1	1	1	0	0	0	1	0	1	1	1	1	0	0	0	0	0	1	0	0	1	1	0	0	0
specI_v2_Cluster556	2 Bacteria	1239 Firmicutes	186801 Clostridia	68295 Thermoanaerobacterales	186814 Thermoanaerobacteraceae	1754 Thermoanaerobacter	1754 Thermoanaerobacter sp. [C ethanolicus/pseudethanolicus]	1754 Thermoanaerobacter sp. [C] v2_0556	2428.14	159.886	7	1	1	0	0	0	1	1	0	1	0	0	0	0	1	1	1	1	0	0	0	0	1	0	1	0	0	0	0	0	0	1	0	1	0	1	0	0	0
specI_v2_Cluster557	2 Bacteria	1224 Proteobacteria	1236 Gammaproteobacteria	72274 Pseudomonadales	135621 Pseudomonadaceae	286 Pseudomonas	294 Pseudomonas fluorescens [C]	294 Pseudomonas fluorescens [C] v2_0557	6242.75	321.223	4	0	0	1	0	0	1	1	1	0	1	0	1	1	1	1	1	0	0	0	1	1	1	0	0	0	0	0	1	1	1	1	0	0	1	0	1	0	0
specI_v2_Cluster558	2 Bacteria	1239 Firmicutes	91061 Bacilli	1385 Bacillales	186817 Bacillaceae	1386 Bacillus	1386 Bacillus sp. [C licheniformis/paralicheniformis]	1386 Bacillus sp. [C] v2_0558	4323.5	175.609	16	1	1	1	1	1	1	1	1	1	0	1	0	1	1	1	1	0	0	0	0	0	1	0	1	0	0	1	0	0	1	1	0	0	1	1	0	0	0
specI_v2_Cluster559	2 Bacteria	976 Bacteroidetes	200643 Bacteroidia	171549 Bacteroidales	171551 Porphyromonadaceae	836 Porphyromonas	41976 Porphyromonas catoniae	41976 Porphyromonas catoniae v2_0559	1776	182.434	2	0	0	1	0	0	0	0	0	0	0	0	0	0	0	0	0	0	0	0	0	0	0	0	0	0	0	0	0	0	0	0	0	0	0	0	0	1	1
specI_v2_Cluster560	2 Bacteria	976 Bacteroidetes	200643 Bacteroidia	171549 Bacteroidales	171552 Prevotellaceae	838 Prevotella	633701 Prevotella saccharolytica	633701 Prevotella saccharolytica v2_0560	2635	39.598	2	0	0	1	0	0	0	0	0	0	1	0	1	0	0	0	0	0	0	0	0	0	0	0	0	0	0	0	0	0	0	0	0	0	0	0	0	1	1
specI_v2_Cluster561	2 Bacteria	1239 Firmicutes	909932 Negativicutes	1843489 Veillonellales	31977 Veillonellaceae	29465 Veillonella	39777 Veillonella atypica [C]	39777 Veillonella atypica [C] v2_0561	1943.17	48.4538	6	0	0	1	0	0	0	0	0	0	0	0	0	0	0	0	0	0	0	0	0	0	0	0	0	0	0	0	0	0	0	0	0	0	0	0	0	1	1
specI_v2_Cluster562	2 Bacteria	1224 Proteobacteria	1236 Gammaproteobacteria	135622 Alteromonadales	72275 Alteromonadaceae	1621534 Paraglaciecola	197222 Paraglaciecola mesophila [C]	197222 Paraglaciecola mesophila [C] v2_0562	4536	120.208	2	0	0	1	0	0	0	0	0	0	0	0	0	0	0	0	1	1	1	1	1	1	0	1	1	1	1	1	0	1	1	0	0	0	0	1	0	0	0
specI_v2_Cluster563	2 Bacteria	544448 Tenericutes	31969 Mollicutes	186328 Entomoplasmatales	2131 Spiroplasmataceae	2132 Spiroplasma	2134 Spiroplasma melliferum	2134 Spiroplasma melliferum v2_0563	1082.5	163.342	2	0	0	1	0	0	1	0	0	0	1	0	0	0	0	0	0	0	0	0	0	0	0	0	0	0	0	0	0	0	0	1	0	0	0	0	1	0	1
specI_v2_Cluster564	2 Bacteria	1224 Proteobacteria	1236 Gammaproteobacteria	135622 Alteromonadales	72275 Alteromonadaceae	111142 Alishewanella	111142 Alishewanella sp. [C aestuarii/jeotgali]	111142 Alishewanella sp. [C] v2_0564	3508	76.3675	2	1	0	0	1	0	0	0	0	0	1	0	0	1	1	1	1	1	0	1	1	1	1	1	1	1	1	1	1	0	0	1	0	1	0	1	1	0	0
specI_v2_Cluster565	2 Bacteria	1224 Proteobacteria	1236 Gammaproteobacteria	135622 Alteromonadales	72275 Alteromonadaceae	111142 Alishewanella	553384 Alishewanella agri	553384 Alishewanella agri v2_0565	3230	NA	1	1	0	0	0	0	1	0	0	0	1	0	0	1	1	1	1	1	1	1	0	1	1	1	1	0	1	1	1	0	1	1	0	1	0	1	0	0	0
specI_v2_Cluster566	2 Bacteria	1224 Proteobacteria	1236 Gammaproteobacteria	135622 Alteromonadales	72275 Alteromonadaceae	1621534 Paraglaciecola	326544 Paraglaciecola psychrophila	326544 Paraglaciecola psychrophila v2_0566	5384.5	439.113	2	0	0	0	0	0	0	0	0	0	0	0	0	0	0	0	1	1	1	1	1	0	0	1	1	1	1	1	1	1	1	0	0	0	0	0	0	0	0
specI_v2_Cluster567	2 Bacteria	1239 Firmicutes	91061 Bacilli	1385 Bacillales	186822 Paenibacillaceae	55080 Brevibacillus	1393 Brevibacillus brevis	1393 Brevibacillus brevis v2_0567	5813	435.578	2	1	0	1	0	0	1	1	1	0	1	0	0	1	1	0	0	0	0	0	0	0	0	0	0	0	0	1	0	0	1	1	0	0	0	1	0	0	1
specI_v2_Cluster568	2 Bacteria	1239 Firmicutes	91061 Bacilli	186826 Lactobacillales	33958 Lactobacillaceae	1578 Lactobacillus	97478 Lactobacillus mucosae	97478 Lactobacillus mucosae v2_0568	1915.33	209.605	3	0	0	1	0	0	1	1	1	1	1	1	1	1	1	1	0	0	0	0	0	0	0	0	0	0	0	0	0	0	0	0	1	0	0	0	0	1	0
specI_v2_Cluster569	2 Bacteria	1224 Proteobacteria	28211 Alphaproteobacteria	204441 Rhodospirillales	433 Acetobacteraceae	441 Gluconobacter	441 Gluconobacter sp. [C oxydans/thailandicus]	441 Gluconobacter sp. [C] v2_0569	3392.5	109.989	4	0	0	0	0	0	1	1	1	1	1	1	0	1	1	0	0	0	0	0	0	0	0	0	0	0	0	1	0	0	1	0	1	0	0	1	0	0	0
specI_v2_Cluster570	2 Bacteria	1239 Firmicutes	91061 Bacilli	1385 Bacillales	90964 Staphylococcaceae	1279 Staphylococcus	29385 Staphylococcus saprophyticus	29385 Staphylococcus saprophyticus v2_0570	2541.5	21.9203	2	0	0	1	1	1	1	0	0	0	1	0	1	0	0	0	0	0	0	0	0	0	0	0	0	0	0	0	0	0	0	0	0	0	0	0	0	1	1
specI_v2_Cluster571	2 Bacteria	201174 Actinobacteria	1760 Actinobacteria	85007 Corynebacteriales	1762 Mycobacteriaceae	1763 Mycobacterium	1763 Mycobacterium sp. [C liflandii/marinum/ulcerans]	1763 Mycobacterium sp. [C] v2_0571	5732.25	1480.54	8	0	0	1	0	1	1	1	1	0	1	0	0	0	1	1	1	1	0	0	0	1	1	0	0	0	0	0	1	1	1	0	0	0	0	0	1	0	0
specI_v2_Cluster572	2 Bacteria	1239 Firmicutes	186801 Clostridia	186802 Clostridiales	186807 Peptococcaceae	56112 Dehalobacter	55583 Dehalobacter restrictus [C]	55583 Dehalobacter restrictus [C] v2_0572	2947.6	129.94	5	1	1	0	0	0	1	0	0	0	0	0	0	0	1	1	1	0	0	0	0	0	1	0	0	0	1	0	1	1	0	0	0	0	1	0	0	0	1
specI_v2_Cluster573	2 Bacteria	1239 Firmicutes	91061 Bacilli	1385 Bacillales	186817 Bacillaceae	1386 Bacillus	1454 Bacillus azotoformans	1454 Bacillus azotoformans v2_0573	4596	482.247	2	1	0	0	0	0	1	1	1	0	0	1	1	1	1	1	0	0	0	0	0	0	0	0	0	0	0	0	0	0	0	0	1	0	1	0	0	1	1
specI_v2_Cluster574	2 Bacteria	1239 Firmicutes	91061 Bacilli	1385 Bacillales	186817 Bacillaceae	1386 Bacillus	1386 Bacillus sp. [C 37MA/72]	1386 Bacillus sp. [C] v2_0574	3984.5	74.2462	2	0	0	0	0	0	1	1	1	0	0	1	0	1	0	0	0	0	0	0	0	1	0	0	0	0	1	0	1	0	1	0	0	0	0	0	0	0	0
specI_v2_Cluster575	2 Bacteria	1224 Proteobacteria	28211 Alphaproteobacteria	356 Rhizobiales	31993 Methylocystaceae	133 Methylocystis	173366 Methylocystis rosea [C]	173366 Methylocystis rosea [C] v2_0575	3491.5	177.484	2	NA	NA	NA	NA	NA	NA	NA	NA	NA	NA	NA	NA	NA	NA	NA	NA	NA	NA	NA	NA	NA	NA	NA	NA	NA	NA	NA	NA	NA	NA	NA	NA	NA	NA	NA	NA	NA	NA
specI_v2_Cluster576	2157 Archaea	28889 Crenarchaeota	183924 Thermoprotei	2281 Sulfolobales	118883 Sulfolobaceae	2284 Sulfolobus	43080 Sulfolobus islandicus	43080 Sulfolobus islandicus v2_0576	2899.05	147.843	20	0	1	0	0	0	1	1	1	0	1	0	0	0	0	0	1	1	0	0	1	0	1	0	1	0	0	1	0	0	0	1	0	0	0	1	1	0	0
specI_v2_Cluster577	2 Bacteria	1239 Firmicutes	91061 Bacilli	186826 Lactobacillales	33958 Lactobacillaceae	1253 Pediococcus	1255 Pediococcus pentosaceus	1255 Pediococcus pentosaceus v2_0577	1770.5	44.0643	4	0	0	1	0	0	1	1	0	1	1	1	1	1	1	0	0	0	0	0	0	0	0	0	0	0	0	0	0	0	0	0	1	0	1	0	0	1	0
specI_v2_Cluster578	2 Bacteria	201174 Actinobacteria	1760 Actinobacteria	85007 Corynebacteriales	85025 Nocardiaceae	1817 Nocardia	37326 Nocardia brasiliensis	37326 Nocardia brasiliensis v2_0578	7973.67	728.062	3	0	0	0	0	0	1	1	1	0	0	1	0	1	0	0	0	0	0	0	0	0	0	0	0	0	0	0	0	0	1	1	0	0	0	0	1	0	0
specI_v2_Cluster579	2 Bacteria	201174 Actinobacteria	1760 Actinobacteria	85011 Streptomycetales	2062 Streptomycetaceae	1883 Streptomyces	1912 Streptomyces hygroscopicus [C]	1912 Streptomyces hygroscopicus [C] v2_0579	8770.5	462.124	6	1	0	0	0	0	1	1	1	0	0	0	0	0	0	0	0	0	0	0	0	0	0	0	0	0	0	0	0	0	1	0	0	0	0	0	0	0	0
specI_v2_Cluster580	2 Bacteria	1798711 Cyanobacteria/Melainabacteria group	1117 Cyanobacteria	1118 Chroococcales	1890449 Microcystaceae	1125 Microcystis	1126 Microcystis aeruginosa	1126 Microcystis aeruginosa v2_0580	5471.25	641.145	4	0	1	0	0	1	0	0	0	0	0	0	0	0	0	0	1	1	1	1	0	1	1	1	0	0	0	0	1	1	1	0	0	0	0	0	0	0	0
specI_v2_Cluster581	2 Bacteria	1224 Proteobacteria	1236 Gammaproteobacteria	72274 Pseudomonadales	135621 Pseudomonadaceae	286 Pseudomonas	296 Pseudomonas fragi [C]	296 Pseudomonas fragi [C] v2_0581	4455.5	88.3883	2	1	1	0	0	0	1	1	0	1	0	1	1	1	1	1	0	0	0	0	0	0	0	0	0	0	0	0	0	0	0	0	0	0	0	0	0	0	0
specI_v2_Cluster582	2 Bacteria	1224 Proteobacteria	28211 Alphaproteobacteria	356 Rhizobiales	772 Bartonellaceae	773 Bartonella	803 Bartonella quintana	803 Bartonella quintana v2_0582	1359.14	32.9705	14	0	0	1	0	1	0	1	1	1	0	0	1	0	0	0	1	1	0	1	0	0	0	0	0	0	1	0	1	1	0	0	0	0	0	0	0	0	0
specI_v2_Cluster583	2 Bacteria	1224 Proteobacteria	28211 Alphaproteobacteria	356 Rhizobiales	772 Bartonellaceae	773 Bartonella	38323 Bartonella henselae	38323 Bartonella henselae v2_0583	1674.44	27.8348	9	0	0	1	0	1	0	1	1	1	0	0	1	0	0	0	1	1	0	1	0	0	0	0	0	0	1	0	1	1	0	0	0	0	0	0	0	0	0
specI_v2_Cluster584	2 Bacteria	1239 Firmicutes	91061 Bacilli	1385 Bacillales	90964 Staphylococcaceae	1279 Staphylococcus	1279 Staphylococcus sp. [C aureus/haemolyticus]	1279 Staphylococcus sp. [C] v2_0584	2427.12	172.218	8	0	0	1	0	0	1	0	0	0	1	0	1	0	0	0	0	0	0	0	0	0	0	0	0	0	0	0	0	0	0	0	0	0	0	0	0	1	1
specI_v2_Cluster585	2 Bacteria	1224 Proteobacteria	1236 Gammaproteobacteria	135623 Vibrionales	641 Vibrionaceae	662 Vibrio	662 Vibrio sp. [C crassostreae/cyclitrophicus]	662 Vibrio sp. [C] v2_0585	3997.5	1073.45	18	0	1	0	0	0	0	0	0	0	1	0	0	0	0	0	1	1	1	1	0	0	0	1	1	1	1	1	0	1	1	1	0	0	0	1	0	0	0
specI_v2_Cluster586	2 Bacteria	1224 Proteobacteria	1236 Gammaproteobacteria	135623 Vibrionales	641 Vibrionaceae	662 Vibrio	662 Vibrio sp. [C tasmaniensis/splendidus]	662 Vibrio sp. [C] v2_0586	4821.67	209.818	9	0	1	0	0	1	0	0	0	0	1	0	0	0	0	0	1	1	1	1	0	0	0	1	1	1	1	1	0	1	1	1	0	0	0	1	0	0	0
specI_v2_Cluster587	2 Bacteria	1224 Proteobacteria	1236 Gammaproteobacteria	135623 Vibrionales	641 Vibrionaceae	662 Vibrio	29497 Vibrio splendidus	29497 Vibrio splendidus v2_0587	4580	NA	1	0	1	0	0	0	0	0	0	0	1	0	0	0	0	0	1	1	1	1	0	0	0	1	1	1	1	1	0	1	1	1	0	0	0	1	0	0	0
specI_v2_Cluster588	2 Bacteria	1224 Proteobacteria	1236 Gammaproteobacteria	135623 Vibrionales	641 Vibrionaceae	662 Vibrio	170673 Vibrio kanaloae	170673 Vibrio kanaloae v2_0588	4070	NA	1	0	1	0	0	1	0	0	0	0	1	0	0	0	0	0	1	1	1	1	0	0	0	1	1	1	1	1	0	1	1	1	0	0	0	1	0	0	0
specI_v2_Cluster589	2 Bacteria	1239 Firmicutes	91061 Bacilli	186826 Lactobacillales	33958 Lactobacillaceae	1578 Lactobacillus	1578 Lactobacillus sp. [C pentosus/plantarum]	1578 Lactobacillus sp. [C] v2_0589	3068	42.4264	2	0	0	1	1	0	1	1	1	1	1	1	1	1	1	1	0	0	0	0	0	0	0	0	0	0	0	0	0	0	0	1	1	0	1	0	0	0	0
specI_v2_Cluster590	2 Bacteria	1239 Firmicutes	91061 Bacilli	1385 Bacillales	186817 Bacillaceae	129337 Geobacillus	1426 Geobacillus thermoglucosidasius [C]	1426 Geobacillus thermoglucosidasius [C] v2_0590	3746	147.596	4	0	0	0	0	0	1	1	1	0	1	0	0	1	0	0	0	0	0	0	0	0	0	0	0	0	0	1	0	0	1	1	0	0	0	1	0	0	0
specI_v2_Cluster591	2 Bacteria	201174 Actinobacteria	1760 Actinobacteria	85008 Micromonosporales	28056 Micromonosporaceae	168694 Salinispora	168697 Salinispora arenicola	168697 Salinispora arenicola v2_0591	4894.77	573.079	40	1	1	1	1	0	0	1	1	0	0	0	0	0	0	0	0	0	0	0	0	0	0	0	0	0	0	0	0	1	0	0	0	0	0	0	0	0	0
specI_v2_Cluster592	2 Bacteria	201174 Actinobacteria	1760 Actinobacteria	85011 Streptomycetales	2062 Streptomycetaceae	1883 Streptomyces	NA Streptomyces sp. [C gancidicus/griseorubens/Actinospica acidiphila]	NA Streptomyces sp. [C] v2_0592	6658.86	159.497	7	1	0	0	0	0	0	1	1	0	1	0	0	0	1	1	0	0	0	0	0	0	0	0	0	0	0	0	0	1	1	0	0	0	0	0	0	0	1
specI_v2_Cluster593	2 Bacteria	201174 Actinobacteria	1760 Actinobacteria	85011 Streptomycetales	2062 Streptomycetaceae	1883 Streptomyces	1883 Streptomyces sp. [C CNQ329/CNQ766/CNQ865/CNS335/CNT371/CNY243]	1883 Streptomyces sp. [C] v2_0593	6942.33	445.968	6	NA	NA	NA	NA	NA	NA	NA	NA	NA	NA	NA	NA	NA	NA	NA	NA	NA	NA	NA	NA	NA	NA	NA	NA	NA	NA	NA	NA	NA	NA	NA	NA	NA	NA	NA	NA	NA	NA
specI_v2_Cluster594	2 Bacteria	201174 Actinobacteria	1760 Actinobacteria	85007 Corynebacteriales	1762 Mycobacteriaceae	1763 Mycobacterium	1763 Mycobacterium sp. [C avium/indicus/intracellulare/yongonense]	1763 Mycobacterium sp. [C] v2_0594	5401.36	430.852	14	0	0	1	0	0	1	1	1	0	1	0	0	0	1	1	1	1	0	0	0	1	1	0	0	0	0	0	1	1	1	0	0	0	0	0	1	0	0
specI_v2_Cluster595	2 Bacteria	1239 Firmicutes	91061 Bacilli	186826 Lactobacillales	81852 Enterococcaceae	1350 Enterococcus	44009 Enterococcus dispar	44009 Enterococcus dispar v2_0595	2718	2.82843	2	0	0	0	0	0	0	0	0	0	1	0	1	1	1	1	0	0	0	0	0	0	0	0	0	0	0	0	0	0	0	0	1	0	0	0	0	1	0
specI_v2_Cluster596	2 Bacteria	1239 Firmicutes	91061 Bacilli	186826 Lactobacillales	81852 Enterococcaceae	1350 Enterococcus	41997 Enterococcus saccharolyticus	41997 Enterococcus saccharolyticus v2_0596	2647	31.1127	2	0	0	0	0	0	0	0	0	0	1	0	1	1	1	1	0	0	0	0	0	0	0	0	0	0	0	0	0	0	0	0	1	0	0	0	0	1	0
specI_v2_Cluster597	2 Bacteria	1798711 Cyanobacteria/Melainabacteria group	1117 Cyanobacteria	1890424 Synechococcales	1890426 Synechococcaceae	1129 Synechococcus	32046 Synechococcus elongatus	32046 Synechococcus elongatus v2_0597	2620.5	60.1041	2	0	1	0	0	0	0	1	1	0	0	0	0	0	0	0	1	0	1	1	0	1	1	0	1	1	1	0	0	1	1	0	0	0	0	1	0	0	0
specI_v2_Cluster598	2 Bacteria	1239 Firmicutes	91061 Bacilli	186826 Lactobacillales	81852 Enterococcaceae	1350 Enterococcus	53345 Enterococcus durans	53345 Enterococcus durans v2_0598	3026	88.6397	3	0	0	0	1	0	0	0	0	1	1	0	1	0	0	0	0	0	0	0	0	0	0	0	0	0	0	0	0	0	0	0	0	0	0	0	0	1	0
specI_v2_Cluster599	2 Bacteria	1239 Firmicutes	91061 Bacilli	186826 Lactobacillales	81852 Enterococcaceae	1350 Enterococcus	33945 Enterococcus avium	33945 Enterococcus avium v2_0599	4589.5	34.6482	2	0	0	0	0	0	0	0	0	1	1	0	1	0	0	0	0	0	0	0	0	0	0	0	0	0	0	0	0	0	0	0	0	0	0	0	0	1	0
specI_v2_Cluster600	2 Bacteria	1239 Firmicutes	91061 Bacilli	186826 Lactobacillales	81852 Enterococcaceae	1350 Enterococcus	1356 Enterococcus sulfureus	1356 Enterococcus sulfureus v2_0600	2258	1.41421	2	0	0	0	0	0	1	0	0	0	1	0	1	0	1	1	0	0	0	0	0	0	0	0	0	0	0	1	0	0	0	0	0	0	0	0	0	0	1
specI_v2_Cluster601	2 Bacteria	1239 Firmicutes	91061 Bacilli	1385 Bacillales	90964 Staphylococcaceae	1279 Staphylococcus	1279 Staphylococcus sp. [C delphini/pseudintermedius]	1279 Staphylococcus sp. [C] v2_0601	2666	402.142	5	0	0	1	0	0	1	0	0	0	1	0	1	0	0	0	0	0	0	0	0	0	0	0	0	0	0	0	0	0	0	0	0	0	0	0	0	1	1
specI_v2_Cluster602	2 Bacteria	1224 Proteobacteria	1236 Gammaproteobacteria	91347 Enterobacteriales	543 Enterobacteriaceae	586 Providencia	126385 Providencia alcalifaciens	126385 Providencia alcalifaciens v2_0602	4006.14	164.335	7	0	0	1	0	1	0	0	0	0	1	0	0	0	1	0	0	0	0	0	0	0	0	0	1	0	1	0	1	0	0	0	1	0	1	0	0	0	0
specI_v2_Cluster603	2 Bacteria	1224 Proteobacteria	28211 Alphaproteobacteria	356 Rhizobiales	82115 Rhizobiaceae	NA Rhizobiaceae gen. [C Agrobacterium/Rhizobium]	NA Rhizobiaceae gen. [C Agrobacterium tumefaciens/Agrobacterium rhizogenes/Rhizobium sp.]	NA Rhizobiaceae gen. [C] v2_0603	6307.6	260.159	5	0	0	1	0	0	1	1	1	0	0	0	0	1	0	0	0	0	0	0	0	0	0	0	0	0	0	0	1	1	0	0	1	0	0	0	0	0	0
specI_v2_Cluster604	2 Bacteria	1239 Firmicutes	91061 Bacilli	1385 Bacillales	186822 Paenibacillaceae	55080 Brevibacillus	1393 Brevibacillus brevis [C]	1393 Brevibacillus brevis [C] v2_0604	6065	22.6274	2	1	0	1	0	0	1	1	1	0	1	0	0	1	1	0	0	0	0	0	0	0	0	0	0	0	0	1	0	0	1	1	0	0	0	1	0	0	1
specI_v2_Cluster605	2 Bacteria	1224 Proteobacteria	28216 Betaproteobacteria	80840 Burkholderiales	119060 Burkholderiaceae	1822464 Paraburkholderia	NA Paraburkholderia sp. [C caribensis/terrae]	NA Paraburkholderia sp. [C] v2_0605	9124.33	923.608	3	1	0	1	0	0	1	1	1	0	0	0	0	1	0	0	0	0	0	0	0	0	0	0	0	0	0	0	0	1	0	0	0	0	0	0	0	0	0
specI_v2_Cluster606	2 Bacteria	1239 Firmicutes	91061 Bacilli	1385 Bacillales	186822 Paenibacillaceae	55080 Brevibacillus	51101 Brevibacillus agri [C]	51101 Brevibacillus agri [C] v2_0606	5157	164.049	2	0	0	1	0	0	1	1	1	0	1	0	0	1	1	0	0	0	0	0	0	0	0	0	0	0	0	1	0	0	1	1	0	0	0	1	0	0	1
specI_v2_Cluster607	2 Bacteria	976 Bacteroidetes	117743 Flavobacteriia	200644 Flavobacteriales	49546 Flavobacteriaceae	59732 Chryseobacterium	1500281 Chryseobacterium sp. CF284	1500281 Chryseobacterium sp. CF284 v2_0607	4158	9.64365	3	NA	NA	NA	NA	NA	NA	NA	NA	NA	NA	NA	NA	NA	NA	NA	NA	NA	NA	NA	NA	NA	NA	NA	NA	NA	NA	NA	NA	NA	NA	NA	NA	NA	NA	NA	NA	NA	NA
specI_v2_Cluster608	2 Bacteria	1224 Proteobacteria	1236 Gammaproteobacteria	72274 Pseudomonadales	135621 Pseudomonadaceae	286 Pseudomonas	286 Pseudomonas sp. [C GM50/GM79/GM102/QTF5]	286 Pseudomonas sp. [C] v2_0608	5860.75	439.367	4	0	0	1	0	0	1	1	1	0	1	1	1	1	1	0	1	0	0	0	1	0	1	0	0	0	0	0	1	0	1	1	0	0	0	0	1	0	0
specI_v2_Cluster609	2 Bacteria	1224 Proteobacteria	1236 Gammaproteobacteria	72274 Pseudomonadales	135621 Pseudomonadaceae	286 Pseudomonas	587753 Pseudomonas chlororaphis [C]	587753 Pseudomonas chlororaphis [C] v2_0609	5963	268.261	3	0	0	1	0	0	1	1	1	0	1	0	0	1	1	1	1	0	0	0	1	1	1	0	0	0	1	0	1	1	1	1	1	0	1	0	1	0	0
specI_v2_Cluster610	2 Bacteria	1224 Proteobacteria	1236 Gammaproteobacteria	72274 Pseudomonadales	135621 Pseudomonadaceae	286 Pseudomonas	75612 Pseudomonas mandelii [C]	75612 Pseudomonas mandelii [C] v2_0610	5577.4	95.699	5	0	0	1	0	0	1	1	1	0	1	1	1	1	1	0	1	0	0	0	1	0	1	0	0	0	0	0	1	0	1	1	0	0	0	0	1	0	0
specI_v2_Cluster611	2 Bacteria	1224 Proteobacteria	1236 Gammaproteobacteria	72274 Pseudomonadales	135621 Pseudomonadaceae	286 Pseudomonas	286 Pseudomonas sp. [C GM21/URMO17WK12:I12]	286 Pseudomonas sp. [C] v2_0611	5847.5	338.704	2	0	0	1	0	0	1	1	1	0	1	1	1	1	1	0	1	0	0	0	1	0	1	0	0	0	0	0	1	0	1	1	0	0	0	0	1	0	0
specI_v2_Cluster612	2 Bacteria	1224 Proteobacteria	1236 Gammaproteobacteria	72274 Pseudomonadales	135621 Pseudomonadaceae	286 Pseudomonas	294 Pseudomonas fluorescens [C]	294 Pseudomonas fluorescens [C] v2_0612	5775	53.7401	2	1	0	1	0	0	1	1	1	0	1	0	0	1	1	1	1	0	0	0	1	1	1	0	0	0	1	0	1	1	1	1	1	0	1	0	1	0	0
specI_v2_Cluster613	2 Bacteria	1224 Proteobacteria	1236 Gammaproteobacteria	72274 Pseudomonadales	135621 Pseudomonadaceae	286 Pseudomonas	294 Pseudomonas fluorescens [C]	294 Pseudomonas fluorescens [C] v2_0613	5391.6	179.969	5	0	0	1	0	0	1	1	1	0	1	1	1	1	1	1	1	1	0	0	1	1	1	0	0	0	0	0	1	0	1	1	1	0	1	0	1	0	0
specI_v2_Cluster614	2 Bacteria	1224 Proteobacteria	1236 Gammaproteobacteria	72274 Pseudomonadales	135621 Pseudomonadaceae	286 Pseudomonas	286 Pseudomonas sp. [C GM33/GM48/GM55/GM74/UW4]	286 Pseudomonas sp. [C] v2_0614	5824	259.862	5	0	0	1	0	0	1	1	1	0	1	1	1	1	1	1	1	1	0	0	1	1	1	0	0	0	0	0	1	0	1	1	1	0	1	0	1	0	0
specI_v2_Cluster615	2 Bacteria	1224 Proteobacteria	1236 Gammaproteobacteria	72274 Pseudomonadales	135621 Pseudomonadaceae	286 Pseudomonas	286 Pseudomonas sp. [C GM60/GM67]	286 Pseudomonas sp. [C] v2_0615	5983	59.397	2	0	0	1	0	0	1	1	1	0	1	1	1	1	1	0	1	0	0	0	1	0	1	0	0	0	0	0	1	0	1	1	0	0	0	0	1	0	0
specI_v2_Cluster616	2 Bacteria	1224 Proteobacteria	1236 Gammaproteobacteria	72274 Pseudomonadales	135621 Pseudomonadaceae	286 Pseudomonas	294 Pseudomonas fluorescens	294 Pseudomonas fluorescens v2_0616	6519	NA	1	0	0	0	0	0	1	1	1	0	1	1	1	1	1	0	1	0	0	0	1	0	1	0	0	0	0	0	1	0	1	1	0	0	0	0	1	0	0
specI_v2_Cluster617	2 Bacteria	1224 Proteobacteria	1236 Gammaproteobacteria	72274 Pseudomonadales	135621 Pseudomonadaceae	286 Pseudomonas	286 Pseudomonas sp. [C GM78/G5(2012)]	286 Pseudomonas sp. [C] v2_0617	6784	62.2254	2	0	0	1	1	0	1	1	1	0	1	1	1	1	1	0	1	0	0	0	1	0	1	0	0	0	0	0	1	0	1	1	0	0	0	0	1	0	0
specI_v2_Cluster618	2 Bacteria	1224 Proteobacteria	1236 Gammaproteobacteria	72274 Pseudomonadales	468 Moraxellaceae	469 Acinetobacter	108981 Acinetobacter schindleri [C]	108981 Acinetobacter schindleri [C] v2_0618	3122.4	183.869	5	0	0	1	0	1	1	0	0	0	1	1	1	1	1	1	1	0	1	1	0	1	1	0	0	0	0	0	1	0	0	0	0	0	0	0	0	0	0
specI_v2_Cluster619	2 Bacteria	1224 Proteobacteria	1236 Gammaproteobacteria	72274 Pseudomonadales	468 Moraxellaceae	469 Acinetobacter	134533 Acinetobacter parvus [C]	134533 Acinetobacter parvus [C] v2_0619	2900.22	90.8443	9	0	0	1	0	0	1	0	0	0	1	0	1	1	1	1	1	0	0	0	0	0	1	0	0	0	0	0	1	0	1	0	1	0	1	0	0	0	0
specI_v2_Cluster620	2 Bacteria	1224 Proteobacteria	1236 Gammaproteobacteria	72274 Pseudomonadales	468 Moraxellaceae	469 Acinetobacter	756892 Acinetobacter indicus [C]	756892 Acinetobacter indicus [C] v2_0620	3061.33	46.9716	3	0	0	1	0	0	1	0	0	0	1	0	0	1	0	0	0	0	0	0	0	0	0	0	0	0	0	0	0	0	0	0	0	0	0	0	0	0	0
specI_v2_Cluster621	2 Bacteria	1224 Proteobacteria	1236 Gammaproteobacteria	72274 Pseudomonadales	468 Moraxellaceae	469 Acinetobacter	469 Acinetobacter sp. [C ANC 3880/CIP 56.2/CIP 70.18/CIP 110321/MN12/TG19627]	469 Acinetobacter sp. [C] v2_0621	4157.83	152.679	6	1	0	1	0	0	1	0	0	0	1	0	1	0	1	1	1	0	1	1	0	1	1	0	0	0	0	1	1	0	0	1	1	0	1	1	0	0	0
specI_v2_Cluster622	2 Bacteria	1224 Proteobacteria	1236 Gammaproteobacteria	72274 Pseudomonadales	135621 Pseudomonadaceae	286 Pseudomonas	75612 Pseudomonas mandelii [C]	75612 Pseudomonas mandelii [C] v2_0622	6087	158.392	2	0	0	1	0	0	1	1	1	0	1	1	1	1	1	0	1	0	0	0	1	0	1	0	0	0	0	0	1	0	1	1	0	0	0	0	1	0	0
specI_v2_Cluster623	2 Bacteria	1224 Proteobacteria	1236 Gammaproteobacteria	72274 Pseudomonadales	135621 Pseudomonadaceae	286 Pseudomonas	286 Pseudomonas sp. [C fluorescens/simiae]	286 Pseudomonas sp. [C] v2_0623	5836.5	469.262	6	1	1	1	0	0	1	1	1	0	1	1	1	1	1	1	1	1	0	0	1	1	1	0	0	0	0	0	1	0	1	1	1	0	1	0	1	0	0
specI_v2_Cluster624	2 Bacteria	1224 Proteobacteria	1236 Gammaproteobacteria	72274 Pseudomonadales	135621 Pseudomonadaceae	286 Pseudomonas	294 Pseudomonas fluorescens [C]	294 Pseudomonas fluorescens [C] v2_0624	5902	288.5	2	0	0	0	0	0	1	1	1	0	1	1	1	1	1	1	1	1	0	0	1	1	1	0	0	0	0	0	1	0	1	1	1	0	1	0	1	0	0
specI_v2_Cluster625	2 Bacteria	1239 Firmicutes	91061 Bacilli	1385 Bacillales	186817 Bacillaceae	400634 Lysinibacillus	400634 Lysinibacillus sp. [C sphaericus/varians]	400634 Lysinibacillus sp. [C] v2_0625	4536.5	139.3	2	0	0	0	0	0	1	1	1	1	1	0	0	0	1	1	1	1	0	0	0	1	1	0	0	0	1	0	1	1	0	0	1	0	1	0	0	0	0
specI_v2_Cluster626	2157 Archaea	28890 Euryarchaeota	183963 Halobacteria	1644055 Haloferacales	1644056 Haloferacaceae	2251 Haloferax	2251 Haloferax sp. [C alexandrinus/denitrificans/gibbonsii/lucentense/prahovense/sulfurifontis/volcanii]	2251 Haloferax sp. [C] v2_0626	3701.92	265.969	12	1	1	0	0	0	1	1	1	1	0	0	1	0	1	1	1	0	1	1	0	1	1	1	1	0	0	0	1	1	0	0	0	0	1	0	0	0	0
specI_v2_Cluster627	2 Bacteria	201174 Actinobacteria	1760 Actinobacteria	85004 Bifidobacteriales	31953 Bifidobacteriaceae	1678 Bifidobacterium	1684 Bifidobacterium asteroides	1684 Bifidobacterium asteroides v2_0627	1655.5	74.2462	2	0	0	0	0	0	0	0	0	0	1	0	1	0	0	0	0	0	0	0	0	0	0	0	0	0	0	0	0	0	0	0	0	0	0	0	0	1	1
specI_v2_Cluster628	2 Bacteria	1224 Proteobacteria	28216 Betaproteobacteria	80840 Burkholderiales	80864 Comamonadaceae	34072 Variovorax	34073 Variovorax paradoxus	34073 Variovorax paradoxus v2_0628	6476.33	288.62	3	1	0	0	0	0	1	1	1	0	1	0	0	1	1	1	1	0	0	0	1	1	1	0	0	0	0	0	1	1	1	1	0	0	0	0	1	0	0
specI_v2_Cluster629	2 Bacteria	201174 Actinobacteria	1760 Actinobacteria	85006 Micrococcales	1268 Micrococcaceae	1663 Arthrobacter	1663 Arthrobacter sp. [C 9MFCol3.1/131MFCol6.1]	1663 Arthrobacter sp. [C] v2_0629	3907.5	47.3762	2	0	0	0	0	0	1	1	1	0	0	0	0	1	0	0	0	0	0	0	0	1	1	0	0	0	0	0	1	0	1	0	0	0	0	0	0	0	0
specI_v2_Cluster630	2 Bacteria	201174 Actinobacteria	1760 Actinobacteria	85006 Micrococcales	85023 Microbacteriaceae	NA Microbacteriaceae gen. [C Cryocola/Leifsonia]	NA Microbacteriaceae sp. [C Cryocola sp./Leifsonia sp.]	NA Microbacteriaceae sp. [C] v2_0630	3802	28.2843	2	0	0	0	0	0	1	1	1	0	1	0	0	0	1	1	1	0	0	0	0	0	1	0	0	0	0	0	1	0	1	0	0	0	0	0	0	0	0
specI_v2_Cluster631	2 Bacteria	201174 Actinobacteria	1760 Actinobacteria	85004 Bifidobacteriales	31953 Bifidobacteriaceae	1678 Bifidobacterium	1689 Bifidobacterium dentium [C]	1689 Bifidobacterium dentium [C] v2_0631	2289.67	157.064	6	0	0	1	0	1	0	0	0	0	0	0	0	0	0	0	0	0	0	0	0	0	0	0	0	0	0	0	0	0	0	0	0	0	0	0	0	1	0
specI_v2_Cluster632	2 Bacteria	201174 Actinobacteria	1760 Actinobacteria	85004 Bifidobacteriales	31953 Bifidobacteriaceae	1678 Bifidobacterium	28026 Bifidobacterium pseudocatenulatum	28026 Bifidobacterium pseudocatenulatum v2_0632	1917.5	201.684	4	0	0	1	0	0	1	0	0	0	1	1	0	0	0	0	0	0	0	0	0	0	0	0	0	0	0	0	0	0	0	0	0	0	0	0	0	1	0
specI_v2_Cluster633	2 Bacteria	201174 Actinobacteria	1760 Actinobacteria	85004 Bifidobacteriales	31953 Bifidobacteriaceae	1678 Bifidobacterium	1678 Bifidobacterium sp. [C catenulatum/kashiwanohense]	1678 Bifidobacterium sp. [C] v2_0633	1889.8	122.598	5	0	0	1	0	0	0	0	0	0	0	0	0	0	0	0	0	0	0	0	0	0	0	0	0	0	0	0	0	0	0	0	0	0	0	0	0	1	0
specI_v2_Cluster634	2 Bacteria	201174 Actinobacteria	1760 Actinobacteria	85004 Bifidobacteriales	31953 Bifidobacteriaceae	1678 Bifidobacterium	158787 Bifidobacterium scardovii	158787 Bifidobacterium scardovii v2_0634	2475	90.5097	2	0	0	1	0	0	0	0	0	0	0	0	0	0	0	0	0	0	0	0	0	0	0	0	0	0	0	0	0	0	0	0	0	0	0	0	0	1	1
specI_v2_Cluster635	2 Bacteria	201174 Actinobacteria	1760 Actinobacteria	85007 Corynebacteriales	1762 Mycobacteriaceae	1763 Mycobacterium	1789 Mycobacterium xenopi	1789 Mycobacterium xenopi v2_0635	7290.5	4183.95	2	0	0	1	0	0	0	0	0	0	0	0	0	0	0	0	0	0	0	0	0	0	0	0	0	0	0	0	0	0	0	0	0	0	0	0	0	0	1
specI_v2_Cluster636	2157 Archaea	28889 Crenarchaeota	183924 Thermoprotei	114380 Desulfurococcales	2272 Desulfurococcaceae	2273 Desulfurococcus	2273 Desulfurococcus sp. [C amylolyticus/fermentans/kamchatkensis]	2273 Desulfurococcus sp. [C] v2_0636	1461.67	63.9088	3	0	1	0	0	0	1	1	1	1	1	0	0	1	1	1	1	0	0	0	0	0	1	0	0	0	0	0	0	1	1	0	0	0	0	0	0	0	0
specI_v2_Cluster637	2 Bacteria	1224 Proteobacteria	1236 Gammaproteobacteria	72274 Pseudomonadales	135621 Pseudomonadaceae	286 Pseudomonas	50340 Pseudomonas fuscovaginae	50340 Pseudomonas fuscovaginae v2_0637	5788	502.046	2	0	0	1	0	1	1	1	1	0	1	1	0	1	1	1	1	0	0	0	0	1	1	0	0	0	0	1	0	0	1	0	1	0	1	0	0	0	0
specI_v2_Cluster638	2 Bacteria	1224 Proteobacteria	28216 Betaproteobacteria	206351 Neisseriales	481 Neisseriaceae	32257 Kingella	504 Kingella kingae	504 Kingella kingae v2_0638	1988.42	89.8023	12	0	0	1	0	0	0	0	1	0	0	0	0	0	0	0	0	0	0	0	0	0	0	0	0	0	0	0	0	0	0	0	0	0	0	0	0	0	0
specI_v2_Cluster639	2 Bacteria	1224 Proteobacteria	28211 Alphaproteobacteria	356 Rhizobiales	118882 Brucellaceae	528 Ochrobactrum	529 Ochrobactrum anthropi [C]	529 Ochrobactrum anthropi [C] v2_0639	4479.6	322.458	5	1	0	0	0	0	1	1	1	0	1	0	0	1	1	1	1	1	0	1	0	0	0	0	0	0	0	0	0	0	1	0	1	1	1	1	0	0	0
specI_v2_Cluster640	2 Bacteria	1224 Proteobacteria	1236 Gammaproteobacteria	91347 Enterobacteriales	543 Enterobacteriaceae	34037 Rahnella	34038 Rahnella aquatilis [C]	34038 Rahnella aquatilis [C] v2_0640	4515.5	36.0624	2	1	0	0	0	0	0	0	1	0	0	0	0	1	1	0	0	0	0	0	0	0	1	0	0	0	0	1	0	0	1	0	1	0	1	0	0	0	1
specI_v2_Cluster641	2 Bacteria	201174 Actinobacteria	1760 Actinobacteria	85006 Micrococcales	85023 Microbacteriaceae	33882 Microbacterium	199592 Microbacterium paraoxydans [C]	199592 Microbacterium paraoxydans [C] v2_0641	3106	472.347	2	0	0	0	0	0	0	1	1	1	1	0	0	0	1	1	1	0	0	0	0	0	0	0	1	1	1	1	0	0	0	1	0	0	0	1	1	0	0
specI_v2_Cluster642	2 Bacteria	201174 Actinobacteria	84998 Coriobacteriia	1643822 Eggerthellales	1643826 Eggerthellaceae	84111 Eggerthella	84112 Eggerthella lenta [C Clostridioides difficile]	84112 Eggerthella lenta [C] v2_0642	3435.6	686.704	5	0	0	1	0	1	0	0	0	0	0	0	0	0	0	0	0	0	0	0	0	0	0	0	0	0	0	0	0	0	0	0	0	0	0	0	0	1	0
specI_v2_Cluster643	2 Bacteria	1239 Firmicutes	526524 Erysipelotrichia	526525 Erysipelotrichales	128827 Erysipelotrichaceae	1505663 Erysipelatoclostridium	1522 [Clostridium] innocuum [C Clostridioides difficile]	1522 [Clostridium] innocuum [C] v2_0643	4680.67	302.714	6	0	0	1	0	0	0	0	0	0	1	0	1	0	0	0	0	0	0	0	0	0	0	0	0	0	0	0	0	0	0	0	0	0	0	0	0	1	0
specI_v2_Cluster644	2 Bacteria	1239 Firmicutes	91061 Bacilli	186826 Lactobacillales	81850 Leuconostocaceae	1243 Leuconostoc	33968 Leuconostoc pseudomesenteroides	33968 Leuconostoc pseudomesenteroides v2_0644	2085	80.2932	3	0	0	0	1	0	1	1	1	0	1	1	1	1	1	1	0	0	0	0	0	0	0	0	0	0	0	0	0	0	0	1	1	0	1	0	0	0	0
specI_v2_Cluster645	2 Bacteria	1224 Proteobacteria	1236 Gammaproteobacteria	72274 Pseudomonadales	135621 Pseudomonadaceae	286 Pseudomonas	317 Pseudomonas syringae	317 Pseudomonas syringae v2_0645	5040.32	277.588	19	0	1	1	0	1	1	1	1	0	1	1	1	1	1	0	1	0	0	0	1	0	1	0	0	0	0	0	1	0	1	1	0	0	0	0	1	0	0
specI_v2_Cluster646	2 Bacteria	203691 Spirochaetes	203692 Spirochaetia	136 Spirochaetales	1643685 Borreliaceae	138 Borrelia	138 Borrelia sp. [C crocidurae/duttonii/hispanica/recurrentis]	138 Borrelia sp. [C] v2_0646	1248.17	593.19	6	0	0	1	0	1	0	0	0	0	0	0	0	0	0	0	0	1	0	0	0	0	0	0	1	0	0	0	0	0	0	0	0	0	0	0	0	0	0
specI_v2_Cluster647	2 Bacteria	201174 Actinobacteria	1760 Actinobacteria	85011 Streptomycetales	2062 Streptomycetaceae	1883 Streptomyces	1883 Streptomyces sp. [C albidoflavus/albus]	1883 Streptomyces sp. [C] v2_0647	5995.64	162.653	11	1	1	1	1	0	1	1	1	1	0	1	0	1	0	0	0	0	0	0	0	0	0	0	0	0	0	0	0	0	1	0	0	0	0	0	0	0	0
specI_v2_Cluster648	2 Bacteria	201174 Actinobacteria	1760 Actinobacteria	85011 Streptomycetales	2062 Streptomycetaceae	1883 Streptomyces	1883 Streptomyces sp. [C NRRL WC-3549/SirexAA-E]	1883 Streptomyces sp. [C] v2_0648	6649	337.24	3	0	0	0	0	0	1	1	1	0	0	0	0	1	0	0	0	0	0	0	0	0	0	0	0	0	0	0	1	0	1	0	0	0	0	0	0	0	0
specI_v2_Cluster649	2 Bacteria	1239 Firmicutes	91061 Bacilli	1385 Bacillales	186822 Paenibacillaceae	44249 Paenibacillus	1406 Paenibacillus polymyxa	1406 Paenibacillus polymyxa v2_0649	5146.75	300.31	4	1	0	0	0	0	1	1	1	1	0	0	0	0	1	1	1	0	0	0	0	0	0	0	0	0	0	0	0	1	0	1	0	0	0	1	0	0	0
specI_v2_Cluster650	2 Bacteria	1239 Firmicutes	91061 Bacilli	186826 Lactobacillales	1300 Streptococcaceae	1301 Streptococcus	1301 Streptococcus sp. [C I-G2/I-P16]	1301 Streptococcus sp. [C] v2_0650	1947	62.2254	2	0	0	1	0	0	0	0	0	0	0	0	0	0	0	0	0	0	0	0	0	0	0	0	0	0	0	0	0	0	0	0	0	0	0	0	0	1	1
specI_v2_Cluster651	2 Bacteria	201174 Actinobacteria	1760 Actinobacteria	85011 Streptomycetales	2062 Streptomycetaceae	1883 Streptomyces	1883 Streptomyces sp. [C KhCrAH-340/LaPpAH-95]	1883 Streptomyces sp. [C] v2_0651	6230.67	1803.93	6	0	0	0	0	0	1	1	1	0	0	0	0	1	0	0	0	0	0	0	0	0	0	0	0	0	0	0	1	0	1	0	0	0	0	0	0	0	0
specI_v2_Cluster652	2 Bacteria	201174 Actinobacteria	1760 Actinobacteria	85011 Streptomycetales	2062 Streptomycetaceae	1883 Streptomyces	1157635 Streptomyces sp. ATexAB-D23	1157635 Streptomyces sp. ATexAB-D23 v2_0652	6769	NA	1	NA	NA	NA	NA	NA	NA	NA	NA	NA	NA	NA	NA	NA	NA	NA	NA	NA	NA	NA	NA	NA	NA	NA	NA	NA	NA	NA	NA	NA	NA	NA	NA	NA	NA	NA	NA	NA	NA
specI_v2_Cluster653	2 Bacteria	204428 Chlamydiae	204429 Chlamydiia	51291 Chlamydiales	809 Chlamydiaceae	810 Chlamydia	83558 Chlamydia pneumoniae	83558 Chlamydia pneumoniae v2_0653	1144.33	45.0274	6	0	0	1	0	1	0	0	0	0	0	0	0	0	0	0	1	0	1	1	1	0	0	1	1	1	1	1	0	0	0	0	0	0	0	0	0	0	0
specI_v2_Cluster654	2 Bacteria	1239 Firmicutes	91061 Bacilli	186826 Lactobacillales	81852 Enterococcaceae	1350 Enterococcus	1350 Enterococcus sp. [C faecium/hirae]	1350 Enterococcus sp. [C] v2_0654	2727.33	137.839	6	0	0	1	1	0	0	0	0	1	1	0	1	0	0	0	0	0	0	0	0	0	0	0	0	0	0	0	0	0	0	0	0	0	0	0	0	1	0
specI_v2_Cluster655	2 Bacteria	201174 Actinobacteria	1760 Actinobacteria	85011 Streptomycetales	2062 Streptomycetaceae	1883 Streptomyces	1883 Streptomyces sp. [C FxanaC1/NRRL S-1813]	1883 Streptomyces sp. [C] v2_0655	7058	517.602	2	1	0	0	0	0	1	1	1	0	0	0	0	1	0	0	0	0	0	0	0	0	0	0	0	0	0	0	0	0	1	0	0	0	0	0	0	0	1
specI_v2_Cluster656	2 Bacteria	1239 Firmicutes	91061 Bacilli	186826 Lactobacillales	1300 Streptococcaceae	1301 Streptococcus	1304 Streptococcus salivarius [C]	1304 Streptococcus salivarius [C] v2_0656	2029	304.087	4	0	0	1	1	0	0	0	0	0	0	0	1	0	0	0	0	0	0	0	0	0	0	0	0	0	0	0	0	0	0	0	0	0	0	0	0	1	1
specI_v2_Cluster657	2 Bacteria	200918 Thermotogae	188708 Thermotogae	2419 Thermotogales	188709 Thermotogaceae	2335 Thermotoga	2336 Thermotoga maritima [C]	2336 Thermotoga maritima [C] v2_0657	1899.4	30.4434	5	1	1	0	0	0	0	0	0	0	0	0	0	1	1	1	1	1	0	1	0	0	0	0	1	0	0	1	0	0	0	1	0	1	0	1	0	0	0
specI_v2_Cluster658	2 Bacteria	200918 Thermotogae	188708 Thermotogae	2419 Thermotogales	188709 Thermotogaceae	2335 Thermotoga	2335 Thermotoga sp. [C naphthophila/petrophila]	2335 Thermotoga sp. [C] v2_0658	1803.62	44.8901	8	0	1	0	0	0	0	0	0	0	0	0	0	1	1	1	1	1	0	1	0	0	0	0	1	0	0	1	0	0	0	1	0	1	0	1	0	0	0
specI_v2_Cluster659	2 Bacteria	1224 Proteobacteria	1236 Gammaproteobacteria	91347 Enterobacteriales	543 Enterobacteriaceae	586 Providencia	588 Providencia stuartii	588 Providencia stuartii v2_0659	4211	453.442	4	0	0	1	0	1	0	0	0	0	1	0	0	0	1	0	0	0	0	0	0	0	0	0	1	0	1	0	1	0	0	0	1	0	1	0	0	0	0
specI_v2_Cluster660	2 Bacteria	201174 Actinobacteria	1760 Actinobacteria	85011 Streptomycetales	2062 Streptomycetaceae	1883 Streptomyces	1883 Streptomyces sp. [C rapamycinicus/violaceusniger]	1883 Streptomyces sp. [C] v2_0660	9137.33	813.318	3	0	0	1	0	0	1	1	1	0	0	0	0	0	1	0	0	0	0	0	0	0	0	0	0	0	0	0	0	0	1	0	0	0	0	0	0	0	0
specI_v2_Cluster661	2 Bacteria	1224 Proteobacteria	1236 Gammaproteobacteria	135613 Chromatiales	72276 Ectothiorhodospiraceae	106633 Thioalkalivibrio	106633 Thioalkalivibrio sp. [C:v2_661 ALJ1/ALJ7/ALJ6]	106633 Thioalkalivibrio sp. [C] v2_0661	2392.33	276.934	3	0	1	0	0	0	0	0	0	0	0	0	0	0	1	1	1	1	0	0	0	1	1	1	1	0	1	1	0	0	0	1	0	1	1	1	0	0	0
specI_v2_Cluster662	2 Bacteria	1224 Proteobacteria	1236 Gammaproteobacteria	135613 Chromatiales	72276 Ectothiorhodospiraceae	106633 Thioalkalivibrio	152475 Thioalkalivibrio thiocyanoxidans [C]	152475 Thioalkalivibrio thiocyanoxidans [C] v2_0662	2554.67	12.5033	3	0	1	0	0	0	0	0	0	0	0	0	0	0	0	0	1	0	0	1	0	1	1	1	1	0	1	0	0	0	0	1	0	1	1	0	0	0	0
specI_v2_Cluster663	2 Bacteria	1224 Proteobacteria	1236 Gammaproteobacteria	135613 Chromatiales	72276 Ectothiorhodospiraceae	106633 Thioalkalivibrio	106633 Thioalkalivibrio sp. [C:v2_663 ALJ5/ALJ9/ALJ11/ALJ2/ALRh/ALJ15/ALgr1]	106633 Thioalkalivibrio sp. [C] v2_0663	2608.92	81.346	12	0	1	0	0	0	0	0	0	0	0	0	0	0	0	0	1	0	0	1	0	1	1	1	1	0	1	0	0	0	0	1	0	1	1	0	0	0	0
specI_v2_Cluster664	2 Bacteria	1224 Proteobacteria	1236 Gammaproteobacteria	135613 Chromatiales	72276 Ectothiorhodospiraceae	106633 Thioalkalivibrio	106633 Thioalkalivibrio sp. [C:v2_664 ALD1/ALJ3]	106633 Thioalkalivibrio sp. [C] v2_0664	2441.67	15.308	3	0	1	0	0	0	0	0	0	0	0	0	0	0	0	0	1	0	0	1	0	1	1	1	1	0	1	0	0	0	0	1	0	1	1	0	0	0	0
specI_v2_Cluster665	2 Bacteria	1224 Proteobacteria	1236 Gammaproteobacteria	135613 Chromatiales	72276 Ectothiorhodospiraceae	106633 Thioalkalivibrio	106633 Thioalkalivibrio sp. [C AL21/HL-Eb18/K90mix]	106633 Thioalkalivibrio sp. [C] v2_0665	2628.6	20.9952	5	1	1	0	0	0	0	0	0	0	0	0	0	0	0	0	1	0	0	1	0	1	1	1	1	0	1	0	0	0	0	1	0	1	1	0	0	0	0
specI_v2_Cluster666	2 Bacteria	1224 Proteobacteria	1236 Gammaproteobacteria	135613 Chromatiales	72276 Ectothiorhodospiraceae	106633 Thioalkalivibrio	106633 Thioalkalivibrio sp. [C AKL3/AKL6/AKL7/AKL8/AKL10/AKL12/ALMg2/ALMg3/ALMg9/ALMg13-2/ALM2T]	106633 Thioalkalivibrio sp. [C] v2_0666	2626.67	63.2949	12	0	1	0	0	0	0	0	0	0	0	0	0	0	1	1	1	1	0	0	0	1	1	1	1	0	1	1	0	0	0	1	0	1	1	1	0	0	0
specI_v2_Cluster667	2 Bacteria	1224 Proteobacteria	1236 Gammaproteobacteria	135613 Chromatiales	72276 Ectothiorhodospiraceae	106633 Thioalkalivibrio	106633 Thioalkalivibrio sp. [C AKL17/ALR17-21]	106633 Thioalkalivibrio sp. [C] v2_0667	2673	144.25	2	0	1	0	0	0	0	0	0	0	0	0	0	0	1	1	1	0	0	0	0	1	1	0	0	0	1	0	0	0	0	1	0	1	1	0	0	0	0
specI_v2_Cluster668	2 Bacteria	1224 Proteobacteria	1236 Gammaproteobacteria	135613 Chromatiales	72276 Ectothiorhodospiraceae	106633 Thioalkalivibrio	106633 Thioalkalivibrio sp. [C ALE11/ALE18/ALE19/ALE20/ALE23/ALgr3]	106633 Thioalkalivibrio sp. [C] v2_0668	2645.29	104.155	7	0	1	0	0	0	0	0	0	0	0	0	0	0	1	1	1	0	0	0	0	1	1	0	0	0	1	0	0	0	0	1	0	1	1	0	0	0	0
specI_v2_Cluster669	2 Bacteria	1224 Proteobacteria	1236 Gammaproteobacteria	135613 Chromatiales	72276 Ectothiorhodospiraceae	106633 Thioalkalivibrio	106633 Thioalkalivibrio sp. [C ALE9/ALE12/ALE16/ALE17/ALE22/ALE28/ALE30/ALE31/ALgr5]	106633 Thioalkalivibrio sp. [C] v2_0669	2590.27	90.6764	11	0	1	0	0	0	0	0	0	0	0	0	0	0	1	1	1	1	0	0	0	1	1	1	1	0	1	1	0	0	0	1	0	1	1	1	0	0	0
specI_v2_Cluster670	2 Bacteria	1224 Proteobacteria	1236 Gammaproteobacteria	135613 Chromatiales	72276 Ectothiorhodospiraceae	106633 Thioalkalivibrio	1266908 Thioalkalivibrio sp. ALE6	1266908 Thioalkalivibrio sp. ALE6 v2_0670	2756	12.7279	2	0	1	0	0	0	0	0	0	0	0	0	0	0	1	1	1	1	0	0	0	1	1	1	1	0	1	1	0	0	0	1	0	1	1	1	0	0	0
specI_v2_Cluster671	2 Bacteria	1239 Firmicutes	91061 Bacilli	186826 Lactobacillales	81852 Enterococcaceae	1350 Enterococcus	53346 Enterococcus mundtii	53346 Enterococcus mundtii v2_0671	2946	89.2151	4	0	0	0	1	0	0	0	0	1	1	0	1	0	0	0	0	0	0	0	0	0	0	0	0	0	0	0	0	0	0	0	0	0	0	0	0	1	0
specI_v2_Cluster672	2 Bacteria	1239 Firmicutes	91061 Bacilli	186826 Lactobacillales	81852 Enterococcaceae	1350 Enterococcus	71451 Enterococcus malodoratus	71451 Enterococcus malodoratus v2_0672	4578.5	3.53553	2	0	0	0	1	0	0	0	0	0	1	0	1	1	1	1	0	0	0	0	0	0	0	0	0	0	0	0	0	0	0	0	1	0	0	0	0	1	0
specI_v2_Cluster673	2 Bacteria	1239 Firmicutes	91061 Bacilli	186826 Lactobacillales	81852 Enterococcaceae	1350 Enterococcus	71452 Enterococcus raffinosus	71452 Enterococcus raffinosus v2_0673	4300.5	14.8492	2	0	0	0	0	0	0	0	0	0	1	0	1	0	1	1	0	0	0	0	0	0	0	0	0	0	0	0	0	0	0	0	1	0	0	0	0	1	1
specI_v2_Cluster674	2 Bacteria	1239 Firmicutes	91061 Bacilli	186826 Lactobacillales	81852 Enterococcaceae	1350 Enterococcus	1350 Enterococcus sp. [C casseliflavus/faecalis/faecium]	1350 Enterococcus sp. [C] v2_0674	3593.7	417.785	10	0	1	1	0	1	0	0	0	0	1	0	1	1	1	1	0	0	0	0	0	0	0	0	0	0	0	0	0	0	0	0	1	0	0	0	0	1	0
specI_v2_Cluster675	2 Bacteria	1239 Firmicutes	91061 Bacilli	186826 Lactobacillales	81852 Enterococcaceae	1350 Enterococcus	112904 Enterococcus villorum	112904 Enterococcus villorum v2_0675	2906.5	10.6066	2	0	0	0	0	0	0	0	0	0	1	0	1	0	1	0	0	0	0	0	0	0	0	0	0	0	0	0	0	0	0	0	1	0	0	0	0	1	0
specI_v2_Cluster676	2 Bacteria	1239 Firmicutes	91061 Bacilli	186826 Lactobacillales	81852 Enterococcaceae	1350 Enterococcus	57732 Enterococcus asini	57732 Enterococcus asini v2_0676	2497	21.2132	2	0	0	0	0	0	0	0	0	0	1	0	0	0	0	0	0	0	0	0	0	0	0	0	0	0	0	0	0	0	0	0	0	0	0	0	0	1	0
specI_v2_Cluster677	2 Bacteria	1239 Firmicutes	91061 Bacilli	186826 Lactobacillales	81852 Enterococcaceae	1350 Enterococcus	160454 Enterococcus pallens	160454 Enterococcus pallens v2_0677	5300	24.0416	2	0	0	1	0	1	0	0	0	1	1	0	1	0	0	0	0	0	0	0	0	0	0	0	0	0	0	0	0	0	0	0	0	0	0	0	0	1	0
specI_v2_Cluster678	2 Bacteria	1239 Firmicutes	91061 Bacilli	186826 Lactobacillales	81852 Enterococcaceae	1350 Enterococcus	155618 Enterococcus haemoperoxidus	155618 Enterococcus haemoperoxidus v2_0678	3280.5	4.94975	2	0	1	0	0	0	0	0	0	0	1	0	1	0	0	0	0	0	0	0	0	0	0	0	0	0	0	0	0	0	0	0	0	0	0	0	0	1	1
specI_v2_Cluster679	2 Bacteria	1239 Firmicutes	91061 Bacilli	186826 Lactobacillales	81852 Enterococcaceae	1350 Enterococcus	155617 Enterococcus moraviensis	155617 Enterococcus moraviensis v2_0679	3407.5	0.707107	2	0	0	0	0	0	0	0	0	0	1	0	1	0	0	0	0	0	0	0	0	0	0	0	0	0	0	0	0	0	0	0	0	0	0	0	0	1	1
specI_v2_Cluster680	2 Bacteria	1239 Firmicutes	91061 Bacilli	186826 Lactobacillales	81852 Enterococcaceae	1350 Enterococcus	154621 Enterococcus phoeniculicola	154621 Enterococcus phoeniculicola v2_0680	3582.5	6.36396	2	0	0	1	0	0	0	0	0	1	1	0	1	0	0	0	0	0	0	0	0	0	0	0	0	0	0	0	0	0	0	0	0	0	0	0	0	1	0
specI_v2_Cluster681	2 Bacteria	1239 Firmicutes	91061 Bacilli	186826 Lactobacillales	81852 Enterococcaceae	1350 Enterococcus	317735 Enterococcus caccae	317735 Enterococcus caccae v2_0681	3309	2.82843	2	0	0	0	0	0	0	0	0	0	1	0	1	0	0	0	0	0	0	0	0	0	0	0	0	0	0	0	0	0	0	0	0	0	0	0	0	1	1
specI_v2_Cluster682	2 Bacteria	1239 Firmicutes	91061 Bacilli	186826 Lactobacillales	81852 Enterococcaceae	1350 Enterococcus	160453 Enterococcus gilvus	160453 Enterococcus gilvus v2_0682	4199	9.89949	2	0	0	1	0	1	0	0	0	0	1	0	1	0	1	0	0	0	0	0	0	0	0	0	0	0	0	0	0	0	0	0	1	0	0	0	0	1	0
specI_v2_Cluster683	2 Bacteria	1239 Firmicutes	91061 Bacilli	186826 Lactobacillales	1300 Streptococcaceae	1301 Streptococcus	1301 Streptococcus sp. [C infantis/mitis]	1301 Streptococcus sp. [C] v2_0683	1908.5	107.177	4	0	0	1	0	1	0	0	0	0	0	0	0	0	0	0	0	0	0	0	0	0	0	0	0	0	0	0	0	0	0	0	0	0	0	0	0	1	1
specI_v2_Cluster684	2 Bacteria	1239 Firmicutes	91061 Bacilli	1385 Bacillales	90964 Staphylococcaceae	1279 Staphylococcus	246432 Staphylococcus equorum [C]	246432 Staphylococcus equorum [C] v2_0684	2842	172.549	3	0	0	1	1	1	1	0	0	0	1	0	1	0	0	0	0	0	0	0	0	0	0	0	0	0	0	0	0	0	0	0	0	0	0	0	0	1	1
specI_v2_Cluster685	2 Bacteria	1224 Proteobacteria	1236 Gammaproteobacteria	91347 Enterobacteriales	543 Enterobacteriaceae	413496 Cronobacter	413497 Cronobacter dublinensis	413497 Cronobacter dublinensis v2_0685	4042.75	254.685	4	1	1	1	1	1	1	0	0	0	1	1	1	0	0	0	0	0	0	0	0	0	0	0	0	0	0	0	0	0	0	1	0	0	0	0	1	0	1
specI_v2_Cluster686	2 Bacteria	976 Bacteroidetes	200643 Bacteroidia	171549 Bacteroidales	171552 Prevotellaceae	838 Prevotella	28132 Prevotella melaninogenica [C]	28132 Prevotella melaninogenica [C] v2_0686	2442.33	72.6108	3	0	0	1	0	0	0	0	0	0	1	0	0	0	0	0	0	0	1	1	0	0	0	0	0	0	0	0	0	0	0	0	0	0	0	0	0	1	1
specI_v2_Cluster687	2 Bacteria	1239 Firmicutes	91061 Bacilli	186826 Lactobacillales	1300 Streptococcaceae	1301 Streptococcus	1328 Streptococcus anginosus [C]	1328 Streptococcus anginosus [C] v2_0687	2059	67.3325	7	0	0	1	0	0	0	0	0	0	1	0	0	0	0	0	0	0	0	0	0	0	0	0	0	0	0	0	0	0	0	0	0	0	0	0	0	1	1
specI_v2_Cluster688	2 Bacteria	200918 Thermotogae	188708 Thermotogae	2419 Thermotogales	1643950 Fervidobacteriaceae	2420 Thermosipho	2421 Thermosipho africanus	2421 Thermosipho africanus v2_0688	1997.5	21.9203	2	0	1	0	0	0	0	0	0	0	0	0	0	0	0	0	0	1	0	0	0	0	0	0	1	0	0	1	0	0	0	0	0	0	0	1	0	0	0
specI_v2_Cluster689	2 Bacteria	201174 Actinobacteria	1760 Actinobacteria	85007 Corynebacteriales	1653 Corynebacteriaceae	1716 Corynebacterium	1717 Corynebacterium diphtheriae	1717 Corynebacterium diphtheriae v2_0689	2323.06	74.8202	17	0	0	1	0	1	1	0	0	0	1	0	0	0	0	0	1	1	0	1	1	0	0	1	1	1	1	0	0	0	0	1	0	0	0	0	1	0	0
specI_v2_Cluster690	2 Bacteria	1224 Proteobacteria	1236 Gammaproteobacteria	72273 Thiotrichales	34064 Francisellaceae	262 Francisella	657445 Francisella noatunensis	657445 Francisella noatunensis v2_0690	1653.5	27.5772	2	0	1	1	0	1	0	0	0	0	0	0	0	0	0	0	1	1	1	1	0	0	0	1	1	1	1	1	0	1	1	0	0	0	1	1	0	0	0
specI_v2_Cluster691	2 Bacteria	1224 Proteobacteria	1236 Gammaproteobacteria	72274 Pseudomonadales	135621 Pseudomonadaceae	286 Pseudomonas	1163398 Pseudomonas donghuensis [C]	1163398 Pseudomonas donghuensis [C] v2_0691	5150.5	157.685	2	1	1	0	0	0	1	1	1	0	1	1	0	1	1	1	1	0	0	0	0	1	1	0	0	0	0	1	0	0	1	0	1	0	1	0	0	0	0
specI_v2_Cluster692	2 Bacteria	976 Bacteroidetes	200643 Bacteroidia	171549 Bacteroidales	815 Bacteroidaceae	816 Bacteroides	816 Bacteroides sp. [C cellulosilyticus/timonensis]	816 Bacteroides sp. [C] v2_0692	5661.4	476.284	5	0	0	1	0	0	0	0	0	0	0	1	0	0	0	0	0	0	0	0	0	0	0	0	0	0	0	0	0	0	0	0	0	0	0	0	0	1	0
specI_v2_Cluster693	2 Bacteria	1239 Firmicutes	186801 Clostridia	186802 Clostridiales	186803 Lachnospiraceae	1506553 Lachnoclostridium	36832 [Clostridium] aerotolerans	36832 [Clostridium] aerotolerans v2_0693	4185	62.2254	2	0	0	0	0	0	1	1	1	0	0	0	0	0	0	0	0	0	0	0	0	1	0	0	0	0	0	0	0	0	0	0	0	0	0	0	0	0	0
specI_v2_Cluster694	2 Bacteria	1224 Proteobacteria	1236 Gammaproteobacteria	135622 Alteromonadales	72275 Alteromonadaceae	2742 Marinobacter	2743 Marinobacter hydrocarbonoclasticus [C]	2743 Marinobacter hydrocarbonoclasticus [C] v2_0694	3890.6	109.102	5	0	1	0	0	0	0	0	0	0	0	0	0	0	0	0	1	1	0	1	1	0	0	1	1	1	1	1	0	1	1	1	0	0	1	1	0	0	0
specI_v2_Cluster695	2 Bacteria	1224 Proteobacteria	1236 Gammaproteobacteria	91347 Enterobacteriales	543 Enterobacteriaceae	122277 Pectobacterium	55208 Pectobacterium wasabiae [C]	55208 Pectobacterium wasabiae [C] v2_0695	4463.83	287.407	6	0	0	1	0	1	1	1	1	0	1	0	0	1	0	0	1	1	1	0	0	1	1	0	1	0	0	1	1	0	0	0	1	0	1	0	0	0	0
specI_v2_Cluster696	2 Bacteria	1224 Proteobacteria	1236 Gammaproteobacteria	91347 Enterobacteriales	543 Enterobacteriaceae	1330547 Kosakonia	1158459 Kosakonia sacchari	1158459 Kosakonia sacchari v2_0696	4556	357.796	2	0	0	1	0	0	1	1	1	0	1	0	0	1	0	0	1	0	0	0	0	0	0	0	0	0	0	0	0	1	0	0	0	0	0	0	0	0	0
specI_v2_Cluster697	2 Bacteria	976 Bacteroidetes	200643 Bacteroidia	171549 Bacteroidales	558415 Marinilabiliaceae	59738 Marinilabilia	989 Marinilabilia salmonicolor	989 Marinilabilia salmonicolor v2_0697	4092.5	444.77	2	1	1	0	0	0	0	0	0	0	0	0	0	0	1	1	1	1	1	1	0	1	1	1	1	0	1	1	0	1	1	1	0	0	0	1	0	0	0
specI_v2_Cluster698	2 Bacteria	1224 Proteobacteria	28216 Betaproteobacteria	80840 Burkholderiales	119060 Burkholderiaceae	1822464 Paraburkholderia	1822464 Paraburkholderia sp. [C bryophila/caledonica]	1822464 Paraburkholderia sp. [C] v2_0698	6279.5	16.2635	2	0	0	0	0	0	1	1	1	0	1	0	0	1	0	0	0	0	0	0	1	0	1	0	0	1	0	0	0	1	1	1	0	0	0	0	1	0	0
specI_v2_Cluster699	2 Bacteria	201174 Actinobacteria	1760 Actinobacteria	85008 Micromonosporales	28056 Micromonosporaceae	1873 Micromonospora	1873 Micromonospora sp. [C aurantiaca/globosa/purpureochromogenes]	1873 Micromonospora sp. [C] v2_0699	6128.33	267.483	6	1	0	1	0	0	1	1	1	0	1	0	0	1	1	0	0	0	0	0	0	0	1	0	0	0	0	0	1	1	1	0	0	0	0	0	0	0	0
specI_v2_Cluster700	2 Bacteria	201174 Actinobacteria	1760 Actinobacteria	85012 Streptosporangiales	83676 Nocardiopsaceae	2013 Nocardiopsis	2014 Nocardiopsis dassonvillei [C]	2014 Nocardiopsis dassonvillei [C] v2_0700	5613.5	58.6899	2	0	0	0	1	0	1	1	1	1	1	1	1	0	0	0	0	0	0	0	0	1	1	1	0	0	1	0	0	0	0	1	0	1	0	0	0	0	0
specI_v2_Cluster701	2 Bacteria	201174 Actinobacteria	1760 Actinobacteria	85011 Streptomycetales	2062 Streptomycetaceae	1883 Streptomyces	1883 Streptomyces sp. [C CNR698/CNS615/CNT302]	1883 Streptomyces sp. [C] v2_0701	6114	126.929	3	0	0	0	1	0	1	1	1	0	0	1	0	1	0	0	0	0	0	0	0	0	1	0	0	0	0	0	1	0	1	0	0	0	0	0	0	0	0
specI_v2_Cluster702	2 Bacteria	201174 Actinobacteria	1760 Actinobacteria	85012 Streptosporangiales	83676 Nocardiopsaceae	83677 Thermobifida	2021 Thermobifida fusca	2021 Thermobifida fusca v2_0702	3158	25.4558	2	0	0	0	0	1	1	1	1	1	1	1	1	1	1	1	0	0	0	0	0	0	0	0	0	0	0	0	0	0	1	0	0	0	0	0	0	0	0
specI_v2_Cluster703	2 Bacteria	201174 Actinobacteria	1760 Actinobacteria	85009 Propionibacteriales	31957 Propionibacteriaceae	1743 Propionibacterium	33010 Propionibacterium avidum [C]	33010 Propionibacterium avidum [C] v2_0703	2398.71	79.611	7	0	0	1	0	0	0	0	0	0	0	0	0	0	0	0	0	0	0	0	0	0	0	0	0	0	1	0	0	0	0	0	0	0	0	0	0	1	1
specI_v2_Cluster704	2 Bacteria	1224 Proteobacteria	1236 Gammaproteobacteria	135625 Pasteurellales	712 Pasteurellaceae	476528 Bibersteinia	47735 Bibersteinia trehalosi	47735 Bibersteinia trehalosi v2_0704	2342.75	95.5489	4	0	0	1	0	0	1	1	0	1	0	1	0	0	0	0	0	0	0	0	0	0	0	0	0	0	0	0	1	0	0	0	0	0	0	0	1	1	1
specI_v2_Cluster705	2 Bacteria	201174 Actinobacteria	1760 Actinobacteria	85006 Micrococcales	85017 Promicromonosporaceae	43676 Promicromonospora	43676 Promicromonospora sp. [C kroppenstedtii/sukumoe]	43676 Promicromonospora sp. [C] v2_0705	5859	636.396	2	1	0	0	0	0	1	1	1	0	1	0	0	1	1	1	0	0	0	0	0	0	0	0	0	0	0	0	0	0	1	0	0	0	0	1	0	0	1
specI_v2_Cluster706	2 Bacteria	201174 Actinobacteria	1760 Actinobacteria	85011 Streptomycetales	2062 Streptomycetaceae	1883 Streptomyces	1883 Streptomyces sp. [C 351MFTsu5.1/NRRL B-3229]	1883 Streptomyces sp. [C] v2_0706	7941.5	399.515	2	0	0	0	0	0	1	1	1	0	1	1	0	1	0	0	0	0	0	0	0	0	0	0	0	0	0	0	0	0	0	0	0	0	0	0	0	0	0
specI_v2_Cluster707	2 Bacteria	201174 Actinobacteria	1760 Actinobacteria	85011 Streptomycetales	2062 Streptomycetaceae	1883 Streptomyces	1883 Streptomyces sp. [C canus/mirabilis/sviceus]	1883 Streptomyces sp. [C] v2_0707	7475.67	2412.45	3	NA	NA	NA	NA	NA	NA	NA	NA	NA	NA	NA	NA	NA	NA	NA	NA	NA	NA	NA	NA	NA	NA	NA	NA	NA	NA	NA	NA	NA	NA	NA	NA	NA	NA	NA	NA	NA	NA
specI_v2_Cluster708	2 Bacteria	201174 Actinobacteria	1760 Actinobacteria	85007 Corynebacteriales	1762 Mycobacteriaceae	1763 Mycobacterium	1763 Mycobacterium sp. [C 360MFTsu5.1/UNC410CL29Cvi84]	1763 Mycobacterium sp. [C] v2_0708	5656	4.24264	2	0	0	0	0	0	1	1	1	0	0	0	0	0	1	1	1	0	0	0	0	0	0	0	0	0	0	0	1	1	1	0	0	0	0	0	0	0	1
specI_v2_Cluster709	2 Bacteria	1224 Proteobacteria	28211 Alphaproteobacteria	356 Rhizobiales	119045 Methylobacteriaceae	407 Methylobacterium	31998 Methylobacterium radiotolerans [C]	31998 Methylobacterium radiotolerans [C] v2_0709	6084	384.04	3	0	0	1	0	0	1	1	1	0	1	0	0	1	0	0	1	1	0	0	0	0	1	0	1	1	0	0	1	0	1	0	0	0	1	0	0	0	0
specI_v2_Cluster710	2 Bacteria	1239 Firmicutes	186801 Clostridia	186802 Clostridiales	31979 Clostridiaceae	1485 Clostridium	1513 Clostridium tetani	1513 Clostridium tetani v2_0710	2575.67	167.508	6	0	0	1	0	1	0	1	1	0	0	0	0	0	1	1	0	0	0	0	0	0	0	0	0	0	0	0	0	0	1	0	0	0	0	0	0	0	1
specI_v2_Cluster711	2 Bacteria	1224 Proteobacteria	28216 Betaproteobacteria	80840 Burkholderiales	506 Alcaligenaceae	517 Bordetella	35814 Bordetella holmesii	35814 Bordetella holmesii v2_0711	3785.68	188.293	19	0	0	1	0	0	1	1	1	0	1	0	0	1	1	1	0	0	0	0	0	0	0	0	0	0	0	0	0	0	1	0	1	0	0	0	0	0	1
specI_v2_Cluster712	2 Bacteria	1224 Proteobacteria	29547 Epsilonproteobacteria	213849 Campylobacterales	72293 Helicobacteraceae	209 Helicobacter	213 Helicobacter cinaedi	213 Helicobacter cinaedi v2_0712	2306	144.357	3	0	0	1	0	1	0	0	0	0	0	0	0	0	0	0	0	0	0	0	0	0	0	0	0	0	0	1	0	0	0	0	0	0	0	0	0	1	0
specI_v2_Cluster713	2157 Archaea	28890 Euryarchaeota	183963 Halobacteria	1644060 Natrialbales	1644061 Natrialbaceae	88723 Natrinema	419186 Natrinema gari [C]	419186 Natrinema gari [C] v2_0713	3958	439.082	3	0	0	0	0	0	1	1	1	0	1	0	0	1	0	0	0	0	0	0	0	1	1	1	0	0	1	0	0	0	1	1	0	0	0	0	1	0	0
specI_v2_Cluster714	2 Bacteria	1224 Proteobacteria	28211 Alphaproteobacteria	766 Rickettsiales	942 Anaplasmataceae	768 Anaplasma	948 Anaplasma phagocytophilum	948 Anaplasma phagocytophilum v2_0714	1226.33	96.5803	9	0	0	1	0	1	0	0	0	0	0	0	0	0	1	1	1	1	0	0	0	0	0	0	1	0	0	1	0	0	1	0	0	0	0	1	0	0	0
specI_v2_Cluster715	2 Bacteria	1224 Proteobacteria	1236 Gammaproteobacteria	135623 Vibrionales	641 Vibrionaceae	662 Vibrio	670 Vibrio parahaemolyticus	670 Vibrio parahaemolyticus v2_0715	4871.06	494.956	67	1	1	1	1	1	1	1	1	1	1	1	0	1	1	1	0	0	0	0	0	0	0	0	0	0	0	0	0	0	0	0	0	0	0	0	0	0	1
specI_v2_Cluster716	2 Bacteria	1224 Proteobacteria	28211 Alphaproteobacteria	356 Rhizobiales	82115 Rhizobiaceae	34019 candidatus Liberibacter	34021 candidatus Liberibacter asiaticus	34021 candidatus Liberibacter asiaticus v2_0716	1136.67	70.5006	3	0	0	1	0	1	0	0	0	0	0	0	0	0	1	1	1	1	0	0	0	0	0	1	1	0	0	1	0	0	0	0	0	0	0	1	0	0	0
specI_v2_Cluster717	2 Bacteria	1224 Proteobacteria	1236 Gammaproteobacteria	91347 Enterobacteriales	543 Enterobacteriaceae	204037 Dickeya	204042 Dickeya zeae	204042 Dickeya zeae v2_0717	3880.44	149.284	9	0	0	1	0	1	1	1	1	0	1	0	0	1	1	1	1	1	1	1	0	0	1	1	0	0	0	0	1	1	0	0	0	0	0	0	0	0	0
specI_v2_Cluster718	2 Bacteria	1224 Proteobacteria	28216 Betaproteobacteria	80840 Burkholderiales	75682 Oxalobacteraceae	963 Herbaspirillum	863372 Herbaspirillum huttiense [C]	863372 Herbaspirillum huttiense [C] v2_0718	4782	91.9239	2	1	1	0	0	0	1	1	1	0	1	0	0	1	0	0	1	0	0	0	1	1	1	0	0	1	0	0	1	1	1	1	1	0	1	0	1	0	1
specI_v2_Cluster719	2 Bacteria	1224 Proteobacteria	1236 Gammaproteobacteria	91347 Enterobacteriales	543 Enterobacteriaceae	1330547 Kosakonia	283686 Kosakonia radicincitans	283686 Kosakonia radicincitans v2_0719	5793.5	596.091	2	0	0	0	0	0	1	1	1	0	1	1	1	1	1	0	0	0	0	0	0	0	0	0	0	0	0	0	1	0	1	0	1	0	1	0	0	0	0
specI_v2_Cluster720	2 Bacteria	1239 Firmicutes	91061 Bacilli	1385 Bacillales	186817 Bacillaceae	1386 Bacillus	1386 Bacillus sp. [C pumilus/safensis]	1386 Bacillus sp. [C] v2_0720	3806	102.002	5	1	1	0	0	0	1	1	1	1	1	0	0	1	1	0	0	0	0	0	0	0	0	0	0	0	1	0	0	0	1	0	1	1	1	0	0	0	0
specI_v2_Cluster721	2 Bacteria	1239 Firmicutes	91061 Bacilli	1385 Bacillales	186817 Bacillaceae	1386 Bacillus	1408 Bacillus pumilus	1408 Bacillus pumilus v2_0721	3679	238.06	4	1	0	0	0	0	1	1	1	1	1	0	0	1	1	0	0	0	0	0	0	0	0	0	0	0	1	0	0	0	1	0	1	1	1	0	0	0	0
specI_v2_Cluster722	2 Bacteria	1224 Proteobacteria	1236 Gammaproteobacteria	72274 Pseudomonadales	135621 Pseudomonadaceae	286 Pseudomonas	330 Pseudomonas pseudoalcaligenes [C]	330 Pseudomonas pseudoalcaligenes [C] v2_0722	4272	158.392	2	1	0	0	0	0	1	1	1	1	1	0	0	0	1	1	1	1	0	0	0	1	1	0	0	0	1	1	1	0	1	1	0	1	1	1	0	0	1
specI_v2_Cluster723	2 Bacteria	1224 Proteobacteria	1236 Gammaproteobacteria	135614 Xanthomonadales	32033 Xanthomonadaceae	338 Xanthomonas	339 Xanthomonas campestris	339 Xanthomonas campestris v2_0723	4155.78	284.924	9	1	0	1	0	1	1	0	1	0	1	0	0	1	1	0	0	0	0	1	0	0	0	0	0	0	0	0	1	0	1	1	0	0	0	0	1	0	1
specI_v2_Cluster724	2 Bacteria	1224 Proteobacteria	29547 Epsilonproteobacteria	213849 Campylobacterales	72294 Campylobacteraceae	194 Campylobacter	195 Campylobacter coli	195 Campylobacter coli v2_0724	1820.63	110.755	60	0	1	1	1	1	0	1	0	1	0	0	0	0	1	0	0	0	0	0	0	0	0	0	0	0	0	0	0	0	0	0	0	0	0	0	0	1	0
specI_v2_Cluster725	2 Bacteria	1239 Firmicutes	91061 Bacilli	186826 Lactobacillales	33958 Lactobacillaceae	1578 Lactobacillus	1596 Lactobacillus gasseri	1596 Lactobacillus gasseri v2_0725	1881.45	190.664	11	0	0	1	1	0	0	0	0	1	1	0	0	0	0	0	0	0	0	0	0	0	0	0	0	0	0	0	0	0	0	0	0	0	0	1	0	1	0
specI_v2_Cluster726	2 Bacteria	1239 Firmicutes	91061 Bacilli	186826 Lactobacillales	33958 Lactobacillaceae	1578 Lactobacillus	1610 Lactobacillus coryniformis	1610 Lactobacillus coryniformis v2_0726	2391.5	461.741	2	0	0	1	1	1	1	1	0	1	1	1	1	1	1	1	1	0	0	0	0	0	1	0	0	0	1	0	0	0	0	1	1	0	1	1	0	0	0
specI_v2_Cluster727	2 Bacteria	1239 Firmicutes	91061 Bacilli	1385 Bacillales	90964 Staphylococcaceae	1279 Staphylococcus	1290 Staphylococcus hominis [C]	1290 Staphylococcus hominis [C] v2_0727	2282.4	40.3398	5	0	0	1	0	0	1	0	0	1	1	0	1	0	0	0	0	0	0	0	0	0	0	0	0	0	0	0	0	0	0	0	1	0	1	0	0	1	1
specI_v2_Cluster728	2 Bacteria	1224 Proteobacteria	1236 Gammaproteobacteria	135623 Vibrionales	641 Vibrionaceae	188143 Enterovibrio	188144 Enterovibrio norvegicus	188144 Enterovibrio norvegicus v2_0728	4389.5	101.116	2	NA	NA	NA	NA	NA	NA	NA	NA	NA	NA	NA	NA	NA	NA	NA	NA	NA	NA	NA	NA	NA	NA	NA	NA	NA	NA	NA	NA	NA	NA	NA	NA	NA	NA	NA	NA	NA	NA
specI_v2_Cluster729	2157 Archaea	28890 Euryarchaeota	183968 Thermococci	2258 Thermococcales	2259 Thermococcaceae	2260 Pyrococcus	2261 Pyrococcus furiosus	2261 Pyrococcus furiosus v2_0729	2115	2.82843	2	0	1	0	0	0	1	1	1	0	0	0	0	0	1	1	1	0	0	0	0	0	1	0	0	0	0	1	1	0	0	1	0	0	0	1	1	0	0
specI_v2_Cluster730	2 Bacteria	1224 Proteobacteria	1236 Gammaproteobacteria	135623 Vibrionales	641 Vibrionaceae	662 Vibrio	723171 Vibrio genomosp. F10	723171 Vibrio genomosp. F10 v2_0730	3853.75	110.322	4	0	1	0	0	0	0	0	0	0	0	0	0	0	0	0	1	1	1	1	0	0	0	1	1	1	1	0	0	0	0	0	0	0	0	0	0	0	0
specI_v2_Cluster731	2 Bacteria	1224 Proteobacteria	580370 Zetaproteobacteria	580371 Mariprofundales	580372 Mariprofundaceae	377315 Mariprofundus	314344 Mariprofundus ferrooxydans	314344 Mariprofundus ferrooxydans v2_0731	2702.5	297.692	2	0	1	0	0	0	0	0	0	0	0	0	0	0	0	0	1	1	0	0	0	0	0	1	1	1	0	1	0	0	0	1	0	0	0	1	0	0	0
specI_v2_Cluster732	2 Bacteria	544448 Tenericutes	31969 Mollicutes	2085 Mycoplasmatales	2092 Mycoplasmataceae	2093 Mycoplasma	2093 Mycoplasma sp. [C capricolum/leachii]	2093 Mycoplasma sp. [C] v2_0732	840.4	110.817	5	0	0	1	1	1	0	0	0	0	0	0	1	1	1	1	0	1	0	0	0	0	0	0	1	0	0	0	0	0	0	0	0	0	0	0	0	0	0
specI_v2_Cluster733	2 Bacteria	544448 Tenericutes	31969 Mollicutes	2085 Mycoplasmatales	2092 Mycoplasmataceae	2093 Mycoplasma	2102 Mycoplasma mycoides	2102 Mycoplasma mycoides v2_0733	948.167	123.344	6	0	0	1	0	1	0	0	0	0	0	0	1	1	1	1	0	1	0	0	0	0	0	0	1	0	0	0	0	0	0	0	0	0	0	0	0	0	0
specI_v2_Cluster734	2 Bacteria	1224 Proteobacteria	1236 Gammaproteobacteria	135623 Vibrionales	641 Vibrionaceae	662 Vibrio	553239 Vibrio breoganii	553239 Vibrio breoganii v2_0734	3710	82.1645	3	0	1	0	0	0	0	0	0	0	0	0	0	0	0	0	1	1	1	1	0	0	0	1	1	1	1	1	0	1	0	0	0	0	0	0	0	0	0
specI_v2_Cluster735	2 Bacteria	1239 Firmicutes	91061 Bacilli	1385 Bacillales	186817 Bacillaceae	1386 Bacillus	1386 Bacillus sp. [C marmarensis/pseudofirmus]	1386 Bacillus sp. [C] v2_0735	4121.5	146.371	2	1	0	0	0	0	0	1	1	0	1	0	0	0	1	1	0	0	0	0	0	0	0	0	0	0	0	0	0	1	1	0	0	0	0	0	0	0	1
specI_v2_Cluster736	2 Bacteria	1239 Firmicutes	91061 Bacilli	1385 Bacillales	90964 Staphylococcaceae	1279 Staphylococcus	29388 Staphylococcus capitis [C]	29388 Staphylococcus capitis [C] v2_0736	2430.29	89.5428	7	0	0	1	0	1	1	0	0	0	1	0	1	0	0	0	0	0	0	0	0	0	0	0	0	0	0	0	0	0	0	0	0	0	0	0	0	1	1
specI_v2_Cluster737	2 Bacteria	1224 Proteobacteria	28211 Alphaproteobacteria	356 Rhizobiales	69277 Phyllobacteriaceae	245876 Nitratireductor	204799 Nitratireductor aquibiodomus	204799 Nitratireductor aquibiodomus v2_0737	4610.5	449.013	2	0	1	0	0	0	0	0	0	0	0	0	0	0	1	1	1	1	1	1	0	0	1	1	1	1	1	1	0	0	1	0	0	0	0	0	0	0	0
specI_v2_Cluster738	2 Bacteria	1239 Firmicutes	91061 Bacilli	1385 Bacillales	90964 Staphylococcaceae	1279 Staphylococcus	555791 Staphylococcus massiliensis	555791 Staphylococcus massiliensis v2_0738	2262.5	174.655	2	NA	NA	NA	NA	NA	NA	NA	NA	NA	NA	NA	NA	NA	NA	NA	NA	NA	NA	NA	NA	NA	NA	NA	NA	NA	NA	NA	NA	NA	NA	NA	NA	NA	NA	NA	NA	NA	NA
specI_v2_Cluster739	2 Bacteria	1224 Proteobacteria	1236 Gammaproteobacteria	72274 Pseudomonadales	135621 Pseudomonadaceae	286 Pseudomonas	286 Pseudomonas sp. [C amygdali/savastanoi]	286 Pseudomonas sp. [C] v2_0739	5324.38	207.485	8	0	0	1	0	1	1	1	1	0	1	1	1	1	1	0	1	0	0	0	1	0	1	0	0	0	0	0	1	0	1	1	0	0	0	0	1	0	0
specI_v2_Cluster740	2 Bacteria	1224 Proteobacteria	1236 Gammaproteobacteria	135623 Vibrionales	641 Vibrionaceae	188143 Enterovibrio	91359 Enterovibrio calviensis	91359 Enterovibrio calviensis v2_0740	4841.5	12.0208	2	NA	NA	NA	NA	NA	NA	NA	NA	NA	NA	NA	NA	NA	NA	NA	NA	NA	NA	NA	NA	NA	NA	NA	NA	NA	NA	NA	NA	NA	NA	NA	NA	NA	NA	NA	NA	NA	NA
specI_v2_Cluster741	2 Bacteria	201174 Actinobacteria	84998 Coriobacteriia	84999 Coriobacteriales	1643824 Atopobiaceae	1380 Atopobium	1382 Atopobium parvulum [C]	1382 Atopobium parvulum [C] v2_0741	1367	103.928	3	0	0	1	0	0	0	0	0	0	1	0	0	0	0	0	0	0	1	1	0	0	0	0	0	0	0	0	0	0	0	0	0	0	0	0	0	1	1
specI_v2_Cluster742	2 Bacteria	201174 Actinobacteria	84998 Coriobacteriia	84999 Coriobacteriales	1643824 Atopobiaceae	133925 Olsenella	133926 Olsenella uli	133926 Olsenella uli v2_0742	1901.5	156.271	2	0	0	0	0	0	1	1	1	1	1	0	0	0	0	0	0	0	0	0	0	0	0	0	0	0	0	0	0	0	0	0	0	0	0	0	0	1	1
specI_v2_Cluster743	2 Bacteria	1224 Proteobacteria	28216 Betaproteobacteria	80840 Burkholderiales	119060 Burkholderiaceae	106589 Cupriavidus	119219 Cupriavidus metallidurans [C]	119219 Cupriavidus metallidurans [C] v2_0743	5644.5	1184.07	4	1	0	1	0	0	1	1	1	0	1	0	0	1	0	0	1	0	0	0	0	0	1	1	1	0	0	0	0	1	1	1	0	0	0	1	0	0	0
specI_v2_Cluster744	2 Bacteria	1224 Proteobacteria	28211 Alphaproteobacteria	204457 Sphingomonadales	41297 Sphingomonadaceae	165695 Sphingobium	121428 Sphingobium xenophagum	121428 Sphingobium xenophagum v2_0744	4010.5	183.141	2	1	0	0	0	0	1	0	1	0	0	0	0	1	1	1	1	1	0	0	0	1	1	0	1	1	1	1	1	0	1	1	0	0	0	1	0	0	0
specI_v2_Cluster745	2 Bacteria	203691 Spirochaetes	203692 Spirochaetia	1643688 Leptospirales	170 Leptospiraceae	171 Leptospira	1137606 Leptospira mayottensis	1137606 Leptospira mayottensis v2_0745	4264.5	36.0624	2	0	0	1	0	0	0	0	0	0	0	0	0	0	1	1	1	1	0	0	0	0	1	1	1	0	0	0	0	0	0	0	0	0	0	0	0	0	0
specI_v2_Cluster746	2 Bacteria	203691 Spirochaetes	203692 Spirochaetia	1643688 Leptospirales	170 Leptospiraceae	171 Leptospira	29508 Leptospira meyeri	29508 Leptospira meyeri v2_0746	4005	5.65685	2	0	0	1	0	0	1	0	0	0	0	0	0	0	1	1	1	1	0	0	0	1	1	1	0	0	0	0	1	1	0	0	0	0	0	0	0	0	0
specI_v2_Cluster747	2 Bacteria	201174 Actinobacteria	1760 Actinobacteria	85004 Bifidobacteriales	31953 Bifidobacteriaceae	196082 Parascardovia	78258 Parascardovia denticolens	78258 Parascardovia denticolens v2_0747	1670.33	66.0328	3	0	0	1	1	1	0	0	0	0	1	0	0	0	0	0	0	0	1	1	1	0	0	1	1	0	1	0	0	0	0	0	0	0	0	0	0	1	1
specI_v2_Cluster748	2 Bacteria	200795 Chloroflexi	301297 Dehalococcoidia	1202465 Dehalococcoidales	1202464 Dehalococcoidaceae	61434 Dehalococcoides	61435 Dehalococcoides mccartyi	61435 Dehalococcoides mccartyi v2_0748	1489.83	59.1284	6	1	1	0	0	0	0	0	0	0	0	0	0	0	1	1	1	1	0	0	0	0	1	0	1	0	0	0	1	0	1	0	0	0	0	1	0	0	0
specI_v2_Cluster749	2 Bacteria	1224 Proteobacteria	28211 Alphaproteobacteria	204457 Sphingomonadales	41297 Sphingomonadaceae	541 Zymomonas	542 Zymomonas mobilis	542 Zymomonas mobilis v2_0749	1726.75	132.284	8	0	0	1	0	0	0	1	1	0	0	0	0	0	1	1	1	1	0	0	0	1	1	0	1	0	0	1	1	0	0	0	0	0	0	1	0	0	1
specI_v2_Cluster750	2 Bacteria	1239 Firmicutes	91061 Bacilli	1385 Bacillales	90964 Staphylococcaceae	1279 Staphylococcus	1279 Staphylococcus sp. [C pasteuri/warneri]	1279 Staphylococcus sp. [C] v2_0750	2455.75	42.7108	8	0	0	1	0	1	1	0	0	0	1	0	1	0	0	0	0	0	0	0	0	0	0	0	0	0	0	0	0	0	0	0	0	0	0	0	0	1	1
specI_v2_Cluster751	2 Bacteria	1239 Firmicutes	91061 Bacilli	1385 Bacillales	186817 Bacillaceae	1386 Bacillus	665099 Bacillus oceanisediminis [C]	665099 Bacillus oceanisediminis [C] v2_0751	5820.5	96.8736	2	0	1	1	0	0	1	1	1	0	1	0	0	0	0	0	1	0	0	0	0	0	1	1	1	0	1	0	0	0	0	1	0	0	0	1	0	0	1
specI_v2_Cluster752	2 Bacteria	1224 Proteobacteria	28216 Betaproteobacteria	206351 Neisseriales	481 Neisseriaceae	1193515 Snodgrassella	1196083 Snodgrassella alvi	1196083 Snodgrassella alvi v2_0752	2364	41.0122	2	0	0	1	0	0	0	0	0	0	1	0	0	0	1	1	0	0	0	0	0	0	0	0	0	0	0	0	0	0	0	0	0	0	0	1	0	1	1
specI_v2_Cluster753	2 Bacteria	1224 Proteobacteria	1236 Gammaproteobacteria	118969 Legionellales	118968 Coxiellaceae	776 Coxiella	777 Coxiella burnetii	777 Coxiella burnetii v2_0753	2036.6	145.74	20	0	0	1	0	1	1	1	1	1	0	0	1	0	1	1	1	1	0	0	1	1	1	0	0	0	0	1	1	1	1	1	0	0	0	0	1	0	0
specI_v2_Cluster754	2 Bacteria	32066 Fusobacteria	203490 Fusobacteriia	203491 Fusobacteriales	203492 Fusobacteriaceae	848 Fusobacterium	851 Fusobacterium nucleatum subsp. vincentii [C]	851 Fusobacterium nucleatum subsp. vincentii [C] v2_0754	2058.5	134.919	6	0	0	1	0	0	0	0	0	0	1	0	0	0	0	0	0	0	0	0	0	0	0	0	0	0	0	0	0	0	0	0	0	0	0	0	0	1	1
specI_v2_Cluster755	2 Bacteria	1224 Proteobacteria	1236 Gammaproteobacteria	72274 Pseudomonadales	135621 Pseudomonadaceae	286 Pseudomonas	286 Pseudomonas sp. [C chloritidismutans/stutzeri]	286 Pseudomonas sp. [C] v2_0755	4616.5	342.947	2	1	0	0	0	0	1	1	1	1	1	0	0	1	1	1	1	1	0	0	1	1	1	0	1	0	1	1	1	0	1	1	0	1	1	1	0	0	0
specI_v2_Cluster756	2 Bacteria	1224 Proteobacteria	1236 Gammaproteobacteria	72274 Pseudomonadales	135621 Pseudomonadaceae	286 Pseudomonas	300 Pseudomonas mendocina [C]	300 Pseudomonas mendocina [C] v2_0756	4639.33	63.5164	3	1	0	0	0	1	1	1	1	1	1	0	0	0	1	1	1	1	0	0	0	1	1	0	0	0	1	1	1	0	1	1	0	1	1	1	0	0	1
specI_v2_Cluster757	2 Bacteria	1224 Proteobacteria	28221 Deltaproteobacteria	29 Myxococcales	31 Myxococcaceae	32 Myxococcus	34 Myxococcus xanthus	34 Myxococcus xanthus v2_0757	7372	33.2866	3	1	0	0	0	0	1	1	1	1	1	0	0	1	0	0	0	0	0	0	0	0	1	0	0	0	0	0	1	1	0	1	0	0	0	1	0	0	0
specI_v2_Cluster758	2 Bacteria	1224 Proteobacteria	1236 Gammaproteobacteria	72273 Thiotrichales	135616 Piscirickettsiaceae	34067 Cycloclasticus	34067 Cycloclasticus sp. [C pugetii/zancles]	34067 Cycloclasticus sp. [C] v2_0758	2359.75	141.994	4	1	1	0	0	0	0	0	0	0	0	0	0	0	0	0	1	0	1	0	0	0	1	0	1	0	0	1	0	0	0	0	0	0	0	0	0	0	0
specI_v2_Cluster759	2 Bacteria	1224 Proteobacteria	1236 Gammaproteobacteria	72274 Pseudomonadales	135621 Pseudomonadaceae	286 Pseudomonas	316 Pseudomonas stutzeri	316 Pseudomonas stutzeri v2_0759	4394.33	383.762	6	1	1	1	0	0	1	1	1	1	1	0	0	1	1	1	1	0	0	1	0	1	1	0	1	0	1	1	1	0	1	1	0	1	1	1	0	0	0
specI_v2_Cluster760	2 Bacteria	976 Bacteroidetes	200643 Bacteroidia	171549 Bacteroidales	171552 Prevotellaceae	838 Prevotella	839 Prevotella ruminicola [C]	839 Prevotella ruminicola [C] v2_0760	2706	131.56	3	0	0	1	0	0	1	1	1	1	0	1	1	0	0	0	0	0	0	0	0	0	0	0	0	0	0	0	0	0	0	0	0	0	0	0	0	1	0
specI_v2_Cluster761	2 Bacteria	1224 Proteobacteria	1236 Gammaproteobacteria	135622 Alteromonadales	267890 Shewanellaceae	22 Shewanella	332186 Shewanella xiamenensis [C]	332186 Shewanella xiamenensis [C] v2_0761	3959	567.1	2	1	1	0	0	0	1	0	0	0	1	1	0	1	1	1	1	0	1	1	0	1	1	1	0	0	0	1	1	1	1	0	0	1	0	0	0	0	0
specI_v2_Cluster762	2 Bacteria	1224 Proteobacteria	1236 Gammaproteobacteria	91347 Enterobacteriales	543 Enterobacteriaceae	158483 Cedecea	158822 Cedecea neteri	158822 Cedecea neteri v2_0762	4428.33	159.701	3	0	1	1	0	1	1	0	0	0	1	1	0	0	1	1	0	0	0	0	0	0	0	0	0	0	0	0	1	0	0	0	1	0	1	0	0	0	1
specI_v2_Cluster763	2 Bacteria	1224 Proteobacteria	1236 Gammaproteobacteria	135622 Alteromonadales	267891 Moritellaceae	58050 Moritella	90736 Moritella marina	90736 Moritella marina v2_0763	4113.5	0.707107	2	NA	NA	NA	NA	NA	NA	NA	NA	NA	NA	NA	NA	NA	NA	NA	NA	NA	NA	NA	NA	NA	NA	NA	NA	NA	NA	NA	NA	NA	NA	NA	NA	NA	NA	NA	NA	NA	NA
specI_v2_Cluster764	2 Bacteria	201174 Actinobacteria	1760 Actinobacteria	85011 Streptomycetales	2062 Streptomycetaceae	1883 Streptomyces	1883 Streptomyces sp. [C AA1529/CNT318]	1883 Streptomyces sp. [C] v2_0764	6115	4.24264	2	1	1	0	1	0	1	1	1	0	0	0	0	0	1	1	1	0	0	0	0	0	1	0	1	0	0	1	0	1	1	0	0	0	0	0	0	0	0
specI_v2_Cluster765	2 Bacteria	976 Bacteroidetes	117743 Flavobacteriia	200644 Flavobacteriales	49546 Flavobacteriaceae	34084 Riemerella	34085 Riemerella anatipestifer	34085 Riemerella anatipestifer v2_0765	2076.12	105.137	8	0	0	1	0	1	0	0	0	0	0	0	0	0	0	0	0	0	0	0	0	0	0	0	0	0	0	0	0	0	0	0	0	0	0	0	0	0	0
specI_v2_Cluster766	2 Bacteria	201174 Actinobacteria	1760 Actinobacteria	85006 Micrococcales	85023 Microbacteriaceae	33882 Microbacterium	33882 Microbacterium sp. [C MRS-1/oral taxon 186]	33882 Microbacterium sp. [C] v2_0766	3028.5	86.9741	2	0	0	0	0	0	0	1	1	1	1	0	0	0	1	1	1	0	0	0	0	0	0	0	1	1	1	1	0	0	0	1	0	0	0	1	1	0	0
specI_v2_Cluster767	2 Bacteria	1224 Proteobacteria	28216 Betaproteobacteria	80840 Burkholderiales	995019 Sutterellaceae	40544 Sutterella	40545 Sutterella wadsworthensis	40545 Sutterella wadsworthensis v2_0767	2466.5	31.8198	2	0	0	1	0	0	0	0	0	0	0	0	0	0	0	0	0	0	0	0	0	0	0	0	0	0	0	0	0	0	0	0	0	0	0	0	0	1	0
specI_v2_Cluster768	2 Bacteria	201174 Actinobacteria	1760 Actinobacteria	85007 Corynebacteriales	1653 Corynebacteriaceae	1716 Corynebacterium	1203566 Corynebacterium sp. KPL1859	1203566 Corynebacterium sp. KPL1859 v2_0768	2392.67	22.1435	3	0	0	0	0	0	1	0	0	0	1	0	0	0	0	0	0	0	0	0	0	0	0	0	0	0	0	0	0	0	0	0	0	0	0	0	0	1	1
specI_v2_Cluster769	2 Bacteria	201174 Actinobacteria	1760 Actinobacteria	85007 Corynebacteriales	1653 Corynebacteriaceae	1716 Corynebacterium	1203567 Corynebacterium sp. KPL1860	1203567 Corynebacterium sp. KPL1860 v2_0769	2388.2	11.649	5	0	0	0	0	0	0	0	0	0	1	0	0	0	0	0	0	0	0	0	0	0	0	0	0	0	0	0	0	0	0	0	0	0	0	0	0	1	1
specI_v2_Cluster770	2 Bacteria	201174 Actinobacteria	1760 Actinobacteria	85007 Corynebacteriales	1653 Corynebacteriaceae	1716 Corynebacterium	38284 Corynebacterium accolens [C]	38284 Corynebacterium accolens [C] v2_0770	2450.12	41.2048	8	0	0	1	0	0	1	0	0	0	1	0	0	0	0	0	0	0	0	0	0	0	0	0	0	0	0	0	0	0	0	0	0	0	0	0	0	1	1
specI_v2_Cluster771	2 Bacteria	201174 Actinobacteria	1760 Actinobacteria	85006 Micrococcales	85020 Dermabacteraceae	36739 Dermabacter	36740 Dermabacter hominis [C]	36740 Dermabacter hominis [C] v2_0771	2235	63.6396	2	0	0	1	0	0	1	0	0	0	1	0	0	0	0	0	0	0	0	0	0	0	0	0	0	0	0	0	0	0	0	0	0	0	0	0	1	1	1
specI_v2_Cluster772	2 Bacteria	201174 Actinobacteria	1760 Actinobacteria	85009 Propionibacteriales	31957 Propionibacteriaceae	1743 Propionibacterium	33011 Propionibacterium granulosum [C]	33011 Propionibacterium granulosum [C] v2_0772	1851.5	3.53553	2	0	0	1	0	0	0	0	0	0	1	0	0	0	0	0	0	1	0	0	0	0	0	1	1	0	0	0	0	1	0	0	0	0	0	0	0	1	1
specI_v2_Cluster773	2 Bacteria	1224 Proteobacteria	1236 Gammaproteobacteria	72274 Pseudomonadales	135621 Pseudomonadaceae	286 Pseudomonas	47886 Pseudomonas luteola [C]	47886 Pseudomonas luteola [C] v2_0773	4834	821.658	2	1	0	0	0	0	1	0	0	0	1	0	0	0	1	1	0	0	0	0	0	0	1	0	0	0	0	0	1	0	1	1	0	0	0	0	1	0	0
specI_v2_Cluster774	2 Bacteria	201174 Actinobacteria	1760 Actinobacteria	85011 Streptomycetales	2062 Streptomycetaceae	1883 Streptomyces	1888 Streptomyces albus [C]	1888 Streptomyces albus [C] v2_0774	6586.75	178.019	4	0	0	0	0	0	1	1	1	0	0	0	0	1	0	0	0	0	0	0	0	0	0	0	0	0	0	0	1	0	1	0	0	0	0	0	0	0	0
specI_v2_Cluster775	2 Bacteria	976 Bacteroidetes	200643 Bacteroidia	171549 Bacteroidales	171550 Rikenellaceae	239759 Alistipes	328813 Alistipes onderdonkii [C]	328813 Alistipes onderdonkii [C] v2_0775	2758	152.735	2	0	0	0	0	0	0	0	0	0	0	0	0	0	0	0	0	0	0	0	0	0	0	0	0	0	0	0	0	0	0	0	0	0	0	0	0	1	0
specI_v2_Cluster776	2 Bacteria	32066 Fusobacteria	203490 Fusobacteriia	203491 Fusobacteriales	203492 Fusobacteriaceae	848 Fusobacterium	851 Fusobacterium nucleatum subsp. animalis [C]	851 Fusobacterium nucleatum subsp. animalis [C] v2_0776	2327.62	172.437	13	0	0	1	0	0	0	0	0	0	1	0	0	0	0	0	0	0	1	1	0	0	0	0	0	0	0	0	0	0	0	0	0	0	0	0	0	1	1
specI_v2_Cluster777	2 Bacteria	32066 Fusobacteria	203490 Fusobacteriia	203491 Fusobacteriales	203492 Fusobacteriaceae	848 Fusobacterium	851 Fusobacterium nucleatum subsp. nucleatum [C]	851 Fusobacterium nucleatum subsp. nucleatum [C] v2_0777	2154.25	33.1298	4	0	0	1	0	1	0	0	0	0	1	0	0	0	0	0	0	0	1	1	0	0	0	0	0	0	0	0	0	0	0	0	0	0	0	0	0	1	1
specI_v2_Cluster778	2 Bacteria	976 Bacteroidetes	200643 Bacteroidia	171549 Bacteroidales	NA Bacteroidales fam. incertae sedis	909656 Phocaeicola	555313 Phocaeicola abscessus	555313 Phocaeicola abscessus v2_0778	2061.5	136.472	2	0	0	0	0	0	0	0	0	0	1	0	1	1	0	0	0	0	0	0	0	0	0	0	0	0	0	0	0	0	0	0	0	0	0	0	0	1	1
specI_v2_Cluster779	2 Bacteria	1224 Proteobacteria	1236 Gammaproteobacteria	72274 Pseudomonadales	135621 Pseudomonadaceae	286 Pseudomonas	286 Pseudomonas sp. [C fluorescens/poae]	286 Pseudomonas sp. [C] v2_0779	4919	59.397	2	0	0	1	0	0	1	1	1	0	1	1	1	1	1	0	1	0	0	0	1	0	1	0	0	0	0	0	1	0	1	1	0	0	0	0	1	0	0
specI_v2_Cluster780	2 Bacteria	201174 Actinobacteria	1760 Actinobacteria	85012 Streptosporangiales	83676 Nocardiopsaceae	2013 Nocardiopsis	53437 Nocardiopsis alba [C]	53437 Nocardiopsis alba [C] v2_0780	5235.33	323.298	3	0	0	1	0	0	1	1	1	1	1	0	0	1	1	0	0	0	0	0	0	1	1	1	0	0	1	0	0	0	1	1	0	1	0	0	0	0	1
specI_v2_Cluster781	2 Bacteria	1224 Proteobacteria	1236 Gammaproteobacteria	135619 Oceanospirillales	28256 Halomonadaceae	235572 candidatus Portiera	91844 candidatus Portiera aleyrodidarum	91844 candidatus Portiera aleyrodidarum v2_0781	299	14.0712	4	0	0	1	0	0	0	0	1	0	0	0	0	0	1	1	0	0	0	0	0	0	0	0	0	0	0	0	0	0	0	0	0	0	0	0	0	0	0
specI_v2_Cluster782	2 Bacteria	201174 Actinobacteria	1760 Actinobacteria	85007 Corynebacteriales	85025 Nocardiaceae	1817 Nocardia	257277 Nocardia aobensis [C]	257277 Nocardia aobensis [C] v2_0782	6667.5	260.922	2	0	0	1	0	0	1	1	1	0	1	1	0	1	0	0	0	0	0	0	0	0	0	0	0	0	0	0	0	0	1	0	0	0	0	0	0	0	0
specI_v2_Cluster783	2 Bacteria	201174 Actinobacteria	1760 Actinobacteria	85007 Corynebacteriales	85025 Nocardiaceae	1817 Nocardia	37328 Nocardia carnea	37328 Nocardia carnea v2_0783	6759.5	20.5061	2	0	0	0	0	0	1	1	1	0	0	1	0	1	0	0	0	0	0	0	0	0	0	0	0	0	0	0	1	0	1	0	0	0	0	0	0	0	0
specI_v2_Cluster784	2 Bacteria	201174 Actinobacteria	1760 Actinobacteria	85007 Corynebacteriales	85025 Nocardiaceae	1817 Nocardia	1823 Nocardia otitidiscaviarum	1823 Nocardia otitidiscaviarum v2_0784	7007.5	307.591	2	0	0	0	0	0	1	1	1	0	0	0	0	1	0	0	0	0	0	0	0	0	0	0	0	0	0	0	0	0	1	0	0	0	0	0	0	0	0
specI_v2_Cluster785	2 Bacteria	1224 Proteobacteria	28211 Alphaproteobacteria	356 Rhizobiales	772 Bartonellaceae	773 Bartonella	774 Bartonella bacilliformis	774 Bartonella bacilliformis v2_0785	1263.33	41.9222	6	0	0	1	0	1	0	0	0	0	0	0	0	0	1	1	1	1	0	1	0	1	1	1	1	0	0	0	1	1	0	0	0	0	0	0	0	0	0
specI_v2_Cluster786	2 Bacteria	201174 Actinobacteria	1760 Actinobacteria	85004 Bifidobacteriales	31953 Bifidobacteriaceae	1678 Bifidobacterium	1681 Bifidobacterium bifidum	1681 Bifidobacterium bifidum v2_0786	1843.71	81.7429	7	0	0	1	0	0	0	0	0	0	0	0	1	0	0	0	0	0	0	0	0	0	0	0	0	0	0	0	0	0	0	0	0	0	0	0	0	1	1
specI_v2_Cluster787	2 Bacteria	1239 Firmicutes	91061 Bacilli	186826 Lactobacillales	1300 Streptococcaceae	1301 Streptococcus	1348 Streptococcus parauberis	1348 Streptococcus parauberis v2_0787	2128.17	148.311	6	0	0	1	0	0	1	0	0	1	1	1	1	0	1	1	1	0	0	0	0	0	1	0	0	0	0	0	0	0	1	0	1	0	1	0	0	0	1
specI_v2_Cluster788	2 Bacteria	1224 Proteobacteria	1236 Gammaproteobacteria	135624 Aeromonadales	84642 Aeromonadaceae	642 Aeromonas	642 Aeromonas sp. [C hydrophila/media]	642 Aeromonas sp. [C] v2_0788	4166.25	282.586	4	0	1	0	0	0	1	1	0	0	1	0	0	0	1	1	1	0	1	1	0	1	1	0	0	0	0	1	1	0	1	0	0	0	0	0	0	0	0
specI_v2_Cluster789	2 Bacteria	1224 Proteobacteria	1236 Gammaproteobacteria	135619 Oceanospirillales	135620 Oceanospirillaceae	187492 Thalassolituus	187493 Thalassolituus oleivorans	187493 Thalassolituus oleivorans v2_0789	3580	209.304	2	1	1	0	0	0	0	0	0	0	0	0	0	0	1	1	1	1	1	1	0	0	0	1	1	1	1	1	0	1	1	1	0	0	1	1	0	0	0
specI_v2_Cluster790	2 Bacteria	1224 Proteobacteria	28216 Betaproteobacteria	NA Betaproteobacteria order incertae sedis	NA Betaproteobacteria fam. incertae sedis	33055 Kinetoplastibacterium	33056 candidatus Kinetoplastibacterium crithidii	33056 candidatus Kinetoplastibacterium crithidii v2_0790	784	4.24264	2	0	0	1	0	0	0	1	0	0	0	0	0	0	1	1	0	0	0	0	0	0	0	0	0	0	0	0	0	0	0	0	0	0	0	0	0	0	0
specI_v2_Cluster791	2 Bacteria	1224 Proteobacteria	28216 Betaproteobacteria	NA Betaproteobacteria order incertae sedis	NA Betaproteobacteria fam. incertae sedis	33055 Kinetoplastibacterium	233181 Kinetoplastibacterium blastocrithidii	233181 Kinetoplastibacterium blastocrithidii v2_0791	771.5	6.36396	2	0	0	1	0	0	0	0	0	0	0	0	0	0	0	0	0	0	0	0	0	0	0	0	0	0	0	0	0	0	0	0	0	0	0	0	0	1	1
specI_v2_Cluster792	2 Bacteria	1239 Firmicutes	186801 Clostridia	68295 Thermoanaerobacterales	186814 Thermoanaerobacteraceae	499228 Tepidanaerobacter	499229 Tepidanaerobacter acetatoxydans	499229 Tepidanaerobacter acetatoxydans v2_0792	2665	117.38	2	0	0	0	0	0	1	0	0	0	0	0	0	0	1	1	0	0	0	0	0	1	0	1	0	0	1	0	0	0	0	1	0	1	1	1	0	0	0
specI_v2_Cluster793	2 Bacteria	1239 Firmicutes	91061 Bacilli	186826 Lactobacillales	1300 Streptococcaceae	1301 Streptococcus	1335 Streptococcus equinus [C]	1335 Streptococcus equinus [C] v2_0793	1848.4	179.837	5	0	0	1	0	1	1	1	0	1	1	0	1	0	0	0	0	0	0	0	0	0	0	0	0	0	0	0	0	0	0	0	0	0	0	0	0	1	1
specI_v2_Cluster794	2 Bacteria	1224 Proteobacteria	1236 Gammaproteobacteria	135614 Xanthomonadales	32033 Xanthomonadaceae	83618 Pseudoxanthomonas	83618 Pseudoxanthomonas sp. [C GW2/J31]	83618 Pseudoxanthomonas sp. [C] v2_0794	2998.5	79.9031	2	0	1	0	0	0	1	1	1	0	1	0	0	0	1	1	1	1	0	0	0	0	1	1	1	0	0	0	1	0	0	0	0	0	0	0	0	0	0
specI_v2_Cluster795	2 Bacteria	1224 Proteobacteria	28211 Alphaproteobacteria	356 Rhizobiales	82115 Rhizobiaceae	379 Rhizobium	1079800 Rhizobium mesoamericanum	1079800 Rhizobium mesoamericanum v2_0795	6563	2.82843	2	1	0	0	0	0	1	1	1	0	1	1	0	1	0	0	0	0	0	0	0	0	0	0	0	0	0	0	0	0	0	0	1	0	1	0	0	0	0
specI_v2_Cluster796	2 Bacteria	1224 Proteobacteria	1236 Gammaproteobacteria	135614 Xanthomonadales	32033 Xanthomonadaceae	2370 Xylella	2371 Xylella fastidiosa	2371 Xylella fastidiosa v2_0796	2321.76	210.217	17	0	0	1	0	1	0	0	0	0	0	0	0	0	1	1	1	1	0	0	0	1	1	0	1	0	1	1	1	0	0	0	0	0	0	1	0	0	0
specI_v2_Cluster797	2 Bacteria	1239 Firmicutes	91061 Bacilli	1385 Bacillales	90964 Staphylococcaceae	1279 Staphylococcus	29378 Staphylococcus arlettae [C]	29378 Staphylococcus arlettae [C] v2_0797	2525.5	10.6066	2	0	0	1	0	1	1	0	0	0	1	0	1	0	0	0	0	0	0	0	0	0	0	0	0	0	0	0	0	0	0	0	0	0	0	0	0	1	1
specI_v2_Cluster798	2 Bacteria	1239 Firmicutes	91061 Bacilli	1385 Bacillales	186817 Bacillaceae	150247 Anoxybacillus	150247 Anoxybacillus sp. [C gonensis/kamchatkensis]	150247 Anoxybacillus sp. [C] v2_0798	3205.2	720.332	5	0	1	0	0	0	1	1	1	1	1	1	1	1	0	0	0	0	0	0	0	0	0	0	0	0	0	1	0	0	0	1	0	0	0	1	0	0	1
specI_v2_Cluster799	2157 Archaea	28890 Euryarchaeota	183925 Methanobacteria	2158 Methanobacteriales	2159 Methanobacteriaceae	2172 Methanobrevibacter	1348249 Methanobrevibacter boviskoreani [C]	1348249 Methanobrevibacter boviskoreani [C] v2_0799	1778	87.6812	2	0	0	1	0	0	1	1	1	1	0	1	1	0	1	1	0	0	0	0	0	0	0	0	0	0	0	0	0	0	0	0	0	0	0	0	0	1	0
specI_v2_Cluster800	2 Bacteria	201174 Actinobacteria	1760 Actinobacteria	85007 Corynebacteriales	1762 Mycobacteriaceae	1763 Mycobacterium	1766 Mycobacterium fortuitum	1766 Mycobacterium fortuitum v2_0800	6248.5	71.4178	2	1	0	1	0	0	1	1	1	0	0	0	0	1	1	1	1	0	0	0	0	1	1	0	0	0	0	0	1	1	1	0	0	0	0	0	0	0	0
specI_v2_Cluster801	2 Bacteria	1239 Firmicutes	91061 Bacilli	1385 Bacillales	186820 Listeriaceae	1637 Listeria	1069827 Listeria fleischmannii	1069827 Listeria fleischmannii v2_0801	3230.5	443.356	2	0	1	0	1	0	1	0	0	0	1	1	0	0	0	0	0	0	0	0	0	0	0	0	0	0	0	0	0	0	0	0	0	0	0	1	0	0	1
specI_v2_Cluster802	2 Bacteria	1239 Firmicutes	91061 Bacilli	186826 Lactobacillales	1300 Streptococcaceae	1301 Streptococcus	1307 Streptococcus suis	1307 Streptococcus suis v2_0802	2118.67	109.162	3	0	0	0	0	0	0	0	0	1	0	0	1	0	1	1	0	0	0	0	0	0	0	0	0	0	0	0	0	0	0	0	0	0	0	0	0	1	1
specI_v2_Cluster803	2 Bacteria	1239 Firmicutes	186801 Clostridia	68295 Thermoanaerobacterales	543371 Thermoanaerobacterales Family III. Incertae Sedis	44000 Caldicellulosiruptor	44001 Caldicellulosiruptor saccharolyticus [C]	44001 Caldicellulosiruptor saccharolyticus [C] v2_0803	2589.5	208.597	2	0	1	0	0	0	0	0	0	0	0	0	0	0	0	0	1	1	0	1	0	0	0	1	1	0	0	1	0	1	0	0	0	0	0	1	0	0	0
specI_v2_Cluster804	2 Bacteria	1239 Firmicutes	186801 Clostridia	186802 Clostridiales	539000 Clostridiales Family XVII. Incertae Sedis	28033 Sulfobacillus	28034 Sulfobacillus thermosulfidooxidans	28034 Sulfobacillus thermosulfidooxidans v2_0804	2882.5	473.054	2	0	1	0	0	0	1	0	0	0	0	0	0	0	1	1	0	0	0	0	0	0	0	0	0	0	0	0	0	0	1	0	0	0	0	0	0	0	0
specI_v2_Cluster805	2 Bacteria	201174 Actinobacteria	1760 Actinobacteria	85007 Corynebacteriales	1762 Mycobacteriaceae	1763 Mycobacterium	1772 Mycobacterium smegmatis	1772 Mycobacterium smegmatis v2_0805	5958.83	2056.44	6	0	0	1	0	1	1	1	1	1	1	0	0	1	1	1	1	0	0	0	0	0	1	0	0	0	0	0	0	1	1	0	0	0	0	0	0	0	0
specI_v2_Cluster806	2 Bacteria	1224 Proteobacteria	1236 Gammaproteobacteria	72274 Pseudomonadales	135621 Pseudomonadaceae	286 Pseudomonas	286 Pseudomonas sp. [C cremoricolorata/fulva/putida]	286 Pseudomonas sp. [C] v2_0806	4160	41.5772	4	0	0	0	0	0	1	1	1	0	1	1	0	1	1	1	1	0	0	0	0	1	1	0	0	0	0	1	0	0	1	0	1	0	1	0	0	0	0
specI_v2_Cluster807	2 Bacteria	1224 Proteobacteria	1236 Gammaproteobacteria	72274 Pseudomonadales	NA Pseudomonadales fam. [C Moraxellaceae/Pseudomonadaceae]	NA Pseudomonadales gen. [C Acinetobacter/Pseudomonas]	NA Pseudomonadales sp. [C Acinetobacter rudis/Pseudomonas plecoglossicida]	NA Pseudomonadales sp. [C] v2_0807	4678.25	183.164	4	0	1	1	0	1	1	1	1	0	1	1	0	1	1	1	1	0	0	0	0	1	1	0	0	0	0	1	0	0	1	0	1	0	1	0	0	0	0
specI_v2_Cluster808	2 Bacteria	976 Bacteroidetes	117743 Flavobacteriia	200644 Flavobacteriales	49546 Flavobacteriaceae	308865 Elizabethkingia	238 Elizabethkingia meningoseptica	238 Elizabethkingia meningoseptica v2_0808	3424.5	13.435	2	0	0	0	0	0	0	0	0	0	1	0	0	0	1	1	1	0	1	1	0	1	1	1	0	0	0	0	1	0	1	0	0	0	0	0	0	0	1
specI_v2_Cluster809	2 Bacteria	1224 Proteobacteria	1236 Gammaproteobacteria	135624 Aeromonadales	84642 Aeromonadaceae	642 Aeromonas	645 Aeromonas salmonicida	645 Aeromonas salmonicida v2_0809	4416.6	167.725	5	0	1	1	0	1	1	1	0	1	0	1	0	0	1	1	1	0	0	0	0	1	1	0	0	0	0	0	1	0	1	0	0	0	0	0	0	0	0
specI_v2_Cluster810	2 Bacteria	1224 Proteobacteria	1236 Gammaproteobacteria	135623 Vibrionales	641 Vibrionaceae	657 Photobacterium	661 Photobacterium angustum [C]	661 Photobacterium angustum [C] v2_0810	4502.5	72.832	2	0	1	0	0	0	0	0	0	0	0	0	0	0	0	0	1	1	1	1	0	0	0	1	1	1	1	1	0	0	1	0	0	0	0	0	0	0	0
specI_v2_Cluster811	2 Bacteria	1224 Proteobacteria	1236 Gammaproteobacteria	72274 Pseudomonadales	468 Moraxellaceae	469 Acinetobacter	262668 Acinetobacter beijerinckii	262668 Acinetobacter beijerinckii v2_0811	3401	7.07107	2	1	1	1	0	0	1	0	0	0	1	0	0	0	1	1	1	0	1	1	0	0	1	0	0	0	0	1	1	0	0	1	0	0	0	1	0	0	0
specI_v2_Cluster812	2 Bacteria	1224 Proteobacteria	1236 Gammaproteobacteria	72274 Pseudomonadales	468 Moraxellaceae	469 Acinetobacter	396323 Acinetobacter brisouii	396323 Acinetobacter brisouii v2_0812	3016	25.4558	2	0	0	0	0	0	1	0	0	0	1	1	1	0	1	1	1	0	0	0	0	1	1	0	0	0	0	1	1	0	0	1	1	0	1	1	0	0	0
specI_v2_Cluster813	2 Bacteria	1224 Proteobacteria	1236 Gammaproteobacteria	72274 Pseudomonadales	468 Moraxellaceae	469 Acinetobacter	469 Acinetobacter sp. [C calcoaceticus/oleivorans]	469 Acinetobacter sp. [C] v2_0813	3766	155.483	13	1	1	1	0	1	1	1	1	0	1	0	0	1	1	1	1	0	0	0	0	1	1	0	0	0	0	1	1	0	1	1	1	1	1	1	0	0	0
specI_v2_Cluster814	2 Bacteria	1224 Proteobacteria	1236 Gammaproteobacteria	72274 Pseudomonadales	468 Moraxellaceae	469 Acinetobacter	106649 Acinetobacter guillouiae [C]	106649 Acinetobacter guillouiae [C] v2_0814	4524.5	197.62	4	1	1	1	0	0	1	1	0	0	1	1	1	1	1	1	1	0	0	0	0	0	1	1	0	0	0	0	1	0	0	0	0	0	0	0	0	0	1
specI_v2_Cluster815	2 Bacteria	1224 Proteobacteria	1236 Gammaproteobacteria	72274 Pseudomonadales	468 Moraxellaceae	469 Acinetobacter	134534 Acinetobacter gyllenbergii	134534 Acinetobacter gyllenbergii v2_0815	4232.33	217.093	3	0	0	1	0	0	1	0	0	0	1	1	1	0	1	1	1	0	0	0	0	1	1	0	0	0	0	1	1	0	0	1	1	0	1	1	0	0	0
specI_v2_Cluster816	2 Bacteria	1224 Proteobacteria	1236 Gammaproteobacteria	72274 Pseudomonadales	468 Moraxellaceae	469 Acinetobacter	1217713 Acinetobacter sp. NIPH 809	1217713 Acinetobacter sp. NIPH 809 v2_0816	4016	NA	1	0	0	1	0	0	1	0	0	0	1	1	1	0	1	1	1	0	0	0	0	1	1	0	0	0	0	1	1	0	0	1	1	0	1	1	0	0	0
specI_v2_Cluster817	2 Bacteria	1224 Proteobacteria	1236 Gammaproteobacteria	72274 Pseudomonadales	468 Moraxellaceae	469 Acinetobacter	29430 Acinetobacter haemolyticus	29430 Acinetobacter haemolyticus v2_0817	3317	169.531	7	0	0	1	0	0	1	0	0	0	1	0	0	0	1	1	1	0	1	1	0	0	1	0	0	0	0	1	1	0	0	1	0	0	0	1	0	0	0
specI_v2_Cluster818	2 Bacteria	1224 Proteobacteria	1236 Gammaproteobacteria	72274 Pseudomonadales	468 Moraxellaceae	469 Acinetobacter	40215 Acinetobacter junii	40215 Acinetobacter junii v2_0818	3310.57	200.866	7	1	1	1	0	1	1	0	0	0	1	0	1	1	1	1	1	0	0	0	0	0	1	0	1	0	1	1	1	0	1	0	1	0	1	0	0	0	1
specI_v2_Cluster819	2 Bacteria	1224 Proteobacteria	1236 Gammaproteobacteria	72274 Pseudomonadales	468 Moraxellaceae	469 Acinetobacter	40216 Acinetobacter radioresistens [C]	40216 Acinetobacter radioresistens [C] v2_0819	3163.69	173.864	16	0	0	1	0	1	1	0	1	0	1	0	0	1	1	1	1	0	0	0	0	1	1	0	0	0	0	1	1	0	1	1	1	1	1	1	0	0	0
specI_v2_Cluster820	2 Bacteria	1224 Proteobacteria	1236 Gammaproteobacteria	72274 Pseudomonadales	468 Moraxellaceae	469 Acinetobacter	487316 Acinetobacter soli	487316 Acinetobacter soli v2_0820	3162.25	94.228	4	1	0	1	0	0	0	0	1	0	1	0	0	1	1	1	1	0	0	1	1	0	1	1	1	0	1	1	1	1	0	0	1	0	1	1	0	0	0
specI_v2_Cluster821	2 Bacteria	1224 Proteobacteria	1236 Gammaproteobacteria	72274 Pseudomonadales	468 Moraxellaceae	469 Acinetobacter	469 Acinetobacter sp. [C CIP-A165/NIPH 298]	469 Acinetobacter sp. [C] v2_0821	3362.5	99.7021	2	0	0	1	0	0	1	0	0	0	1	1	1	0	1	1	1	0	1	1	0	1	1	1	1	1	1	1	1	0	0	1	1	0	1	1	0	0	0
specI_v2_Cluster822	2 Bacteria	1224 Proteobacteria	1236 Gammaproteobacteria	72274 Pseudomonadales	468 Moraxellaceae	469 Acinetobacter	469 Acinetobacter sp. [C NIPH 899/NIPH 2171]	469 Acinetobacter sp. [C] v2_0822	3629	270.115	2	0	0	1	0	0	1	1	0	0	1	0	1	1	1	0	0	0	0	0	0	0	1	0	0	0	0	0	0	0	0	0	0	0	0	0	0	0	0
specI_v2_Cluster823	2 Bacteria	1224 Proteobacteria	1236 Gammaproteobacteria	72274 Pseudomonadales	468 Moraxellaceae	469 Acinetobacter	469 Acinetobacter sp. [C NCTC 7422/NIPH 1859/NIPH 2036]	469 Acinetobacter sp. [C] v2_0823	3849	154.723	4	0	0	1	0	0	1	0	0	0	1	0	1	1	1	1	1	0	0	0	0	1	1	0	0	0	0	0	1	0	1	0	1	0	1	1	0	0	0
specI_v2_Cluster824	2 Bacteria	1224 Proteobacteria	1236 Gammaproteobacteria	72274 Pseudomonadales	468 Moraxellaceae	469 Acinetobacter	470 Acinetobacter baumannii [C]	470 Acinetobacter baumannii [C] v2_0824	3864.67	119.599	6	0	0	1	0	0	1	0	0	0	1	0	1	1	1	1	1	0	0	0	0	0	1	0	0	0	0	0	1	0	1	0	1	0	1	0	0	0	0
specI_v2_Cluster825	2 Bacteria	1224 Proteobacteria	1236 Gammaproteobacteria	72274 Pseudomonadales	468 Moraxellaceae	469 Acinetobacter	469 Acinetobacter sp. [C ANC 4105/NIPH 1867]	469 Acinetobacter sp. [C] v2_0825	3815	141.421	2	0	1	1	0	0	1	0	0	0	1	0	0	0	1	1	1	0	1	1	0	0	1	0	0	0	0	1	1	0	0	1	0	0	0	1	0	0	0
specI_v2_Cluster826	2 Bacteria	1224 Proteobacteria	1236 Gammaproteobacteria	72274 Pseudomonadales	468 Moraxellaceae	469 Acinetobacter	469 Acinetobacter sp. [C ANC 3862/NIPH 236/NIPH 284]	469 Acinetobacter sp. [C] v2_0826	3426.67	311.747	3	0	0	1	0	0	1	0	0	0	1	0	1	1	1	1	1	0	0	0	0	0	1	0	1	0	1	1	1	0	1	0	1	0	1	0	0	0	1
specI_v2_Cluster827	2 Bacteria	1224 Proteobacteria	1236 Gammaproteobacteria	72274 Pseudomonadales	468 Moraxellaceae	469 Acinetobacter	469 Acinetobacter sp. [C neg1/NIPH 758/NIPH 2168]	469 Acinetobacter sp. [C] v2_0827	3741.67	137.715	3	1	0	1	1	0	1	0	0	0	1	0	1	1	1	1	1	0	0	0	0	0	1	0	0	0	0	0	1	0	1	0	1	0	1	0	0	0	0
specI_v2_Cluster828	2 Bacteria	1224 Proteobacteria	1236 Gammaproteobacteria	72274 Pseudomonadales	468 Moraxellaceae	469 Acinetobacter	469 Acinetobacter sp. [C ANC 3929/NIPH 2100]	469 Acinetobacter sp. [C] v2_0828	3916	345.068	2	0	0	1	0	0	1	0	0	0	1	1	1	0	1	1	1	0	0	0	0	1	1	0	0	0	0	1	1	0	0	1	1	0	1	1	0	0	0
specI_v2_Cluster829	2 Bacteria	1224 Proteobacteria	1236 Gammaproteobacteria	72274 Pseudomonadales	468 Moraxellaceae	469 Acinetobacter	28090 Acinetobacter lwoffii [C]	28090 Acinetobacter lwoffii [C] v2_0829	3003	145.664	2	0	0	1	0	0	1	1	0	1	1	0	1	1	1	1	1	0	0	0	0	0	1	0	0	0	0	0	1	0	0	0	0	0	0	0	0	0	0
specI_v2_Cluster830	2 Bacteria	1224 Proteobacteria	1236 Gammaproteobacteria	72274 Pseudomonadales	468 Moraxellaceae	469 Acinetobacter	108980 Acinetobacter ursingii [C]	108980 Acinetobacter ursingii [C] v2_0830	3480.8	117.204	5	0	0	1	0	0	1	1	0	0	1	1	1	1	1	1	1	0	0	0	0	0	1	1	0	0	0	0	1	0	0	0	0	0	0	0	0	0	1
specI_v2_Cluster831	2 Bacteria	1224 Proteobacteria	28211 Alphaproteobacteria	204441 Rhodospirillales	433 Acetobacteraceae	125216 Roseomonas	1217720 Roseomonas sp. B5	1217720 Roseomonas sp. B5 v2_0831	4282	36.7696	2	1	0	0	0	0	1	0	0	0	1	1	0	1	0	0	0	0	0	0	0	0	0	0	0	0	0	0	1	0	0	1	0	0	0	0	1	0	0
specI_v2_Cluster832	2 Bacteria	1224 Proteobacteria	1236 Gammaproteobacteria	135614 Xanthomonadales	1775411 Rhodanobacteraceae	231454 Dyella	231455 Dyella japonica	231455 Dyella japonica v2_0832	3885.5	26.163	2	1	0	0	0	0	1	1	1	1	0	0	0	0	1	0	0	0	0	0	0	0	0	0	0	0	0	0	0	0	1	0	0	0	0	0	0	0	0
specI_v2_Cluster833	2 Bacteria	1224 Proteobacteria	28216 Betaproteobacteria	80840 Burkholderiales	119060 Burkholderiaceae	1822464 Paraburkholderia	134537 Paraburkholderia fungorum	134537 Paraburkholderia fungorum v2_0833	7250.5	412.243	2	1	0	0	0	0	1	1	1	0	1	0	0	1	0	0	0	0	0	0	1	0	1	0	0	1	0	0	0	1	1	1	0	0	0	0	1	0	0
specI_v2_Cluster834	2 Bacteria	1224 Proteobacteria	28216 Betaproteobacteria	80840 Burkholderiales	119060 Burkholderiaceae	32008 Burkholderia	28095 Burkholderia gladioli	28095 Burkholderia gladioli v2_0834	7189.75	631.049	4	0	0	1	0	0	1	1	1	0	1	0	0	1	1	1	0	1	0	0	0	0	1	1	1	0	0	0	0	1	0	1	0	0	0	0	1	0	1
specI_v2_Cluster835	2 Bacteria	1224 Proteobacteria	28216 Betaproteobacteria	80840 Burkholderiales	119060 Burkholderiaceae	1822464 Paraburkholderia	984307 Paraburkholderia kururiensis	984307 Paraburkholderia kururiensis v2_0835	5929	144.25	2	0	0	1	0	0	0	1	1	0	0	1	0	1	0	0	0	0	0	0	0	1	0	0	0	0	0	0	0	0	0	0	0	0	0	0	0	0	0
specI_v2_Cluster836	2 Bacteria	1224 Proteobacteria	1236 Gammaproteobacteria	91347 Enterobacteriales	543 Enterobacteriaceae	613 Serratia	613 Serratia sp. [C marcescens/nematodiphila]	613 Serratia sp. [C] v2_0836	4741.96	186.959	23	1	1	1	0	1	1	0	0	0	1	1	0	0	0	0	0	0	0	0	0	0	0	0	0	0	0	0	0	0	0	0	0	0	0	0	1	1	1
specI_v2_Cluster837	2 Bacteria	203691 Spirochaetes	203692 Spirochaetia	1643688 Leptospirales	170 Leptospiraceae	171 Leptospira	28452 Leptospira alstonii	28452 Leptospira alstonii v2_0837	4404.5	21.9203	2	0	0	1	0	0	0	0	0	0	0	0	0	0	1	1	1	1	0	0	0	0	1	1	1	0	0	0	0	0	0	0	0	0	0	0	0	0	0
specI_v2_Cluster838	2 Bacteria	1224 Proteobacteria	1236 Gammaproteobacteria	91347 Enterobacteriales	543 Enterobacteriaceae	122277 Pectobacterium	554 Pectobacterium carotovorum	554 Pectobacterium carotovorum v2_0838	4170.88	151.454	8	0	0	1	0	0	1	1	0	1	0	1	0	0	0	0	0	0	0	0	0	0	1	0	0	0	0	0	1	0	0	0	0	0	1	0	0	0	0
specI_v2_Cluster839	2 Bacteria	201174 Actinobacteria	1760 Actinobacteria	85007 Corynebacteriales	85025 Nocardiaceae	1827 Rhodococcus	43767 Rhodococcus equi	43767 Rhodococcus equi v2_0839	4838	289.798	3	0	0	1	0	1	1	1	1	1	1	0	0	1	1	1	0	0	0	0	0	0	0	0	0	0	0	0	1	1	1	0	0	0	0	0	0	0	0
specI_v2_Cluster840	2 Bacteria	1224 Proteobacteria	28216 Betaproteobacteria	80840 Burkholderiales	80864 Comamonadaceae	283 Comamonas	225991 Comamonas aquatica	225991 Comamonas aquatica v2_0840	3427	285.671	2	1	0	0	0	0	1	1	1	0	1	1	0	1	1	1	1	0	0	1	0	1	1	1	1	1	0	1	1	1	0	0	1	0	1	0	0	0	0
specI_v2_Cluster841	2 Bacteria	1224 Proteobacteria	1236 Gammaproteobacteria	135623 Vibrionales	641 Vibrionaceae	662 Vibrio	662 Vibrio sp. [C antiquarius/parahaemolyticus/alginolyticus]	662 Vibrio sp. [C] v2_0841	4730.73	176.806	11	0	1	1	1	0	0	0	0	0	0	0	0	0	0	0	1	1	1	1	0	0	1	1	1	1	1	1	0	1	1	0	0	0	1	1	0	0	0
specI_v2_Cluster842	2 Bacteria	200918 Thermotogae	188708 Thermotogae	2419 Thermotogales	188709 Thermotogaceae	1643951 Pseudothermotoga	1643951 Pseudothermotoga sp. [C elfii/lettingae]	1643951 Pseudothermotoga sp. [C] v2_0842	2093	2.82843	2	0	0	0	0	0	0	0	1	0	0	0	0	0	0	0	1	0	1	1	0	0	0	0	1	0	0	1	0	0	0	1	0	0	0	0	0	0	0
specI_v2_Cluster843	2 Bacteria	201174 Actinobacteria	1760 Actinobacteria	85007 Corynebacteriales	85026 Gordoniaceae	2053 Gordonia	89053 Gordonia amicalis	89053 Gordonia amicalis v2_0843	4576	2.82843	2	1	1	0	0	0	1	0	0	0	0	0	0	0	1	1	1	0	0	0	0	0	0	0	0	0	0	0	1	0	1	0	0	0	0	0	0	0	0
specI_v2_Cluster844	2 Bacteria	1239 Firmicutes	91061 Bacilli	1385 Bacillales	186817 Bacillaceae	1386 Bacillus	119858 Bacillus sonorensis	119858 Bacillus sonorensis v2_0844	4492	353.553	2	0	0	0	1	0	1	1	1	1	0	1	0	1	1	1	1	0	0	0	0	0	1	0	1	0	0	1	0	0	1	1	1	0	1	1	0	0	0
specI_v2_Cluster845	2 Bacteria	1239 Firmicutes	186801 Clostridia	186802 Clostridiales	31979 Clostridiaceae	1485 Clostridium	1491 Clostridium botulinum	1491 Clostridium botulinum v2_0845	3583.12	161.97	8	1	1	0	1	1	0	1	1	0	0	0	0	0	1	1	0	0	0	0	0	0	0	0	0	0	0	0	0	1	1	0	0	0	0	0	0	0	1
specI_v2_Cluster846	2 Bacteria	201174 Actinobacteria	1760 Actinobacteria	85010 Pseudonocardiales	2070 Pseudonocardiaceae	1813 Amycolatopsis	33910 Amycolatopsis mediterranei	33910 Amycolatopsis mediterranei v2_0846	9353.17	166.608	6	1	0	0	0	0	1	1	1	0	0	0	0	0	0	0	0	0	0	0	0	0	0	0	0	0	0	0	0	0	1	0	0	0	0	0	0	0	1
specI_v2_Cluster847	2 Bacteria	1239 Firmicutes	91061 Bacilli	186826 Lactobacillales	33958 Lactobacillaceae	1578 Lactobacillus	640331 Lactobacillus florum	640331 Lactobacillus florum v2_0847	1226.5	26.163	2	0	0	1	0	0	1	0	0	0	1	0	0	0	0	0	1	0	0	0	0	0	0	0	0	0	0	0	0	0	0	1	0	0	0	0	1	0	1
specI_v2_Cluster848	2 Bacteria	1224 Proteobacteria	1236 Gammaproteobacteria	91347 Enterobacteriales	543 Enterobacteriaceae	204037 Dickeya	204039 Dickeya dianthicola [C]	204039 Dickeya dianthicola [C] v2_0848	3751.6	63.7519	5	0	0	1	0	0	1	1	1	0	1	0	0	0	0	0	0	0	1	1	0	0	1	0	0	0	0	0	1	1	0	0	1	0	1	0	0	1	0
specI_v2_Cluster849	2 Bacteria	1224 Proteobacteria	1236 Gammaproteobacteria	91347 Enterobacteriales	543 Enterobacteriaceae	204037 Dickeya	556 Dickeya chrysanthemi	556 Dickeya chrysanthemi v2_0849	3929	188.195	5	0	1	0	0	1	1	1	1	0	1	0	0	0	0	0	0	0	1	1	0	0	1	0	0	0	0	0	1	1	0	0	1	0	1	0	0	1	0
specI_v2_Cluster850	2 Bacteria	1224 Proteobacteria	1236 Gammaproteobacteria	91347 Enterobacteriales	543 Enterobacteriaceae	204037 Dickeya	204038 Dickeya dadantii	204038 Dickeya dadantii v2_0850	4098.25	380.658	4	0	0	1	0	1	0	0	0	0	1	0	0	0	0	0	0	0	0	0	0	0	0	0	0	0	0	1	0	0	0	0	0	0	0	0	0	0	0
specI_v2_Cluster851	2 Bacteria	1224 Proteobacteria	1236 Gammaproteobacteria	135625 Pasteurellales	712 Pasteurellaceae	713 Actinobacillus	715 Actinobacillus pleuropneumoniae	715 Actinobacillus pleuropneumoniae v2_0851	2187.19	53.3107	16	0	0	1	0	1	0	1	0	0	0	0	0	0	0	0	0	0	0	0	0	0	0	0	0	0	0	0	0	0	0	0	0	0	0	0	0	1	1
specI_v2_Cluster852	2 Bacteria	1224 Proteobacteria	1236 Gammaproteobacteria	91347 Enterobacteriales	543 Enterobacteriaceae	NA Enterobacteriaceae gen. [C Cedecea/Dickeya]	NA Enterobacteriaceae sp. [C Cedecea neteri/Dickeya sp.]	NA Enterobacteriaceae sp. [C] v2_0852	4113	187.377	4	0	1	0	0	0	0	0	0	0	1	0	0	0	0	0	0	0	0	0	0	0	0	0	0	0	0	1	0	0	0	0	0	0	0	0	0	0	0
specI_v2_Cluster853	2 Bacteria	1224 Proteobacteria	1236 Gammaproteobacteria	91347 Enterobacteriales	543 Enterobacteriaceae	204037 Dickeya	69223 Dickeya paradisiaca	69223 Dickeya paradisiaca v2_0853	3958	152.735	2	0	0	0	0	1	0	0	0	0	0	0	0	0	0	0	1	1	0	0	0	0	1	1	1	0	0	1	0	0	0	0	0	0	1	0	0	0	0
specI_v2_Cluster854	2 Bacteria	1224 Proteobacteria	1236 Gammaproteobacteria	91347 Enterobacteriales	543 Enterobacteriaceae	204037 Dickeya	1089444 Dickeya solani	1089444 Dickeya solani v2_0854	4015	118.149	6	0	0	1	0	1	0	0	0	0	1	0	0	0	0	0	0	0	0	0	0	0	0	0	0	0	0	1	0	0	0	0	0	0	0	0	0	0	0
specI_v2_Cluster855	2 Bacteria	201174 Actinobacteria	1760 Actinobacteria	85007 Corynebacteriales	1653 Corynebacteriaceae	1716 Corynebacterium	38305 Corynebacterium vitaeruminis	38305 Corynebacterium vitaeruminis v2_0855	2561	118.794	2	0	0	1	0	0	1	0	0	0	1	0	0	0	0	0	1	1	0	1	1	0	0	1	1	1	1	0	0	0	0	1	0	0	0	0	1	0	0
specI_v2_Cluster856	2 Bacteria	1224 Proteobacteria	1236 Gammaproteobacteria	135618 Methylococcales	403 Methylococcaceae	413 Methylococcus	414 Methylococcus capsulatus	414 Methylococcus capsulatus v2_0856	2962.67	44.4672	3	0	0	0	0	0	0	0	1	0	0	0	0	0	0	0	1	0	1	0	0	1	1	0	0	0	1	1	1	0	1	1	0	0	1	1	0	0	0
specI_v2_Cluster857	2 Bacteria	1224 Proteobacteria	28211 Alphaproteobacteria	204455 Rhodobacterales	31989 Rhodobacteraceae	266808 Thalassobacter	266809 Thalassobacter stenotrophicus	266809 Thalassobacter stenotrophicus v2_0857	3216	247.487	2	0	1	0	0	0	0	0	0	0	0	0	0	0	0	0	1	1	1	1	0	0	0	1	1	0	1	1	0	1	0	0	0	0	0	1	0	0	0
specI_v2_Cluster858	2 Bacteria	1239 Firmicutes	186801 Clostridia	186802 Clostridiales	216572 Oscillospiraceae	459786 Oscillibacter	1226322 Oscillibacter sp. KLE 1728	1226322 Oscillibacter sp. KLE 1728 v2_0858	4332.5	13.435	2	0	0	1	0	0	0	0	0	0	0	0	0	0	0	0	0	0	0	0	0	0	0	0	0	0	0	0	0	0	0	0	0	0	0	0	0	1	0
specI_v2_Cluster859	2 Bacteria	1239 Firmicutes	186801 Clostridia	186802 Clostridiales	186803 Lachnospiraceae	572511 Blautia	1226324 Blautia sp. KLE 1732	1226324 Blautia sp. KLE 1732 v2_0859	3573	367.696	2	0	0	1	0	0	0	0	0	0	0	0	0	0	1	1	0	0	0	0	0	0	0	0	0	0	0	0	0	0	0	0	0	0	0	0	0	1	0
specI_v2_Cluster860	2 Bacteria	1239 Firmicutes	186801 Clostridia	186802 Clostridiales	31979 Clostridiaceae	1485 Clostridium	1226325 Clostridium sp. KLE 1755	1226325 Clostridium sp. KLE 1755 v2_0860	6631.5	532.451	2	0	0	1	0	0	0	0	0	0	0	0	0	0	0	0	0	0	0	0	0	0	0	0	0	0	0	0	0	0	0	0	0	0	0	0	0	1	0
specI_v2_Cluster861	2 Bacteria	1239 Firmicutes	91061 Bacilli	186826 Lactobacillales	33958 Lactobacillaceae	1578 Lactobacillus	1587 Lactobacillus helveticus	1587 Lactobacillus helveticus v2_0861	2117.67	349.105	12	0	0	1	1	0	1	1	0	1	1	0	1	1	1	0	0	0	0	0	0	0	0	0	0	0	0	0	0	0	0	0	1	0	0	0	0	1	1
specI_v2_Cluster862	2 Bacteria	1239 Firmicutes	91061 Bacilli	186826 Lactobacillales	33958 Lactobacillaceae	1578 Lactobacillus	1579 Lactobacillus acidophilus	1579 Lactobacillus acidophilus v2_0862	2000.7	76.758	10	0	0	1	1	0	1	1	0	1	1	1	1	1	1	0	0	0	0	0	0	0	0	0	0	0	0	0	0	0	0	0	1	0	0	0	0	1	1
specI_v2_Cluster863	2 Bacteria	1239 Firmicutes	91061 Bacilli	1385 Bacillales	186822 Paenibacillaceae	44249 Paenibacillus	44249 Paenibacillus sp. [C FSL H7-689/FSL R5-192/PAMC 26794]	44249 Paenibacillus sp. [C] v2_0863	5984	303.712	3	1	0	0	1	0	1	1	1	1	1	1	0	1	0	0	0	0	0	0	0	0	0	0	0	0	0	0	0	0	1	0	0	0	0	1	0	0	0
specI_v2_Cluster864	2 Bacteria	1239 Firmicutes	91061 Bacilli	1385 Bacillales	186822 Paenibacillaceae	44249 Paenibacillus	44249 Paenibacillus sp. [C FSL R7-269/FSL R7-277]	44249 Paenibacillus sp. [C] v2_0864	6669.5	207.182	2	NA	NA	NA	NA	NA	NA	NA	NA	NA	NA	NA	NA	NA	NA	NA	NA	NA	NA	NA	NA	NA	NA	NA	NA	NA	NA	NA	NA	NA	NA	NA	NA	NA	NA	NA	NA	NA	NA
specI_v2_Cluster865	2 Bacteria	1239 Firmicutes	91061 Bacilli	1385 Bacillales	186822 Paenibacillaceae	44249 Paenibacillus	71995 Paenibacillus vortex [C]	71995 Paenibacillus vortex [C] v2_0865	5953	43.8406	2	0	0	0	1	0	1	0	0	0	0	0	0	0	1	1	1	0	0	0	1	0	1	1	1	1	0	0	1	1	0	0	0	0	0	0	0	0	0
specI_v2_Cluster866	2 Bacteria	1239 Firmicutes	91061 Bacilli	1385 Bacillales	186822 Paenibacillaceae	44249 Paenibacillus	189426 Paenibacillus odorifer [C]	189426 Paenibacillus odorifer [C] v2_0866	6055	718.42	2	0	0	0	1	0	1	1	1	0	1	1	1	0	0	0	1	0	0	0	0	0	1	0	0	0	0	0	1	0	1	0	0	1	0	0	0	0	0
specI_v2_Cluster867	2 Bacteria	1239 Firmicutes	91061 Bacilli	1385 Bacillales	186822 Paenibacillaceae	44249 Paenibacillus	44249 Paenibacillus sp. [C FSL H8-457/HGF5/Y412MC10]	44249 Paenibacillus sp. [C] v2_0867	6441	121.112	3	0	0	1	0	0	1	1	1	0	0	0	0	1	1	0	0	0	0	0	0	0	0	0	0	0	0	0	0	0	0	0	0	0	0	1	0	0	0
specI_v2_Cluster868	2157 Archaea	28890 Euryarchaeota	183963 Halobacteria	1644055 Haloferacales	1644056 Haloferacaceae	2251 Haloferax	2251 Haloferax sp. [C elongans/larsenii]	2251 Haloferax sp. [C] v2_0868	3793.5	154.856	2	0	0	0	0	0	0	0	0	0	0	0	0	0	0	0	1	0	1	1	0	1	1	1	0	0	1	0	0	1	0	1	0	1	1	0	0	0	0
specI_v2_Cluster869	2157 Archaea	28890 Euryarchaeota	183963 Halobacteria	1644055 Haloferacales	1644056 Haloferacaceae	56688 Halorubrum	56688 Halorubrum sp. [C arcis/distributum/litoreum/terrestre]	56688 Halorubrum sp. [C] v2_0869	3203.6	99.4852	5	0	0	0	0	0	0	0	0	0	0	0	0	0	1	1	1	1	1	1	1	1	1	1	1	1	1	0	0	1	0	1	0	0	1	0	0	0	0
specI_v2_Cluster870	2157 Archaea	28890 Euryarchaeota	183963 Halobacteria	1644055 Haloferacales	1644056 Haloferacaceae	56688 Halorubrum	56688 Halorubrum sp. [C hochstenium/tebenquichense]	56688 Halorubrum sp. [C] v2_0870	3131	213.546	2	0	0	0	0	0	0	0	0	0	0	0	0	0	1	1	1	1	1	1	1	1	1	1	1	1	1	0	0	1	0	1	0	0	1	0	0	0	0
specI_v2_Cluster871	2157 Archaea	28890 Euryarchaeota	183963 Halobacteria	1644060 Natrialbales	1644061 Natrialbaceae	NA Natrialbaceae gen. [C Haloterrigena/Natrinema]	NA Natrialbaceae sp. [C Haloterrigena thermotolerans/Haloterrigena jeotgali/Natrinema pellirubrum]	NA Natrialbaceae sp. [C] v2_0871	3958	201.946	4	0	0	0	1	0	1	1	1	1	0	1	0	1	0	0	0	0	0	0	1	0	0	0	1	1	1	1	0	0	0	0	0	0	1	0	0	0	0
specI_v2_Cluster872	2157 Archaea	28890 Euryarchaeota	183963 Halobacteria	1644060 Natrialbales	1644061 Natrialbaceae	63742 Natrialba	63742 Natrialba sp. [C aegyptia/taiwanensis]	63742 Natrialba sp. [C] v2_0872	4437	19.799	2	0	0	0	0	0	0	0	0	1	0	0	0	0	1	1	1	1	0	0	0	1	1	1	1	0	0	1	0	0	1	1	0	0	1	1	0	0	0
specI_v2_Cluster873	2157 Archaea	28890 Euryarchaeota	183963 Halobacteria	1644060 Natrialbales	1644061 Natrialbaceae	88723 Natrinema	222984 Natrinema altunense	222984 Natrinema altunense v2_0873	3629	220.617	2	0	1	0	0	0	1	1	1	0	1	0	0	1	0	0	0	0	0	0	0	1	1	1	0	0	1	0	0	0	1	1	0	0	0	0	1	0	0
specI_v2_Cluster874	2 Bacteria	1224 Proteobacteria	1236 Gammaproteobacteria	72273 Thiotrichales	135616 Piscirickettsiaceae	1237 Piscirickettsia	1238 Piscirickettsia salmonis	1238 Piscirickettsia salmonis v2_0874	3404	743.876	2	0	0	1	0	1	0	0	0	0	0	0	0	0	0	0	1	1	0	0	0	0	0	1	1	0	0	1	0	0	1	1	0	0	0	1	0	0	0
specI_v2_Cluster875	2 Bacteria	1224 Proteobacteria	28216 Betaproteobacteria	80840 Burkholderiales	119060 Burkholderiaceae	1822464 Paraburkholderia	252970 Paraburkholderia phenoliruptrix	252970 Paraburkholderia phenoliruptrix v2_0875	6105.25	474.343	4	1	0	1	0	0	0	1	1	0	0	0	0	0	0	0	1	0	0	0	0	0	1	0	1	0	0	1	0	0	1	1	0	0	0	1	1	0	1
specI_v2_Cluster876	2 Bacteria	1224 Proteobacteria	28211 Alphaproteobacteria	356 Rhizobiales	82115 Rhizobiaceae	357 Agrobacterium	NA Agrobacterium tumefaciens [C Bradyrhizobium lupini]	NA Agrobacterium tumefaciens [C] v2_0876	4964.8	236.402	5	1	0	0	0	0	1	1	1	0	1	1	0	1	1	1	1	0	0	0	0	0	1	0	0	0	1	0	1	0	1	1	1	1	1	1	0	0	0
specI_v2_Cluster877	2 Bacteria	1239 Firmicutes	91061 Bacilli	186826 Lactobacillales	81850 Leuconostocaceae	1243 Leuconostoc	1244 Leuconostoc gelidum	1244 Leuconostoc gelidum v2_0877	1919	63.6632	3	0	0	0	0	0	1	0	0	0	1	1	0	1	1	1	0	0	0	0	0	0	0	0	0	0	0	0	0	0	0	1	1	0	1	0	0	0	1
specI_v2_Cluster878	2 Bacteria	201174 Actinobacteria	84992 Acidimicrobiia	84993 Acidimicrobiales	1798913 Microthrixaceae	41949 candidatus Microthrix	41950 candidatus Microthrix parvicella	41950 candidatus Microthrix parvicella v2_0878	4058.5	383.959	2	1	1	0	0	0	1	0	0	0	0	0	0	0	1	1	1	0	0	0	0	0	0	0	0	1	0	0	1	0	0	0	0	0	0	0	0	0	0
specI_v2_Cluster879	2 Bacteria	204428 Chlamydiae	204429 Chlamydiia	51291 Chlamydiales	809 Chlamydiaceae	810 Chlamydia	810 Chlamydia sp. [C avium/psittaci]	810 Chlamydia sp. [C] v2_0879	997	21.2132	2	0	0	1	0	1	0	0	0	0	0	0	0	0	1	1	0	0	0	0	0	0	0	0	0	0	0	0	0	0	0	0	0	0	0	0	0	0	0
specI_v2_Cluster880	2 Bacteria	1239 Firmicutes	91061 Bacilli	1385 Bacillales	186817 Bacillaceae	400634 Lysinibacillus	400634 Lysinibacillus sp. [C boronitolerans/fusiformis]	400634 Lysinibacillus sp. [C] v2_0880	4573	216.016	3	1	1	0	0	0	0	0	0	1	0	0	0	0	1	0	0	0	0	0	0	0	0	0	0	0	0	0	0	0	0	0	1	0	0	1	0	1	0
specI_v2_Cluster881	2 Bacteria	201174 Actinobacteria	84998 Coriobacteriia	84999 Coriobacteriales	84107 Coriobacteriaceae	NA Coriobacteriaceae gen. incertae sedis	1232436 Coriobacteriaceae bacterium GD5	1232436 Coriobacteriaceae bacterium GD5 v2_0881	1876.5	6.36396	2	NA	NA	NA	NA	NA	NA	NA	NA	NA	NA	NA	NA	NA	NA	NA	NA	NA	NA	NA	NA	NA	NA	NA	NA	NA	NA	NA	NA	NA	NA	NA	NA	NA	NA	NA	NA	NA	NA
specI_v2_Cluster882	2 Bacteria	1239 Firmicutes	186801 Clostridia	186802 Clostridiales	31979 Clostridiaceae	1649459 Hungatella	154046 Hungatella hathewayi	154046 Hungatella hathewayi v2_0882	6602	825.016	3	0	0	1	0	0	0	0	0	0	0	0	1	0	0	0	0	0	0	0	0	0	0	0	0	0	0	0	0	0	0	0	0	0	0	0	0	1	0
specI_v2_Cluster883	2 Bacteria	1239 Firmicutes	186801 Clostridia	186802 Clostridiales	186803 Lachnospiraceae	1506553 Lachnoclostridium	29347 [Clostridium] scindens	29347 [Clostridium] scindens v2_0883	3931.25	445.174	4	0	0	1	0	0	0	0	0	0	0	0	0	0	0	0	0	0	0	0	0	0	0	0	0	0	0	0	0	0	0	0	0	0	0	0	0	1	0
specI_v2_Cluster884	2 Bacteria	1239 Firmicutes	186801 Clostridia	186802 Clostridiales	541000 Ruminococcaceae	244127 Anaerotruncus	169435 Anaerotruncus colihominis	169435 Anaerotruncus colihominis v2_0884	4099.5	562.15	2	0	0	1	0	0	0	0	0	0	0	0	0	0	0	0	0	0	0	0	0	0	0	0	0	0	0	0	0	0	0	0	0	0	0	0	0	1	0
specI_v2_Cluster885	2 Bacteria	1239 Firmicutes	526524 Erysipelotrichia	526525 Erysipelotrichales	128827 Erysipelotrichaceae	NA Erysipelotrichaceae gen. [C Coprobacillus/Erysipelatoclostridium]	NA Erysipelotrichaceae sp. [C Coprobacillus/Erysipelatoclostridium ramosum]	NA Erysipelotrichaceae sp. [C] v2_0885	3608.4	314.215	5	0	0	1	0	0	0	0	0	0	0	0	1	0	0	0	0	0	0	0	0	0	0	0	0	0	0	0	0	0	0	0	0	0	0	0	0	1	0
specI_v2_Cluster886	2 Bacteria	1239 Firmicutes	186801 Clostridia	186802 Clostridiales	186803 Lachnospiraceae	1506553 Lachnoclostridium	NA [Clostridium] sp. [C boltae/clostridioforme]	NA [Clostridium] sp. [C] v2_0886	6193.78	693.314	9	0	0	1	0	0	1	0	0	0	0	0	0	0	0	0	0	0	0	0	0	0	0	0	0	0	0	0	0	0	0	0	0	0	0	0	0	1	0
specI_v2_Cluster887	2 Bacteria	1239 Firmicutes	186801 Clostridia	186802 Clostridiales	186803 Lachnospiraceae	NA Lachnospiraceae gen. incertae sedis	658086 Lachnospiraceae bacterium 3_1_57FAA_CT1	658086 Lachnospiraceae bacterium 3_1_57FAA_CT1 v2_0887	6561	53.7401	2	0	0	1	0	0	0	0	0	0	0	0	0	0	0	0	0	0	0	0	0	0	0	0	0	0	0	0	0	0	0	0	0	0	0	0	0	1	0
specI_v2_Cluster888	2 Bacteria	1239 Firmicutes	186801 Clostridia	186802 Clostridiales	NA Clostridiales fam. incertae sedis	NA Clostridiales gen. incertae sedis	NA Clostridiales sp. [C]	NA Clostridiales sp. [C] v2_0888	6232	118.794	2	0	0	1	0	0	0	0	0	0	0	0	0	0	1	0	0	0	0	0	0	0	0	0	0	0	0	0	0	0	0	0	0	0	0	0	0	1	0
specI_v2_Cluster889	2 Bacteria	1239 Firmicutes	91061 Bacilli	1385 Bacillales	90964 Staphylococcaceae	1279 Staphylococcus	1279 Staphylococcus sp. [C aureus/sciuri]	1279 Staphylococcus sp. [C] v2_0889	2751	171.12	2	0	0	1	0	0	1	0	0	1	1	0	1	0	0	0	0	0	0	0	0	0	0	0	0	0	0	0	0	0	0	0	0	0	0	0	0	1	1
specI_v2_Cluster890	2 Bacteria	1239 Firmicutes	186801 Clostridia	186802 Clostridiales	186804 Peptostreptococcaceae	1849822 Paraclostridium	1490 Paraclostridium bifermentans	1490 Paraclostridium bifermentans v2_0890	3456	195.218	4	1	0	1	0	0	1	1	1	0	0	0	0	0	1	1	1	0	1	1	0	1	1	0	0	0	0	0	1	0	0	0	0	0	0	0	0	0	0
specI_v2_Cluster891	2 Bacteria	204428 Chlamydiae	204429 Chlamydiia	51291 Chlamydiales	809 Chlamydiaceae	810 Chlamydia	85991 Chlamydia pecorum	85991 Chlamydia pecorum v2_0891	991.625	24.1598	8	NA	NA	NA	NA	NA	NA	NA	NA	NA	NA	NA	NA	NA	NA	NA	NA	NA	NA	NA	NA	NA	NA	NA	NA	NA	NA	NA	NA	NA	NA	NA	NA	NA	NA	NA	NA	NA	NA
specI_v2_Cluster892	2 Bacteria	1224 Proteobacteria	28221 Deltaproteobacteria	213115 Desulfovibrionales	194924 Desulfovibrionaceae	41707 Lawsonia	29546 Lawsonia intracellularis	29546 Lawsonia intracellularis v2_0892	1227.5	57.2756	2	0	0	1	0	1	0	1	0	1	0	0	0	0	0	0	0	0	0	0	0	0	0	0	0	0	0	0	0	0	0	0	0	0	0	0	0	1	1
specI_v2_Cluster893	2 Bacteria	1239 Firmicutes	91061 Bacilli	1385 Bacillales	90964 Staphylococcaceae	1279 Staphylococcus	1279 Staphylococcus sp. [C E463/URHA0057]	1279 Staphylococcus sp. [C] v2_0893	2458.5	20.5061	2	0	0	1	0	0	1	0	0	0	1	0	1	0	0	0	0	0	0	0	0	0	0	0	0	0	0	0	0	0	0	0	0	0	0	0	0	1	1
specI_v2_Cluster894	2 Bacteria	1224 Proteobacteria	28211 Alphaproteobacteria	356 Rhizobiales	118882 Brucellaceae	528 Ochrobactrum	94625 Ochrobactrum intermedium [C]	94625 Ochrobactrum intermedium [C] v2_0894	4657.5	361.128	4	1	0	1	0	1	1	1	1	0	1	0	0	1	1	1	0	0	0	0	0	0	0	0	0	0	0	0	1	0	1	0	0	0	0	0	0	0	1
specI_v2_Cluster895	2 Bacteria	1224 Proteobacteria	1236 Gammaproteobacteria	91347 Enterobacteriales	543 Enterobacteriaceae	1048757 candidatus Moranella	1048758 candidatus Moranella endobia	1048758 candidatus Moranella endobia v2_0895	454.5	3.53553	2	0	0	1	0	0	1	0	0	0	0	0	0	0	0	0	0	1	0	0	0	0	0	1	1	0	0	1	0	0	0	0	0	0	0	0	0	0	0
specI_v2_Cluster896	2 Bacteria	1224 Proteobacteria	28216 Betaproteobacteria	80840 Burkholderiales	75682 Oxalobacteraceae	963 Herbaspirillum	80842 Herbaspirillum rubrisubalbicans	80842 Herbaspirillum rubrisubalbicans v2_0896	4773.5	154.856	2	0	0	1	0	0	1	1	1	0	1	0	0	1	0	0	1	0	0	0	1	1	1	0	0	1	0	0	1	1	1	1	1	0	1	0	1	0	1
specI_v2_Cluster897	2 Bacteria	976 Bacteroidetes	200643 Bacteroidia	171549 Bacteroidales	815 Bacteroidaceae	816 Bacteroides	818 Bacteroides thetaiotaomicron [C]	818 Bacteroides thetaiotaomicron [C] v2_0897	5021	320.816	4	0	0	1	0	1	0	0	0	0	0	0	0	0	0	0	0	0	0	0	0	0	0	0	0	0	0	0	0	0	0	0	0	0	0	0	0	1	0
specI_v2_Cluster898	2 Bacteria	976 Bacteroidetes	200643 Bacteroidia	171549 Bacteroidales	815 Bacteroidaceae	816 Bacteroides	816 Bacteroides sp. [C dorei/vulgatus]	816 Bacteroides sp. [C] v2_0898	4683.24	394.024	17	0	0	1	0	1	0	0	0	0	0	0	0	0	0	0	0	0	0	0	0	0	0	0	0	0	0	0	0	0	0	0	0	0	0	0	0	1	0
specI_v2_Cluster899	2 Bacteria	976 Bacteroidetes	200643 Bacteroidia	171549 Bacteroidales	815 Bacteroidaceae	816 Bacteroides	816 Bacteroides sp. [C rodentium/uniformis]	816 Bacteroides sp. [C] v2_0899	4238.88	369.221	8	0	0	1	0	0	0	0	0	0	0	0	0	0	0	0	0	0	0	0	0	0	0	0	0	0	0	0	0	0	0	0	0	0	0	0	0	1	0
specI_v2_Cluster900	2 Bacteria	976 Bacteroidetes	200643 Bacteroidia	171549 Bacteroidales	815 Bacteroidaceae	816 Bacteroides	816 Bacteroides sp. [C massiliensis/sartorii]	816 Bacteroides sp. [C] v2_0900	4890.5	337.29	2	0	0	1	0	0	0	0	0	1	0	0	1	0	0	0	0	0	0	0	0	0	0	0	0	0	0	0	0	0	0	0	0	0	0	0	0	1	0
specI_v2_Cluster901	2 Bacteria	976 Bacteroidetes	200643 Bacteroidia	171549 Bacteroidales	171551 Porphyromonadaceae	375288 Parabacteroides	328812 Parabacteroides goldsteinii [C]	328812 Parabacteroides goldsteinii [C] v2_0901	5595.67	136.647	3	0	0	1	0	0	0	0	0	0	1	0	1	0	0	0	0	0	0	0	0	0	0	0	0	0	0	0	0	0	0	1	0	0	0	1	0	1	0
specI_v2_Cluster902	2 Bacteria	1239 Firmicutes	91061 Bacilli	1385 Bacillales	186822 Paenibacillaceae	44249 Paenibacillus	343517 Paenibacillus barengoltzii [C]	343517 Paenibacillus barengoltzii [C] v2_0902	4342.5	72.832	2	1	0	1	0	0	1	1	1	0	1	0	1	1	1	0	0	0	0	0	0	0	0	0	0	0	0	0	0	0	0	0	0	0	0	0	0	0	1
specI_v2_Cluster903	2 Bacteria	1224 Proteobacteria	29547 Epsilonproteobacteria	213849 Campylobacterales	72293 Helicobacteraceae	209 Helicobacter	37372 Helicobacter bilis	37372 Helicobacter bilis v2_0903	2310.25	162.383	4	0	0	1	0	0	0	0	0	0	0	0	0	0	0	0	0	0	0	0	0	0	0	0	0	0	0	1	0	0	0	0	0	0	0	0	0	1	0
specI_v2_Cluster904	2 Bacteria	976 Bacteroidetes	200643 Bacteroidia	171549 Bacteroidales	171552 Prevotellaceae	838 Prevotella	28130 Prevotella disiens	28130 Prevotella disiens v2_0904	2647.25	187.992	4	0	0	1	0	0	1	0	0	0	1	0	0	0	0	0	0	0	0	0	0	0	0	0	0	0	0	0	0	0	0	0	0	0	0	0	0	1	1
specI_v2_Cluster905	2 Bacteria	200918 Thermotogae	188708 Thermotogae	1643946 Kosmotogales	1643948 Kosmotogaceae	1184396 Mesotoga	1184396 Mesotoga sp. [C infera/prima]	1184396 Mesotoga sp. [C] v2_0905	2828	288.5	2	0	0	0	0	0	1	0	0	0	0	0	0	0	1	1	1	0	0	0	0	0	0	0	0	0	1	0	0	0	1	1	1	0	1	1	0	0	0
specI_v2_Cluster906	2 Bacteria	976 Bacteroidetes	200643 Bacteroidia	171549 Bacteroidales	171552 Prevotellaceae	838 Prevotella	28136 Prevotella oulorum	28136 Prevotella oulorum v2_0906	2546.5	2.12132	2	0	0	1	0	0	0	0	0	0	1	0	1	1	0	0	0	0	1	0	0	0	0	0	0	0	0	0	0	0	0	0	0	0	0	0	0	1	1
specI_v2_Cluster907	2 Bacteria	976 Bacteroidetes	200643 Bacteroidia	171549 Bacteroidales	171552 Prevotellaceae	838 Prevotella	470565 Prevotella histicola	470565 Prevotella histicola v2_0907	2486.33	66.9353	3	0	0	0	0	0	0	0	0	0	1	0	1	1	0	0	0	0	1	1	0	0	0	0	0	0	0	0	0	0	0	0	0	0	0	0	0	1	1
specI_v2_Cluster908	2 Bacteria	976 Bacteroidetes	200643 Bacteroidia	171549 Bacteroidales	171551 Porphyromonadaceae	836 Porphyromonas	36874 Porphyromonas cangingivalis	36874 Porphyromonas cangingivalis v2_0908	1962	293.327	3	NA	NA	NA	NA	NA	NA	NA	NA	NA	NA	NA	NA	NA	NA	NA	NA	NA	NA	NA	NA	NA	NA	NA	NA	NA	NA	NA	NA	NA	NA	NA	NA	NA	NA	NA	NA	NA	NA
specI_v2_Cluster909	2 Bacteria	976 Bacteroidetes	200643 Bacteroidia	171549 Bacteroidales	171551 Porphyromonadaceae	836 Porphyromonas	266762 Porphyromonas gingivicanis	266762 Porphyromonas gingivicanis v2_0909	1737	363.453	2	0	0	1	0	0	1	0	0	0	1	0	0	0	0	0	0	0	0	0	0	0	0	0	0	0	0	0	0	0	0	0	0	0	0	0	0	1	1
specI_v2_Cluster910	2 Bacteria	976 Bacteroidetes	200643 Bacteroidia	171549 Bacteroidales	1471398 Prolixibacteraceae	314318 Prolixibacter	314319 Prolixibacter bellariivorans	314319 Prolixibacter bellariivorans v2_0910	4339.5	364.16	2	0	0	0	0	0	0	0	0	0	0	0	0	0	0	0	1	1	1	1	0	0	0	1	1	0	1	0	0	1	1	0	0	0	0	0	0	0	0
specI_v2_Cluster911	2 Bacteria	1224 Proteobacteria	1236 Gammaproteobacteria	135622 Alteromonadales	267890 Shewanellaceae	22 Shewanella	22 Shewanella sp. [C algae/haliotis]	22 Shewanella sp. [C] v2_0911	4695	609.734	3	0	0	0	0	0	0	0	0	0	1	0	0	1	1	1	1	1	1	1	0	1	1	1	1	1	0	0	0	0	0	0	0	0	1	0	1	0	0
specI_v2_Cluster912	2 Bacteria	1224 Proteobacteria	1236 Gammaproteobacteria	135622 Alteromonadales	267890 Shewanellaceae	22 Shewanella	24 Shewanella putrefaciens [C]	24 Shewanella putrefaciens [C] v2_0912	4219.25	100.543	4	1	1	0	0	1	1	0	0	0	1	0	0	1	1	1	1	1	1	1	0	1	1	1	1	1	1	1	1	0	1	0	0	0	0	1	0	0	0
specI_v2_Cluster913	2 Bacteria	201174 Actinobacteria	1760 Actinobacteria	85006 Micrococcales	1268 Micrococcaceae	57493 Kocuria	NA Kocuria palustris [C Microbacterium sp.]	NA Kocuria palustris [C] v2_0913	2464.5	136.472	2	0	0	0	0	0	1	0	0	0	1	1	0	1	0	0	0	0	0	0	0	0	0	0	0	0	0	0	0	0	0	1	0	0	0	0	1	1	1
specI_v2_Cluster914	2 Bacteria	1224 Proteobacteria	1236 Gammaproteobacteria	72274 Pseudomonadales	468 Moraxellaceae	475 Moraxella	480 Moraxella catarrhalis	480 Moraxella catarrhalis v2_0914	1863.79	78.323	14	0	0	1	0	0	0	0	0	0	1	0	0	0	1	1	0	0	0	0	0	0	0	0	0	0	0	0	0	0	0	1	0	0	0	0	1	1	1
specI_v2_Cluster915	2 Bacteria	1224 Proteobacteria	1236 Gammaproteobacteria	135623 Vibrionales	641 Vibrionaceae	1076727 candidatus Photodesmus	28176 candidatus Photodesmus katoptron	28176 candidatus Photodesmus katoptron v2_0915	888	0	2	0	0	1	0	0	0	0	0	0	0	0	0	0	0	0	0	0	0	0	0	0	0	0	0	0	0	0	0	0	0	0	0	0	0	0	0	0	0
specI_v2_Cluster916	2 Bacteria	1224 Proteobacteria	28211 Alphaproteobacteria	766 Rickettsiales	942 Anaplasmataceae	953 Wolbachia	953 Wolbachia sp. [C endosymbiont/endosymbiont/endosymbiont/pipientis]	953 Wolbachia sp. [C] v2_0916	1183.83	111.075	6	0	0	1	0	0	0	1	0	1	1	0	0	1	0	0	0	0	0	0	0	0	0	0	0	0	0	0	0	0	0	0	0	0	0	0	0	0	0
specI_v2_Cluster917	2 Bacteria	201174 Actinobacteria	1760 Actinobacteria	85012 Streptosporangiales	83676 Nocardiopsaceae	2013 Nocardiopsis	239984 Nocardiopsis ganjiahuensis	239984 Nocardiopsis ganjiahuensis v2_0917	6300	NA	1	0	0	0	0	0	1	1	1	1	1	0	0	1	1	0	0	0	0	0	0	1	1	1	0	0	1	0	0	0	1	1	0	1	0	0	0	0	1
specI_v2_Cluster918	2 Bacteria	201174 Actinobacteria	1760 Actinobacteria	85012 Streptosporangiales	83676 Nocardiopsaceae	2013 Nocardiopsis	239974 Nocardiopsis valliformis	239974 Nocardiopsis valliformis v2_0918	6108	NA	1	1	1	0	0	0	1	1	1	1	1	0	0	1	1	0	0	0	0	0	0	1	1	1	0	0	1	0	0	0	1	1	0	1	0	0	0	0	1
specI_v2_Cluster919	2 Bacteria	1224 Proteobacteria	1236 Gammaproteobacteria	135623 Vibrionales	641 Vibrionaceae	662 Vibrio	28173 Vibrio nigripulchritudo	28173 Vibrio nigripulchritudo v2_0919	5993.25	232.797	4	0	0	0	0	0	0	0	0	0	1	0	1	0	0	0	1	1	1	1	0	0	0	1	1	1	1	0	0	1	0	0	0	0	0	0	0	0	1
specI_v2_Cluster920	2 Bacteria	1239 Firmicutes	91061 Bacilli	186826 Lactobacillales	81850 Leuconostocaceae	46255 Weissella	759620 Weissella ceti	759620 Weissella ceti v2_0920	1391	45.4239	4	0	0	1	0	0	1	0	0	0	1	0	0	0	1	0	0	0	1	1	0	0	0	0	0	0	0	0	0	0	0	0	1	0	1	0	0	0	0
specI_v2_Cluster921	2 Bacteria	1224 Proteobacteria	28216 Betaproteobacteria	80840 Burkholderiales	506 Alcaligenaceae	517 Bordetella	123899 Bordetella trematum	123899 Bordetella trematum v2_0921	3882	203.647	2	0	0	1	0	0	1	1	0	0	1	0	0	0	1	1	0	0	0	0	0	0	0	0	0	0	0	0	0	0	1	0	0	1	0	0	0	0	1
specI_v2_Cluster922	2 Bacteria	1224 Proteobacteria	1236 Gammaproteobacteria	91347 Enterobacteriales	543 Enterobacteriaceae	84565 Sodalis	84565 Sodalis sp. [C pierantonius/praecaptivus]	84565 Sodalis sp. [C] v2_0922	4118	36.7696	2	0	0	0	0	0	1	0	1	0	1	0	0	1	1	1	0	0	0	0	0	0	1	1	0	0	0	0	0	0	0	1	0	0	0	1	0	0	0
specI_v2_Cluster923	2 Bacteria	1239 Firmicutes	91061 Bacilli	1385 Bacillales	186817 Bacillaceae	1386 Bacillus	1452 Bacillus atrophaeus	1452 Bacillus atrophaeus v2_0923	4068.76	108.13	17	1	0	1	0	0	1	1	1	1	1	1	0	1	0	0	0	0	0	0	0	0	0	0	1	1	1	1	0	0	0	1	1	0	1	1	0	0	0
specI_v2_Cluster924	2 Bacteria	203691 Spirochaetes	203692 Spirochaetia	136 Spirochaetales	1643685 Borreliaceae	64895 Borreliella	29518 Borreliella afzelii	29518 Borreliella afzelii v2_0924	1009.83	335.882	6	0	0	1	0	1	0	0	0	0	0	0	0	0	0	0	1	1	1	1	1	0	0	1	1	1	1	1	0	1	0	0	0	0	0	0	0	0	0
specI_v2_Cluster925	2 Bacteria	201174 Actinobacteria	1760 Actinobacteria	85007 Corynebacteriales	85025 Nocardiaceae	1827 Rhodococcus	1830 Rhodococcus ruber	1830 Rhodococcus ruber v2_0925	5274	469.519	2	1	1	0	0	0	1	1	1	1	0	0	0	0	1	1	1	0	0	0	0	0	1	0	1	1	0	1	0	1	1	0	0	0	0	0	0	0	0
specI_v2_Cluster926	2 Bacteria	1224 Proteobacteria	1236 Gammaproteobacteria	91347 Enterobacteriales	543 Enterobacteriaceae	203804 candidatus Blochmannia	203804 candidatus Blochmannia sp. [C chromaiodes/pennsylvanicus]	203804 candidatus Blochmannia sp. [C] v2_0926	652.5	0.707107	2	0	0	1	0	0	0	0	0	0	1	0	0	0	0	0	0	0	0	0	0	0	0	0	0	0	0	0	0	0	0	0	0	0	0	0	0	0	0
specI_v2_Cluster927	2 Bacteria	1224 Proteobacteria	29547 Epsilonproteobacteria	213849 Campylobacterales	72294 Campylobacteraceae	194 Campylobacter	199 Campylobacter concisus [C]	199 Campylobacter concisus [C] v2_0927	1985.75	106.523	8	0	0	1	0	1	0	0	0	0	1	0	0	0	0	0	0	0	1	1	0	0	0	0	0	0	0	0	0	0	0	0	0	0	0	0	0	1	1
specI_v2_Cluster928	2 Bacteria	1239 Firmicutes	91061 Bacilli	1385 Bacillales	186822 Paenibacillaceae	44249 Paenibacillus	44249 Paenibacillus sp. [C FSL R7-0331/G4]	44249 Paenibacillus sp. [C] v2_0928	5627	96.1665	2	0	0	0	1	0	0	1	1	0	0	0	1	0	0	0	1	0	0	0	0	0	1	0	0	0	0	0	1	0	0	0	0	1	0	0	0	0	0
specI_v2_Cluster929	2 Bacteria	1239 Firmicutes	91061 Bacilli	186826 Lactobacillales	81850 Leuconostocaceae	1243 Leuconostoc	1246 Leuconostoc lactis	1246 Leuconostoc lactis v2_0929	1686.5	112.43	2	0	0	1	1	0	1	0	1	0	1	1	1	1	1	0	0	0	0	0	0	0	0	0	0	0	0	0	0	0	0	0	1	0	1	0	0	0	1
specI_v2_Cluster930	2 Bacteria	1224 Proteobacteria	28211 Alphaproteobacteria	204455 Rhodobacterales	31989 Rhodobacteraceae	1060 Rhodobacter	1063 Rhodobacter sphaeroides [C]	1063 Rhodobacter sphaeroides [C] v2_0930	4102.67	256.017	6	0	1	0	0	0	1	0	0	0	0	0	0	0	1	1	1	1	1	0	1	0	1	1	1	1	1	1	1	1	1	1	0	0	0	0	1	0	0
specI_v2_Cluster931	2 Bacteria	1224 Proteobacteria	29547 Epsilonproteobacteria	213849 Campylobacterales	72294 Campylobacteraceae	194 Campylobacter	195 Campylobacter coli	195 Campylobacter coli v2_0931	1667.29	125.136	7	0	0	1	1	0	0	1	0	1	0	0	0	0	1	0	0	0	0	0	0	0	0	0	0	0	0	0	0	0	0	0	0	0	0	0	0	1	0
specI_v2_Cluster932	2 Bacteria	1224 Proteobacteria	1236 Gammaproteobacteria	72274 Pseudomonadales	135621 Pseudomonadaceae	286 Pseudomonas	286 Pseudomonas sp. [C alcaliphila/mendocina]	286 Pseudomonas sp. [C] v2_0932	4808	22.6274	2	1	1	0	0	0	1	1	1	1	1	0	0	0	1	1	1	1	0	0	0	1	1	0	0	0	1	1	1	0	1	1	0	1	1	1	0	0	1
specI_v2_Cluster933	2 Bacteria	1224 Proteobacteria	1236 Gammaproteobacteria	135625 Pasteurellales	712 Pasteurellaceae	75984 Mannheimia	75985 Mannheimia haemolytica	75985 Mannheimia haemolytica v2_0933	2700.12	126.477	16	0	0	1	0	1	1	1	1	1	1	0	0	0	1	1	0	0	0	0	0	0	0	0	0	0	0	0	0	0	0	0	0	0	0	0	0	1	1
specI_v2_Cluster934	2 Bacteria	1224 Proteobacteria	28211 Alphaproteobacteria	766 Rickettsiales	942 Anaplasmataceae	943 Ehrlichia	945 Ehrlichia chaffeensis	945 Ehrlichia chaffeensis v2_0934	1034.88	46.7713	8	0	0	1	0	1	0	0	0	0	0	0	1	0	0	0	1	0	0	0	0	0	0	0	1	0	0	1	0	0	0	0	0	0	0	0	0	0	0
specI_v2_Cluster935	2 Bacteria	1798711 Cyanobacteria/Melainabacteria group	1117 Cyanobacteria	1150 Oscillatoriales	1892252 Microcoleaceae	54304 Planktothrix	54304 Planktothrix sp. [C agardhii/prolifica/rubescens]	54304 Planktothrix sp. [C] v2_0935	4762.29	322.773	7	0	1	0	0	0	0	0	0	0	0	0	0	0	1	1	1	1	1	1	0	1	1	1	1	0	0	0	1	1	1	0	0	0	0	0	0	0	0
specI_v2_Cluster936	2 Bacteria	1224 Proteobacteria	1236 Gammaproteobacteria	91347 Enterobacteriales	543 Enterobacteriaceae	586 Providencia	126385 Providencia alcalifaciens	126385 Providencia alcalifaciens v2_0936	3900	8.48528	2	0	0	0	0	0	0	0	0	0	1	0	0	0	1	0	0	0	0	0	0	0	0	0	1	0	1	0	1	0	0	0	1	0	1	0	0	0	0
specI_v2_Cluster937	2 Bacteria	1224 Proteobacteria	1236 Gammaproteobacteria	135623 Vibrionales	641 Vibrionaceae	662 Vibrio	674 Vibrio mimicus	674 Vibrio mimicus v2_0937	3805.5	221.901	6	0	1	1	0	1	0	0	0	0	0	0	0	0	0	0	1	0	1	1	0	1	1	0	1	0	1	1	1	0	0	0	0	0	0	0	0	1	0
specI_v2_Cluster938	2 Bacteria	1239 Firmicutes	91061 Bacilli	186826 Lactobacillales	1300 Streptococcaceae	1301 Streptococcus	1346 Streptococcus iniae	1346 Streptococcus iniae v2_0938	2039.83	127.127	6	0	0	1	0	1	0	0	0	0	0	0	1	0	1	1	0	0	0	0	0	0	0	0	0	0	0	0	0	0	0	0	0	0	0	0	0	1	1
specI_v2_Cluster939	2 Bacteria	1224 Proteobacteria	1236 Gammaproteobacteria	135622 Alteromonadales	267893 Idiomarinaceae	135575 Idiomarina	135577 Idiomarina loihiensis [C]	135577 Idiomarina loihiensis [C] v2_0939	2740	57.0877	3	0	1	0	0	0	1	0	0	0	0	0	0	0	0	0	1	1	1	1	1	1	0	1	1	1	1	1	1	0	1	1	0	0	1	1	0	0	0
specI_v2_Cluster940	2 Bacteria	201174 Actinobacteria	1760 Actinobacteria	85004 Bifidobacteriales	31953 Bifidobacteriaceae	2701 Gardnerella	2702 Gardnerella vaginalis	2702 Gardnerella vaginalis v2_0940	1451.09	92.9424	11	0	0	1	0	1	1	0	0	0	1	0	1	1	0	0	0	0	0	0	0	0	0	0	0	0	0	0	0	0	0	0	0	0	0	0	1	1	1
specI_v2_Cluster941	2 Bacteria	201174 Actinobacteria	1760 Actinobacteria	85004 Bifidobacteriales	31953 Bifidobacteriaceae	2701 Gardnerella	2702 Gardnerella vaginalis	2702 Gardnerella vaginalis v2_0941	1501	36.7696	2	NA	NA	NA	NA	NA	NA	NA	NA	NA	NA	NA	NA	NA	NA	NA	NA	NA	NA	NA	NA	NA	NA	NA	NA	NA	NA	NA	NA	NA	NA	NA	NA	NA	NA	NA	NA	NA	NA
specI_v2_Cluster942	2 Bacteria	1224 Proteobacteria	1236 Gammaproteobacteria	91347 Enterobacteriales	543 Enterobacteriaceae	53335 Pantoea	549 Pantoea agglomerans [C]	549 Pantoea agglomerans [C] v2_0942	4389.5	241.123	2	0	0	1	0	0	1	1	1	0	1	1	0	1	1	1	0	0	0	0	0	0	0	0	0	0	0	0	1	0	1	0	1	0	1	0	0	0	1
specI_v2_Cluster943	2 Bacteria	1224 Proteobacteria	28211 Alphaproteobacteria	356 Rhizobiales	82115 Rhizobiaceae	34019 candidatus Liberibacter	309868 candidatus Liberibacter americanus	309868 candidatus Liberibacter americanus v2_0943	1016.5	28.9914	2	0	0	1	0	1	0	0	0	0	0	0	0	0	1	1	1	1	0	0	0	0	0	0	1	0	1	0	0	0	0	0	0	0	0	0	0	0	1
specI_v2_Cluster944	2 Bacteria	1239 Firmicutes	186801 Clostridia	186802 Clostridiales	31979 Clostridiaceae	1485 Clostridium	1501 Clostridium pasteurianum	1501 Clostridium pasteurianum v2_0944	4027	89.0955	2	1	0	0	0	0	1	1	1	0	1	0	1	0	1	1	1	0	0	0	1	0	1	1	0	0	0	0	0	1	1	1	0	0	0	0	1	0	0
specI_v2_Cluster945	2 Bacteria	1224 Proteobacteria	28216 Betaproteobacteria	80840 Burkholderiales	119060 Burkholderiaceae	48736 Ralstonia	305 Ralstonia solanacearum	305 Ralstonia solanacearum v2_0945	3962.33	953.718	6	0	0	1	0	1	0	1	1	0	0	0	0	1	1	0	1	1	1	1	0	1	1	1	1	0	0	1	1	1	1	1	0	0	0	1	0	0	1
specI_v2_Cluster946	2 Bacteria	1239 Firmicutes	91061 Bacilli	1385 Bacillales	90964 Staphylococcaceae	1279 Staphylococcus	1288 Staphylococcus xylosus	1288 Staphylococcus xylosus v2_0946	2648.75	102.249	4	0	0	1	0	0	1	0	0	0	1	0	1	0	0	0	0	0	0	0	0	0	0	0	0	0	0	0	0	0	0	0	0	0	0	0	0	1	1
specI_v2_Cluster947	2 Bacteria	1239 Firmicutes	909932 Negativicutes	1843488 Acidaminococcales	909930 Acidaminococcaceae	33024 Phascolarctobacterium	626940 Phascolarctobacterium succinatutens	626940 Phascolarctobacterium succinatutens v2_0947	2230.5	44.5477	2	0	0	1	0	0	1	1	0	1	0	1	0	0	1	1	0	0	0	0	0	0	0	0	0	0	0	0	0	0	0	0	0	0	0	0	0	1	0
specI_v2_Cluster948	2 Bacteria	203682 Planctomycetes	203683 Planctomycetia	112 Planctomycetales	126 Planctomycetaceae	265488 Rhodopirellula	1263866 Rhodopirellula europaea	1263866 Rhodopirellula europaea v2_0948	6328	106.066	2	1	1	0	0	0	0	0	0	0	0	0	0	0	0	0	1	1	1	1	1	0	0	1	1	1	1	1	0	0	1	1	0	0	0	1	0	0	0
specI_v2_Cluster949	2 Bacteria	1224 Proteobacteria	28216 Betaproteobacteria	80840 Burkholderiales	119060 Burkholderiaceae	48736 Ralstonia	329 Ralstonia pickettii [C]	329 Ralstonia pickettii [C] v2_0949	4836.45	280.764	11	1	1	1	0	0	0	1	1	0	0	0	0	1	1	0	1	1	1	1	0	1	1	1	1	0	0	1	1	1	1	1	0	0	0	1	0	0	1
specI_v2_Cluster950	2 Bacteria	201174 Actinobacteria	1760 Actinobacteria	85007 Corynebacteriales	1762 Mycobacteriaceae	1763 Mycobacterium	1795 Mycobacterium neoaurum [C]	1795 Mycobacterium neoaurum [C] v2_0950	5221.33	113.147	3	1	0	0	0	0	1	1	1	0	1	0	0	0	1	1	1	0	0	0	0	0	1	0	0	0	0	0	1	1	1	0	0	0	0	0	0	0	0
specI_v2_Cluster951	2 Bacteria	201174 Actinobacteria	1760 Actinobacteria	85011 Streptomycetales	2062 Streptomycetaceae	1883 Streptomyces	NA Streptomyces sp. [C pratensis/flaveus/flavovirens/fulvoviridis/Kitasatospora papulosa]	NA Streptomyces sp. [C] v2_0951	6742.38	480.951	8	1	0	0	0	0	1	1	1	0	0	0	0	1	0	0	0	0	0	0	0	0	0	0	0	0	0	0	1	0	1	0	0	0	0	0	0	0	0
specI_v2_Cluster952	2 Bacteria	201174 Actinobacteria	1760 Actinobacteria	85011 Streptomycetales	2062 Streptomycetaceae	1883 Streptomyces	66869 Streptomyces atroolivaceus	66869 Streptomyces atroolivaceus v2_0952	7079	NA	1	1	0	0	0	0	1	1	1	0	0	0	0	1	0	0	0	0	0	0	0	0	0	0	0	0	0	0	1	0	1	0	0	0	0	0	0	0	0
specI_v2_Cluster953	2 Bacteria	1239 Firmicutes	91061 Bacilli	1385 Bacillales	186820 Listeriaceae	1637 Listeria	1637 Listeria sp. [C booriae/riparia]	1637 Listeria sp. [C] v2_0953	3206.5	55.8614	2	NA	NA	NA	NA	NA	NA	NA	NA	NA	NA	NA	NA	NA	NA	NA	NA	NA	NA	NA	NA	NA	NA	NA	NA	NA	NA	NA	NA	NA	NA	NA	NA	NA	NA	NA	NA	NA	NA
specI_v2_Cluster954	2 Bacteria	1239 Firmicutes	91061 Bacilli	1385 Bacillales	186820 Listeriaceae	1637 Listeria	1641 Listeria grayi	1641 Listeria grayi v2_0954	2703.5	144.957	2	0	0	1	0	0	1	0	0	0	0	1	0	0	0	0	0	0	0	0	0	0	0	0	0	0	0	0	0	0	0	0	0	0	0	1	0	0	1
specI_v2_Cluster955	2 Bacteria	1239 Firmicutes	91061 Bacilli	186826 Lactobacillales	186828 Carnobacteriaceae	2747 Carnobacterium	147709 Carnobacterium inhibens	147709 Carnobacterium inhibens v2_0955	2416.5	279.307	2	0	0	0	0	0	1	1	0	1	1	1	1	1	1	1	1	0	0	0	0	0	1	0	0	0	0	0	0	0	1	0	0	0	0	0	0	0	1
specI_v2_Cluster956	2 Bacteria	1239 Firmicutes	91061 Bacilli	186826 Lactobacillales	186828 Carnobacteriaceae	2747 Carnobacterium	2747 Carnobacterium sp. [C 17-4/WN1374]	2747 Carnobacterium sp. [C] v2_0956	2449.5	88.3883	2	0	0	0	0	0	1	1	0	1	1	1	1	1	1	1	1	0	0	0	0	0	1	0	0	0	0	0	0	0	0	0	1	0	1	0	0	0	1
specI_v2_Cluster957	2 Bacteria	203691 Spirochaetes	203692 Spirochaetia	1643686 Brachyspirales	143786 Brachyspiraceae	29521 Brachyspira	159 Brachyspira hyodysenteriae	159 Brachyspira hyodysenteriae v2_0957	2680	42.4264	2	0	0	1	1	1	0	0	0	0	0	0	0	0	0	0	0	0	0	0	0	0	0	0	0	0	0	0	0	0	0	0	0	0	0	0	0	1	0
specI_v2_Cluster958	2 Bacteria	544448 Tenericutes	31969 Mollicutes	2085 Mycoplasmatales	2092 Mycoplasmataceae	2093 Mycoplasma	2098 Mycoplasma hominis	2098 Mycoplasma hominis v2_0958	592	14	3	0	0	1	0	1	0	0	0	0	0	0	0	0	0	0	0	0	0	0	0	0	0	0	0	0	1	0	0	0	0	0	0	0	0	0	0	1	0
specI_v2_Cluster959	2 Bacteria	203691 Spirochaetes	203692 Spirochaetia	1643686 Brachyspirales	143786 Brachyspiraceae	29521 Brachyspira	29521 Brachyspira sp. [C innocens/murdochii]	29521 Brachyspira sp. [C] v2_0959	2925	111.723	2	0	0	1	0	0	0	0	0	0	0	0	0	0	0	0	0	0	0	0	0	0	0	0	0	0	0	0	0	0	0	0	0	0	0	0	0	1	0
specI_v2_Cluster960	2 Bacteria	201174 Actinobacteria	1760 Actinobacteria	85007 Corynebacteriales	1653 Corynebacteriaceae	1716 Corynebacterium	43771 Corynebacterium urealyticum	43771 Corynebacterium urealyticum v2_0960	2041	60.8112	2	0	0	1	0	1	1	1	0	1	1	0	0	0	1	1	0	0	0	0	0	0	0	0	0	0	0	0	0	0	0	0	0	0	0	0	0	0	0
specI_v2_Cluster961	2 Bacteria	1224 Proteobacteria	1236 Gammaproteobacteria	118969 Legionellales	444 Legionellaceae	445 Legionella	29423 Legionella oakridgensis	29423 Legionella oakridgensis v2_0961	2785	216.375	2	0	0	0	0	0	0	0	0	0	0	0	0	0	1	1	1	0	0	0	0	0	0	0	1	0	0	1	0	0	0	0	0	0	0	1	0	0	0
specI_v2_Cluster962	2 Bacteria	1224 Proteobacteria	1236 Gammaproteobacteria	135623 Vibrionales	641 Vibrionaceae	511678 Aliivibrio	511678 Aliivibrio sp. [C salmonicida/logei]	511678 Aliivibrio sp. [C] v2_0962	4370.67	385.477	3	0	1	0	0	0	0	0	0	0	1	0	0	0	0	0	1	1	1	1	0	0	0	1	1	1	1	1	0	1	1	0	0	0	0	1	0	0	1
specI_v2_Cluster963	2 Bacteria	1224 Proteobacteria	1236 Gammaproteobacteria	135623 Vibrionales	641 Vibrionaceae	51366 Salinivibrio	51367 Salinivibrio costicola	51367 Salinivibrio costicola v2_0963	4046	333.754	2	1	1	0	0	0	1	1	0	1	0	1	0	1	0	0	1	1	0	0	0	1	1	0	1	0	1	1	0	0	0	1	1	0	1	0	0	0	0
specI_v2_Cluster964	2 Bacteria	201174 Actinobacteria	1760 Actinobacteria	85006 Micrococcales	1268 Micrococcaceae	1269 Micrococcus	1270 Micrococcus luteus	1270 Micrococcus luteus v2_0964	2362	124.284	6	0	0	1	0	0	1	0	0	0	1	0	0	1	0	0	0	0	0	0	1	0	0	0	1	0	0	0	0	0	0	1	0	0	0	0	1	0	1
specI_v2_Cluster965	2 Bacteria	1239 Firmicutes	909932 Negativicutes	1843489 Veillonellales	31977 Veillonellaceae	906 Megasphaera	906 Megasphaera sp. [C BL7/NM10]	906 Megasphaera sp. [C] v2_0965	2599	63.6396	2	0	0	1	0	0	0	1	1	1	1	0	0	0	1	1	0	0	0	0	0	0	0	0	0	0	0	0	0	0	1	0	0	0	0	0	0	0	1
specI_v2_Cluster966	2 Bacteria	201174 Actinobacteria	1760 Actinobacteria	85007 Corynebacteriales	1762 Mycobacteriaceae	1763 Mycobacterium	1795 Mycobacterium neoaurum	1795 Mycobacterium neoaurum v2_0966	4873	222.032	2	1	0	0	0	0	1	1	1	0	1	0	0	0	1	1	1	0	0	0	0	0	1	0	0	0	0	0	1	1	1	0	0	0	0	0	0	0	0
specI_v2_Cluster967	2 Bacteria	201174 Actinobacteria	1760 Actinobacteria	85006 Micrococcales	145357 Dermacoccaceae	57495 Dermacoccus	1274 Dermacoccus nishinomiyaensis [C]	1274 Dermacoccus nishinomiyaensis [C] v2_0967	2627.5	490.025	2	0	1	1	0	0	1	0	0	0	1	0	0	1	0	0	0	0	0	0	0	0	0	0	0	0	0	0	0	0	0	1	0	0	0	0	1	0	1
specI_v2_Cluster968	2 Bacteria	1224 Proteobacteria	1236 Gammaproteobacteria	135625 Pasteurellales	712 Pasteurellaceae	292486 Avibacterium	728 Avibacterium paragallinarum	728 Avibacterium paragallinarum v2_0968	2922.5	125.158	2	0	0	0	0	0	1	1	0	0	0	0	0	0	0	0	0	0	0	0	0	0	0	0	0	0	0	0	0	0	0	0	0	0	0	0	0	1	1
specI_v2_Cluster969	2 Bacteria	1224 Proteobacteria	1236 Gammaproteobacteria	135625 Pasteurellales	712 Pasteurellaceae	292486 Avibacterium	728 Avibacterium paragallinarum	728 Avibacterium paragallinarum v2_0969	2330	NA	1	0	0	0	0	0	0	0	1	0	1	0	0	0	0	0	0	0	0	0	0	0	0	1	1	0	1	0	0	1	0	0	0	0	1	0	0	0	0
specI_v2_Cluster970	2 Bacteria	1239 Firmicutes	91061 Bacilli	1385 Bacillales	90964 Staphylococcaceae	1279 Staphylococcus	1279 Staphylococcus sp. [C argenteus/aureus]	1279 Staphylococcus sp. [C] v2_0970	2589.21	56.6598	14	0	0	0	0	0	1	0	0	0	1	0	1	0	0	0	0	0	0	0	0	0	0	0	0	0	0	0	0	0	0	0	0	0	0	0	0	1	1
specI_v2_Cluster971	2 Bacteria	1239 Firmicutes	186801 Clostridia	186802 Clostridiales	186803 Lachnospiraceae	830 Butyrivibrio	830 Butyrivibrio sp. [C FC2001/XPD2002]	830 Butyrivibrio sp. [C] v2_0971	3932	101.823	2	0	0	0	0	0	1	1	0	1	0	0	0	0	0	0	0	0	0	0	0	0	0	0	0	0	0	0	0	0	0	0	0	0	0	0	0	1	0
specI_v2_Cluster972	2 Bacteria	1239 Firmicutes	186801 Clostridia	186802 Clostridiales	186803 Lachnospiraceae	830 Butyrivibrio	830 Butyrivibrio sp. [C FCS006/NC2007/VCB2001]	830 Butyrivibrio sp. [C] v2_0972	2906.33	968.542	3	0	0	0	0	0	1	1	0	1	0	1	1	0	0	0	0	0	0	0	0	0	0	0	1	0	0	0	0	0	0	0	0	0	0	0	0	1	0
specI_v2_Cluster973	2 Bacteria	1239 Firmicutes	186801 Clostridia	186802 Clostridiales	186803 Lachnospiraceae	189330 Dorea	39486 Dorea formicigenerans [C]	39486 Dorea formicigenerans [C] v2_0973	3559.67	299.644	3	0	0	1	0	0	0	0	0	0	0	0	0	0	1	1	0	0	0	0	0	0	0	0	0	0	0	0	0	0	0	0	0	0	0	0	0	1	0
specI_v2_Cluster974	2 Bacteria	1239 Firmicutes	186801 Clostridia	186802 Clostridiales	186803 Lachnospiraceae	830 Butyrivibrio	830 Butyrivibrio sp. [C AD3002/WCD2001]	830 Butyrivibrio sp. [C] v2_0974	3857	19.799	2	NA	NA	NA	NA	NA	NA	NA	NA	NA	NA	NA	NA	NA	NA	NA	NA	NA	NA	NA	NA	NA	NA	NA	NA	NA	NA	NA	NA	NA	NA	NA	NA	NA	NA	NA	NA	NA	NA
specI_v2_Cluster975	2 Bacteria	1239 Firmicutes	186801 Clostridia	186802 Clostridiales	186803 Lachnospiraceae	830 Butyrivibrio	830 Butyrivibrio sp. [C AE3006/MB2005]	830 Butyrivibrio sp. [C] v2_0975	3582	41.0122	2	NA	NA	NA	NA	NA	NA	NA	NA	NA	NA	NA	NA	NA	NA	NA	NA	NA	NA	NA	NA	NA	NA	NA	NA	NA	NA	NA	NA	NA	NA	NA	NA	NA	NA	NA	NA	NA	NA
specI_v2_Cluster976	2 Bacteria	1239 Firmicutes	186801 Clostridia	186802 Clostridiales	186803 Lachnospiraceae	830 Butyrivibrio	830 Butyrivibrio sp. [C LC3010/WCE2006]	830 Butyrivibrio sp. [C] v2_0976	4032.5	37.4767	2	NA	NA	NA	NA	NA	NA	NA	NA	NA	NA	NA	NA	NA	NA	NA	NA	NA	NA	NA	NA	NA	NA	NA	NA	NA	NA	NA	NA	NA	NA	NA	NA	NA	NA	NA	NA	NA	NA
specI_v2_Cluster977	2 Bacteria	1239 Firmicutes	186801 Clostridia	186802 Clostridiales	186803 Lachnospiraceae	830 Butyrivibrio	831 Butyrivibrio fibrisolvens	831 Butyrivibrio fibrisolvens v2_0977	3797.5	133.469	6	0	0	0	0	0	1	1	1	1	0	1	1	0	0	0	0	0	0	0	0	0	0	0	0	0	0	0	0	0	0	0	0	0	0	0	0	1	0
specI_v2_Cluster978	2 Bacteria	1239 Firmicutes	186801 Clostridia	186802 Clostridiales	31979 Clostridiaceae	1485 Clostridium	1492 Clostridium butyricum	1492 Clostridium butyricum v2_0978	4324.56	617.648	9	0	0	1	0	1	1	1	1	1	0	1	1	0	1	1	0	0	1	1	0	0	0	0	0	0	0	0	0	0	0	0	0	0	0	0	0	1	0
specI_v2_Cluster979	2 Bacteria	1239 Firmicutes	186801 Clostridia	186802 Clostridiales	186803 Lachnospiraceae	1506553 Lachnoclostridium	1531 [Clostridium] clostridioforme	1531 [Clostridium] clostridioforme v2_0979	5555.38	264.031	8	0	0	1	0	0	1	0	0	0	1	1	0	0	0	0	0	0	0	0	0	0	0	0	0	0	0	0	0	0	0	0	0	0	0	0	0	1	0
specI_v2_Cluster980	2 Bacteria	1239 Firmicutes	186801 Clostridia	186802 Clostridiales	186803 Lachnospiraceae	1506553 Lachnoclostridium	1531 [Clostridium] clostridioforme	1531 [Clostridium] clostridioforme v2_0980	4529	NA	1	NA	NA	NA	NA	NA	NA	NA	NA	NA	NA	NA	NA	NA	NA	NA	NA	NA	NA	NA	NA	NA	NA	NA	NA	NA	NA	NA	NA	NA	NA	NA	NA	NA	NA	NA	NA	NA	NA
specI_v2_Cluster981	2 Bacteria	201174 Actinobacteria	1760 Actinobacteria	85004 Bifidobacteriales	31953 Bifidobacteriaceae	1678 Bifidobacterium	1694 Bifidobacterium pseudolongum	1694 Bifidobacterium pseudolongum v2_0981	1562.75	48.8356	4	0	0	1	0	0	0	0	0	1	0	0	1	0	0	0	0	0	0	0	0	0	0	0	0	0	0	0	0	0	0	0	0	0	0	0	0	1	1
specI_v2_Cluster982	2 Bacteria	976 Bacteroidetes	200643 Bacteroidia	171549 Bacteroidales	171552 Prevotellaceae	838 Prevotella	77095 Prevotella bryantii	77095 Prevotella bryantii v2_0982	2747	212.132	2	0	0	0	0	0	1	1	1	1	0	1	1	0	0	0	0	0	0	0	0	0	0	0	0	0	0	0	0	0	0	0	0	0	0	0	0	1	1
specI_v2_Cluster983	2 Bacteria	1224 Proteobacteria	28211 Alphaproteobacteria	204455 Rhodobacterales	69657 Hyphomonadaceae	85 Hyphomonas	81032 Hyphomonas neptunium	81032 Hyphomonas neptunium v2_0983	3550	2.82843	2	0	1	0	0	0	0	0	1	0	0	0	0	0	1	1	1	1	1	1	0	1	1	1	1	1	1	1	1	1	1	1	0	1	1	1	0	0	0
specI_v2_Cluster984	2 Bacteria	1239 Firmicutes	91061 Bacilli	186826 Lactobacillales	1300 Streptococcaceae	1301 Streptococcus	1303 Streptococcus oralis	1303 Streptococcus oralis v2_0984	1886	8.88819	3	0	0	1	0	0	0	0	0	0	0	0	0	0	1	1	0	0	0	0	0	0	0	0	0	0	0	0	0	0	0	0	0	0	0	0	0	1	1
specI_v2_Cluster985	2 Bacteria	201174 Actinobacteria	1760 Actinobacteria	85010 Pseudonocardiales	2070 Pseudonocardiaceae	1835 Saccharopolyspora	28042 Saccharopolyspora rectivirgula	28042 Saccharopolyspora rectivirgula v2_0985	3482	289.914	2	0	0	0	0	0	1	1	1	1	1	0	0	1	1	1	0	0	0	0	0	0	0	0	0	0	0	0	0	0	0	0	0	0	0	0	0	0	1
specI_v2_Cluster986	2 Bacteria	1224 Proteobacteria	1236 Gammaproteobacteria	72274 Pseudomonadales	135621 Pseudomonadaceae	352 Azotobacter	354 Azotobacter vinelandii	354 Azotobacter vinelandii v2_0986	5117	25.1595	3	1	0	0	0	0	0	0	0	0	1	0	0	0	0	0	0	1	0	0	0	0	0	0	0	0	0	0	0	0	1	0	0	0	0	0	0	0	0
specI_v2_Cluster987	2 Bacteria	1224 Proteobacteria	1236 Gammaproteobacteria	72274 Pseudomonadales	135621 Pseudomonadaceae	286 Pseudomonas	294 Pseudomonas fluorescens [C]	294 Pseudomonas fluorescens [C] v2_0987	5374	223.446	2	0	1	0	0	0	1	1	1	0	1	0	0	1	1	1	1	0	0	0	1	1	1	0	0	0	1	0	1	1	1	1	1	0	1	0	1	0	0
specI_v2_Cluster988	2 Bacteria	1224 Proteobacteria	1236 Gammaproteobacteria	72274 Pseudomonadales	135621 Pseudomonadaceae	286 Pseudomonas	294 Pseudomonas fluorescens	294 Pseudomonas fluorescens v2_0988	5265	NA	1	0	0	0	0	0	1	1	1	0	1	0	0	1	1	1	1	0	0	0	1	1	1	0	0	0	1	0	1	1	1	1	1	0	1	0	1	0	0
specI_v2_Cluster989	2 Bacteria	201174 Actinobacteria	1760 Actinobacteria	2037 Actinomycetales	2049 Actinomycetaceae	1654 Actinomyces	103621 Actinomyces urogenitalis	103621 Actinomyces urogenitalis v2_0989	2219	330.926	2	0	0	1	0	0	1	0	0	0	1	0	0	0	0	0	0	0	0	0	0	0	0	0	0	0	0	0	0	0	0	0	0	0	0	0	0	1	1
specI_v2_Cluster990	2 Bacteria	1239 Firmicutes	1737404 Tissierellia	1737405 Tissierellales	1570339 Peptoniphilaceae	165779 Anaerococcus	33032 Anaerococcus lactolyticus	33032 Anaerococcus lactolyticus v2_0990	2034	380.423	2	0	0	1	0	0	0	0	0	0	1	0	0	0	0	0	0	0	0	0	0	0	0	0	0	0	0	0	0	0	0	0	0	0	0	0	0	1	0
specI_v2_Cluster991	2 Bacteria	1239 Firmicutes	186801 Clostridia	186802 Clostridiales	541000 Ruminococcaceae	1637257 Mageeibacillus	884684 Mageeibacillus indolicus	884684 Mageeibacillus indolicus v2_0991	1434	260.215	2	0	0	1	0	0	0	0	0	0	1	0	0	0	0	0	1	0	0	0	0	0	0	0	1	0	0	0	0	0	0	0	0	0	0	0	0	1	0
specI_v2_Cluster992	2 Bacteria	1239 Firmicutes	91061 Bacilli	186826 Lactobacillales	33958 Lactobacillaceae	1578 Lactobacillus	1599 Lactobacillus sakei	1599 Lactobacillus sakei v2_0992	1985.5	41.3159	4	0	0	0	1	0	0	0	0	0	1	0	0	0	1	1	0	0	0	0	0	0	0	0	0	1	1	0	0	0	0	0	1	0	1	0	0	0	0
specI_v2_Cluster993	2 Bacteria	1224 Proteobacteria	28216 Betaproteobacteria	80840 Burkholderiales	119060 Burkholderiaceae	224135 candidatus Glomeribacter	1286373 Glomeribacter sp. 1016415	1286373 Glomeribacter sp. 1016415 v2_0993	2180.5	132.229	2	1	0	1	0	0	1	1	1	1	0	0	0	0	0	0	0	0	0	0	0	0	0	0	0	0	0	0	0	0	0	0	0	0	0	0	0	0	0
specI_v2_Cluster994	2 Bacteria	1224 Proteobacteria	28221 Deltaproteobacteria	213118 Desulfobacterales	213119 Desulfobacteraceae	115780 Desulfotignum	115780 Desulfotignum sp. [C balticum/phosphitoxidans]	115780 Desulfotignum sp. [C] v2_0994	4388.5	439.113	2	1	1	0	0	0	1	0	0	0	0	0	0	0	0	0	1	1	0	0	0	1	1	1	1	0	1	1	0	0	1	1	0	1	1	1	0	0	0
specI_v2_Cluster995	2 Bacteria	1239 Firmicutes	186801 Clostridia	186802 Clostridiales	186803 Lachnospiraceae	1506553 Lachnoclostridium	NA [Clostridium] sp. [C methoxybenzovorans/Desulfotomaculum guttoideum]	NA [Clostridium] sp. [C] v2_0995	5758.67	357.963	3	1	1	0	0	0	0	0	0	0	1	0	0	0	1	1	0	0	0	0	0	0	0	0	0	0	0	0	0	0	0	0	0	0	0	0	0	1	0
specI_v2_Cluster996	2 Bacteria	1224 Proteobacteria	28211 Alphaproteobacteria	356 Rhizobiales	69277 Phyllobacteriaceae	68287 Mesorhizobium	68287 Mesorhizobium sp. [C LNJC372A00/LNJC380A00/LNJC384A00/LNJC391B00/LNJC394B00/LNJC395A00/LNJC398B00/LNJC399B00/LNJC403B00/LNJC405B00/LSHC412B00/LSHC414A00/LSHC416B00/LSHC422A00/LSHC424B00/LSHC426A00/LSHC432A00/LSJC264A00/LSJC265A00/LSJC268A00/LSJC269B00/LSJC277A00/LSJC285A00/L2C054A000/L2C066B000/L2C067A000/L2C085B000/L2C089B000/L103C105A0/L103C119B0/L103C120A0/L103C131B0/L103C565B0/URHB0007]	68287 Mesorhizobium sp. [C] v2_0996	6288.28	291.243	39	0	0	0	0	0	1	1	1	0	1	0	0	1	1	1	1	0	0	0	1	0	1	0	0	1	0	0	1	1	1	1	0	0	0	1	1	0	0
specI_v2_Cluster997	2 Bacteria	1224 Proteobacteria	28211 Alphaproteobacteria	356 Rhizobiales	69277 Phyllobacteriaceae	68287 Mesorhizobium	536018 Mesorhizobium australicum [C]	536018 Mesorhizobium australicum [C] v2_0997	6372.75	357.399	4	0	0	0	0	0	1	1	1	0	1	0	0	1	1	1	1	0	0	0	1	0	1	0	0	1	0	0	1	1	1	1	0	0	0	1	1	0	0
specI_v2_Cluster998	2 Bacteria	1224 Proteobacteria	28211 Alphaproteobacteria	356 Rhizobiales	69277 Phyllobacteriaceae	68287 Mesorhizobium	593909 Mesorhizobium opportunistum [C]	593909 Mesorhizobium opportunistum [C] v2_0998	6642.33	157.179	3	0	0	1	0	0	1	1	1	0	1	0	0	1	1	1	1	0	0	0	1	0	1	0	0	1	0	0	1	1	1	1	0	0	0	1	1	0	0
specI_v2_Cluster999	2 Bacteria	976 Bacteroidetes	200643 Bacteroidia	171549 Bacteroidales	171552 Prevotellaceae	838 Prevotella	28125 Prevotella bivia	28125 Prevotella bivia v2_0999	2107	61.498	5	0	0	1	0	1	0	0	0	0	1	0	1	0	0	0	0	0	0	0	0	0	0	0	0	0	0	0	0	0	0	0	0	0	0	0	0	1	1
specI_v2_Cluster1000	2 Bacteria	200918 Thermotogae	188708 Thermotogae	2419 Thermotogales	188709 Thermotogaceae	2335 Thermotoga	2337 Thermotoga neapolitana	2337 Thermotoga neapolitana v2_1000	1901.5	122.329	2	0	0	0	0	0	0	0	0	0	0	0	0	1	1	1	1	1	0	1	0	0	0	0	1	0	0	1	0	0	0	1	0	1	0	1	0	0	0
specI_v2_Cluster1001	2 Bacteria	1297 Deinococcus-Thermus	188787 Deinococci	118964 Deinococcales	183710 Deinococcaceae	1298 Deinococcus	980427 Deinococcus wulumuqiensis	980427 Deinococcus wulumuqiensis v2_1001	2988	73.5391	2	1	0	0	0	0	1	0	0	0	1	0	0	1	0	0	1	0	0	0	0	1	1	0	0	0	0	0	1	0	0	0	0	0	0	0	0	0	0
specI_v2_Cluster1002	2 Bacteria	1224 Proteobacteria	1236 Gammaproteobacteria	91347 Enterobacteriales	543 Enterobacteriaceae	122277 Pectobacterium	29471 Pectobacterium atrosepticum	29471 Pectobacterium atrosepticum v2_1002	4327	243.264	5	0	0	1	0	1	0	1	0	0	1	0	0	1	0	0	1	1	1	1	0	1	1	0	1	0	0	1	1	0	0	0	1	0	1	0	0	0	1
specI_v2_Cluster1003	2 Bacteria	1239 Firmicutes	186801 Clostridia	68295 Thermoanaerobacterales	186814 Thermoanaerobacteraceae	1754 Thermoanaerobacter	1754 Thermoanaerobacter sp. [C italicus/mathranii/thermocopriae]	1754 Thermoanaerobacter sp. [C] v2_1003	2368.33	157.017	3	0	1	0	0	0	0	0	0	0	0	0	0	0	0	0	1	1	1	1	1	0	0	1	1	1	1	1	0	1	1	1	0	0	1	0	1	0	0
specI_v2_Cluster1004	2 Bacteria	201174 Actinobacteria	1760 Actinobacteria	85006 Micrococcales	1268 Micrococcaceae	57493 Kocuria	136273 Kocuria polaris [C]	136273 Kocuria polaris [C] v2_1004	3213.5	201.525	2	0	0	0	0	0	1	1	1	0	1	0	0	1	0	0	0	0	0	0	0	0	1	0	0	0	0	0	1	1	0	0	0	0	0	1	0	0	0
specI_v2_Cluster1005	2 Bacteria	1224 Proteobacteria	1236 Gammaproteobacteria	72274 Pseudomonadales	135621 Pseudomonadaceae	286 Pseudomonas	157783 Pseudomonas cremoricolorata	157783 Pseudomonas cremoricolorata v2_1005	4026	137.179	2	0	1	0	0	0	1	1	1	0	1	1	0	1	1	1	1	0	0	0	0	1	1	0	0	0	0	1	0	0	1	0	1	0	1	0	0	0	0
specI_v2_Cluster1006	2 Bacteria	544448 Tenericutes	31969 Mollicutes	2085 Mycoplasmatales	2092 Mycoplasmataceae	2093 Mycoplasma	2123 Mycoplasma putrefaciens	2123 Mycoplasma putrefaciens v2_1006	694.5	12.0208	2	0	0	1	0	1	0	0	0	0	0	0	0	0	1	1	0	0	0	0	0	0	0	0	0	0	0	0	0	0	0	0	0	0	0	0	0	0	0
specI_v2_Cluster1007	2 Bacteria	1239 Firmicutes	186801 Clostridia	186802 Clostridiales	186804 Peptostreptococcaceae	1849828 Paeniclostridium	1505 Paeniclostridium sordellii	1505 Paeniclostridium sordellii v2_1007	4833	1704.13	2	1	0	1	0	1	1	1	1	1	0	1	1	0	0	0	0	0	0	0	0	0	0	0	0	0	0	0	0	0	0	0	0	0	0	0	0	1	0
specI_v2_Cluster1008	2 Bacteria	201174 Actinobacteria	1760 Actinobacteria	85006 Micrococcales	1268 Micrococcaceae	1742992 Paenarthrobacter	29320 Paenarthrobacter nicotinovorans	29320 Paenarthrobacter nicotinovorans v2_1008	4254	60.8112	2	0	0	0	0	0	1	1	1	0	0	0	0	1	0	0	0	0	0	0	0	1	1	0	0	0	0	0	1	0	1	0	0	0	0	0	0	0	0
specI_v2_Cluster1009	2 Bacteria	203691 Spirochaetes	203692 Spirochaetia	136 Spirochaetales	1643685 Borreliaceae	138 Borrelia	47466 Borrelia miyamotoi	47466 Borrelia miyamotoi v2_1009	875	46.669	2	0	0	1	0	1	0	0	0	0	0	0	0	0	0	0	0	1	0	0	0	0	0	0	1	0	0	0	0	0	0	0	0	0	0	0	0	0	0
specI_v2_Cluster1010	2 Bacteria	1224 Proteobacteria	28211 Alphaproteobacteria	356 Rhizobiales	41294 Bradyrhizobiaceae	1033 Afipia	1297863 Afipia sp. OHSU_I-C4	1297863 Afipia sp. OHSU_I-C4 v2_1010	4626.83	3.65605	6	0	0	1	0	0	1	1	1	1	0	0	0	0	1	1	1	0	0	0	0	0	1	0	0	1	0	0	0	0	1	1	0	0	0	0	1	0	0
specI_v2_Cluster1011	2 Bacteria	201174 Actinobacteria	1760 Actinobacteria	85006 Micrococcales	NA Micrococcales fam. incertae sedis	2038 Tropheryma	2039 Tropheryma whipplei	2039 Tropheryma whipplei v2_1011	812.056	14.9803	18	0	0	1	0	1	0	0	0	0	0	0	0	0	1	1	1	1	0	0	1	1	1	1	0	0	0	0	1	1	0	0	0	0	0	0	0	0	1
specI_v2_Cluster1012	2 Bacteria	203691 Spirochaetes	203692 Spirochaetia	136 Spirochaetales	1643685 Borreliaceae	138 Borrelia	140 Borrelia hermsii	140 Borrelia hermsii v2_1012	896	42.7785	4	0	0	1	0	1	0	0	0	0	0	0	0	0	0	0	0	1	0	0	0	0	0	0	1	0	0	0	0	0	0	0	0	0	0	0	0	0	0
specI_v2_Cluster1013	2 Bacteria	1239 Firmicutes	91061 Bacilli	1385 Bacillales	186817 Bacillaceae	1386 Bacillus	308892 Bacillus boroniphilus [C]	308892 Bacillus boroniphilus [C] v2_1013	4917	370.524	2	0	0	0	0	0	1	1	1	0	0	0	0	0	1	1	1	0	0	0	0	0	1	0	0	0	1	1	0	1	1	1	0	0	1	1	0	0	1
specI_v2_Cluster1014	2 Bacteria	1224 Proteobacteria	1236 Gammaproteobacteria	135625 Pasteurellales	712 Pasteurellaceae	724 Haemophilus	724 Haemophilus sp. [C aegypticus/influenzae]	724 Haemophilus sp. [C] v2_1014	1916.36	174.978	25	0	0	1	0	1	0	0	0	0	1	0	0	0	0	0	0	1	0	0	0	1	0	0	0	0	0	0	0	0	0	0	0	0	0	0	0	1	1
specI_v2_Cluster1015	2 Bacteria	1297 Deinococcus-Thermus	188787 Deinococci	68933 Thermales	188786 Thermaceae	65551 Meiothermus	277 Meiothermus ruber	277 Meiothermus ruber v2_1015	3008.25	97.582	4	0	1	0	0	0	0	0	0	0	1	0	0	0	0	0	1	1	0	0	0	1	1	0	1	0	1	1	0	0	1	1	0	1	1	1	0	0	0
specI_v2_Cluster1016	2 Bacteria	1239 Firmicutes	91061 Bacilli	186826 Lactobacillales	1300 Streptococcaceae	1301 Streptococcus	1303 Streptococcus oralis [C]	1303 Streptococcus oralis [C] v2_1016	1793	79.196	2	0	0	1	0	0	0	0	0	0	0	0	0	0	0	0	0	0	0	0	0	0	0	0	0	0	0	0	0	0	0	0	0	0	0	0	0	1	1
specI_v2_Cluster1017	2 Bacteria	1224 Proteobacteria	1236 Gammaproteobacteria	72274 Pseudomonadales	468 Moraxellaceae	497 Psychrobacter	497 Psychrobacter sp. [C JCM 18902/JCM 18903]	497 Psychrobacter sp. [C] v2_1017	2946	145.664	2	0	0	0	0	0	1	1	0	1	1	1	1	1	1	1	1	1	0	0	1	1	1	1	1	1	1	0	0	0	0	1	1	0	1	0	0	0	0
specI_v2_Cluster1018	2 Bacteria	1224 Proteobacteria	1236 Gammaproteobacteria	72274 Pseudomonadales	468 Moraxellaceae	497 Psychrobacter	497 Psychrobacter sp. [C JCM 18900/JCM 18901]	497 Psychrobacter sp. [C] v2_1018	2926	9.89949	2	0	0	0	0	0	1	1	0	1	1	1	1	1	1	1	1	1	0	0	1	1	1	1	1	1	1	0	0	0	0	1	1	0	1	0	0	0	0
specI_v2_Cluster1019	2 Bacteria	201174 Actinobacteria	1760 Actinobacteria	85007 Corynebacteriales	1762 Mycobacteriaceae	1763 Mycobacterium	1768 Mycobacterium kansasii	1768 Mycobacterium kansasii v2_1019	6694.25	893.178	4	0	0	1	0	1	1	1	1	0	1	0	0	0	1	1	1	1	0	0	0	1	1	0	0	0	0	0	1	1	1	0	0	0	0	0	1	0	0
specI_v2_Cluster1020	2 Bacteria	1239 Firmicutes	91061 Bacilli	1385 Bacillales	186822 Paenibacillaceae	55080 Brevibacillus	45462 Brevibacillus borstelensis	45462 Brevibacillus borstelensis v2_1020	4964.67	144.244	3	0	1	0	0	0	1	1	1	0	1	0	0	0	1	0	0	0	0	0	0	0	0	0	0	0	0	1	0	0	0	1	0	0	0	1	0	0	0
specI_v2_Cluster1021	2 Bacteria	976 Bacteroidetes	117743 Flavobacteriia	200644 Flavobacteriales	49546 Flavobacteriaceae	326319 Dokdonia	326320 Dokdonia donghaensis [C]	326320 Dokdonia donghaensis [C] v2_1021	2849.5	123.744	2	0	1	0	0	0	0	0	0	0	0	0	0	0	1	1	1	1	1	1	0	0	0	1	1	1	1	1	0	1	0	0	0	0	1	1	0	0	0
specI_v2_Cluster1022	2 Bacteria	1224 Proteobacteria	28211 Alphaproteobacteria	204455 Rhodobacterales	31989 Rhodobacteraceae	60136 Sulfitobacter	421000 Sulfitobacter donghicola	421000 Sulfitobacter donghicola v2_1022	3380.5	106.773	2	NA	NA	NA	NA	NA	NA	NA	NA	NA	NA	NA	NA	NA	NA	NA	NA	NA	NA	NA	NA	NA	NA	NA	NA	NA	NA	NA	NA	NA	NA	NA	NA	NA	NA	NA	NA	NA	NA
specI_v2_Cluster1023	2 Bacteria	201174 Actinobacteria	1760 Actinobacteria	85007 Corynebacteriales	85025 Nocardiaceae	1827 Rhodococcus	1827 Rhodococcus sp. [C aetherivorans/rhodochrous]	1827 Rhodococcus sp. [C] v2_1023	5894.67	447.082	3	1	0	0	0	0	1	1	1	1	0	0	0	0	1	1	1	0	0	0	0	0	1	0	1	1	0	1	0	1	1	0	0	0	0	0	0	0	0
specI_v2_Cluster1024	2 Bacteria	1224 Proteobacteria	28211 Alphaproteobacteria	204457 Sphingomonadales	41297 Sphingomonadaceae	NA Sphingomonadaceae gen. [C Sphingobium/Shingomonas]	NA Sphingomonadaceae sp. [C Sphingobium quisquiliarum/Sphingobium sp. DC-2/Shingomonas paucimobilis]	NA Sphingomonadaceae sp. [C] v2_1024	4536.33	385.682	3	1	0	0	0	0	1	1	1	0	1	1	0	1	1	1	0	0	0	0	0	0	0	0	0	0	0	0	0	0	1	0	0	0	0	0	0	0	0
specI_v2_Cluster1025	2 Bacteria	1224 Proteobacteria	28211 Alphaproteobacteria	356 Rhizobiales	41294 Bradyrhizobiaceae	374 Bradyrhizobium	375 Bradyrhizobium japonicum	375 Bradyrhizobium japonicum v2_1025	6853.5	4.94975	2	0	0	0	0	0	1	1	1	0	1	0	0	1	1	1	1	0	0	0	1	0	1	0	0	0	0	0	1	1	1	1	0	0	0	0	1	0	0
specI_v2_Cluster1026	2 Bacteria	1224 Proteobacteria	28216 Betaproteobacteria	80840 Burkholderiales	119060 Burkholderiaceae	NA Burkholderiaceae gen. [C Cupriavidus/Ralstonia]	NA Burkholderiaceae sp. [C Cupriavidus necator/Ralstonia pickettii]	NA Burkholderiaceae sp. [C] v2_1026	7872.5	478.711	2	0	0	0	0	0	1	1	1	1	1	0	0	1	0	0	1	0	0	0	0	0	1	0	0	0	0	0	0	1	1	1	0	0	0	1	1	0	0
specI_v2_Cluster1027	2 Bacteria	1224 Proteobacteria	28221 Deltaproteobacteria	69541 Desulfuromonadales	213422 Geobacteraceae	28231 Geobacter	28231 Geobacter sp. [C bemidjiensis/bremensis]	28231 Geobacter sp. [C] v2_1027	3967	217.789	2	1	0	0	0	0	1	1	1	0	0	0	0	0	0	1	1	0	0	0	0	0	1	0	0	0	0	0	0	1	1	1	0	0	0	0	1	0	0
specI_v2_Cluster1028	2 Bacteria	976 Bacteroidetes	200643 Bacteroidia	171549 Bacteroidales	171551 Porphyromonadaceae	836 Porphyromonas	393921 Porphyromonas crevioricanis	393921 Porphyromonas crevioricanis v2_1028	1916.5	313.295	4	0	0	1	0	0	0	0	0	0	0	0	0	0	0	0	0	0	0	0	0	0	0	0	0	0	0	0	0	0	0	0	0	0	0	0	0	1	1
specI_v2_Cluster1029	2 Bacteria	203691 Spirochaetes	203692 Spirochaetia	136 Spirochaetales	137 Spirochaetaceae	157 Treponema	162 Treponema phagedenis	162 Treponema phagedenis v2_1029	2982.5	299.106	2	NA	NA	NA	NA	NA	NA	NA	NA	NA	NA	NA	NA	NA	NA	NA	NA	NA	NA	NA	NA	NA	NA	NA	NA	NA	NA	NA	NA	NA	NA	NA	NA	NA	NA	NA	NA	NA	NA
specI_v2_Cluster1030	2 Bacteria	1224 Proteobacteria	1236 Gammaproteobacteria	135614 Xanthomonadales	32033 Xanthomonadaceae	338 Xanthomonas	56448 Xanthomonas arboricola	56448 Xanthomonas arboricola v2_1030	3980.75	122.083	4	0	0	1	0	1	1	0	1	0	1	0	0	1	1	0	0	0	0	1	0	0	0	0	0	0	0	0	1	0	1	1	0	0	0	0	1	0	1
specI_v2_Cluster1031	2 Bacteria	1224 Proteobacteria	1236 Gammaproteobacteria	135622 Alteromonadales	267888 Pseudoalteromonadaceae	53246 Pseudoalteromonas	176102 Pseudoalteromonas agarivorans [C]	176102 Pseudoalteromonas agarivorans [C] v2_1031	4102.5	38.8909	2	0	1	1	0	0	0	0	0	0	0	0	1	0	0	0	1	1	1	1	1	0	0	1	1	1	1	1	0	1	0	1	0	0	0	1	0	0	0
specI_v2_Cluster1032	2 Bacteria	1224 Proteobacteria	1236 Gammaproteobacteria	135623 Vibrionales	641 Vibrionaceae	51366 Salinivibrio	1510206 Salinivibrio socompensis	1510206 Salinivibrio socompensis v2_1032	3842	73.5391	2	0	1	0	0	0	1	1	0	1	0	1	0	1	0	0	1	1	0	0	0	1	1	0	1	0	1	1	0	0	0	1	1	0	1	0	0	0	0
specI_v2_Cluster1033	2 Bacteria	201174 Actinobacteria	1760 Actinobacteria	85011 Streptomycetales	2062 Streptomycetaceae	1883 Streptomyces	67348 Streptomyces prunicolor [C]	67348 Streptomyces prunicolor [C] v2_1033	10112	657.609	2	0	0	0	0	0	1	1	1	0	0	1	0	1	0	0	0	0	0	0	0	0	0	0	0	0	0	0	0	0	1	0	0	0	0	0	0	0	0
specI_v2_Cluster1034	2 Bacteria	1224 Proteobacteria	1236 Gammaproteobacteria	91347 Enterobacteriales	543 Enterobacteriaceae	583 Proteus	583 Proteus sp. [C hauseri/penneri]	583 Proteus sp. [C] v2_1034	4065.5	1298.96	2	0	1	1	0	1	1	0	0	1	1	0	0	0	1	0	0	0	0	0	0	0	0	0	0	0	0	0	0	0	0	0	0	0	0	0	0	1	1
specI_v2_Cluster1035	2 Bacteria	201174 Actinobacteria	1760 Actinobacteria	NA Actinobacteria order [C Corynebacteriales/Streptomycetales]	NA Actinobacteria fam. [C Williamsiaceae/Streptomycetaceae]	NA Actinobacteria gen. [C Williamsia/Kitasatospora]	NA Actinobacteria sp. [C Williamsia sp. D3/Kitasatospora arboriphila]	NA Actinobacteria sp. [C] v2_1035	5138	136.077	3	1	0	0	0	0	1	1	1	1	1	0	0	0	1	1	1	0	0	0	0	0	1	0	0	0	0	0	1	0	1	0	0	0	0	0	0	0	0
specI_v2_Cluster1036	2 Bacteria	203691 Spirochaetes	203692 Spirochaetia	136 Spirochaetales	1643685 Borreliaceae	138 Borrelia	144 Borrelia coriaceae	144 Borrelia coriaceae v2_1036	1242	441.235	2	0	0	1	0	0	0	0	0	0	0	0	0	0	0	0	0	1	0	0	0	0	0	0	1	0	0	0	0	0	0	0	0	0	0	0	0	0	0
specI_v2_Cluster1037	2 Bacteria	203691 Spirochaetes	203692 Spirochaetia	136 Spirochaetales	1643685 Borreliaceae	138 Borrelia	138 Borrelia sp. [C parkeri/turicatae]	138 Borrelia sp. [C] v2_1037	873	29.7153	3	0	0	1	0	1	0	0	0	0	0	0	0	0	0	0	0	1	0	0	0	0	0	0	1	0	0	0	0	0	0	0	0	0	0	0	0	0	0
specI_v2_Cluster1038	2 Bacteria	1224 Proteobacteria	1236 Gammaproteobacteria	135614 Xanthomonadales	32033 Xanthomonadaceae	338 Xanthomonas	347 Xanthomonas oryzae	347 Xanthomonas oryzae v2_1038	4474.8	435.062	5	0	0	1	0	1	1	0	1	0	1	0	0	1	1	0	0	0	0	1	0	0	0	0	0	0	0	0	1	0	1	1	0	0	0	0	1	0	1
specI_v2_Cluster1039	2 Bacteria	1239 Firmicutes	91061 Bacilli	1385 Bacillales	539742 Bacillales Family XII. Incertae Sedis	33986 Exiguobacterium	33987 Exiguobacterium aurantiacum [C]	33987 Exiguobacterium aurantiacum [C] v2_1039	2884	65.0538	2	0	1	0	1	0	1	1	1	0	1	0	0	1	1	1	1	0	0	0	0	1	1	1	1	0	0	1	1	0	0	0	0	1	0	1	0	0	0
specI_v2_Cluster1040	2 Bacteria	1224 Proteobacteria	1236 Gammaproteobacteria	135623 Vibrionales	641 Vibrionaceae	662 Vibrio	676 Vibrio fluvialis	676 Vibrio fluvialis v2_1040	4575.75	615.315	4	0	1	1	0	1	0	0	0	0	1	0	0	0	0	0	1	1	1	1	0	0	0	1	1	1	1	0	0	1	0	0	0	0	0	0	0	0	1
specI_v2_Cluster1041	2 Bacteria	1239 Firmicutes	91061 Bacilli	1385 Bacillales	186817 Bacillaceae	150247 Anoxybacillus	33934 Anoxybacillus flavithermus	33934 Anoxybacillus flavithermus v2_1041	2948	21.2132	2	0	1	0	0	0	1	1	1	1	1	1	1	1	0	0	0	0	0	0	0	0	0	0	0	0	0	1	0	0	0	1	0	0	0	1	0	0	1
specI_v2_Cluster1042	2 Bacteria	1239 Firmicutes	909932 Negativicutes	1843489 Veillonellales	31977 Veillonellaceae	29465 Veillonella	29466 Veillonella parvula [C]	29466 Veillonella parvula [C] v2_1042	1939.17	55.9943	6	0	0	1	0	0	0	0	0	0	1	0	0	0	0	0	0	0	0	0	0	0	0	0	0	0	0	0	0	0	0	0	0	0	0	0	0	1	1
specI_v2_Cluster1043	2 Bacteria	1239 Firmicutes	91061 Bacilli	186826 Lactobacillales	81852 Enterococcaceae	1350 Enterococcus	1350 Enterococcus sp. [C gallinarum/saccharolyticus]	1350 Enterococcus sp. [C] v2_1043	3342.25	386.929	4	0	0	1	0	0	0	0	0	0	1	0	1	1	1	1	0	0	0	0	0	0	0	0	0	0	0	0	0	0	0	0	1	0	0	0	0	1	0
specI_v2_Cluster1044	2 Bacteria	201174 Actinobacteria	1760 Actinobacteria	85011 Streptomycetales	2062 Streptomycetaceae	1883 Streptomyces	68570 Streptomyces albulus	68570 Streptomyces albulus v2_1044	8129	137.851	3	1	0	0	0	0	1	1	1	0	0	0	0	1	0	0	0	0	0	0	0	0	0	0	0	0	0	0	0	0	1	0	0	0	0	0	0	0	1
specI_v2_Cluster1045	2 Bacteria	1224 Proteobacteria	1236 Gammaproteobacteria	72274 Pseudomonadales	135621 Pseudomonadaceae	286 Pseudomonas	286 Pseudomonas sp. [C corrugata/mediterranea]	286 Pseudomonas sp. [C] v2_1045	5314.5	135.057	2	0	0	0	0	1	1	1	1	0	1	1	1	1	1	0	1	0	0	0	1	0	1	0	0	0	0	0	1	0	1	1	0	0	0	0	1	0	0
specI_v2_Cluster1046	2 Bacteria	201174 Actinobacteria	1760 Actinobacteria	85007 Corynebacteriales	85026 Gordoniaceae	2053 Gordonia	2055 Gordonia terrae [C]	2055 Gordonia terrae [C] v2_1046	4744.5	71.4178	2	1	0	0	0	0	1	0	0	0	1	0	0	0	1	1	0	0	0	0	0	0	1	0	0	0	0	0	1	0	0	0	0	0	0	0	0	0	1
specI_v2_Cluster1047	2 Bacteria	544448 Tenericutes	31969 Mollicutes	2085 Mycoplasmatales	2092 Mycoplasmataceae	2093 Mycoplasma	28903 Mycoplasma bovis	28903 Mycoplasma bovis v2_1047	815.5	16.7829	4	0	0	1	0	1	0	1	0	1	0	1	1	0	0	0	1	0	1	1	1	0	0	1	1	1	1	1	0	0	0	0	0	0	0	1	0	0	0
specI_v2_Cluster1048	2 Bacteria	1297 Deinococcus-Thermus	188787 Deinococci	68933 Thermales	188786 Thermaceae	270 Thermus	270 Thermus sp. [C parvatiensis/thermophilus]	270 Thermus sp. [C] v2_1048	2065.17	108.217	6	0	1	0	0	0	1	1	0	1	1	1	1	0	0	0	0	0	0	0	0	0	1	0	0	0	0	1	0	0	0	1	0	0	0	1	0	0	0
specI_v2_Cluster1049	2 Bacteria	1239 Firmicutes	186801 Clostridia	186802 Clostridiales	31979 Clostridiaceae	1485 Clostridium	1485 Clostridium sp. [C beijerinckii/diolis/pasteurianum]	1485 Clostridium sp. [C] v2_1049	5271.25	149.66	4	0	0	0	0	0	1	1	1	0	1	0	0	1	1	1	0	0	0	0	0	0	0	0	0	0	0	0	0	1	1	0	0	0	1	0	0	0	1
specI_v2_Cluster1050	2 Bacteria	1239 Firmicutes	91061 Bacilli	186826 Lactobacillales	33958 Lactobacillaceae	1578 Lactobacillus	1613 Lactobacillus fermentum	1613 Lactobacillus fermentum v2_1050	1948.67	230.911	9	0	0	1	1	0	1	1	0	1	1	0	1	1	1	0	0	0	0	0	0	0	0	0	0	0	0	0	0	0	0	0	1	0	0	0	0	1	1
specI_v2_Cluster1051	2 Bacteria	1224 Proteobacteria	28211 Alphaproteobacteria	356 Rhizobiales	41294 Bradyrhizobiaceae	1033 Afipia	56946 Afipia broomeae [C]	56946 Afipia broomeae [C] v2_1051	4716.5	250.379	4	0	0	1	0	0	1	1	1	1	0	0	0	0	1	1	1	0	0	0	0	0	1	0	0	1	0	0	0	0	1	1	0	0	0	0	1	0	0
specI_v2_Cluster1052	2 Bacteria	1224 Proteobacteria	28211 Alphaproteobacteria	356 Rhizobiales	69277 Phyllobacteriaceae	68287 Mesorhizobium	1320556 Mesorhizobium sp. NBIMC_P2-C3	1320556 Mesorhizobium sp. NBIMC_P2-C3 v2_1052	5250.25	187.126	4	0	0	1	0	0	1	1	1	0	1	0	0	1	1	1	1	0	0	0	1	0	1	0	0	1	0	0	1	1	1	1	0	0	0	1	1	0	0
specI_v2_Cluster1053	2 Bacteria	1224 Proteobacteria	28211 Alphaproteobacteria	766 Rickettsiales	44746 Holosporaceae	44747 Holospora	44747 Holospora sp. [C elegans/undulata]	44747 Holospora sp. [C] v2_1053	1251.5	7.77817	2	0	0	1	0	0	0	0	0	0	0	0	0	0	1	1	1	0	0	0	0	0	0	0	1	0	0	0	0	0	0	0	0	0	0	0	0	0	0
specI_v2_Cluster1054	2 Bacteria	32066 Fusobacteria	203490 Fusobacteriia	203491 Fusobacteriales	1129771 Leptotrichiaceae	32067 Leptotrichia	157688 Leptotrichia hofstadii [C]	157688 Leptotrichia hofstadii [C] v2_1054	2651	354.968	2	0	0	1	0	0	0	0	0	0	1	0	0	0	0	0	0	0	0	0	0	0	0	0	0	0	0	0	0	0	0	0	0	0	0	0	0	1	1
specI_v2_Cluster1055	2 Bacteria	1239 Firmicutes	186801 Clostridia	186802 Clostridiales	186803 Lachnospiraceae	265975 Oribacterium	652706 Oribacterium sp. oral taxon 078	652706 Oribacterium sp. oral taxon 078 v2_1055	2942.5	84.1457	2	0	0	1	0	0	0	0	0	0	1	0	1	1	0	0	0	0	0	0	0	0	0	0	0	0	0	0	0	0	0	0	0	0	0	0	0	1	1
specI_v2_Cluster1056	2 Bacteria	201174 Actinobacteria	1760 Actinobacteria	2037 Actinomycetales	2049 Actinomycetaceae	1654 Actinomyces	55565 Actinomyces graevenitzii	55565 Actinomyces graevenitzii v2_1056	1930	28.2843	2	0	0	1	0	0	0	0	0	0	1	0	1	1	0	0	0	0	1	1	0	0	0	0	0	0	0	0	0	0	0	0	0	0	0	0	0	1	1
specI_v2_Cluster1057	2 Bacteria	201174 Actinobacteria	1760 Actinobacteria	2037 Actinomycetales	2049 Actinomycetaceae	1654 Actinomyces	544581 Actinomyces johnsonii [C]	544581 Actinomyces johnsonii [C] v2_1057	3224.5	210.011	2	0	0	1	0	0	0	0	0	0	0	0	0	0	0	0	0	0	0	0	0	0	0	0	0	0	0	0	0	0	0	0	0	0	0	0	0	1	1
specI_v2_Cluster1058	2 Bacteria	201174 Actinobacteria	1760 Actinobacteria	85011 Streptomycetales	2062 Streptomycetaceae	1883 Streptomyces	1927 Streptomyces rimosus [C]	1927 Streptomyces rimosus [C] v2_1058	7752.5	459.353	8	1	0	0	0	0	1	1	1	0	0	0	0	1	0	0	0	0	0	0	0	0	0	0	0	0	0	0	0	0	1	0	0	0	0	0	0	0	1
specI_v2_Cluster1059	2 Bacteria	1239 Firmicutes	186801 Clostridia	68295 Thermoanaerobacterales	186814 Thermoanaerobacteraceae	44260 Moorella	1525 Moorella thermoacetica	1525 Moorella thermoacetica v2_1059	2492.5	34.6482	2	0	1	0	0	0	0	0	1	0	0	0	0	0	1	1	1	1	0	0	0	0	0	0	1	0	0	1	0	0	0	1	0	0	0	1	0	0	0
specI_v2_Cluster1060	2 Bacteria	1224 Proteobacteria	28211 Alphaproteobacteria	356 Rhizobiales	82115 Rhizobiaceae	379 Rhizobium	29449 Rhizobium etli	29449 Rhizobium etli v2_1060	4125	1.41421	2	0	0	1	0	0	1	1	1	0	0	0	0	1	0	0	0	0	0	0	0	0	0	0	0	0	0	0	1	1	0	0	0	0	0	0	0	0	0
specI_v2_Cluster1061	2 Bacteria	203691 Spirochaetes	203692 Spirochaetia	136 Spirochaetales	1643685 Borreliaceae	64895 Borreliella	64895 Borreliella sp. [C burgdorferi/finlandensis]	64895 Borreliella sp. [C] v2_1061	1138.63	383.405	27	0	0	1	0	1	0	0	0	0	0	0	0	0	0	0	1	0	0	1	0	0	0	1	1	0	0	0	0	1	0	0	0	0	0	0	0	0	0
specI_v2_Cluster1062	2 Bacteria	976 Bacteroidetes	117743 Flavobacteriia	200644 Flavobacteriales	49546 Flavobacteriaceae	104264 Cellulophaga	104264 Cellulophaga sp. [C geojensis/lytica]	104264 Cellulophaga sp. [C] v2_1062	3361	154.405	3	0	1	0	0	0	0	0	0	0	0	0	0	0	0	0	1	1	1	1	0	0	0	1	1	1	1	1	0	1	1	0	0	0	0	0	0	0	0
specI_v2_Cluster1063	2 Bacteria	1239 Firmicutes	91061 Bacilli	186826 Lactobacillales	33958 Lactobacillaceae	1578 Lactobacillus	47770 Lactobacillus crispatus	47770 Lactobacillus crispatus v2_1063	2274	252.422	10	0	0	1	0	0	1	1	0	1	1	0	1	1	1	0	0	0	0	0	0	0	0	0	0	0	0	0	0	0	0	0	1	0	0	0	0	1	1
specI_v2_Cluster1064	2 Bacteria	1239 Firmicutes	186801 Clostridia	186802 Clostridiales	NA Clostridiales fam. [C Clostridiaceae/Ruminococcaceae]	NA Clostridiales gen. [C Clostridium/Ruminoclostridium]	NA Clostridium sp. [C BNL1100/papyrosolvens]	NA Clostridium sp. [C] v2_1064	3964.5	57.2756	2	0	1	0	0	0	1	1	1	0	0	0	0	0	1	1	1	0	1	1	1	1	1	1	1	1	1	1	1	1	1	0	0	0	0	0	0	0	0
specI_v2_Cluster1065	2 Bacteria	1224 Proteobacteria	28216 Betaproteobacteria	80840 Burkholderiales	506 Alcaligenaceae	517 Bordetella	517 Bordetella sp. [C hinzii/pseudohinzii]	517 Bordetella sp. [C] v2_1065	4651.88	161.112	8	0	0	1	0	0	1	1	1	0	1	0	0	1	1	1	0	0	0	0	0	0	0	0	0	0	0	0	0	0	1	0	1	0	0	0	0	0	1
specI_v2_Cluster1066	2 Bacteria	1224 Proteobacteria	1236 Gammaproteobacteria	91347 Enterobacteriales	543 Enterobacteriaceae	613 Serratia	47917 Serratia fonticola	47917 Serratia fonticola v2_1066	4678	353.453	3	1	1	0	0	0	0	0	0	0	0	0	1	1	0	0	1	0	0	0	0	1	1	0	0	1	0	1	1	0	0	1	1	0	1	0	0	0	0
specI_v2_Cluster1067	2 Bacteria	1224 Proteobacteria	1236 Gammaproteobacteria	72274 Pseudomonadales	135621 Pseudomonadaceae	286 Pseudomonas	43263 Pseudomonas alcaligenes	43263 Pseudomonas alcaligenes v2_1067	6163.5	381.131	2	NA	NA	NA	NA	NA	NA	NA	NA	NA	NA	NA	NA	NA	NA	NA	NA	NA	NA	NA	NA	NA	NA	NA	NA	NA	NA	NA	NA	NA	NA	NA	NA	NA	NA	NA	NA	NA	NA
specI_v2_Cluster1068	2 Bacteria	201174 Actinobacteria	1760 Actinobacteria	85006 Micrococcales	85023 Microbacteriaceae	33882 Microbacterium	300020 Microbacterium maritypicum [C]	300020 Microbacterium maritypicum [C] v2_1068	3694.67	186.178	3	0	0	1	0	0	0	1	1	0	1	0	0	0	1	1	0	0	0	0	0	0	0	0	0	0	0	0	0	1	1	0	0	0	0	0	0	0	1
specI_v2_Cluster1069	2 Bacteria	976 Bacteroidetes	200643 Bacteroidia	171549 Bacteroidales	171552 Prevotellaceae	NA Prevotellaceae gen. [C Hallella/Prevotella]	NA Prevotellaceae sp. [C Hallella seregens/Prevotella dentalis]	NA Prevotellaceae sp. [C] v2_1069	2543	321.109	3	0	0	1	0	0	0	0	1	0	1	0	1	1	0	0	0	0	0	0	0	0	0	0	0	1	0	0	0	0	0	0	0	0	0	0	0	0	1
specI_v2_Cluster1070	2 Bacteria	1224 Proteobacteria	28211 Alphaproteobacteria	204457 Sphingomonadales	41297 Sphingomonadaceae	13687 Sphingomonas	160791 Sphingomonas wittichii [C]	160791 Sphingomonas wittichii [C] v2_1070	5114.5	294.864	2	1	1	0	0	0	1	1	1	0	1	1	0	1	1	1	1	0	0	0	0	1	1	0	0	0	0	0	1	1	0	1	0	0	0	0	1	0	0
specI_v2_Cluster1071	2 Bacteria	201174 Actinobacteria	1760 Actinobacteria	NA Actinobacteria order [C Pseudonocardiales/Streptomycetales]	NA Actinobacteria fam. [C Pseudonocardiaceae/Streptomycetaceae]	NA Actinobacteria gen. [C Amycolatopsis/Streptomyces]	NA Actinobacteria sp. [C Amycolatopsis orientalis/Streptomyces sp. AA4/NRRL F-3213]	NA Actinobacteria sp. [C] v2_1071	8603.5	245.618	4	0	0	0	0	0	1	1	0	0	0	0	0	0	0	0	0	0	0	0	0	0	0	0	0	0	0	0	0	0	0	0	0	0	0	1	0	0	0
specI_v2_Cluster1072	2 Bacteria	976 Bacteroidetes	200643 Bacteroidia	171549 Bacteroidales	815 Bacteroidaceae	816 Bacteroides	371601 Bacteroides xylanisolvens [C]	371601 Bacteroides xylanisolvens [C] v2_1072	5026.67	365.789	9	0	0	1	0	0	0	0	0	0	0	0	0	0	0	0	0	0	0	0	0	0	0	0	0	0	0	0	0	0	0	0	0	0	0	0	0	1	0
specI_v2_Cluster1073	2 Bacteria	976 Bacteroidetes	200643 Bacteroidia	171549 Bacteroidales	815 Bacteroidaceae	816 Bacteroides	816 Bacteroides sp. [C fragilis/ovatus]	816 Bacteroides sp. [C] v2_1073	5667.3	514.392	10	0	0	1	0	0	0	0	0	0	0	0	0	0	0	0	0	0	0	0	0	0	0	0	0	0	0	0	0	0	0	0	0	0	0	0	0	1	0
specI_v2_Cluster1074	2 Bacteria	976 Bacteroidetes	200643 Bacteroidia	171549 Bacteroidales	NA Bacteroidales fam. [C Bacteroidaceae/Porphyromonadaceae]	NA Bacteroidales gen. [C Bacteroides/Porphyromonas/Parabacteroides]	NA Bacteroidales gen. [C Bacteroides sp./Porphyromonas sp./Parabacteroides distasonis]	NA Bacteroidales gen. [C] v2_1074	4530.87	358.467	15	0	0	1	0	1	0	0	0	0	0	0	0	0	0	0	0	0	0	0	0	0	0	0	0	0	0	0	0	0	0	0	0	0	0	1	0	1	0
specI_v2_Cluster1075	2 Bacteria	201174 Actinobacteria	1760 Actinobacteria	85006 Micrococcales	85023 Microbacteriaceae	33882 Microbacterium	1449058 Microbacterium sp. UNCCL10	1449058 Microbacterium sp. UNCCL10 v2_1075	2849.5	0.707107	2	0	0	0	0	0	0	1	1	1	1	0	0	0	1	1	1	0	0	0	0	0	0	0	1	1	1	1	0	0	0	1	0	0	0	1	1	0	0
specI_v2_Cluster1076	2 Bacteria	1239 Firmicutes	91061 Bacilli	186826 Lactobacillales	33958 Lactobacillaceae	1578 Lactobacillus	1598 Lactobacillus reuteri	1598 Lactobacillus reuteri v2_1076	2067.46	153.801	13	0	0	1	0	0	0	0	0	1	1	0	0	0	1	0	0	0	0	0	0	0	0	0	0	0	1	0	0	0	0	0	0	0	0	0	0	1	0
specI_v2_Cluster1077	2 Bacteria	976 Bacteroidetes	117743 Flavobacteriia	200644 Flavobacteriales	49546 Flavobacteriaceae	237 Flavobacterium	510946 Flavobacterium cauense	510946 Flavobacterium cauense v2_1077	2843	103.238	2	1	1	0	0	0	1	1	1	0	0	0	0	1	1	1	1	0	0	0	0	1	1	0	0	0	0	1	1	1	1	0	1	0	1	1	0	0	0
specI_v2_Cluster1078	2 Bacteria	1239 Firmicutes	186801 Clostridia	186802 Clostridiales	541000 Ruminococcaceae	1263 Ruminococcus	1264 Ruminococcus albus	1264 Ruminococcus albus v2_1078	3667	98.9949	2	0	0	1	0	0	1	1	1	1	0	1	1	0	0	0	0	0	0	0	0	0	0	0	0	0	0	0	0	0	0	0	0	0	0	0	0	1	0
specI_v2_Cluster1079	2 Bacteria	1239 Firmicutes	186801 Clostridia	186802 Clostridiales	31979 Clostridiaceae	1485 Clostridium	1485 Clostridium sp. [C autoethanogenum/ljungdahlii]	1485 Clostridium sp. [C] v2_1079	4167.33	102.452	3	0	0	1	0	0	1	1	1	0	0	0	0	0	1	1	1	0	0	0	0	0	0	0	0	0	0	0	0	1	1	0	0	0	0	0	0	0	0
specI_v2_Cluster1080	2 Bacteria	201174 Actinobacteria	1760 Actinobacteria	85004 Bifidobacteriales	31953 Bifidobacteriaceae	1678 Bifidobacterium	1678 Bifidobacterium sp. [C coryneforme/indicum]	1678 Bifidobacterium sp. [C] v2_1080	1382.33	40.6981	3	0	0	1	0	0	0	0	0	0	1	0	0	0	0	0	0	0	0	0	0	0	0	0	0	0	0	0	0	0	0	0	0	0	0	0	0	1	0
specI_v2_Cluster1081	2 Bacteria	201174 Actinobacteria	1760 Actinobacteria	85004 Bifidobacteriales	31953 Bifidobacteriaceae	1678 Bifidobacterium	471511 Bifidobacterium bombi	471511 Bifidobacterium bombi v2_1081	1471	49.4975	2	0	0	0	0	0	0	0	0	0	0	0	1	0	0	0	0	0	0	0	0	0	0	0	0	0	0	0	0	0	0	0	0	0	0	0	0	1	0
specI_v2_Cluster1082	2157 Archaea	28890 Euryarchaeota	183980 Archaeoglobi	2231 Archaeoglobales	2232 Archaeoglobaceae	2233 Archaeoglobus	2234 Archaeoglobus fulgidus	2234 Archaeoglobus fulgidus v2_1082	2531	106.066	2	0	1	0	0	0	1	1	0	1	1	0	1	1	1	0	0	0	0	0	0	0	0	0	0	0	0	0	0	0	0	0	1	0	0	0	0	1	1
specI_v2_Cluster1083	2 Bacteria	1239 Firmicutes	91061 Bacilli	1385 Bacillales	539742 Bacillales Family XII. Incertae Sedis	33986 Exiguobacterium	1385984 Exiguobacterium pavilionensis [C]	1385984 Exiguobacterium pavilionensis [C] v2_1083	3002	188.09	2	0	1	0	1	0	1	0	0	0	1	0	0	1	1	1	1	1	1	1	0	1	1	1	1	0	1	1	1	0	0	1	1	1	0	0	0	0	1
specI_v2_Cluster1084	2 Bacteria	1224 Proteobacteria	29547 Epsilonproteobacteria	213849 Campylobacterales	72293 Helicobacteraceae	209 Helicobacter	210 Helicobacter pylori	210 Helicobacter pylori v2_1084	1602.82	94.8141	33	0	0	1	0	0	0	0	0	0	0	0	0	0	1	1	1	0	0	0	1	0	0	1	1	1	1	1	0	0	0	0	0	0	0	0	0	0	0
specI_v2_Cluster1085	2 Bacteria	1239 Firmicutes	91061 Bacilli	1385 Bacillales	186822 Paenibacillaceae	55080 Brevibacillus	33942 Brevibacillus thermoruber	33942 Brevibacillus thermoruber v2_1085	3614	762.261	2	0	1	0	0	0	1	1	1	1	1	1	1	1	1	1	0	0	0	0	0	0	1	0	0	0	1	0	0	0	1	1	0	0	0	1	0	0	0
specI_v2_Cluster1086	2 Bacteria	1224 Proteobacteria	1236 Gammaproteobacteria	91347 Enterobacteriales	543 Enterobacteriaceae	613 Serratia	614 Serratia liquefaciens	614 Serratia liquefaciens v2_1086	4794	231.931	2	0	0	0	0	0	0	1	0	1	1	1	0	1	1	0	1	1	0	0	0	1	1	0	1	0	0	1	0	0	0	1	1	0	1	0	0	0	1
specI_v2_Cluster1087	2 Bacteria	1224 Proteobacteria	28211 Alphaproteobacteria	204457 Sphingomonadales	41297 Sphingomonadaceae	165695 Sphingobium	165695 Sphingobium sp. [C chinhatense/indicum/japonicum/lucknowense]	165695 Sphingobium sp. [C] v2_1087	4562.2	734.119	5	1	0	0	0	0	1	1	1	0	1	0	0	1	0	0	1	0	0	0	0	1	1	0	0	0	0	0	1	0	0	0	0	0	0	0	0	0	0
specI_v2_Cluster1088	2 Bacteria	1224 Proteobacteria	1236 Gammaproteobacteria	91347 Enterobacteriales	543 Enterobacteriaceae	53335 Pantoea	53335 Pantoea sp. [C FF5/NGS-ED-1003]	53335 Pantoea sp. [C] v2_1088	3985.5	177.484	2	0	0	1	0	0	1	0	0	0	1	1	1	1	1	1	0	0	1	1	0	0	0	0	0	0	0	0	0	0	0	0	1	0	1	0	0	1	1
specI_v2_Cluster1089	2 Bacteria	976 Bacteroidetes	117743 Flavobacteriia	200644 Flavobacteriales	49546 Flavobacteriaceae	104264 Cellulophaga	76594 Cellulophaga baltica [C]	76594 Cellulophaga baltica [C] v2_1089	3961.6	188.146	5	0	1	1	0	0	0	0	0	0	0	0	0	0	0	0	1	1	0	0	0	0	0	1	1	0	1	0	0	1	0	0	0	0	0	0	0	0	0
specI_v2_Cluster1090	2 Bacteria	201174 Actinobacteria	1760 Actinobacteria	85011 Streptomycetales	2062 Streptomycetaceae	NA Streptomycetaceae gen. [C Streptomyces/Kitastospora]	NA Streptomycetaceae sp. [C Streptomyces sp./Kitastospora cheerisanensis]	NA Streptomycetaceae sp. [C] v2_1090	9477	2235.87	2	0	0	0	0	0	1	1	1	1	1	0	0	0	0	0	0	0	0	0	0	0	0	0	0	0	0	0	0	0	0	0	0	0	0	0	0	0	0
specI_v2_Cluster1091	2 Bacteria	976 Bacteroidetes	200643 Bacteroidia	171549 Bacteroidales	171551 Porphyromonadaceae	NA Porphyromonadaceae gen. [C Coprobacter/Tannerella]	NA Porphyromonadaceae sp. [C Coprobacter fastidiosus/Tannerella sp.]	NA Porphyromonadaceae sp. [C] v2_1091	3058.5	307.591	2	0	0	1	0	0	0	0	0	0	0	0	0	0	0	0	0	0	1	1	0	0	0	0	0	0	0	0	0	0	0	0	0	0	0	0	0	1	0
specI_v2_Cluster1092	2 Bacteria	1224 Proteobacteria	1236 Gammaproteobacteria	135622 Alteromonadales	267890 Shewanellaceae	22 Shewanella	256839 Shewanella decolorationis [C]	256839 Shewanella decolorationis [C] v2_1092	4190.5	105.983	4	1	1	0	0	0	1	0	0	0	1	1	0	1	1	1	1	0	1	1	0	1	1	1	1	1	1	1	1	1	1	0	0	0	0	0	0	0	0
specI_v2_Cluster1093	2 Bacteria	1239 Firmicutes	91061 Bacilli	1385 Bacillales	186817 Bacillaceae	84406 Virgibacillus	84406 Virgibacillus sp. [C CM-4/Vm-5]	84406 Virgibacillus sp. [C] v2_1093	4379	197.99	2	1	0	0	0	0	0	0	0	0	0	0	0	0	0	0	0	0	0	0	0	0	0	0	0	0	0	0	0	0	0	0	0	0	0	0	0	0	0
specI_v2_Cluster1094	2 Bacteria	1239 Firmicutes	1737404 Tissierellia	1737405 Tissierellales	1570339 Peptoniphilaceae	162289 Peptoniphilus	162289 Peptoniphilus sp. [C ChDC B134/oral taxon 386]	162289 Peptoniphilus sp. [C] v2_1094	1430	29.6985	2	0	0	1	0	0	0	0	0	0	0	0	0	0	0	0	0	0	0	0	0	0	0	0	0	0	0	0	0	0	0	0	0	0	0	0	0	1	1
specI_v2_Cluster1095	2 Bacteria	1224 Proteobacteria	1236 Gammaproteobacteria	135613 Chromatiales	72276 Ectothiorhodospiraceae	1051 Ectothiorhodospira	421628 Ectothiorhodospira haloalkaliphila	421628 Ectothiorhodospira haloalkaliphila v2_1095	3029	5.65685	2	0	1	0	0	0	0	0	0	0	0	0	0	0	1	1	1	1	0	0	0	1	1	1	1	0	1	1	0	0	0	1	0	1	1	1	0	0	0
specI_v2_Cluster1096	2 Bacteria	1224 Proteobacteria	29547 Epsilonproteobacteria	213849 Campylobacterales	72294 Campylobacteraceae	28196 Arcobacter	1355368 Arcobacter sp. AF1028	1355368 Arcobacter sp. AF1028 v2_1096	2436	77.7817	2	0	0	1	0	0	1	0	0	0	0	0	0	0	1	1	1	0	1	1	0	0	1	1	1	0	0	1	1	0	0	0	0	0	0	0	0	0	0
specI_v2_Cluster1097	2 Bacteria	1224 Proteobacteria	29547 Epsilonproteobacteria	213849 Campylobacterales	72294 Campylobacteraceae	28196 Arcobacter	1355374 Arcobacter lanthieri	1355374 Arcobacter lanthieri v2_1097	2255.67	17.1561	3	0	0	1	0	0	1	0	0	0	0	0	0	0	1	1	1	0	1	1	0	0	1	1	1	0	0	1	1	0	0	0	1	0	1	0	0	0	0
specI_v2_Cluster1098	2 Bacteria	1224 Proteobacteria	1236 Gammaproteobacteria	72274 Pseudomonadales	135621 Pseudomonadaceae	286 Pseudomonas	317 Pseudomonas syringae	317 Pseudomonas syringae v2_1098	4933.5	74.2462	2	0	0	0	0	0	1	1	1	0	1	1	1	1	1	0	1	0	0	0	1	0	1	0	0	0	0	0	1	0	1	1	0	0	0	0	1	0	0
specI_v2_Cluster1099	2 Bacteria	1224 Proteobacteria	1236 Gammaproteobacteria	72274 Pseudomonadales	135621 Pseudomonadaceae	286 Pseudomonas	317 Pseudomonas syringae	317 Pseudomonas syringae v2_1099	4970	152.735	2	0	0	0	0	0	1	1	1	0	1	1	1	1	1	0	1	0	0	0	1	0	1	0	0	0	0	0	1	0	1	1	0	0	0	0	1	0	0
specI_v2_Cluster1100	2 Bacteria	1224 Proteobacteria	1236 Gammaproteobacteria	72274 Pseudomonadales	135621 Pseudomonadaceae	286 Pseudomonas	317 Pseudomonas syringae	317 Pseudomonas syringae v2_1100	4974.5	136.472	2	0	0	0	0	0	1	1	1	0	1	1	1	1	1	0	1	0	0	0	1	0	1	0	0	0	0	0	1	0	1	1	0	0	0	0	1	0	0
specI_v2_Cluster1101	2 Bacteria	1224 Proteobacteria	1236 Gammaproteobacteria	72274 Pseudomonadales	135621 Pseudomonadaceae	286 Pseudomonas	33069 Pseudomonas viridiflava	33069 Pseudomonas viridiflava v2_1101	4663.67	560.332	3	0	0	1	0	0	1	1	1	0	1	1	1	1	1	0	1	0	0	0	1	0	1	0	0	0	0	0	1	0	1	1	0	0	0	0	1	0	0
specI_v2_Cluster1102	2 Bacteria	1224 Proteobacteria	1236 Gammaproteobacteria	91347 Enterobacteriales	543 Enterobacteriaceae	53335 Pantoea	59814 Pantoea dispersa	59814 Pantoea dispersa v2_1102	4844	499.217	2	1	0	0	0	0	1	1	1	0	1	0	0	1	1	0	0	0	0	0	0	0	0	0	0	0	0	0	0	0	0	0	1	0	1	0	0	0	0
specI_v2_Cluster1103	2 Bacteria	1239 Firmicutes	91061 Bacilli	186826 Lactobacillales	33958 Lactobacillaceae	1578 Lactobacillus	1578 Lactobacillus sp. [C paraplantarum/plantarum]	1578 Lactobacillus sp. [C] v2_1103	3005.5	333.047	2	0	0	0	1	0	1	1	1	1	1	1	1	1	1	1	0	0	0	0	0	0	0	0	0	0	0	0	0	0	0	1	1	0	1	0	0	0	0
specI_v2_Cluster1104	2 Bacteria	201174 Actinobacteria	1760 Actinobacteria	85007 Corynebacteriales	1762 Mycobacteriaceae	1763 Mycobacterium	258533 Mycobacterium cosmeticum [C]	258533 Mycobacterium cosmeticum [C] v2_1104	6413	82.0244	2	0	0	1	0	0	1	1	1	0	1	0	0	0	1	1	1	0	0	0	0	0	1	0	0	0	0	0	1	1	1	0	0	0	0	0	0	0	0
specI_v2_Cluster1105	2 Bacteria	1224 Proteobacteria	1236 Gammaproteobacteria	91347 Enterobacteriales	543 Enterobacteriaceae	626 Xenorhabdus	40576 Xenorhabdus bovienii	40576 Xenorhabdus bovienii v2_1105	4357.12	252.928	8	0	0	1	0	0	0	0	0	0	0	0	0	0	0	0	0	0	0	0	0	0	0	0	0	0	0	0	0	0	0	0	0	0	0	0	0	0	0
specI_v2_Cluster1106	2 Bacteria	1224 Proteobacteria	1236 Gammaproteobacteria	135619 Oceanospirillales	224372 Alcanivoracaceae	59753 Alcanivorax	59753 Alcanivorax sp. [C 43B_GOM-46m/PN-3]	59753 Alcanivorax sp. [C] v2_1106	4263.5	125.158	2	0	0	0	0	0	0	0	0	0	0	0	0	0	0	0	1	1	0	0	1	0	0	1	1	1	1	1	0	0	1	1	0	0	0	1	0	0	0
specI_v2_Cluster1107	2 Bacteria	1224 Proteobacteria	1236 Gammaproteobacteria	135619 Oceanospirillales	224372 Alcanivoracaceae	59753 Alcanivorax	285091 Alcanivorax dieselolei	285091 Alcanivorax dieselolei v2_1107	4465	NA	1	0	0	0	0	0	0	0	0	0	0	0	0	0	0	0	1	1	0	0	1	0	0	1	1	1	1	1	0	0	1	1	0	0	0	1	0	0	0
specI_v2_Cluster1108	2 Bacteria	1224 Proteobacteria	28211 Alphaproteobacteria	356 Rhizobiales	45401 Hyphomicrobiaceae	46913 Devosia	46913 Devosia sp. [C 17-2-E-8/DBB001]	46913 Devosia sp. [C] v2_1108	4273	395.98	2	1	0	0	0	0	1	1	0	0	0	0	0	0	1	0	0	0	0	1	0	0	0	0	0	0	0	0	0	0	0	1	0	0	0	0	1	0	0
specI_v2_Cluster1109	2 Bacteria	1239 Firmicutes	91061 Bacilli	1385 Bacillales	186822 Paenibacillaceae	44249 Paenibacillus	1380763 Paenibacillus darwinianus	1380763 Paenibacillus darwinianus v2_1109	2801	9.89949	2	1	0	0	0	0	0	1	1	0	1	0	0	0	1	1	0	0	0	0	0	0	0	0	0	0	0	0	0	1	1	0	0	0	0	0	0	0	1
specI_v2_Cluster1110	2 Bacteria	1224 Proteobacteria	28216 Betaproteobacteria	80840 Burkholderiales	119060 Burkholderiaceae	93217 Pandoraea	93220 Pandoraea pnomenusa	93220 Pandoraea pnomenusa v2_1110	4598.83	230.142	6	1	0	1	0	0	0	1	1	0	0	0	0	0	1	1	0	0	0	0	0	0	1	0	0	0	0	0	0	1	1	0	0	0	0	0	0	0	0
specI_v2_Cluster1111	2 Bacteria	1239 Firmicutes	91061 Bacilli	186826 Lactobacillales	33958 Lactobacillaceae	1578 Lactobacillus	109790 Lactobacillus jensenii	109790 Lactobacillus jensenii v2_1111	1534	136.318	4	0	0	1	0	0	0	0	0	1	1	0	1	0	0	0	0	0	0	0	0	0	0	0	0	0	0	0	0	0	0	0	1	0	0	0	0	1	0
specI_v2_Cluster1112	2 Bacteria	1224 Proteobacteria	28211 Alphaproteobacteria	204441 Rhodospirillales	433 Acetobacteraceae	91914 Asaia	610243 Asaia platycodi	610243 Asaia platycodi v2_1112	3191	195.161	2	0	0	1	0	0	1	1	1	0	1	0	0	1	1	0	1	1	0	0	1	0	1	0	0	0	0	0	0	1	1	1	0	0	0	1	1	0	0
specI_v2_Cluster1113	2 Bacteria	1239 Firmicutes	91061 Bacilli	1385 Bacillales	186817 Bacillaceae	129337 Geobacillus	129337 Geobacillus sp. [C icigianus/subterraneus]	129337 Geobacillus sp. [C] v2_1113	3244	16.9706	2	0	1	0	0	1	1	1	1	1	1	1	1	1	0	0	0	0	0	0	0	0	0	0	0	0	0	0	0	0	0	1	0	0	0	1	0	0	1
specI_v2_Cluster1114	2 Bacteria	1224 Proteobacteria	1236 Gammaproteobacteria	135623 Vibrionales	641 Vibrionaceae	662 Vibrio	190893 Vibrio coralliilyticus [C]	190893 Vibrio coralliilyticus [C] v2_1114	5022.67	202.175	6	0	1	1	0	1	1	1	0	1	0	1	0	0	0	0	1	1	1	1	0	0	0	1	1	1	1	0	0	0	0	0	0	0	0	0	0	0	0
specI_v2_Cluster1115	2 Bacteria	1239 Firmicutes	91061 Bacilli	1385 Bacillales	186817 Bacillaceae	289201 Pontibacillus	516704 Pontibacillus halophilus	516704 Pontibacillus halophilus v2_1115	3651	49.4975	2	0	0	1	0	0	1	1	1	1	0	0	1	0	0	0	0	0	0	0	0	0	0	0	0	0	1	0	0	0	0	1	0	0	0	0	0	0	0
specI_v2_Cluster1116	2 Bacteria	1224 Proteobacteria	28216 Betaproteobacteria	80840 Burkholderiales	119060 Burkholderiaceae	32008 Burkholderia	152500 Burkholderia dolosa	152500 Burkholderia dolosa v2_1116	5333	660.438	2	NA	NA	NA	NA	NA	NA	NA	NA	NA	NA	NA	NA	NA	NA	NA	NA	NA	NA	NA	NA	NA	NA	NA	NA	NA	NA	NA	NA	NA	NA	NA	NA	NA	NA	NA	NA	NA	NA
specI_v2_Cluster1117	2 Bacteria	1239 Firmicutes	186801 Clostridia	186802 Clostridiales	31979 Clostridiaceae	1485 Clostridium	1502 Clostridium perfringens	1502 Clostridium perfringens v2_1117	3133.33	307.566	12	1	0	1	0	1	1	0	0	0	1	0	1	0	1	1	0	0	1	1	0	0	0	0	0	0	0	0	0	0	0	0	0	0	0	0	0	1	0
specI_v2_Cluster1118	2 Bacteria	1224 Proteobacteria	1236 Gammaproteobacteria	91347 Enterobacteriales	543 Enterobacteriaceae	1649295 Franconibacter	357240 Franconibacter helveticus	357240 Franconibacter helveticus v2_1118	4045.5	143.543	2	0	0	0	0	0	1	0	0	0	1	1	0	0	0	0	0	0	0	0	0	0	0	0	0	0	0	0	0	0	0	1	0	0	0	0	1	0	0
specI_v2_Cluster1119	2 Bacteria	1224 Proteobacteria	1236 Gammaproteobacteria	91347 Enterobacteriales	543 Enterobacteriaceae	1649295 Franconibacter	435910 Franconibacter pulveris	435910 Franconibacter pulveris v2_1119	4228	20.2237	3	0	0	0	0	0	1	0	0	0	1	1	0	0	0	0	0	0	0	0	0	0	0	0	0	0	0	0	0	0	0	1	0	0	0	0	1	0	0
specI_v2_Cluster1120	2 Bacteria	1224 Proteobacteria	1236 Gammaproteobacteria	91347 Enterobacteriales	543 Enterobacteriaceae	1649298 Siccibacter	357233 Siccibacter turicensis	357233 Siccibacter turicensis v2_1120	3675.67	97.2745	3	0	0	0	0	0	1	0	0	0	1	1	1	0	0	0	0	0	1	1	0	0	0	0	0	0	0	0	0	0	0	0	0	0	0	0	0	1	1
specI_v2_Cluster1121	2 Bacteria	200795 Chloroflexi	301297 Dehalococcoidia	1202465 Dehalococcoidales	1202464 Dehalococcoidaceae	61434 Dehalococcoides	61435 Dehalococcoides mccartyi	61435 Dehalococcoides mccartyi v2_1121	1535	66.468	2	0	1	0	0	0	0	0	0	0	0	0	0	0	1	1	1	1	0	1	0	0	0	1	1	1	1	1	0	1	1	0	0	0	0	0	0	0	0
specI_v2_Cluster1122	2 Bacteria	1239 Firmicutes	186801 Clostridia	68295 Thermoanaerobacterales	186814 Thermoanaerobacteraceae	249529 Caldanaerobacter	911092 Caldanaerobacter subterraneus	911092 Caldanaerobacter subterraneus v2_1122	2722	93.3381	2	0	1	0	0	0	1	1	1	0	0	0	0	0	1	1	0	0	1	1	0	0	0	0	0	0	0	0	0	1	1	0	0	0	0	1	0	0	0
specI_v2_Cluster1123	2 Bacteria	1239 Firmicutes	91061 Bacilli	186826 Lactobacillales	33958 Lactobacillaceae	1578 Lactobacillus	137357 Lactobacillus equi	137357 Lactobacillus equi v2_1123	2262.5	289.207	2	0	0	1	0	0	1	1	1	1	0	0	1	0	0	0	0	0	0	0	0	0	0	0	0	0	0	0	0	0	0	0	0	0	0	0	0	1	0
specI_v2_Cluster1124	2 Bacteria	1239 Firmicutes	186801 Clostridia	186802 Clostridiales	186803 Lachnospiraceae	NA Lachnospiraceae gen. incertae sedis	186928 Lachnospiraceae sp. [C]	186928 Lachnospiraceae sp. [C] v2_1124	2246.33	56.2168	3	0	0	0	0	0	1	1	1	1	0	0	1	0	0	0	0	0	0	0	0	0	0	0	0	0	0	0	0	0	0	0	0	0	0	0	0	1	0
specI_v2_Cluster1125	2 Bacteria	1239 Firmicutes	186801 Clostridia	186802 Clostridiales	186804 Peptostreptococcaceae	1870884 Clostridioides	1540 Clostridioides mangenotii	1540 Clostridioides mangenotii v2_1125	3079.5	111.016	2	0	0	1	0	0	1	0	0	0	1	0	0	0	0	0	0	0	0	0	0	0	0	0	0	0	0	0	0	0	0	0	0	0	0	0	0	0	0
specI_v2_Cluster1126	2 Bacteria	1239 Firmicutes	909932 Negativicutes	909929 Selenomonadales	1843491 Selenomonadaceae	970 Selenomonas	971 Selenomonas ruminantium [C]	971 Selenomonas ruminantium [C] v2_1126	2441	96.1665	2	0	0	0	0	0	1	1	1	1	0	0	1	0	0	0	0	0	0	0	0	0	0	0	0	0	0	0	0	0	0	0	0	0	0	0	0	1	0
specI_v2_Cluster1127	2 Bacteria	1224 Proteobacteria	1236 Gammaproteobacteria	91347 Enterobacteriales	543 Enterobacteriaceae	29487 Photorhabdus	29488 Photorhabdus luminescens	29488 Photorhabdus luminescens v2_1127	4336.5	50.2046	2	NA	NA	NA	NA	NA	NA	NA	NA	NA	NA	NA	NA	NA	NA	NA	NA	NA	NA	NA	NA	NA	NA	NA	NA	NA	NA	NA	NA	NA	NA	NA	NA	NA	NA	NA	NA	NA	NA
specI_v2_Cluster1128	2 Bacteria	976 Bacteroidetes	200643 Bacteroidia	171549 Bacteroidales	171552 Prevotellaceae	838 Prevotella	228604 Prevotella salivae	228604 Prevotella salivae v2_1128	2866.5	173.241	2	0	0	1	0	0	0	0	0	0	1	0	1	1	0	0	0	0	1	1	0	0	0	0	0	0	0	0	0	0	0	0	0	0	0	0	0	1	1
specI_v2_Cluster1129	2 Bacteria	1239 Firmicutes	91061 Bacilli	1385 Bacillales	186822 Paenibacillaceae	44249 Paenibacillus	1395587 Paenibacillus sp. MAEPY2	1395587 Paenibacillus sp. MAEPY2 v2_1129	6273	9.89949	2	0	0	0	0	0	1	1	1	0	1	1	1	1	0	0	0	0	0	0	0	0	0	0	0	0	0	0	0	0	1	1	0	0	0	1	0	0	0
specI_v2_Cluster1130	2 Bacteria	1224 Proteobacteria	1236 Gammaproteobacteria	91347 Enterobacteriales	543 Enterobacteriaceae	613 Serratia	1397284 Serratia sp. H1n	1397284 Serratia sp. H1n v2_1130	5325.5	0.707107	2	0	0	0	0	0	0	0	0	0	0	0	1	1	0	0	1	0	0	0	0	1	1	0	0	1	0	1	1	0	0	1	1	0	1	0	0	0	0
specI_v2_Cluster1131	2 Bacteria	1224 Proteobacteria	28211 Alphaproteobacteria	204455 Rhodobacterales	31989 Rhodobacteraceae	478070 Labrenzia	1397530 Labrenzia sp. C1B10	1397530 Labrenzia sp. C1B10 v2_1131	6452.5	7.77817	2	0	0	0	0	0	0	0	0	0	0	0	0	0	1	1	1	1	1	1	0	0	0	1	1	1	1	1	0	1	0	1	0	0	1	1	0	0	0
specI_v2_Cluster1132	2 Bacteria	1239 Firmicutes	91061 Bacilli	1385 Bacillales	539742 Bacillales Family XII. Incertae Sedis	33986 Exiguobacterium	169177 Exiguobacterium undae	169177 Exiguobacterium undae v2_1132	3067	2.82843	2	0	1	0	1	0	1	1	1	0	1	1	0	1	1	1	1	0	1	1	0	1	1	0	0	0	0	0	1	1	0	0	1	0	1	0	0	0	1
specI_v2_Cluster1133	2 Bacteria	1239 Firmicutes	91061 Bacilli	1385 Bacillales	539742 Bacillales Family XII. Incertae Sedis	33986 Exiguobacterium	41170 Exiguobacterium acetylicum [C]	41170 Exiguobacterium acetylicum [C] v2_1133	3274.67	30.9892	3	1	1	1	1	0	1	1	1	0	1	1	0	1	1	1	1	0	1	1	0	1	1	0	0	0	0	0	1	1	0	0	1	0	1	0	0	0	1
specI_v2_Cluster1134	2 Bacteria	203691 Spirochaetes	203692 Spirochaetia	136 Spirochaetales	1643685 Borreliaceae	64895 Borreliella	62088 Borreliella valaisiana	62088 Borreliella valaisiana v2_1134	859.5	14.8492	2	0	0	1	0	1	0	0	0	0	0	0	0	0	0	0	1	0	0	1	0	0	0	1	1	0	0	0	0	1	0	0	0	0	0	0	0	0	0
specI_v2_Cluster1135	2 Bacteria	1239 Firmicutes	91061 Bacilli	1385 Bacillales	186817 Bacillaceae	400634 Lysinibacillus	NA Lysinibacillus sp. [C sphaericus/fusiformis]	NA Lysinibacillus sp. [C] v2_1135	4681.9	211.566	10	1	1	0	0	1	0	1	1	0	1	0	0	0	1	1	0	0	0	0	0	0	0	0	0	0	0	0	0	1	1	0	0	0	0	0	0	0	1
specI_v2_Cluster1136	2 Bacteria	1239 Firmicutes	186801 Clostridia	186802 Clostridiales	543314 Clostridiales Family XIII. Incertae Sedis	86331 Mogibacterium	35519 Mogibacterium timidum [C]	35519 Mogibacterium timidum [C] v2_1136	1773.5	101.116	2	0	0	0	0	0	0	0	0	0	1	0	1	1	0	0	0	0	1	1	0	0	0	0	0	0	0	0	0	0	0	0	0	0	0	0	0	1	1
specI_v2_Cluster1137	2 Bacteria	976 Bacteroidetes	117743 Flavobacteriia	200644 Flavobacteriales	49546 Flavobacteriaceae	28250 Ornithobacterium	28251 Ornithobacterium rhinotracheale	28251 Ornithobacterium rhinotracheale v2_1137	2321.67	29.0918	3	0	0	1	0	1	0	0	0	0	0	0	0	0	0	0	1	0	0	0	0	0	0	1	1	0	0	0	0	0	0	0	0	0	0	0	0	1	1
specI_v2_Cluster1138	2 Bacteria	1239 Firmicutes	91061 Bacilli	1385 Bacillales	90964 Staphylococcaceae	1279 Staphylococcus	1286 Staphylococcus simulans	1286 Staphylococcus simulans v2_1138	2632.5	130.815	2	0	0	1	0	1	1	0	0	0	1	0	1	0	0	0	0	0	0	0	0	0	0	0	0	0	0	0	0	0	0	0	0	0	0	0	0	1	1
specI_v2_Cluster1139	2 Bacteria	1239 Firmicutes	186801 Clostridia	186802 Clostridiales	186803 Lachnospiraceae	140625 Lachnobacterium	140626 Lachnobacterium bovis	140626 Lachnobacterium bovis v2_1139	2496.67	222.264	3	0	0	0	0	0	1	1	0	1	0	0	1	0	0	0	0	0	0	0	0	0	0	0	0	0	0	1	0	0	0	0	0	0	0	0	0	1	0
specI_v2_Cluster1140	2 Bacteria	544448 Tenericutes	31969 Mollicutes	186328 Entomoplasmatales	33925 Entomoplasmataceae	46239 Mesoplasma	2151 Mesoplasma florum	2151 Mesoplasma florum v2_1140	740	39.598	2	0	0	1	0	0	0	0	0	0	0	0	0	0	0	0	0	0	0	0	0	0	0	0	0	0	0	1	0	0	0	0	0	0	0	0	0	0	0
specI_v2_Cluster1141	2 Bacteria	1224 Proteobacteria	28211 Alphaproteobacteria	204455 Rhodobacterales	31989 Rhodobacteraceae	60136 Sulfitobacter	60137 Sulfitobacter pontiacus [C]	60137 Sulfitobacter pontiacus [C] v2_1141	3355.75	249.312	4	0	1	0	0	0	0	0	0	0	0	0	0	0	0	1	1	1	1	1	1	0	0	1	1	1	1	1	0	1	1	0	0	0	0	0	0	0	0
specI_v2_Cluster1142	2 Bacteria	1224 Proteobacteria	1236 Gammaproteobacteria	135614 Xanthomonadales	32033 Xanthomonadaceae	40323 Stenotrophomonas	40324 Stenotrophomonas maltophilia [C]	40324 Stenotrophomonas maltophilia [C] v2_1142	4092.33	153.692	3	1	0	1	0	0	1	1	1	0	1	0	0	1	1	1	1	0	0	0	0	0	1	0	0	0	0	0	1	0	1	0	1	1	1	0	0	0	1
specI_v2_Cluster1143	2 Bacteria	1239 Firmicutes	91061 Bacilli	186826 Lactobacillales	33958 Lactobacillaceae	1578 Lactobacillus	33959 Lactobacillus johnsonii	33959 Lactobacillus johnsonii v2_1143	1838.4	68.2371	5	0	0	1	0	0	0	0	0	1	1	0	0	0	0	0	0	0	0	0	0	0	0	0	0	0	0	0	0	0	0	0	0	0	0	1	0	1	0
specI_v2_Cluster1144	2 Bacteria	1224 Proteobacteria	28211 Alphaproteobacteria	356 Rhizobiales	82115 Rhizobiaceae	379 Rhizobium	379 Rhizobium sp. [C etli/leguminosarum]	379 Rhizobium sp. [C] v2_1144	5453.5	1464.42	2	0	0	1	0	0	1	1	1	0	0	0	0	1	0	0	0	0	0	0	0	0	0	0	0	0	0	0	1	1	0	0	0	0	0	0	0	0	0
specI_v2_Cluster1145	2 Bacteria	1239 Firmicutes	1737404 Tissierellia	1737405 Tissierellales	1570339 Peptoniphilaceae	543311 Parvimonas	33033 Parvimonas micra	33033 Parvimonas micra v2_1145	1644	107.48	2	0	0	1	0	1	0	0	0	0	1	0	1	0	0	0	0	0	1	1	0	0	0	0	0	0	0	0	0	0	0	0	0	0	0	0	0	1	1
specI_v2_Cluster1146	2 Bacteria	1239 Firmicutes	186801 Clostridia	186802 Clostridiales	186803 Lachnospiraceae	46205 Pseudobutyrivibrio	46206 Pseudobutyrivibrio ruminis [C]	46206 Pseudobutyrivibrio ruminis [C] v2_1146	2517.5	3.53553	2	0	0	0	0	0	1	1	1	1	0	0	0	0	0	0	0	0	0	0	0	0	0	0	1	1	0	1	0	0	0	0	0	0	0	0	0	1	0
specI_v2_Cluster1147	2 Bacteria	1224 Proteobacteria	28216 Betaproteobacteria	80840 Burkholderiales	80864 Comamonadaceae	12916 Acidovorax	12916 Acidovorax sp. [C avenae/citrulli/oryzae]	12916 Acidovorax sp. [C] v2_1147	4780.5	62.7508	4	0	0	1	0	1	1	1	1	0	0	0	0	1	1	1	1	0	0	0	1	1	1	0	0	0	0	0	1	1	1	1	0	0	0	0	1	0	0
specI_v2_Cluster1148	2 Bacteria	1224 Proteobacteria	28211 Alphaproteobacteria	356 Rhizobiales	772 Bartonellaceae	773 Bartonella	56426 Bartonella clarridgeiae	56426 Bartonella clarridgeiae v2_1148	1358.5	108.187	2	0	0	0	0	0	0	0	0	0	0	0	0	0	1	1	0	0	0	0	0	0	0	0	0	0	0	0	0	0	0	0	0	0	0	0	0	0	0
specI_v2_Cluster1149	2 Bacteria	1224 Proteobacteria	28221 Deltaproteobacteria	213115 Desulfovibrionales	194924 Desulfovibrionaceae	35832 Bilophila	35833 Bilophila wadsworthia [C]	35833 Bilophila wadsworthia [C] v2_1149	3960	183.731	3	0	0	1	0	0	0	0	0	0	0	0	0	0	0	0	0	0	0	0	0	0	0	0	0	0	0	0	0	0	0	0	0	0	0	0	0	1	0
specI_v2_Cluster1150	2 Bacteria	1239 Firmicutes	186801 Clostridia	186802 Clostridiales	186803 Lachnospiraceae	830 Butyrivibrio	43305 Butyrivibrio proteoclasticus	43305 Butyrivibrio proteoclasticus v2_1150	3257.5	2.12132	2	0	0	1	0	0	1	1	0	1	0	0	1	0	0	0	0	0	0	0	0	0	0	0	0	0	0	1	0	0	0	0	0	0	0	1	0	0	0
specI_v2_Cluster1151	2 Bacteria	1239 Firmicutes	91061 Bacilli	1385 Bacillales	539738 Bacillales Family XI. Incertae Sedis	1378 Gemella	84135 Gemella sanguinis	84135 Gemella sanguinis v2_1151	1711.5	20.5061	2	0	0	1	0	1	0	0	0	0	1	0	0	0	0	0	0	0	1	1	0	0	0	0	0	0	0	0	0	0	0	0	0	0	0	0	0	1	1
specI_v2_Cluster1152	2 Bacteria	976 Bacteroidetes	200643 Bacteroidia	171549 Bacteroidales	171552 Prevotellaceae	838 Prevotella	83231 Prevotella brevis	83231 Prevotella brevis v2_1152	2386.5	116.673	2	NA	NA	NA	NA	NA	NA	NA	NA	NA	NA	NA	NA	NA	NA	NA	NA	NA	NA	NA	NA	NA	NA	NA	NA	NA	NA	NA	NA	NA	NA	NA	NA	NA	NA	NA	NA	NA	NA
specI_v2_Cluster1153	2 Bacteria	976 Bacteroidetes	200643 Bacteroidia	171549 Bacteroidales	815 Bacteroidaceae	816 Bacteroides	1410608 Bacteroides sp. Ga6A2	1410608 Bacteroides sp. Ga6A2 v2_1153	2874	14.1421	2	NA	NA	NA	NA	NA	NA	NA	NA	NA	NA	NA	NA	NA	NA	NA	NA	NA	NA	NA	NA	NA	NA	NA	NA	NA	NA	NA	NA	NA	NA	NA	NA	NA	NA	NA	NA	NA	NA
specI_v2_Cluster1154	2 Bacteria	976 Bacteroidetes	200643 Bacteroidia	171549 Bacteroidales	171552 Prevotellaceae	838 Prevotella	838 Prevotella sp. [C P6B1/P6B4]	838 Prevotella sp. [C] v2_1154	2752	33.9411	2	NA	NA	NA	NA	NA	NA	NA	NA	NA	NA	NA	NA	NA	NA	NA	NA	NA	NA	NA	NA	NA	NA	NA	NA	NA	NA	NA	NA	NA	NA	NA	NA	NA	NA	NA	NA	NA	NA
specI_v2_Cluster1155	2 Bacteria	1239 Firmicutes	186801 Clostridia	186802 Clostridiales	186803 Lachnospiraceae	NA Lachnospiraceae gen. incertae sedis	186928 Lachnospiraceae sp. [C]	186928 Lachnospiraceae sp. [C] v2_1155	2429.5	26.163	2	NA	NA	NA	NA	NA	NA	NA	NA	NA	NA	NA	NA	NA	NA	NA	NA	NA	NA	NA	NA	NA	NA	NA	NA	NA	NA	NA	NA	NA	NA	NA	NA	NA	NA	NA	NA	NA	NA
specI_v2_Cluster1156	2 Bacteria	201174 Actinobacteria	1760 Actinobacteria	85004 Bifidobacteriales	31953 Bifidobacteriaceae	1678 Bifidobacterium	1680 Bifidobacterium adolescentis	1680 Bifidobacterium adolescentis v2_1156	1889.17	325.514	6	0	0	1	1	0	0	0	0	0	0	0	0	0	1	1	0	0	0	0	0	0	0	0	0	0	0	0	0	0	0	0	0	0	0	0	0	1	0
specI_v2_Cluster1157	2 Bacteria	201174 Actinobacteria	1760 Actinobacteria	85004 Bifidobacteriales	31953 Bifidobacteriaceae	1678 Bifidobacterium	1678 Bifidobacterium sp. [C boum/thermophilum]	1678 Bifidobacterium sp. [C] v2_1157	1694.75	83.6157	4	0	0	1	1	0	1	1	0	1	0	1	1	0	0	0	0	0	0	0	0	0	0	0	0	0	0	0	0	0	0	0	0	0	0	0	0	1	1
specI_v2_Cluster1158	2 Bacteria	201174 Actinobacteria	1760 Actinobacteria	85004 Bifidobacteriales	31953 Bifidobacteriaceae	1678 Bifidobacterium	78345 Bifidobacterium merycicum	78345 Bifidobacterium merycicum v2_1158	1771.5	38.8909	2	0	0	1	0	0	0	0	0	0	0	0	1	0	0	0	0	0	0	0	0	0	0	0	0	0	0	0	0	0	0	1	0	0	0	0	1	1	0
specI_v2_Cluster1159	2 Bacteria	201174 Actinobacteria	1760 Actinobacteria	85004 Bifidobacteriales	31953 Bifidobacteriaceae	1678 Bifidobacterium	78346 Bifidobacterium ruminantium	78346 Bifidobacterium ruminantium v2_1159	1797.33	84.6188	3	0	0	1	0	0	0	0	0	0	0	0	0	0	1	1	0	0	0	0	0	0	0	0	0	0	0	0	0	0	0	0	0	0	0	0	0	1	0
specI_v2_Cluster1160	2 Bacteria	1239 Firmicutes	186801 Clostridia	186802 Clostridiales	186803 Lachnospiraceae	28050 Lachnospira	28051 Lachnospira multipara	28051 Lachnospira multipara v2_1160	2288	41.0122	2	NA	NA	NA	NA	NA	NA	NA	NA	NA	NA	NA	NA	NA	NA	NA	NA	NA	NA	NA	NA	NA	NA	NA	NA	NA	NA	NA	NA	NA	NA	NA	NA	NA	NA	NA	NA	NA	NA
specI_v2_Cluster1161	2 Bacteria	1239 Firmicutes	91061 Bacilli	1385 Bacillales	186817 Bacillaceae	129337 Geobacillus	33940 Geobacillus thermodenitrificans [C]	33940 Geobacillus thermodenitrificans [C] v2_1161	3475.67	236.766	3	0	1	0	0	0	1	1	1	1	1	1	1	1	0	0	0	0	0	0	0	0	0	0	0	0	0	0	0	0	0	1	0	0	0	1	0	0	1
specI_v2_Cluster1162	2 Bacteria	1224 Proteobacteria	1236 Gammaproteobacteria	135619 Oceanospirillales	28256 Halomonadaceae	42054 Chromohalobacter	42054 Chromohalobacter sp. [C israelensis/salexigens]	42054 Chromohalobacter sp. [C] v2_1162	3289.5	133.643	2	0	0	0	0	0	0	0	0	0	0	0	0	1	0	0	1	1	0	0	0	1	0	1	1	1	1	1	0	0	1	1	0	0	1	1	0	0	0
specI_v2_Cluster1163	2 Bacteria	1224 Proteobacteria	28211 Alphaproteobacteria	204455 Rhodobacterales	31989 Rhodobacteraceae	1060 Rhodobacter	1061 Rhodobacter capsulatus	1061 Rhodobacter capsulatus v2_1163	3575.14	48.3647	7	0	0	0	0	0	0	0	0	0	0	0	0	0	0	0	1	1	1	1	1	0	0	1	1	1	1	0	0	1	1	1	0	0	0	0	1	0	0
specI_v2_Cluster1164	2 Bacteria	1224 Proteobacteria	28211 Alphaproteobacteria	356 Rhizobiales	772 Bartonellaceae	773 Bartonella	33045 Bartonella grahamii	33045 Bartonella grahamii v2_1164	1812.5	38.8909	2	0	0	1	0	0	0	1	1	1	0	0	1	0	0	0	1	1	0	1	0	0	0	0	0	0	1	0	1	1	0	0	0	0	0	0	0	0	0
specI_v2_Cluster1165	2 Bacteria	976 Bacteroidetes	117743 Flavobacteriia	200644 Flavobacteriales	49546 Flavobacteriaceae	76831 Myroides	76832 Myroides odoratimimus	76832 Myroides odoratimimus v2_1165	3643.5	81.3652	6	0	0	1	0	0	1	1	0	1	1	0	0	0	1	1	0	0	0	0	0	0	0	0	0	0	0	0	0	0	0	0	0	0	0	0	0	0	0
specI_v2_Cluster1166	2157 Archaea	28890 Euryarchaeota	183963 Halobacteria	2235 Halobacteriales	2236 Halobacteriaceae	2237 Haloarcula	51589 Haloarcula hispanica	51589 Haloarcula hispanica v2_1166	3526	41.0122	2	0	1	0	0	0	1	0	0	0	0	0	0	0	1	1	1	1	1	1	0	1	1	1	0	0	1	1	1	1	0	0	0	0	1	0	0	0	0
specI_v2_Cluster1167	2 Bacteria	1239 Firmicutes	91061 Bacilli	186826 Lactobacillales	33958 Lactobacillaceae	1578 Lactobacillus	148814 Lactobacillus kunkeei	148814 Lactobacillus kunkeei v2_1167	1446.5	12.0208	2	0	0	1	0	0	1	1	1	0	1	1	0	1	0	0	0	0	0	0	0	0	0	0	0	0	0	0	0	0	0	0	0	0	0	0	0	0	1
specI_v2_Cluster1168	2 Bacteria	1239 Firmicutes	91061 Bacilli	1385 Bacillales	186817 Bacillaceae	129337 Geobacillus	1422 Geobacillus stearothermophilus	1422 Geobacillus stearothermophilus v2_1168	3010	176.162	3	1	1	0	0	0	1	1	0	1	1	1	1	1	0	0	0	0	0	0	0	0	0	0	0	0	0	1	0	0	0	1	0	0	0	1	0	0	1
specI_v2_Cluster1169	2 Bacteria	1239 Firmicutes	91061 Bacilli	186826 Lactobacillales	33958 Lactobacillaceae	1578 Lactobacillus	1578 Lactobacillus sp. [C casei/zeae]	1578 Lactobacillus sp. [C] v2_1169	2869	63.6396	2	0	0	0	0	0	1	0	0	0	1	1	1	1	1	1	0	0	0	0	0	0	0	0	0	0	0	0	0	0	0	0	1	0	1	0	1	1	1
specI_v2_Cluster1170	2 Bacteria	1239 Firmicutes	91061 Bacilli	186826 Lactobacillales	33958 Lactobacillaceae	1578 Lactobacillus	1578 Lactobacillus sp. [C brevis/buchneri/hilgardii]	1578 Lactobacillus sp. [C] v2_1170	3005	134.859	3	0	0	1	0	0	1	0	1	0	1	1	1	1	1	1	0	0	0	0	0	0	0	0	0	0	0	0	0	0	0	0	0	0	0	0	0	1	1
specI_v2_Cluster1171	2 Bacteria	1239 Firmicutes	91061 Bacilli	186826 Lactobacillales	33958 Lactobacillaceae	1578 Lactobacillus	1578 Lactobacillus sp. [C acidophilus/amylovorus]	1578 Lactobacillus sp. [C] v2_1171	2051.33	117.411	3	0	0	1	1	0	1	1	0	1	0	1	1	0	1	1	0	0	0	0	0	0	0	0	0	0	0	0	0	0	0	0	1	0	0	0	0	1	1
specI_v2_Cluster1172	2 Bacteria	1239 Firmicutes	91061 Bacilli	186826 Lactobacillales	33958 Lactobacillaceae	1578 Lactobacillus	237446 Lactobacillus kitasatonis	237446 Lactobacillus kitasatonis v2_1172	2046	NA	1	0	0	0	0	0	1	1	0	1	0	1	1	0	1	1	0	0	0	0	0	0	0	0	0	0	0	0	0	0	0	0	1	0	0	0	0	1	1
specI_v2_Cluster1173	2 Bacteria	1224 Proteobacteria	1807140 Acidithiobacillia	225057 Acidithiobacillales	225058 Acidithiobacillaceae	119977 Acidithiobacillus	930 Acidithiobacillus thiooxidans	930 Acidithiobacillus thiooxidans v2_1173	3427	644.881	2	0	1	0	0	0	1	0	0	0	0	0	0	0	1	1	1	0	0	0	0	0	0	1	1	0	0	1	1	1	1	0	1	0	0	1	0	0	0
specI_v2_Cluster1174	2 Bacteria	1224 Proteobacteria	1236 Gammaproteobacteria	135625 Pasteurellales	712 Pasteurellaceae	75984 Mannheimia	85404 Mannheimia varigena	85404 Mannheimia varigena v2_1174	2142.67	70.2092	3	0	0	1	0	0	1	1	0	1	0	0	0	0	0	0	0	0	0	0	0	0	0	0	0	0	0	0	0	0	0	0	0	0	0	0	0	1	1
specI_v2_Cluster1175	2 Bacteria	1224 Proteobacteria	28211 Alphaproteobacteria	204441 Rhodospirillales	433 Acetobacteraceae	441 Gluconobacter	442 Gluconobacter oxydans	442 Gluconobacter oxydans v2_1175	2568	97.5807	2	0	0	0	0	0	1	1	1	1	1	1	0	1	1	0	0	0	0	0	0	0	0	0	0	0	0	0	0	0	1	0	1	0	0	0	0	0	0
specI_v2_Cluster1176	2 Bacteria	201174 Actinobacteria	1760 Actinobacteria	85004 Bifidobacteriales	31953 Bifidobacteriaceae	1678 Bifidobacterium	218140 Bifidobacterium psychraerophilum	218140 Bifidobacterium psychraerophilum v2_1176	2103.5	94.0452	2	0	0	1	0	0	1	0	0	1	1	1	1	1	1	1	0	0	0	0	0	0	0	0	0	0	0	0	0	0	0	0	0	0	0	0	0	1	1
specI_v2_Cluster1177	2 Bacteria	1224 Proteobacteria	1236 Gammaproteobacteria	135619 Oceanospirillales	224372 Alcanivoracaceae	59753 Alcanivorax	59754 Alcanivorax borkumensis [C]	59754 Alcanivorax borkumensis [C] v2_1177	2906.5	142.128	2	NA	NA	NA	NA	NA	NA	NA	NA	NA	NA	NA	NA	NA	NA	NA	NA	NA	NA	NA	NA	NA	NA	NA	NA	NA	NA	NA	NA	NA	NA	NA	NA	NA	NA	NA	NA	NA	NA
specI_v2_Cluster1178	2 Bacteria	201174 Actinobacteria	1760 Actinobacteria	85004 Bifidobacteriales	31953 Bifidobacteriaceae	1678 Bifidobacterium	1694 Bifidobacterium pseudolongum	1694 Bifidobacterium pseudolongum v2_1178	1531	32.5269	2	0	0	1	1	0	0	0	0	1	0	0	1	0	0	0	0	0	0	0	0	0	0	0	0	0	0	0	0	0	0	0	0	0	0	0	0	1	1
specI_v2_Cluster1179	2 Bacteria	201174 Actinobacteria	1760 Actinobacteria	85004 Bifidobacteriales	31953 Bifidobacteriaceae	1678 Bifidobacterium	1688 Bifidobacterium cuniculi	1688 Bifidobacterium cuniculi v2_1179	2189.5	106.773	2	0	0	1	0	0	0	0	0	0	0	0	1	0	0	0	0	0	0	0	0	0	0	0	0	0	0	0	0	0	0	0	0	0	0	0	0	1	0
specI_v2_Cluster1180	2 Bacteria	201174 Actinobacteria	1760 Actinobacteria	85004 Bifidobacteriales	31953 Bifidobacteriaceae	1678 Bifidobacterium	1678 Bifidobacterium sp. [C gallinarum/pullorum/saeculare]	1678 Bifidobacterium sp. [C] v2_1180	1747.2	95.3976	5	0	0	1	0	0	0	0	0	1	0	0	0	0	1	0	0	0	0	0	0	0	0	0	0	0	0	0	0	0	0	0	0	0	0	0	0	1	0
specI_v2_Cluster1181	2 Bacteria	201174 Actinobacteria	1760 Actinobacteria	85004 Bifidobacteriales	31953 Bifidobacteriaceae	1678 Bifidobacterium	518643 Bifidobacterium mongoliense	518643 Bifidobacterium mongoliense v2_1181	1747	142.836	2	0	0	0	1	0	0	0	0	0	0	0	1	0	1	1	0	0	0	0	0	0	0	0	0	0	0	0	0	0	0	0	0	0	0	0	0	1	1
specI_v2_Cluster1182	2 Bacteria	201174 Actinobacteria	1760 Actinobacteria	85004 Bifidobacteriales	31953 Bifidobacteriaceae	1678 Bifidobacterium	638619 Bifidobacterium actinocoloniiforme	638619 Bifidobacterium actinocoloniiforme v2_1182	1499.5	53.033	2	0	0	1	0	0	0	0	0	0	0	0	0	0	0	0	0	0	0	0	0	0	0	0	0	0	0	0	0	0	0	0	0	0	0	0	0	1	0
specI_v2_Cluster1183	2 Bacteria	201174 Actinobacteria	1760 Actinobacteria	85004 Bifidobacteriales	31953 Bifidobacteriaceae	1678 Bifidobacterium	638617 Bifidobacterium bohemicum	638617 Bifidobacterium bohemicum v2_1183	1627.5	79.9031	2	0	0	1	0	0	0	0	0	0	0	0	1	0	0	0	0	0	0	0	0	0	0	0	0	0	0	0	0	0	0	0	0	0	0	0	0	1	0
specI_v2_Cluster1184	2 Bacteria	201174 Actinobacteria	1760 Actinobacteria	85004 Bifidobacteriales	31953 Bifidobacteriaceae	1678 Bifidobacterium	762210 Bifidobacterium saguini	762210 Bifidobacterium saguini v2_1184	2302	118.794	2	0	0	1	0	0	0	0	0	0	0	0	1	0	0	0	0	0	0	0	0	0	0	0	0	0	0	0	0	0	0	0	0	0	0	0	1	1	1
specI_v2_Cluster1185	2 Bacteria	201174 Actinobacteria	1760 Actinobacteria	85004 Bifidobacteriales	31953 Bifidobacteriaceae	1678 Bifidobacterium	762212 Bifidobacterium biavatii	762212 Bifidobacterium biavatii v2_1185	2527	135.765	2	0	0	1	0	0	0	0	0	1	0	0	0	0	1	0	0	0	0	0	0	0	0	0	0	0	0	0	0	0	0	0	0	0	0	0	0	1	1
specI_v2_Cluster1186	2 Bacteria	201174 Actinobacteria	1760 Actinobacteria	85004 Bifidobacteriales	31953 Bifidobacteriaceae	1678 Bifidobacterium	762209 Bifidobacterium callitrichos	762209 Bifidobacterium callitrichos v2_1186	2338.5	130.815	2	0	0	1	0	0	0	0	0	0	0	0	1	0	0	0	0	0	0	0	0	0	0	0	0	0	0	0	0	0	0	1	0	0	0	0	1	1	0
specI_v2_Cluster1187	2 Bacteria	201174 Actinobacteria	1760 Actinobacteria	85004 Bifidobacteriales	31953 Bifidobacteriaceae	1678 Bifidobacterium	983706 Bifidobacterium reuteri	983706 Bifidobacterium reuteri v2_1187	2145.5	91.2168	2	0	0	1	0	0	1	0	0	0	0	1	0	0	0	0	0	0	0	0	0	0	0	0	0	0	0	0	0	0	0	0	0	0	0	0	0	1	0
specI_v2_Cluster1188	2 Bacteria	1239 Firmicutes	186801 Clostridia	186802 Clostridiales	31979 Clostridiaceae	1485 Clostridium	1485 Clostridium sp. [C botulinum/haemolyticum/novyi]	1485 Clostridium sp. [C] v2_1188	2338	91.7061	6	0	0	1	0	1	0	0	0	0	1	0	0	0	1	1	0	0	0	0	0	0	0	0	0	1	1	0	0	0	0	0	0	0	1	0	0	0	0
specI_v2_Cluster1189	2 Bacteria	1239 Firmicutes	186801 Clostridia	186802 Clostridiales	31979 Clostridiaceae	1485 Clostridium	1491 Clostridium botulinum	1491 Clostridium botulinum v2_1189	2752.38	173.851	8	0	0	1	0	0	0	1	1	0	1	0	0	0	1	1	0	0	0	0	0	0	0	0	0	0	0	0	0	1	1	0	0	0	0	0	0	0	1
specI_v2_Cluster1190	2 Bacteria	1224 Proteobacteria	1236 Gammaproteobacteria	91347 Enterobacteriales	543 Enterobacteriaceae	1745211 Chania	1639108 Chania multitudinisentens	1639108 Chania multitudinisentens v2_1190	4764.5	225.567	2	NA	NA	NA	NA	NA	NA	NA	NA	NA	NA	NA	NA	NA	NA	NA	NA	NA	NA	NA	NA	NA	NA	NA	NA	NA	NA	NA	NA	NA	NA	NA	NA	NA	NA	NA	NA	NA	NA
specI_v2_Cluster1191	2 Bacteria	1239 Firmicutes	186801 Clostridia	186802 Clostridiales	31979 Clostridiaceae	1485 Clostridium	1485 Clostridium sp. [C botulinum/novyi]	1485 Clostridium sp. [C] v2_1191	2194.71	164.766	7	0	0	1	0	0	1	1	1	0	0	0	0	0	1	1	0	0	0	0	0	0	0	0	0	0	1	0	0	0	1	0	0	0	0	0	0	0	1
specI_v2_Cluster1192	2 Bacteria	1239 Firmicutes	186801 Clostridia	186802 Clostridiales	31979 Clostridiaceae	1485 Clostridium	1485 Clostridium sp. [C botulinum/novyi]	1485 Clostridium sp. [C] v2_1192	2526	153.366	3	0	0	1	0	1	0	1	0	0	0	0	0	0	1	1	1	0	0	1	0	0	0	0	1	0	1	0	0	0	1	0	0	0	0	0	0	0	0
specI_v2_Cluster1193	2 Bacteria	201174 Actinobacteria	1760 Actinobacteria	85007 Corynebacteriales	85025 Nocardiaceae	1827 Rhodococcus	1828 Rhodococcus fascians	1828 Rhodococcus fascians v2_1193	5512.25	103.587	4	0	0	1	0	0	1	1	1	1	1	0	0	1	1	1	1	1	0	0	0	1	1	1	1	1	0	0	1	0	1	0	0	0	0	0	0	0	0
specI_v2_Cluster1194	2 Bacteria	1239 Firmicutes	91061 Bacilli	1385 Bacillales	186821 Sporolactobacillaceae	2077 Sporolactobacillus	269673 Sporolactobacillus terrae	269673 Sporolactobacillus terrae v2_1194	3080.5	78.4889	2	1	0	0	0	0	1	0	0	0	1	0	0	1	0	0	0	0	0	0	0	0	0	0	0	0	0	0	0	0	0	0	0	0	0	0	0	0	1
specI_v2_Cluster1195	2 Bacteria	201174 Actinobacteria	1760 Actinobacteria	85011 Streptomycetales	2062 Streptomycetaceae	NA Streptomycetaceae gen. [C Streptomyces/Kitasatospora]	NA Streptomycetaceae gen. [C Streptomyces purpeofuscus/Kitasatospora sp.]	NA Streptomycetaceae gen. [C] v2_1195	8167.33	689.993	3	1	1	0	0	0	1	1	1	0	0	0	0	0	0	0	0	0	0	0	1	0	0	0	0	0	0	0	0	0	1	1	0	0	0	0	1	0	0
specI_v2_Cluster1196	2 Bacteria	201174 Actinobacteria	1760 Actinobacteria	2037 Actinomycetales	2049 Actinomycetaceae	1069494 Trueperella	1661 Trueperella pyogenes	1661 Trueperella pyogenes v2_1196	1981	77.7817	2	0	0	1	0	1	1	1	0	1	1	0	0	0	0	0	0	0	0	0	0	0	0	0	0	0	0	0	0	0	0	0	0	0	0	0	0	1	0
specI_v2_Cluster1197	2 Bacteria	1224 Proteobacteria	28211 Alphaproteobacteria	356 Rhizobiales	119045 Methylobacteriaceae	407 Methylobacterium	334852 Methylobacterium oryzae [C]	334852 Methylobacterium oryzae [C] v2_1197	6208.5	190.212	2	0	0	1	0	0	1	1	1	0	1	0	0	1	0	0	1	1	0	0	0	0	1	0	1	1	0	0	1	0	1	0	0	0	1	0	0	0	0
specI_v2_Cluster1198	2 Bacteria	1239 Firmicutes	91061 Bacilli	186826 Lactobacillales	186828 Carnobacteriaceae	2747 Carnobacterium	545534 Carnobacterium jeotgali [C]	545534 Carnobacterium jeotgali [C] v2_1198	2406.33	71.5984	3	0	0	0	1	0	1	1	0	1	1	1	1	1	1	1	1	0	0	0	0	0	1	0	0	0	0	0	0	0	1	0	1	0	1	0	0	0	1
specI_v2_Cluster1199	2 Bacteria	201174 Actinobacteria	1760 Actinobacteria	85006 Micrococcales	85023 Microbacteriaceae	33882 Microbacterium	1452536 Microbacterium sp. Cr-K20	1452536 Microbacterium sp. Cr-K20 v2_1199	3713	19.799	2	0	0	0	0	0	0	1	1	1	1	0	0	0	1	1	1	0	0	0	0	0	0	0	1	1	1	1	0	0	0	1	0	0	0	1	1	0	0
specI_v2_Cluster1200	2 Bacteria	976 Bacteroidetes	117743 Flavobacteriia	200644 Flavobacteriales	49546 Flavobacteriaceae	237 Flavobacterium	96345 Flavobacterium psychrophilum	96345 Flavobacterium psychrophilum v2_1200	2483.2	140.038	5	0	1	1	0	1	0	0	0	0	0	0	0	0	1	1	1	1	0	0	1	1	1	1	0	0	1	0	1	1	0	0	0	0	0	0	0	0	0
specI_v2_Cluster1201	2 Bacteria	1224 Proteobacteria	1236 Gammaproteobacteria	NA Gammaproteobacteria order incertae sedis	NA Gammaproteobacteria fam. incertae sedis	1541743 candidatus Ruthia	386487 candidatus Ruthia magnifica	386487 candidatus Ruthia magnifica v2_1201	1077	84.8528	2	0	0	1	0	0	0	0	0	0	0	0	0	0	0	0	1	1	1	1	1	0	0	1	1	0	0	1	0	0	0	0	0	0	0	0	0	0	0
specI_v2_Cluster1202	2 Bacteria	1224 Proteobacteria	1236 Gammaproteobacteria	91347 Enterobacteriales	543 Enterobacteriaceae	568 Hafnia	569 Hafnia alvei	569 Hafnia alvei v2_1202	4320	197.99	2	0	0	0	0	0	0	0	0	1	0	0	1	0	1	0	0	0	1	0	0	1	1	0	0	0	0	1	1	0	1	0	1	0	1	0	0	0	1
specI_v2_Cluster1203	2 Bacteria	1224 Proteobacteria	1236 Gammaproteobacteria	135624 Aeromonadales	84642 Aeromonadaceae	642 Aeromonas	648 Aeromonas caviae [C]	648 Aeromonas caviae [C] v2_1203	3925.75	157.525	4	1	0	1	0	0	1	1	0	0	1	0	0	0	1	1	1	0	1	1	0	1	1	1	0	1	0	1	1	0	1	0	0	0	0	0	0	0	0
specI_v2_Cluster1204	2 Bacteria	1239 Firmicutes	91061 Bacilli	1385 Bacillales	186820 Listeriaceae	1637 Listeria	1638 Listeria ivanovii	1638 Listeria ivanovii v2_1204	2838.67	63.2561	3	0	0	1	0	1	0	0	0	0	0	1	0	0	1	1	0	0	0	0	0	0	0	0	0	0	0	0	0	0	0	0	0	0	0	0	0	0	1
specI_v2_Cluster1205	2 Bacteria	1239 Firmicutes	91061 Bacilli	1385 Bacillales	186820 Listeriaceae	1637 Listeria	1638 Listeria ivanovii	1638 Listeria ivanovii v2_1205	2972.33	173.131	3	0	0	0	1	1	0	0	0	0	0	1	0	0	1	1	0	0	0	0	0	0	0	0	0	0	0	0	0	0	0	0	0	0	0	0	0	0	1
specI_v2_Cluster1206	2 Bacteria	1239 Firmicutes	91061 Bacilli	1385 Bacillales	186817 Bacillaceae	1386 Bacillus	1386 Bacillus sp. [C cibi/indicus]	1386 Bacillus sp. [C] v2_1206	3881.5	23.3345	2	0	1	0	1	0	1	1	1	1	1	0	0	1	0	0	0	0	0	0	0	0	0	0	0	0	0	1	0	1	0	0	0	1	1	1	0	0	0
specI_v2_Cluster1207	2 Bacteria	1239 Firmicutes	186801 Clostridia	186802 Clostridiales	186803 Lachnospiraceae	1506553 Lachnoclostridium	66219 Lachnoclostridium phytofermentans	66219 Lachnoclostridium phytofermentans v2_1207	4071	35.6791	3	0	0	0	0	0	0	0	0	0	0	0	0	0	0	0	1	0	0	0	0	0	1	0	0	0	0	0	1	1	0	0	0	0	0	0	0	1	1
specI_v2_Cluster1208	2 Bacteria	1239 Firmicutes	1737404 Tissierellia	1737405 Tissierellales	1570339 Peptoniphilaceae	150022 Finegoldia	1260 Finegoldia magna	1260 Finegoldia magna v2_1208	1846.4	129.365	5	0	0	1	0	0	1	0	0	0	1	0	0	0	1	1	0	0	0	0	0	0	0	0	0	0	0	0	0	0	0	0	0	0	0	0	0	1	1
specI_v2_Cluster1209	2 Bacteria	201174 Actinobacteria	1760 Actinobacteria	85011 Streptomycetales	2062 Streptomycetaceae	1883 Streptomyces	1961 Streptomyces virginiae [C]	1961 Streptomyces virginiae [C] v2_1209	7185.29	391.401	7	1	0	0	0	0	1	1	1	0	0	0	0	1	0	0	0	0	0	0	0	0	0	0	0	0	0	0	0	1	1	0	0	0	0	0	0	0	1
specI_v2_Cluster1210	2 Bacteria	204428 Chlamydiae	204429 Chlamydiia	51291 Chlamydiales	809 Chlamydiaceae	810 Chlamydia	83560 Chlamydia muridarum	83560 Chlamydia muridarum v2_1210	968.727	50.4937	11	0	0	1	0	1	1	1	0	1	0	1	0	0	1	1	1	1	0	0	0	1	1	0	0	0	1	0	1	1	0	0	0	0	0	0	0	0	0
specI_v2_Cluster1211	2 Bacteria	1239 Firmicutes	91061 Bacilli	1385 Bacillales	NA Bacillales fam .incertae sedis	767528 Geomicrobium	767528 Geomicrobium sp. [C JCM 19037/JCM 19039]	767528 Geomicrobium sp. [C] v2_1211	4483.5	91.2168	2	0	0	0	0	0	0	0	1	0	1	0	0	0	0	0	0	0	0	0	0	0	0	0	0	0	0	0	0	0	0	0	0	0	0	0	0	1	1
specI_v2_Cluster1212	2 Bacteria	1239 Firmicutes	91061 Bacilli	1385 Bacillales	NA Bacillales fam .incertae sedis	767528 Geomicrobium	767528 Geomicrobium sp. [C JCM 19038/JCM 19055]	767528 Geomicrobium sp. [C] v2_1212	4425.5	409.415	2	0	0	0	0	0	0	0	1	0	1	0	0	0	0	0	0	0	0	0	0	0	0	0	0	0	0	0	0	0	0	0	0	0	0	0	0	1	1
specI_v2_Cluster1213	2 Bacteria	1239 Firmicutes	91061 Bacilli	1385 Bacillales	186817 Bacillaceae	1386 Bacillus	1386 Bacillus sp. [C JCM 19045/JCM 19046]	1386 Bacillus sp. [C] v2_1213	4785.5	51.6188	2	0	0	0	0	0	1	1	1	0	1	1	0	1	0	0	0	0	0	0	0	0	0	0	0	0	0	0	0	0	0	0	0	0	1	0	0	0	1
specI_v2_Cluster1214	2 Bacteria	201174 Actinobacteria	1760 Actinobacteria	85011 Streptomycetales	2062 Streptomycetaceae	1883 Streptomyces	1463879 Streptomyces sp. NRRL F-6677	1463879 Streptomyces sp. NRRL F-6677 v2_1214	6972.67	7.50555	3	0	0	0	0	0	1	1	1	1	0	1	0	1	0	0	0	0	0	0	0	0	0	0	0	0	0	0	0	0	1	0	0	0	0	0	0	0	0
specI_v2_Cluster1215	2 Bacteria	201174 Actinobacteria	1760 Actinobacteria	85011 Streptomycetales	2062 Streptomycetaceae	1883 Streptomyces	1894 Streptomyces aureofaciens [C]	1894 Streptomyces aureofaciens [C] v2_1215	7261.67	825.466	3	1	0	0	0	0	1	1	1	0	0	0	0	0	0	0	0	0	0	0	0	0	0	0	0	0	0	0	0	0	1	0	0	0	0	0	0	0	0
specI_v2_Cluster1216	2 Bacteria	201174 Actinobacteria	1760 Actinobacteria	85011 Streptomycetales	2062 Streptomycetaceae	1883 Streptomyces	1883 Streptomyces sp. [C NRRL F-2305/NRRL S-37]	1883 Streptomyces sp. [C] v2_1216	7322	236.174	2	1	0	0	0	0	1	1	1	0	0	1	0	1	0	0	0	0	0	0	0	0	1	0	0	0	0	0	1	0	1	0	0	0	0	0	0	0	0
specI_v2_Cluster1217	2 Bacteria	201174 Actinobacteria	1760 Actinobacteria	85011 Streptomycetales	2062 Streptomycetaceae	1883 Streptomyces	68223 Streptomyces katrae [C]	68223 Streptomyces katrae [C] v2_1217	7205.33	854.688	3	1	0	0	0	0	1	1	1	0	0	0	0	1	0	0	0	0	0	0	0	0	0	0	0	0	0	0	0	1	1	0	0	0	0	0	0	0	1
specI_v2_Cluster1218	2 Bacteria	201174 Actinobacteria	1760 Actinobacteria	85011 Streptomycetales	2062 Streptomycetaceae	1883 Streptomyces	73044 Streptomyces seoulensis [C]	73044 Streptomyces seoulensis [C] v2_1218	5628	118.794	2	1	0	0	0	0	1	1	1	0	1	1	0	1	0	0	0	0	0	0	0	0	0	0	0	0	0	0	1	0	1	0	0	0	0	0	0	0	0
specI_v2_Cluster1219	2 Bacteria	201174 Actinobacteria	1760 Actinobacteria	85011 Streptomycetales	2062 Streptomycetaceae	1883 Streptomyces	67332 Streptomyces mutabilis [C]	67332 Streptomyces mutabilis [C] v2_1219	7199.33	1077.33	3	1	0	0	0	0	1	1	1	0	0	1	0	1	0	0	0	0	0	0	0	0	1	0	0	0	0	0	1	0	1	0	0	0	0	0	0	0	0
specI_v2_Cluster1220	2 Bacteria	201174 Actinobacteria	1760 Actinobacteria	85011 Streptomycetales	2062 Streptomycetaceae	1883 Streptomyces	1883 Streptomyces sp. [C NRRL F-5053/NRRL S-1868]	1883 Streptomyces sp. [C] v2_1220	7102	32.5269	2	0	0	0	0	0	1	1	1	0	0	0	0	0	1	1	1	0	0	0	0	0	1	0	1	0	0	1	0	1	1	0	0	0	0	0	0	0	0
specI_v2_Cluster1221	2 Bacteria	201174 Actinobacteria	1760 Actinobacteria	NA Actinobacteria order [C Streptomycetales/Streptosporangiales]	NA Actinobacteria fam. [C Streptomycetaceae/Streptosporangiaceae]	NA Actinobacteria gen. [C Streptomyces/Microtetraspora]	NA Actinobacteria sp. [C Streptomyces sp. NRRL F-5727/Microtetraspora glauca]	NA Actinobacteria sp. [C] v2_1221	7041.5	228.395	2	1	0	0	0	0	1	1	1	0	0	0	0	1	0	0	0	0	0	0	0	0	0	0	0	0	0	0	1	0	1	0	0	0	0	0	0	0	0
specI_v2_Cluster1222	2 Bacteria	201174 Actinobacteria	1760 Actinobacteria	85011 Streptomycetales	2062 Streptomycetaceae	1883 Streptomyces	1911 Streptomyces griseus [C]	1911 Streptomyces griseus [C] v2_1222	7241	914.996	2	0	0	0	0	0	1	1	1	0	0	0	0	1	0	0	0	0	0	0	0	0	0	0	0	0	0	0	1	0	1	0	0	0	0	0	0	0	0
specI_v2_Cluster1223	2 Bacteria	201174 Actinobacteria	1760 Actinobacteria	85011 Streptomycetales	2062 Streptomycetaceae	1883 Streptomyces	1883 Streptomyces sp. [C NRRL F-5630/SA3_actG/SPB074/SPB78/Tu6071]	1883 Streptomyces sp. [C] v2_1223	6191.8	350.618	5	0	0	0	0	0	1	1	1	0	0	0	0	0	0	0	0	0	0	0	0	0	0	0	0	0	0	0	0	0	0	0	0	0	0	0	0	0	0
specI_v2_Cluster1224	2 Bacteria	201174 Actinobacteria	1760 Actinobacteria	85011 Streptomycetales	2062 Streptomycetaceae	1883 Streptomyces	1883 Streptomyces sp. [C NRRL S-337/NRRL S-1448]	1883 Streptomyces sp. [C] v2_1224	7771	165.463	2	1	0	0	0	0	1	1	1	0	0	0	0	0	0	0	0	0	0	0	0	0	0	0	0	0	0	0	0	0	1	0	0	0	0	0	0	0	1
specI_v2_Cluster1225	2 Bacteria	201174 Actinobacteria	1760 Actinobacteria	85011 Streptomycetales	2062 Streptomycetaceae	1883 Streptomyces	1883 Streptomyces sp. [C NRRL B-24720/NRRL S-1824]	1883 Streptomyces sp. [C] v2_1225	8091	336.583	2	1	0	1	0	0	1	1	1	0	0	0	0	1	0	0	0	0	0	0	0	0	0	0	0	0	0	0	1	0	1	0	0	0	0	0	0	0	0
specI_v2_Cluster1226	2 Bacteria	201174 Actinobacteria	1760 Actinobacteria	85011 Streptomycetales	2062 Streptomycetaceae	1883 Streptomyces	1883 Streptomyces sp. [C NRRL S-237/NRRL S-241/NRRL S-515]	1883 Streptomyces sp. [C] v2_1226	7814.5	104.056	4	1	0	0	0	0	1	1	1	0	0	0	0	1	0	0	0	0	0	0	0	0	0	0	0	0	0	0	0	1	1	0	0	0	0	0	0	0	1
specI_v2_Cluster1227	2 Bacteria	201174 Actinobacteria	1760 Actinobacteria	85011 Streptomycetales	2062 Streptomycetaceae	1883 Streptomyces	68260 Streptomyces pyridomyceticus [C]	68260 Streptomyces pyridomyceticus [C] v2_1227	6567.67	1164.6	3	1	0	0	0	0	1	1	1	0	0	0	0	0	0	0	0	0	0	0	1	0	0	0	0	0	0	0	0	0	1	1	0	0	0	0	1	0	0
specI_v2_Cluster1228	2 Bacteria	201174 Actinobacteria	1760 Actinobacteria	85011 Streptomycetales	2062 Streptomycetaceae	1883 Streptomyces	1883 Streptomyces sp. [C NRRL S-455/NRRL S-474/NRRL S-481]	1883 Streptomyces sp. [C] v2_1228	7517.33	599.12	3	1	0	0	0	0	1	1	1	0	0	1	0	1	0	0	0	0	0	0	0	0	1	0	0	0	0	0	1	0	1	0	0	0	0	0	0	0	0
specI_v2_Cluster1229	2 Bacteria	201174 Actinobacteria	1760 Actinobacteria	85011 Streptomycetales	2062 Streptomycetaceae	1883 Streptomyces	284031 Streptomyces flavovariabilis [C]	284031 Streptomyces flavovariabilis [C] v2_1229	7652.5	241.123	2	1	0	0	0	0	1	1	1	0	1	0	0	1	0	0	0	0	0	0	0	0	0	0	0	0	0	0	0	0	1	0	0	0	0	0	0	0	0
specI_v2_Cluster1230	2 Bacteria	201174 Actinobacteria	1760 Actinobacteria	85008 Micromonosporales	28056 Micromonosporaceae	1873 Micromonospora	1873 Micromonospora sp. [C chokoriensis/parva]	1873 Micromonospora sp. [C] v2_1230	6259	96.1665	2	0	0	0	0	0	1	1	1	0	1	0	0	1	1	0	0	0	0	0	0	0	1	0	0	0	0	0	1	1	1	0	0	0	0	0	0	0	0
specI_v2_Cluster1231	2 Bacteria	1224 Proteobacteria	28211 Alphaproteobacteria	204441 Rhodospirillales	433 Acetobacteraceae	522 Acidiphilium	522 Acidiphilium sp. [C cryptum/multivorum]	522 Acidiphilium sp. [C] v2_1231	3463.67	329.764	3	1	1	0	0	0	0	0	1	0	0	0	0	0	1	1	1	1	0	1	1	1	1	1	1	0	1	1	1	1	1	1	0	0	0	0	1	0	0
specI_v2_Cluster1232	2 Bacteria	1224 Proteobacteria	28216 Betaproteobacteria	80840 Burkholderiales	80864 Comamonadaceae	80865 Delftia	80865 Delftia sp. [C acidovorans/tsuruhatensis]	80865 Delftia sp. [C] v2_1232	5678.12	903.055	8	0	0	1	0	0	1	1	1	0	1	0	0	1	1	1	1	0	0	0	1	1	1	0	0	0	0	1	1	1	1	1	0	0	1	1	1	0	1
specI_v2_Cluster1233	2 Bacteria	1239 Firmicutes	186801 Clostridia	186802 Clostridiales	186807 Peptococcaceae	36853 Desulfitobacterium	36854 Desulfitobacterium dehalogenans [C]	36854 Desulfitobacterium dehalogenans [C] v2_1233	4024.5	112.43	2	1	0	0	0	0	0	0	0	0	0	0	0	0	0	0	1	0	0	0	0	0	0	0	0	0	0	1	0	0	0	1	0	0	0	1	0	0	0
specI_v2_Cluster1234	2 Bacteria	1239 Firmicutes	186801 Clostridia	186802 Clostridiales	186803 Lachnospiraceae	588605 Robinsoniella	180332 Robinsoniella peoriensis [C]	180332 Robinsoniella peoriensis [C] v2_1234	5974	97.5807	2	0	0	0	0	0	0	0	0	0	0	0	0	0	0	0	0	0	0	0	0	0	0	0	0	0	0	0	0	0	0	0	0	0	0	0	0	1	0
specI_v2_Cluster1235	2 Bacteria	1798711 Cyanobacteria/Melainabacteria group	1117 Cyanobacteria	1890424 Synechococcales	1213 Prochloraceae	1218 Prochlorococcus	1218 Prochlorococcus sp. [C scB241_526D20/scB241_527L15/scB241_528N20/scB241_529C4/scB241_529J11/scB241_529O19/scB243_495K23/scB243_495N16/scB243_496G15/scB243_498B22/scB243_498C16/scB243_498P3/scB243_498P15/scB245a_518O7/scB245a_520F22/scB245a_521B10/scB245a_521O20]	1218 Prochlorococcus sp. [C] v2_1235	1770.65	153.521	17	0	1	0	0	0	0	0	0	0	0	0	0	0	0	0	1	1	1	1	0	0	0	1	1	1	1	1	0	1	1	1	0	0	1	1	0	0	0
specI_v2_Cluster1236	2 Bacteria	1798711 Cyanobacteria/Melainabacteria group	1117 Cyanobacteria	1890424 Synechococcales	1213 Prochloraceae	1218 Prochlorococcus	1218 Prochlorococcus sp. [C scB241_528P18/scB241_529D18/scB241_529J15/scB243_495L20/scB243_496A2/scB243_497J18/scB243_498N4/scB245a_518A6/scB245a_518A17]	1218 Prochlorococcus sp. [C] v2_1236	1849.89	88.6093	9	0	1	0	0	0	0	0	0	0	0	0	0	0	0	0	1	1	1	1	0	0	0	1	1	1	1	1	0	1	1	1	0	0	1	1	0	0	0
specI_v2_Cluster1237	2 Bacteria	1798711 Cyanobacteria/Melainabacteria group	1117 Cyanobacteria	1890424 Synechococcales	1213 Prochloraceae	1218 Prochlorococcus	1218 Prochlorococcus sp. [C scB241_527L22/scB243_495D8/scB243_498A3/scB245a_519O21]	1218 Prochlorococcus sp. [C] v2_1237	1692	178.247	4	0	1	0	0	0	0	0	0	0	0	0	0	0	0	0	1	1	1	1	0	0	0	1	1	1	1	1	0	1	1	1	0	0	1	1	0	0	0
specI_v2_Cluster1238	2 Bacteria	1798711 Cyanobacteria/Melainabacteria group	1117 Cyanobacteria	1890424 Synechococcales	1213 Prochloraceae	1218 Prochlorococcus	1471509 Prochlorococcus sp. scB245a_519A13	1471509 Prochlorococcus sp. scB245a_519A13 v2_1238	1464	NA	1	NA	NA	NA	NA	NA	NA	NA	NA	NA	NA	NA	NA	NA	NA	NA	NA	NA	NA	NA	NA	NA	NA	NA	NA	NA	NA	NA	NA	NA	NA	NA	NA	NA	NA	NA	NA	NA	NA
specI_v2_Cluster1239	2 Bacteria	1798711 Cyanobacteria/Melainabacteria group	1117 Cyanobacteria	1890424 Synechococcales	1213 Prochloraceae	1218 Prochlorococcus	1471456 Prochlorococcus sp. scB241_528N17	1471456 Prochlorococcus sp. scB241_528N17 v2_1239	1857	NA	1	NA	NA	NA	NA	NA	NA	NA	NA	NA	NA	NA	NA	NA	NA	NA	NA	NA	NA	NA	NA	NA	NA	NA	NA	NA	NA	NA	NA	NA	NA	NA	NA	NA	NA	NA	NA	NA	NA
specI_v2_Cluster1240	2 Bacteria	1798711 Cyanobacteria/Melainabacteria group	1117 Cyanobacteria	1890424 Synechococcales	1213 Prochloraceae	1218 Prochlorococcus	1219 Prochlorococcus marinus	1219 Prochlorococcus marinus v2_1240	2012	NA	1	0	0	0	0	0	0	0	0	0	0	0	0	0	0	0	1	1	1	1	0	0	0	1	1	1	1	1	0	1	1	1	0	0	1	1	0	0	0
specI_v2_Cluster1241	2 Bacteria	1224 Proteobacteria	28211 Alphaproteobacteria	356 Rhizobiales	82115 Rhizobiaceae	379 Rhizobium	348824 Rhizobium favelukesii [C]	348824 Rhizobium favelukesii [C] v2_1241	5993.33	1557.62	3	0	0	0	0	0	1	1	1	0	1	0	0	1	1	1	1	0	0	0	0	0	1	0	0	0	0	0	1	1	0	1	0	0	0	0	1	0	0
specI_v2_Cluster1242	2 Bacteria	1224 Proteobacteria	1236 Gammaproteobacteria	135623 Vibrionales	641 Vibrionaceae	662 Vibrio	1481663 Vibrio metoecus [C]	1481663 Vibrio metoecus [C] v2_1242	3383.67	421.989	3	0	1	0	0	0	0	0	0	0	0	0	0	0	0	0	1	0	1	1	0	1	1	0	1	0	1	1	1	0	0	0	0	0	0	0	0	1	0
specI_v2_Cluster1243	2 Bacteria	1239 Firmicutes	91061 Bacilli	1385 Bacillales	539742 Bacillales Family XII. Incertae Sedis	33986 Exiguobacterium	1428684 Exiguobacterium alkaliphilum [C]	1428684 Exiguobacterium alkaliphilum [C] v2_1243	2959	70.7107	2	1	1	1	0	0	1	0	0	0	1	0	0	1	1	1	1	1	1	1	0	1	1	1	1	0	1	1	1	0	0	1	1	1	0	0	0	0	1
specI_v2_Cluster1244	2 Bacteria	201174 Actinobacteria	1760 Actinobacteria	85011 Streptomycetales	2062 Streptomycetaceae	1883 Streptomyces	1944 Streptomyces halstedii [C]	1944 Streptomyces halstedii [C] v2_1244	6331.5	180.784	4	1	1	0	0	0	1	1	1	0	0	0	0	1	0	0	0	0	0	0	0	0	0	0	0	0	0	0	1	0	1	0	0	0	0	0	0	0	0
specI_v2_Cluster1245	2 Bacteria	1224 Proteobacteria	1236 Gammaproteobacteria	72274 Pseudomonadales	135621 Pseudomonadaceae	286 Pseudomonas	286 Pseudomonas sp. [C Chol1/HMP271]	286 Pseudomonas sp. [C] v2_1245	4113.5	656.902	2	1	0	0	0	0	1	1	1	1	1	0	0	1	1	1	1	1	0	0	1	1	1	0	1	0	1	1	1	0	1	1	0	1	1	1	0	0	0
specI_v2_Cluster1246	2 Bacteria	1239 Firmicutes	186801 Clostridia	186802 Clostridiales	31979 Clostridiaceae	1485 Clostridium	1488 Clostridium acetobutylicum	1488 Clostridium acetobutylicum v2_1246	3740.75	167.562	4	1	0	0	0	0	0	0	1	0	1	0	0	0	0	0	0	0	0	0	0	0	0	0	0	0	0	0	0	0	0	0	0	0	0	0	0	0	1
specI_v2_Cluster1247	2 Bacteria	1224 Proteobacteria	1236 Gammaproteobacteria	72274 Pseudomonadales	135621 Pseudomonadaceae	286 Pseudomonas	286 Pseudomonas sp. [C H2/WCS358]	286 Pseudomonas sp. [C] v2_1247	5162.5	160.513	2	0	0	1	0	0	1	1	1	0	1	1	0	1	1	1	1	0	0	0	0	1	1	0	0	0	0	1	0	0	1	0	1	0	1	0	0	0	0
specI_v2_Cluster1248	2 Bacteria	1224 Proteobacteria	28211 Alphaproteobacteria	356 Rhizobiales	82115 Rhizobiaceae	379 Rhizobium	379 Rhizobium sp. [C MGL06/R1-200B4]	379 Rhizobium sp. [C] v2_1248	4553.67	75.7188	3	0	1	0	0	0	1	1	1	0	0	0	0	1	1	1	1	0	0	0	0	1	1	0	0	0	0	0	1	0	1	1	1	0	1	1	0	0	0
specI_v2_Cluster1249	2 Bacteria	1239 Firmicutes	186801 Clostridia	186802 Clostridiales	186803 Lachnospiraceae	830 Butyrivibrio	830 Butyrivibrio sp. [C AE2005/AE3003]	830 Butyrivibrio sp. [C] v2_1249	3282.5	119.501	2	0	0	0	0	0	1	1	1	1	0	0	1	0	0	0	0	1	0	0	0	0	0	0	1	0	0	0	0	0	0	0	0	0	0	0	1	1	0
specI_v2_Cluster1250	2 Bacteria	1239 Firmicutes	91061 Bacilli	1385 Bacillales	186820 Listeriaceae	1637 Listeria	1497681 Listeria newyorkensis	1497681 Listeria newyorkensis v2_1250	3336.5	82.7315	2	NA	NA	NA	NA	NA	NA	NA	NA	NA	NA	NA	NA	NA	NA	NA	NA	NA	NA	NA	NA	NA	NA	NA	NA	NA	NA	NA	NA	NA	NA	NA	NA	NA	NA	NA	NA	NA	NA
specI_v2_Cluster1251	2 Bacteria	1224 Proteobacteria	28221 Deltaproteobacteria	213462 Syntrophobacterales	213468 Syntrophaceae	182623 Smithella	182623 Smithella sp. [C D17/SCADC]	182623 Smithella sp. [C] v2_1251	2106.5	1040.15	2	0	1	0	0	0	0	1	1	0	0	0	0	0	1	1	1	0	0	1	0	0	1	1	0	0	0	0	0	1	1	1	0	0	0	1	0	0	0
specI_v2_Cluster1252	2 Bacteria	1798711 Cyanobacteria/Melainabacteria group	1117 Cyanobacteria	1890424 Synechococcales	1213 Prochloraceae	1218 Prochlorococcus	1499499 Prochlorococcus sp. MIT 0602	1499499 Prochlorococcus sp. MIT 0602 v2_1252	2027.5	20.5061	2	0	0	0	0	0	0	0	0	0	0	0	0	0	0	0	1	1	1	1	0	0	0	1	1	1	1	1	0	1	1	1	0	0	1	1	0	0	0
specI_v2_Cluster1253	2 Bacteria	1798711 Cyanobacteria/Melainabacteria group	1117 Cyanobacteria	1890424 Synechococcales	1213 Prochloraceae	1218 Prochlorococcus	1219 Prochlorococcus marinus	1219 Prochlorococcus marinus v2_1253	1992.67	32.2097	6	0	1	0	0	0	0	0	0	0	0	0	0	0	0	0	1	1	1	1	0	0	0	1	1	1	1	1	0	1	1	1	0	0	1	1	0	0	0
specI_v2_Cluster1254	2 Bacteria	1798711 Cyanobacteria/Melainabacteria group	1117 Cyanobacteria	1890424 Synechococcales	1213 Prochloraceae	1218 Prochlorococcus	1499502 Prochlorococcus sp. MIT 0701	1499502 Prochlorococcus sp. MIT 0701 v2_1254	3062.67	11.5036	3	0	0	0	0	0	0	0	0	0	0	0	0	0	0	0	1	1	1	1	0	1	0	1	1	1	1	1	0	0	1	0	0	0	0	0	0	0	0
specI_v2_Cluster1255	2 Bacteria	1798711 Cyanobacteria/Melainabacteria group	1117 Cyanobacteria	1890424 Synechococcales	1213 Prochloraceae	1218 Prochlorococcus	1219 Prochlorococcus marinus	1219 Prochlorococcus marinus v2_1255	3011	53.7401	2	0	1	0	0	0	0	0	0	0	0	0	0	0	0	0	1	1	1	1	0	1	0	1	1	1	1	1	0	0	1	0	0	0	0	0	0	0	0
specI_v2_Cluster1256	2 Bacteria	1224 Proteobacteria	28211 Alphaproteobacteria	356 Rhizobiales	82115 Rhizobiaceae	379 Rhizobium	379 Rhizobium sp. [C CF258/YR295]	379 Rhizobium sp. [C] v2_1256	5957	147.078	2	0	0	0	0	0	1	1	1	0	1	0	0	1	1	1	1	0	0	0	1	0	1	0	0	0	0	0	1	0	0	1	1	0	0	0	1	0	0
specI_v2_Cluster1257	2 Bacteria	1224 Proteobacteria	1236 Gammaproteobacteria	135614 Xanthomonadales	1775411 Rhodanobacteraceae	242605 Luteibacter	1500890 Luteibacter sp. 9143	1500890 Luteibacter sp. 9143 v2_1257	3892.5	53.033	2	0	0	0	0	0	1	1	1	1	1	0	0	1	1	0	0	0	0	0	0	0	1	0	0	0	0	0	1	1	1	1	0	0	0	0	1	0	0
specI_v2_Cluster1258	2 Bacteria	1224 Proteobacteria	1236 Gammaproteobacteria	91347 Enterobacteriales	543 Enterobacteriaceae	551 Erwinia	796334 Erwinia oleae [C]	796334 Erwinia oleae [C] v2_1258	3910.5	355.675	2	0	0	0	0	0	0	0	0	0	0	0	0	0	0	0	0	0	0	0	0	0	0	0	0	0	0	1	1	0	0	0	0	0	0	1	0	0	0
specI_v2_Cluster1259	2157 Archaea	651137 Thaumarchaeota	NA Thaumarchaeota class incertae sedis	NA Thaumarchaeota order incertae sedis	NA Thaumarchaeota fam. incertae sedis	905826 Marine Group I	1502293 Marine Group I thaumarchaeote SCGC AAA799-N04	1502293 Marine Group I thaumarchaeote SCGC AAA799-N04 v2_1259	1785	19.799	2	0	1	0	0	0	0	0	0	0	0	0	0	0	0	0	1	1	1	1	1	0	0	1	1	1	1	1	1	0	1	1	0	0	0	1	1	0	0
specI_v2_Cluster1260	2157 Archaea	651137 Thaumarchaeota	NA Thaumarchaeota class incertae sedis	NA Thaumarchaeota order incertae sedis	NA Thaumarchaeota fam. incertae sedis	905826 Marine Group I	1502289 Marine Group I thaumarchaeote SCGC AAA799-B03	1502289 Marine Group I thaumarchaeote SCGC AAA799-B03 v2_1260	1925	544.276	3	0	1	0	0	0	0	0	0	0	0	0	0	0	0	0	1	1	1	1	1	0	0	1	1	1	1	1	1	0	1	1	0	0	0	1	1	0	0
specI_v2_Cluster1261	2 Bacteria	1224 Proteobacteria	1236 Gammaproteobacteria	72274 Pseudomonadales	135621 Pseudomonadaceae	286 Pseudomonas	286 Pseudomonas sp. [C AAC/M1]	286 Pseudomonas sp. [C] v2_1261	6077.5	37.4767	2	1	1	0	0	0	1	1	1	0	1	0	0	0	1	1	0	0	0	0	0	0	1	0	0	0	0	1	1	0	1	0	0	0	0	0	0	0	0
specI_v2_Cluster1262	2 Bacteria	1224 Proteobacteria	1236 Gammaproteobacteria	135619 Oceanospirillales	28256 Halomonadaceae	2745 Halomonas	2745 Halomonas sp. [C KO116/HAL1]	2745 Halomonas sp. [C] v2_1262	4524.5	441.942	2	1	1	0	0	0	1	0	0	0	1	0	1	1	1	0	1	1	1	1	0	1	1	1	1	1	1	1	0	0	1	1	0	0	1	1	0	0	0
specI_v2_Cluster1263	2 Bacteria	976 Bacteroidetes	200643 Bacteroidia	171549 Bacteroidales	171551 Porphyromonadaceae	836 Porphyromonas	36875 Porphyromonas canoris [C]	36875 Porphyromonas canoris [C] v2_1263	1722	69.7758	4	0	0	1	0	0	1	0	0	0	1	0	0	0	0	0	0	0	0	0	0	0	0	0	0	0	0	0	0	0	0	0	0	0	0	0	0	1	1
specI_v2_Cluster1264	2 Bacteria	976 Bacteroidetes	200643 Bacteroidia	171549 Bacteroidales	171551 Porphyromonadaceae	836 Porphyromonas	836 Porphyromonas sp. [C COT-290 OH860/COT-290 OH3588]	836 Porphyromonas sp. [C] v2_1264	1650	24.0416	2	0	0	1	0	0	1	0	0	0	1	0	0	0	0	0	0	0	0	0	0	0	0	0	0	0	0	0	0	0	0	0	0	0	0	0	0	1	1
specI_v2_Cluster1265	2 Bacteria	1224 Proteobacteria	1236 Gammaproteobacteria	135623 Vibrionales	641 Vibrionaceae	662 Vibrio	62153 Vibrio shilonii [C]	62153 Vibrio shilonii [C] v2_1265	5347	125.865	2	0	1	1	0	1	1	1	0	1	0	1	0	0	0	0	1	1	1	1	0	0	0	1	1	1	1	0	0	1	0	0	0	0	0	0	0	0	0
specI_v2_Cluster1266	2 Bacteria	544448 Tenericutes	31969 Mollicutes	186329 Acholeplasmatales	2146 Acholeplasmataceae	33926 candidatus Phytoplasma	85620 candidatus Phytoplasma asteris [C Onion Yellows/Chrysanthemum coronarium]	85620 candidatus Phytoplasma asteris [C] v2_1266	859	97.5807	2	0	0	1	0	1	0	1	0	1	1	1	0	0	0	0	0	0	0	0	0	0	0	0	0	0	0	0	0	0	0	0	0	0	0	0	0	0	0
specI_v2_Cluster1267	2 Bacteria	1224 Proteobacteria	1236 Gammaproteobacteria	91347 Enterobacteriales	543 Enterobacteriaceae	613 Serratia	1524467 Serratia sp. Ag1	1524467 Serratia sp. Ag1 v2_1267	4621	24.0416	2	NA	NA	NA	NA	NA	NA	NA	NA	NA	NA	NA	NA	NA	NA	NA	NA	NA	NA	NA	NA	NA	NA	NA	NA	NA	NA	NA	NA	NA	NA	NA	NA	NA	NA	NA	NA	NA	NA
specI_v2_Cluster1268	2 Bacteria	1224 Proteobacteria	28211 Alphaproteobacteria	204455 Rhodobacterales	31989 Rhodobacteraceae	265 Paracoccus	1545044 Paracoccus sanguinis	1545044 Paracoccus sanguinis v2_1268	2898.33	121.245	3	0	0	0	0	0	0	0	0	0	0	0	0	0	1	1	0	1	0	0	0	0	0	0	0	0	0	1	0	0	0	0	0	0	0	1	0	0	0
specI_v2_Cluster1269	2 Bacteria	1239 Firmicutes	91061 Bacilli	1385 Bacillales	186822 Paenibacillaceae	44249 Paenibacillus	44249 Paenibacillus sp. [C FSL P4-0081/FSL R5-0912]	44249 Paenibacillus sp. [C] v2_1269	6250.5	395.273	2	0	0	0	1	0	1	0	0	0	1	0	0	0	0	0	1	1	0	0	0	0	1	0	0	0	0	0	1	0	0	0	0	1	0	0	0	0	0
specI_v2_Cluster1270	2 Bacteria	1239 Firmicutes	91061 Bacilli	1385 Bacillales	186822 Paenibacillaceae	44249 Paenibacillus	160799 Paenibacillus borealis	160799 Paenibacillus borealis v2_1270	6329	NA	1	0	0	0	0	0	0	1	1	0	1	0	1	0	0	0	1	0	0	0	0	0	1	0	0	0	0	0	1	0	0	0	0	1	0	0	0	0	0
specI_v2_Cluster1271	2 Bacteria	1239 Firmicutes	91061 Bacilli	1385 Bacillales	186822 Paenibacillaceae	44249 Paenibacillus	1536770 Paenibacillus sp. FSL R5-0345	1536770 Paenibacillus sp. FSL R5-0345 v2_1271	5552	NA	1	0	0	0	1	0	1	1	1	0	1	1	1	0	0	0	1	0	0	0	0	0	1	0	0	0	0	0	1	0	1	0	0	1	0	0	0	0	0
specI_v2_Cluster1272	2 Bacteria	1239 Firmicutes	91061 Bacilli	1385 Bacillales	186822 Paenibacillaceae	44249 Paenibacillus	1536775 Paenibacillus sp. FSL H7-0737	1536775 Paenibacillus sp. FSL H7-0737 v2_1272	5504	NA	1	0	0	0	1	0	1	1	1	0	1	1	1	0	0	0	1	0	0	0	0	0	1	0	0	0	0	0	1	0	1	0	0	1	0	0	0	0	0
specI_v2_Cluster1273	2 Bacteria	1224 Proteobacteria	1236 Gammaproteobacteria	135622 Alteromonadales	72275 Alteromonadaceae	226 Alteromonas	1537994 Alteromonas sp. LOR	1537994 Alteromonas sp. LOR v2_1273	3765	1.41421	2	0	0	1	0	0	0	0	0	0	0	0	0	0	0	0	1	1	1	1	1	0	0	1	1	1	1	1	0	1	1	1	0	0	1	1	0	0	0
specI_v2_Cluster1274	2 Bacteria	1224 Proteobacteria	29547 Epsilonproteobacteria	213849 Campylobacterales	72293 Helicobacteraceae	209 Helicobacter	32025 Helicobacter hepaticus [C]	32025 Helicobacter hepaticus [C] v2_1274	1914.5	0.707107	2	0	0	1	0	1	0	0	0	0	1	0	1	0	0	0	0	0	0	0	0	0	0	0	0	0	0	0	0	0	0	1	0	0	0	1	1	1	0
specI_v2_Cluster1275	2 Bacteria	1224 Proteobacteria	29547 Epsilonproteobacteria	213849 Campylobacterales	72293 Helicobacteraceae	209 Helicobacter	76936 Helicobacter typhlonius [C]	76936 Helicobacter typhlonius [C] v2_1275	1717.5	50.2046	2	0	0	1	0	0	0	0	0	0	0	0	0	0	0	0	0	0	0	0	0	0	0	0	0	0	0	0	0	0	0	1	0	0	0	1	0	1	0
specI_v2_Cluster1276	2 Bacteria	1239 Firmicutes	91061 Bacilli	1385 Bacillales	186817 Bacillaceae	45667 Halobacillus	240302 Halobacillus dabanensis	240302 Halobacillus dabanensis v2_1276	4226	29.1033	3	0	0	0	0	0	1	1	1	0	1	0	0	0	1	1	1	0	1	1	0	0	1	1	1	0	1	0	0	1	0	0	0	0	1	0	0	0	1
specI_v2_Cluster1277	2 Bacteria	204428 Chlamydiae	204429 Chlamydiia	51291 Chlamydiales	92713 Parachlamydiaceae	83551 Parachlamydia	83552 Parachlamydia acanthamoebae	83552 Parachlamydia acanthamoebae v2_1277	2842.5	2.12132	2	NA	NA	NA	NA	NA	NA	NA	NA	NA	NA	NA	NA	NA	NA	NA	NA	NA	NA	NA	NA	NA	NA	NA	NA	NA	NA	NA	NA	NA	NA	NA	NA	NA	NA	NA	NA	NA	NA
specI_v2_Cluster1278	2 Bacteria	1239 Firmicutes	91061 Bacilli	186826 Lactobacillales	33958 Lactobacillaceae	1578 Lactobacillus	1605 Lactobacillus animalis	1605 Lactobacillus animalis v2_1278	1838.5	7.77817	2	0	0	0	0	0	0	0	0	0	1	0	1	0	0	0	0	0	0	0	0	0	0	0	0	0	0	0	0	0	0	0	0	0	0	0	0	1	0
specI_v2_Cluster1279	2 Bacteria	1224 Proteobacteria	1807140 Acidithiobacillia	225057 Acidithiobacillales	225058 Acidithiobacillaceae	119977 Acidithiobacillus	160808 Acidithiobacillus ferrivorans	160808 Acidithiobacillus ferrivorans v2_1279	3558	582.656	2	0	0	0	0	0	0	0	0	0	0	0	0	0	1	1	1	1	0	0	0	0	1	0	1	0	0	1	0	0	1	1	1	0	0	1	0	0	0
specI_v2_Cluster1280	2 Bacteria	201174 Actinobacteria	1760 Actinobacteria	85007 Corynebacteriales	1762 Mycobacteriaceae	1763 Mycobacterium	1763 Mycobacterium sp. [C JLS/MCS]	1763 Mycobacterium sp. [C] v2_1280	5585	184.448	3	1	0	0	0	0	1	1	1	1	1	0	0	0	1	1	0	0	0	0	0	1	1	0	0	0	0	0	1	0	1	0	0	0	0	0	0	0	0
specI_v2_Cluster1281	2 Bacteria	1798711 Cyanobacteria/Melainabacteria group	1117 Cyanobacteria	1890424 Synechococcales	1213 Prochloraceae	1218 Prochlorococcus	1219 Prochlorococcus marinus	1219 Prochlorococcus marinus v2_1281	2002.33	17.5024	3	0	0	0	0	0	0	0	0	0	0	0	0	0	0	0	1	1	1	1	0	0	0	1	1	1	1	1	0	1	1	1	0	0	1	1	0	0	0
specI_v2_Cluster1282	2 Bacteria	1798711 Cyanobacteria/Melainabacteria group	1117 Cyanobacteria	1890424 Synechococcales	1213 Prochloraceae	1218 Prochlorococcus	1219 Prochlorococcus marinus	1219 Prochlorococcus marinus v2_1282	2007	1.41421	2	0	1	0	0	0	0	0	0	0	0	0	0	0	0	0	1	1	1	1	0	0	0	1	1	1	1	1	0	1	1	1	0	0	1	1	0	0	0
specI_v2_Cluster1283	2 Bacteria	1798711 Cyanobacteria/Melainabacteria group	1117 Cyanobacteria	1890424 Synechococcales	1213 Prochloraceae	1218 Prochlorococcus	1219 Prochlorococcus marinus	1219 Prochlorococcus marinus v2_1283	1982.33	10.2144	3	0	0	0	0	0	0	0	0	0	0	0	0	0	0	0	1	1	1	1	0	0	0	1	1	1	1	1	0	1	1	1	0	0	1	1	0	0	0
specI_v2_Cluster1284	2 Bacteria	1798711 Cyanobacteria/Melainabacteria group	1117 Cyanobacteria	1890424 Synechococcales	1213 Prochloraceae	1218 Prochlorococcus	1219 Prochlorococcus marinus	1219 Prochlorococcus marinus v2_1284	2237.33	32.0208	3	0	1	0	0	0	0	0	0	0	0	0	0	0	0	0	1	1	1	1	0	0	0	1	1	1	1	1	0	1	1	1	0	0	1	1	0	0	0
specI_v2_Cluster1285	2 Bacteria	201174 Actinobacteria	1760 Actinobacteria	85004 Bifidobacteriales	31953 Bifidobacteriaceae	1678 Bifidobacterium	1683 Bifidobacterium angulatum	1683 Bifidobacterium angulatum v2_1285	1633.33	155.995	3	0	0	1	0	0	0	0	0	0	0	0	1	0	0	0	0	0	0	0	0	0	0	0	0	0	0	0	0	0	0	0	0	0	0	0	0	1	0
specI_v2_Cluster1286	2 Bacteria	1224 Proteobacteria	28211 Alphaproteobacteria	356 Rhizobiales	82115 Rhizobiaceae	357 Agrobacterium	1176649 Agrobacterium fabrum [C]	1176649 Agrobacterium fabrum [C] v2_1286	5149.67	447.626	3	0	0	1	0	0	1	1	1	0	1	1	0	1	1	1	1	0	0	0	0	0	1	0	0	0	1	0	1	0	1	1	1	1	1	1	0	0	0
specI_v2_Cluster1287	2 Bacteria	1798711 Cyanobacteria/Melainabacteria group	1117 Cyanobacteria	1161 Nostocales	1892261 Chlorogloeopsidaceae	1123 Chlorogloeopsis	1124 Chlorogloeopsis fritschii	1124 Chlorogloeopsis fritschii v2_1287	6797	84.8528	2	1	1	0	0	0	1	1	1	0	0	0	0	0	0	0	1	0	0	0	0	1	1	0	0	0	0	1	0	1	0	0	0	0	0	1	0	0	0
specI_v2_Cluster1288	2 Bacteria	201174 Actinobacteria	1760 Actinobacteria	85010 Pseudonocardiales	2070 Pseudonocardiaceae	1851 Saccharomonospora	1852 Saccharomonospora viridis	1852 Saccharomonospora viridis v2_1288	4025	199.404	2	0	0	0	0	1	1	1	1	1	1	1	1	1	1	1	0	0	0	0	0	0	0	0	0	0	0	0	0	0	0	0	0	0	0	0	0	0	0
specI_v2_Cluster1289	2 Bacteria	1798711 Cyanobacteria/Melainabacteria group	1117 Cyanobacteria	1890424 Synechococcales	1213 Prochloraceae	1218 Prochlorococcus	1219 Prochlorococcus marinus	1219 Prochlorococcus marinus v2_1289	1996.5	30.4056	2	0	1	0	0	0	0	0	0	0	0	0	0	0	0	0	1	1	1	1	0	0	0	1	1	1	1	1	0	1	1	1	0	0	1	1	0	0	0
specI_v2_Cluster1290	2 Bacteria	1224 Proteobacteria	28211 Alphaproteobacteria	204458 Caulobacterales	76892 Caulobacteraceae	75 Caulobacter	155892 Caulobacter vibrioides	155892 Caulobacter vibrioides v2_1290	3868	104.652	2	0	1	0	0	0	1	1	1	0	1	0	0	1	1	1	1	0	0	0	0	1	1	0	0	0	0	0	1	1	1	1	0	0	0	0	1	0	0
specI_v2_Cluster1291	2 Bacteria	201174 Actinobacteria	1760 Actinobacteria	85007 Corynebacteriales	1653 Corynebacteriaceae	1716 Corynebacterium	152794 Corynebacterium efficiens	152794 Corynebacterium efficiens v2_1291	3049	50.9117	2	1	0	1	0	0	1	1	0	1	1	1	1	1	1	1	0	0	0	0	0	0	0	0	0	0	0	0	0	0	0	0	0	0	0	0	0	0	1
specI_v2_Cluster1292	2 Bacteria	1224 Proteobacteria	1236 Gammaproteobacteria	135625 Pasteurellales	712 Pasteurellaceae	214906 Histophilus	731 Histophilus somni	731 Histophilus somni v2_1292	1950.5	132.229	2	0	0	1	0	1	0	1	0	1	0	0	1	0	0	0	0	0	0	0	0	0	0	0	0	0	0	0	0	0	0	0	0	0	0	0	0	1	1
specI_v2_Cluster1293	2 Bacteria	201174 Actinobacteria	1760 Actinobacteria	85011 Streptomycetales	2062 Streptomycetaceae	2063 Kitasatospora	2063 Kitasatospora sp. [C phosalacinea/setae]	2063 Kitasatospora sp. [C] v2_1293	7316	455.583	3	1	0	0	0	0	1	1	1	0	0	0	0	0	0	0	0	0	0	0	0	0	0	0	0	0	0	0	1	0	0	0	0	0	0	0	0	0	0
[truncated: 4,013 more rows]
[truncated: 29 more columns]
