# Supplementary material for: Disentangling the impact of environmental and phylogenetic constraints on prokaryotic within-species diversity
Source: ISME J. 2020 Feb 11;14(5):1247–59. doi: 10.1038/s41396-020-0600-z (PMC7174425; doi:10.1038/s41396-020-0600-z)
Supplement: Supplementary file 8 — Supplementary table 8 [file 41396_2020_600_MOESM8_ESM.xlsx]

## Sheet: Sheet1
Taxonomy													Genome features			Patric database					Microbial Atlas
specIid_Progenomes2	specI_cluster	TreeLables			kingdom	phylum	class	order	family	genus	species	short_name	NumberOfGenes_AVG	NumberOfGenes_SD	NumberOfIsolates	soil_habitat	aquatic_habitat	host_associated	food_associated	disease_associated	anthropogenic	anthropogenic.agricultural	anthropogenic.agricultural.cultivation	anthropogenic.agricultural.livestock	anthropogenic.building	anthropogenic.food	anthropogenic.food.dairy	anthropogenic.food.fermented	anthropogenic.waste	anthropogenic.waste.wastewater	aquatic	aquatic.benthic	aquatic.brackish	aquatic.estuarine	aquatic.ice	aquatic.lake	aquatic.limnic	aquatic.littoral	aquatic.marine	aquatic.pelagic	aquatic.saline	aquatic.spring	aquatic.stream	aquatic.wetland	contaminated	extreme	extreme.acidic	extreme.alkaline	extreme.high.osmolarity
specI_v3_Cluster1	specI_v3_00001	100053.SAMN02947772			2 Bacteria	203691 Spirochaetes	203692 Spirochaetia	1643688 Leptospirales	170 Leptospiraceae	171 Leptospira	100053 Leptospira alexanderi	100053 Leptospira alexanderi	4093.5	632.861	2	0	0	1	0	1	0	0	0	0	0	0	0	0	1	1	1	1	1	1	0	1	1	1	1	0	0	0	1	0	1	0	0	0	0
specI_v3_Cluster10	specI_v3_00010	1423959.SAMN05444407			2 Bacteria	976 Bacteroidetes	117743 Flavobacteriia	200644 Flavobacteriales	49546 Flavobacteriaceae	59732 Chryseobacterium	1423959 Chryseobacterium contaminans	1423959 Chryseobacterium contaminans	4214	0	1	0	0	0	0	0	1	1	1	1	1	1	0	1	0	0	0	0	0	0	0	0	0	0	0	0	0	0	0	0	0	1	1	0	1
specI_v3_Cluster100	specI_v3_00100	637910.SAMEA2272524			2 Bacteria	1224 Proteobacteria	1236 Gammaproteobacteria	91347 Enterobacterales	543 Enterobacteriaceae	544 Citrobacter	67825 Citrobacter rodentium	67825 Citrobacter rodentium	4814.5	20.5061	2	0	0	0	0	1	1	0	0	1	1	1	0	0	0	0	0	0	0	0	0	0	0	0	0	0	0	0	0	0	0	0	0	0	0
specI_v3_Cluster1000	specI_v3_01000	861452.SAMN02299438			2 Bacteria	32066 Fusobacteria	203490 Fusobacteriia	203491 Fusobacteriales	203492 Fusobacteriaceae	848 Fusobacterium	712288 Fusobacterium sp. oral taxon 370	712288 Fusobacterium sp. oral taxon 370	2274	0	1	0	0	0	0	0	0	0	0	0	0	0	0	0	0	0	0	0	0	0	0	0	0	0	0	0	0	0	0	0	0	0	0	0	0
specI_v3_Cluster10000	specI_v3_10000	1805477.SAMEA3904493			2 Bacteria	1239 Firmicutes	186801 Clostridia	186802 Clostridiales	31979 Clostridiaceae	1485 Clostridium	1805477 Clostridium sp. Marseille-P299	1805477 Clostridium sp. Marseille-P299	3923	0	1	0	0	0	0	0	0	1	0	1	1	0	0	0	1	1	0	0	0	0	0	0	1	0	0	0	0	0	1	0	0	0	0	0	0
specI_v3_Cluster10001	specI_v3_10001	1805478.SAMEA4554851			2 Bacteria	201174 Actinobacteria	84998 Coriobacteriia	84999 Coriobacteriales	1643824 Atopobiaceae	133925 Olsenella	1805478 Olsenella sp. Marseille-P2300	1805478 Olsenella sp. Marseille-P2300	1942	0	1	0	0	1	0	0	1	1	0	1	1	0	0	0	1	1	0	0	0	0	0	0	0	0	0	0	0	0	0	0	0	0	0	0	0
specI_v3_Cluster10002	specI_v3_10002	1805714.SAMEA4475147			2 Bacteria	1239 Firmicutes	186801 Clostridia	186802 Clostridiales	990719 Christensenellaceae	990721 Christensenella	1805714 Christensenella massiliensis	1805714 Christensenella massiliensis	2432	0	1	0	0	0	0	0	0	0	0	1	1	0	0	0	0	0	0	0	0	0	0	0	0	0	0	0	0	0	0	0	0	0	0	0	0
specI_v3_Cluster10003	specI_v3_10003	1806837.SAMEA3959780			2 Bacteria	1239 Firmicutes	909932 Negativicutes	1843489 Veillonellales	31977 Veillonellaceae	1973275 Massilibacillus	1806837 Massilibacillus massiliensis	1806837 Massilibacillus massiliensis	3762	0	1	0	0	0	0	0	1	0	0	0	0	0	0	0	0	0	0	0	0	0	0	0	0	0	0	0	0	0	0	0	0	0	0	0	0
specI_v3_Cluster10004	specI_v3_10004	1806885.SAMN04361746			2 Bacteria	1224 Proteobacteria	28211 Alphaproteobacteria	204457 Sphingomonadales	41297 Sphingomonadaceae	1434046 Sphingorhabdus	1806885 Sphingorhabdus sp. M41	1806885 Sphingorhabdus sp. M41	3074	0	1	1	0	0	0	0	0	0	0	0	0	0	0	0	0	0	1	1	1	1	1	1	1	1	1	1	1	1	1	1	1	1	0	0	1
specI_v3_Cluster10005	specI_v3_10005	1806891.SAMN04510831			2 Bacteria	204428 Chlamydiae	204429 Chlamydiia	51291 Chlamydiales	809 Chlamydiaceae	810 Chlamydia	1806891 Chlamydia sp. 2742-308	1806891 Chlamydia sp. 2742-308	996	0	1	0	0	1	0	0	0	0	0	0	0	0	0	0	0	0	0	0	0	0	0	0	0	0	0	0	0	0	0	0	0	0	0	0	0
specI_v3_Cluster10006	specI_v3_10006	1806892.SAMN04510421			2 Bacteria	1224 Proteobacteria	1236 Gammaproteobacteria	72274 Pseudomonadales	468 Moraxellaceae	469 Acinetobacter	1806892 Acinetobacter pragensis	1806892 Acinetobacter pragensis	3393	0	1	0	1	0	0	0	1	0	0	0	0	1	1	1	1	1	1	0	0	0	0	0	1	0	1	0	1	0	1	0	1	0	1	0	1
specI_v3_Cluster1001	specI_v3_01001	851.SAMN03851012			2 Bacteria	32066 Fusobacteria	203490 Fusobacteriia	203491 Fusobacteriales	203492 Fusobacteriaceae	848 Fusobacterium	851 Fusobacterium nucleatum subsp. animalis [Fusobacterium sp. CAG:649/Fusobacterium sp. HMSC065F01/Fusobacterium nucleatum/Fusobacterium sp. CM1]	851 Fusobacterium nucleatum subsp. animalis	2249.47	184.058	19	0	0	1	0	1	0	0	0	0	0	0	0	0	0	0	0	0	0	0	0	0	0	0	0	0	0	0	0	0	0	0	0	0	0
specI_v3_Cluster1002	specI_v3_01002	851.SAMN05912803			2 Bacteria	32066 Fusobacteria	203490 Fusobacteriia	203491 Fusobacteriales	203492 Fusobacteriaceae	848 Fusobacterium	851 Fusobacterium nucleatum subsp. vincentii [Fusobacterium sp. HMSC064B12/Fusobacterium nucleatum]	851 Fusobacterium nucleatum subsp. vincentii	1946.67	133.81	9	0	0	1	0	1	0	0	0	0	0	0	0	0	0	0	0	0	0	0	0	0	0	0	0	0	0	0	0	0	0	0	0	0	0
specI_v3_Cluster10025	specI_v3_10025	1807766.SAMN04192298			2 Bacteria	1224 Proteobacteria	28211 Alphaproteobacteria	204455 Rhodobacterales	31989 Rhodobacteraceae	258255 Pseudovibrio	1807766 Pseudovibrio stylochi	1807766 Pseudovibrio stylochi	3297	0	1	0	0	0	0	0	0	0	0	0	0	0	0	0	0	0	1	1	0	0	0	0	1	1	1	0	0	0	1	0	1	0	0	0	0
specI_v3_Cluster10026	specI_v3_10026	1809410.SAMEA4545685			2 Bacteria	1224 Proteobacteria	28216 Betaproteobacteria	80840 Burkholderiales	75682 Oxalobacteraceae	303379 Herminiimonas	1809410 Herminiimonas arsenitoxidans	1809410 Herminiimonas arsenitoxidans	3544	0	1	1	0	0	0	0	1	1	1	0	0	0	0	0	1	0	1	0	0	0	0	1	1	0	0	0	0	0	1	0	1	0	0	0	0
specI_v3_Cluster10027	specI_v3_10027	180978.SAMN06434186			2 Bacteria	544448 Tenericutes	31969 Mollicutes	186329 Acholeplasmatales	2146 Acholeplasmataceae	33926 Candidatus Phytoplasma	180978 Candidatus Phytoplasma aurantifolia	180978 Candidatus Phytoplasma aurantifolia	390	0	1	0	0	1	0	0	0	0	0	0	0	0	0	0	0	0	0	0	0	0	0	0	0	0	0	0	0	0	0	0	0	0	0	0	0
specI_v3_Cluster10028	specI_v3_10028	1810504.SAMN04528780			2 Bacteria	1224 Proteobacteria	1236 Gammaproteobacteria	1934945 Immundisolibacterales	1934946 Immundisolibacteraceae	1934947 Immundisolibacter	1810504 Immundisolibacter cernigliae	1810504 Immundisolibacter cernigliae	2926	0	1	1	0	0	0	0	1	0	1	0	0	0	0	0	1	1	1	1	1	1	1	1	1	1	1	1	1	0	1	1	1	1	1	0	0
specI_v3_Cluster10029	specI_v3_10029	1811193.SAMN04534843			2 Bacteria	1239 Firmicutes	91061 Bacilli	186826 Lactobacillales	1300 Streptococcaceae	1301 Streptococcus	1811193 Streptococcus pantholopis	1811193 Streptococcus pantholopis	1983	0	1	0	0	1	0	0	0	0	0	0	1	0	0	0	0	0	0	0	0	0	0	0	0	0	0	0	0	0	0	0	0	0	0	0	0
specI_v3_Cluster1003	specI_v3_01003	76856.SAMN03263147			2 Bacteria	32066 Fusobacteria	203490 Fusobacteriia	203491 Fusobacteriales	203492 Fusobacteriaceae	848 Fusobacterium	851 Fusobacterium nucleatum subsp. nucleatum	851 Fusobacterium nucleatum subsp. nucleatum	2109.86	92.5733	7	0	0	1	0	1	0	0	0	0	0	0	0	0	0	0	0	0	0	0	0	0	0	0	0	0	0	0	0	0	0	0	0	0	0
specI_v3_Cluster10034	specI_v3_10034	1812810.SAMN05601511			2 Bacteria	1936987 Balneolaeota	1853221 Balneolia	1853223 Balneolales	1813606 Balneolaceae	1974209 Rhodohalobacter	1812810 Rhodohalobacter halophilus	1812810 Rhodohalobacter halophilus	2745	0	1	0	1	0	0	0	0	0	0	0	0	0	0	0	0	0	0	0	0	0	0	0	0	0	0	0	0	0	0	0	0	0	0	0	0
specI_v3_Cluster10036	specI_v3_10036	1813019.SAMN04544305			2 Bacteria	1224 Proteobacteria	29547 Epsilonproteobacteria	213849 Campylobacterales	72294 Campylobacteraceae	194 Campylobacter	1813019 Campylobacter hepaticus	1813019 Campylobacter hepaticus	1380	0	1	0	0	1	0	0	0	1	0	1	1	1	0	0	0	0	0	0	0	0	0	0	0	0	0	0	0	1	0	0	0	0	0	0	0
specI_v3_Cluster10038	specI_v3_10038	1813736.SAMN04546182			2 Bacteria	57723 Acidobacteria	1813735 Acidobacteria subdivision 6	NA Acidobacteria subdivision 6 order incertae sedis	2211325 Vicinamibacteraceae	2004797 Luteitalea	1855912 Luteitalea pratensis	1855912 Luteitalea pratensis	6200	0	1	1	0	0	0	0	1	1	1	1	0	0	0	1	1	1	1	0	0	0	1	0	1	1	0	0	0	0	1	1	1	0	0	0	0
specI_v3_Cluster10039	specI_v3_10039	1816218.SAMN04562546			2 Bacteria	1224 Proteobacteria	1236 Gammaproteobacteria	135622 Alteromonadales	267889 Colwelliaceae	28228 Colwellia	1816218 Colwellia sp. PAMC 20917	1816218 Colwellia sp. PAMC 20917	3803	0	1	1	0	0	0	0	0	0	0	0	0	0	0	0	0	0	1	1	1	1	1	0	0	1	1	1	1	1	0	1	1	1	0	0	0
specI_v3_Cluster1004	specI_v3_01004	76857.SAMN03263152			2 Bacteria	32066 Fusobacteria	203490 Fusobacteriia	203491 Fusobacteriales	203492 Fusobacteriaceae	848 Fusobacterium	NA Fusobacterium hwasookii/nucleatum [Fusobacterium sp. OBRC1/Fusobacterium hwasookii/Fusobacterium sp. HMSC064B11/Fusobacterium nucleatum/Fusobacterium sp. CM22]	NA Fusobacterium hwasookii/nucleatum	2306.88	109.227	17	0	0	1	0	1	0	0	0	0	0	0	0	0	0	0	0	0	0	0	0	0	0	0	0	0	0	0	0	0	0	0	0	0	0
specI_v3_Cluster10040	specI_v3_10040	1816678.SAMEA3959561			2 Bacteria	1239 Firmicutes	186801 Clostridia	186802 Clostridiales	990719 Christensenellaceae	990721 Christensenella	1816678 Christensenella timonensis	1816678 Christensenella timonensis	2424	0	1	0	0	0	0	0	0	0	0	0	0	0	0	0	0	0	0	0	0	0	0	1	1	0	0	0	0	0	0	0	0	0	0	0	0
specI_v3_Cluster10041	specI_v3_10041	1816680.SAMEA4022020			2 Bacteria	976 Bacteroidetes	117743 Flavobacteriia	200644 Flavobacteriales	49546 Flavobacteriaceae	1935184 Vaginella	1816680 Vaginella massiliensis	1816680 Vaginella massiliensis	2330	0	1	0	0	0	0	0	1	1	0	1	1	0	0	0	1	1	0	0	1	1	1	0	0	0	0	0	0	0	1	0	0	0	0	0	0
specI_v3_Cluster10042	specI_v3_10042	1816681.SAMEA3980476			2 Bacteria	1239 Firmicutes	91061 Bacilli	1385 Bacillales	186822 Paenibacillaceae	44249 Paenibacillus	1816681 Paenibacillus tuaregi	1816681 Paenibacillus tuaregi	5057	0	1	0	0	0	0	0	0	0	0	0	0	0	1	0	0	0	0	0	0	0	0	0	0	0	0	0	0	0	0	0	0	0	0	0	0
specI_v3_Cluster10043	specI_v3_10043	1816684.SAMEA103910525			2 Bacteria	201174 Actinobacteria	1760 Actinobacteria	85007 Corynebacteriales	1653 Corynebacteriaceae	1716 Corynebacterium	1816684 Corynebacterium sp. Marseille-P2417	1816684 Corynebacterium sp. Marseille-P2417	2731	0	1	0	0	1	0	0	1	1	0	1	1	1	1	1	1	1	0	0	0	0	0	0	0	0	0	0	0	0	0	0	0	1	0	0	0
specI_v3_Cluster10044	specI_v3_10044	1816686.SAMEA37051918			2 Bacteria	1224 Proteobacteria	1236 Gammaproteobacteria	135619 Oceanospirillales	28256 Halomonadaceae	2745 Halomonas	1816686 Halomonas sp. Marseille-P2426	1816686 Halomonas sp. Marseille-P2426	3214	0	1	0	0	0	0	0	0	0	0	0	0	0	0	0	0	0	0	0	0	0	0	0	0	0	0	0	0	0	0	0	0	0	0	0	0
specI_v3_Cluster10045	specI_v3_10045	1816691.SAMEA103910524			2 Bacteria	1239 Firmicutes	91061 Bacilli	1385 Bacillales	186822 Paenibacillaceae	329857 Cohnella	1816691 Cohnella sp. 6021052837	1816691 Cohnella sp. 6021052837	5633	0	1	0	0	1	0	0	0	0	0	0	0	0	0	0	0	0	0	0	0	0	0	0	0	0	0	0	0	0	0	0	0	0	0	0	0
specI_v3_Cluster10046	specI_v3_10046	1816693.SAMEA4478607			2 Bacteria	1239 Firmicutes	91061 Bacilli	1385 Bacillales	186817 Bacillaceae	1386 Bacillus	1816693 Bacillus massiliglaciei	1816693 Bacillus massiliglaciei	4201	0	1	0	0	1	0	0	0	0	0	0	0	0	0	0	0	0	0	0	0	0	0	0	0	0	0	0	0	0	0	0	0	0	0	0	0
specI_v3_Cluster10047	specI_v3_10047	1816695.SAMEA4518411			2 Bacteria	1239 Firmicutes	91061 Bacilli	1385 Bacillales	186817 Bacillaceae	1386 Bacillus	1816695 Bacillus tuaregi	1816695 Bacillus tuaregi	4628	0	1	0	0	1	0	0	0	1	1	0	0	0	0	0	1	0	0	0	0	0	0	0	0	0	0	0	0	0	0	1	1	0	0	0	0
specI_v3_Cluster10048	specI_v3_10048	1816696.SAMEA3959753			2 Bacteria	1239 Firmicutes	91061 Bacilli	1385 Bacillales	186817 Bacillaceae	74385 Gracilibacillus	1816696 Gracilibacillus timonensis	1816696 Gracilibacillus timonensis	4327	0	1	0	0	0	0	0	0	0	0	0	0	0	0	0	0	0	1	0	0	0	0	0	0	0	0	0	0	0	0	0	0	0	0	0	1
specI_v3_Cluster1005	specI_v3_01005	1408287.SAMN02471857			2 Bacteria	32066 Fusobacteria	203490 Fusobacteriia	203491 Fusobacteriales	203492 Fusobacteriaceae	848 Fusobacterium	851 Fusobacterium nucleatum	851 Fusobacterium nucleatum	2242	0	1	0	0	1	0	0	0	0	0	0	0	0	0	0	0	0	0	0	0	0	0	0	0	0	0	0	0	0	0	0	0	0	0	0	0
specI_v3_Cluster1006	specI_v3_01006	873513.SAMN00216833			2 Bacteria	976 Bacteroidetes	200643 Bacteroidia	171549 Bacteroidales	171552 Prevotellaceae	838 Prevotella	28126 Prevotella buccae [Prevotella sp. MSX73/Prevotella buccae]	28126 Prevotella buccae	2725	149.79	3	0	0	1	0	0	0	0	0	1	1	0	0	0	0	0	0	0	0	0	0	0	0	0	0	0	1	0	0	0	0	0	0	0	0
specI_v3_Cluster1007	specI_v3_01007	293613.SAMN02604083			2 Bacteria	1224 Proteobacteria	28211 Alphaproteobacteria	766 Rickettsiales	775 Rickettsiaceae	780 Rickettsia	788 Rickettsia canadensis	788 Rickettsia canadensis	1054.5	54.4472	2	0	0	1	0	1	1	0	0	0	1	0	1	1	0	0	1	0	1	1	0	1	1	0	0	0	1	0	1	1	0	1	0	0	1
specI_v3_Cluster10077	specI_v3_10077	1821260.SAMN04585482			2 Bacteria	1239 Firmicutes	91061 Bacilli	1385 Bacillales	186817 Bacillaceae	1386 Bacillus	1821260 Bacillus marinisedimentorum	1821260 Bacillus marinisedimentorum	4106	0	1	1	1	0	0	0	0	0	0	0	0	0	0	0	0	0	1	1	0	0	0	0	0	1	1	0	1	0	0	0	0	0	0	0	0
specI_v3_Cluster10078	specI_v3_10078	182217.SAMN02603199			2 Bacteria	1224 Proteobacteria	29547 Epsilonproteobacteria	213849 Campylobacterales	72293 Helicobacteraceae	209 Helicobacter	138563 Helicobacter cetorum	138563 Helicobacter cetorum	1717	0	1	0	0	1	0	0	0	0	0	0	0	0	0	0	0	0	0	0	0	0	0	0	0	0	0	0	0	0	0	0	0	0	0	0	0
specI_v3_Cluster10079	specI_v3_10079	1823759.SAMN04590833			2 Bacteria	1224 Proteobacteria	28221 Deltaproteobacteria	69541 Desulfuromonadales	213421 Desulfuromonadaceae	890 Desulfuromonas	1823759 Desulfuromonas sp. DDH964	1823759 Desulfuromonas sp. DDH964	3574	0	1	0	0	0	0	0	0	0	0	0	0	0	0	0	0	0	1	1	1	1	0	0	1	1	1	0	0	1	1	1	1	0	0	0	0
specI_v3_Cluster1008	specI_v3_01008	1196662.SAMN02469769			2 Bacteria	1224 Proteobacteria	28211 Alphaproteobacteria	766 Rickettsiales	775 Rickettsiaceae	780 Rickettsia	787 Rickettsia australis	787 Rickettsia australis	1354.5	163.342	2	0	0	0	0	0	1	0	0	0	1	0	1	1	0	0	1	0	1	1	0	1	1	0	0	0	1	0	1	1	0	1	0	0	1
specI_v3_Cluster10080	specI_v3_10080	1826872.SAMN04606696			2157 Archaea	651137 Thaumarchaeota	1643678 Nitrososphaeria	1033996 Nitrososphaerales	1033997 Nitrososphaeraceae	1826864 Candidatus Nitrosocosmicus	1826872 Candidatus Nitrosocosmicus exaquare	1826872 Candidatus Nitrosocosmicus exaquare	3195	0	1	0	0	0	0	0	1	1	1	0	1	0	0	1	1	1	1	0	1	1	0	0	1	1	0	0	1	0	1	1	1	0	0	1	0
specI_v3_Cluster10081	specI_v3_10081	1826909.SAMN04622366			2 Bacteria	976 Bacteroidetes	117747 Sphingobacteriia	200666 Sphingobacteriales	84566 Sphingobacteriaceae	84567 Pedobacter	1826909 Pedobacter psychrophilus	1826909 Pedobacter psychrophilus	3389	0	1	1	0	0	0	0	0	0	0	0	0	0	0	0	1	1	1	0	0	0	1	1	1	0	1	1	1	0	0	0	0	1	0	0	0
specI_v3_Cluster10082	specI_v3_10082	1827365.SAMN04623585			2 Bacteria	1224 Proteobacteria	1236 Gammaproteobacteria	135613 Chromatiales	1046 Chromatiaceae	67575 Rheinheimera	1827365 Rheinheimera sp. SA_1	1827365 Rheinheimera sp. SA_1	4187	0	1	1	0	0	0	0	1	0	0	0	0	0	0	0	1	1	1	0	0	0	0	1	1	1	1	1	1	0	1	0	1	0	0	0	0
specI_v3_Cluster1009	specI_v3_01009	293614.SAMN02604084			2 Bacteria	1224 Proteobacteria	28211 Alphaproteobacteria	766 Rickettsiales	775 Rickettsiaceae	780 Rickettsia	786 Rickettsia akari	786 Rickettsia akari	1259	0	1	0	0	1	0	1	1	0	0	0	1	0	1	1	0	0	1	0	1	1	0	1	1	0	0	0	1	0	1	1	0	1	0	0	1
specI_v3_Cluster10090	specI_v3_10090	1833852.SAMN06311225			2 Bacteria	1239 Firmicutes	186801 Clostridia	186802 Clostridiales	186807 Peptococcaceae	1562 Desulfotomaculum	1833852 Desulfotomaculum ferrireducens	1833852 Desulfotomaculum ferrireducens	2995	0	1	0	0	0	0	0	1	1	1	0	0	0	0	0	1	1	1	0	0	0	0	0	1	0	0	0	1	0	0	1	0	1	0	0	1
specI_v3_Cluster10091	specI_v3_10091	1834067.SAMN04634185			2 Bacteria	201174 Actinobacteria	1760 Actinobacteria	85007 Corynebacteriales	1762 Mycobacteriaceae	1763 Mycobacterium	1834067 Mycobacterium sp. 1100029.7	1834067 Mycobacterium sp. 1100029.7	5065	0	1	0	0	0	0	0	1	1	1	0	0	0	0	0	1	1	1	0	0	0	0	0	1	1	0	0	0	0	1	1	1	0	0	0	0
specI_v3_Cluster10092	specI_v3_10092	1834073.SAMN04634196			2 Bacteria	201174 Actinobacteria	1760 Actinobacteria	85007 Corynebacteriales	1762 Mycobacteriaceae	1763 Mycobacterium	1834073 Mycobacterium sp. 1245111.1	1834073 Mycobacterium sp. 1245111.1	5178	0	1	0	0	0	0	0	1	1	1	0	0	0	0	0	1	1	0	0	0	0	0	0	0	0	0	0	0	0	0	0	1	0	0	0	0
specI_v3_Cluster10093	specI_v3_10093	1834077.SAMN04634189			2 Bacteria	201174 Actinobacteria	1760 Actinobacteria	85007 Corynebacteriales	1762 Mycobacteriaceae	1763 Mycobacterium	1834077 Mycobacterium sp. 1274761.0	1834077 Mycobacterium sp. 1274761.0	4710	0	1	0	0	0	0	0	1	0	1	0	0	0	0	0	1	1	1	0	0	0	0	0	0	0	0	0	0	0	0	1	1	0	0	0	0
specI_v3_Cluster10094	specI_v3_10094	1834094.SAMN04692007			2 Bacteria	201174 Actinobacteria	1760 Actinobacteria	85007 Corynebacteriales	1762 Mycobacteriaceae	1763 Mycobacterium	1834094 Mycobacterium sp. 852002-51057_SCH5723018	1834094 Mycobacterium sp. 852002-51057_SCH5723018	5160	0	1	0	0	0	0	0	1	1	1	0	0	0	0	0	1	1	1	0	0	0	0	0	1	1	0	0	0	0	1	1	1	0	0	0	0
specI_v3_Cluster10095	specI_v3_10095	1834111.SAMN04691969			2 Bacteria	201174 Actinobacteria	1760 Actinobacteria	85007 Corynebacteriales	1762 Mycobacteriaceae	1763 Mycobacterium	1834111 Mycobacterium sp. 852013-51886_SCH5428379	1834111 Mycobacterium sp. 852013-51886_SCH5428379	4393	0	1	0	0	0	0	0	1	0	1	0	0	0	0	0	1	1	1	0	0	0	0	0	0	0	0	0	0	0	0	1	1	0	0	0	0
specI_v3_Cluster10096	specI_v3_10096	1834117.SAMN04634262			2 Bacteria	201174 Actinobacteria	1760 Actinobacteria	85007 Corynebacteriales	1762 Mycobacteriaceae	1763 Mycobacterium	1834117 Mycobacterium sp. ACS1612	1834117 Mycobacterium sp. ACS1612	6361	0	1	0	0	1	0	0	0	0	0	0	0	0	0	0	0	0	0	0	0	0	0	0	0	0	0	0	0	0	0	0	0	0	0	0	0
specI_v3_Cluster10097	specI_v3_10097	1834149.SAMN04634201			2 Bacteria	201174 Actinobacteria	1760 Actinobacteria	85007 Corynebacteriales	1762 Mycobacteriaceae	1763 Mycobacterium	1834149 Mycobacterium sp. E740	1834149 Mycobacterium sp. E740	4187	0	1	0	0	0	0	0	1	0	1	0	0	0	0	0	1	1	1	0	0	0	0	0	0	0	0	0	0	0	0	1	1	0	0	0	0
specI_v3_Cluster10098	specI_v3_10098	1834198.SAMN04621621			2 Bacteria	1239 Firmicutes	186801 Clostridia	186802 Clostridiales	2304686 Hungateiclostridiaceae	NA Hungateiclostridiaceae gen. incertae sedis	1834198 Hungateiclostridiaceae bacterium KB18	1834198 Hungateiclostridiaceae bacterium KB18	3657	0	1	0	0	1	0	0	0	0	0	0	0	0	0	0	0	0	0	0	0	0	0	0	0	0	0	0	0	0	0	0	0	0	0	0	0
specI_v3_Cluster10099	specI_v3_10099	1834200.SAMN04621612			2 Bacteria	976 Bacteroidetes	200643 Bacteroidia	171549 Bacteroidales	2005473 Muribaculaceae	1918540 Muribaculum	1796646 Muribaculum intestinale	1796646 Muribaculum intestinale	2641	0	1	0	0	1	0	0	0	0	0	0	1	0	0	0	0	0	0	0	0	0	0	0	0	0	0	0	0	0	0	0	0	1	0	0	1
specI_v3_Cluster101	specI_v3_00101	1218086.SAMD00019865			2 Bacteria	1224 Proteobacteria	1236 Gammaproteobacteria	91347 Enterobacterales	543 Enterobacteriaceae	544 Citrobacter	67826 Citrobacter sedlakii [Citrobacter sp. 50677481/Citrobacter sedlakii]	67826 Citrobacter sedlakii	4477	329.512	2	0	0	1	0	0	1	1	0	1	1	1	0	0	0	0	0	0	0	0	0	0	0	0	0	0	0	0	0	0	0	0	0	0	0
specI_v3_Cluster1010	specI_v3_01010	42862.SAMN02989771			2 Bacteria	1224 Proteobacteria	28211 Alphaproteobacteria	766 Rickettsiales	775 Rickettsiaceae	780 Rickettsia	NA Rickettsia sp. [Rickettsia asembonensis/Rickettsia felis/Rickettsia hoogstraalii]	NA Rickettsia sp.	1553	512.753	6	0	0	1	0	1	1	0	0	0	1	0	1	1	0	0	1	0	1	1	0	1	1	0	0	0	1	0	1	1	0	1	0	0	1
specI_v3_Cluster10100	specI_v3_10100	1834205.SAMN04621614			2 Bacteria	1224 Proteobacteria	28216 Betaproteobacteria	80840 Burkholderiales	NA Burkholderiales fam. incertae sedis	NA Burkholderiales gen. incertae sedis	1834205 Burkholderiales bacterium YL45	1834205 Burkholderiales bacterium YL45	2500	0	1	0	0	1	0	0	0	0	0	0	0	0	0	0	0	0	0	0	0	0	0	0	0	0	0	0	0	0	0	0	0	1	0	0	0
specI_v3_Cluster10101	specI_v3_10101	1834519.SAMN04851281			2 Bacteria	976 Bacteroidetes	768503 Cytophagia	768507 Cytophagales	89373 Cytophagaceae	861914 Fibrella	1834519 Fibrella sp. ES10-3-2-2	1834519 Fibrella sp. ES10-3-2-2	5038	0	1	1	0	0	0	0	1	1	0	0	1	0	1	0	0	0	1	1	0	0	1	0	1	0	0	0	0	0	1	0	1	1	0	0	0
specI_v3_Cluster10102	specI_v3_10102	1835721.SAMEA3935976			2 Bacteria	1224 Proteobacteria	1236 Gammaproteobacteria	91347 Enterobacterales	543 Enterobacteriaceae	NA Enterobacteriaceae gen. incertae sedis	1835721 secondary endosymbiont of Trabutina mannipara	1835721 secondary endosymbiont of Trabutina mannipara	237	0	1	0	0	0	0	0	1	0	0	1	0	1	0	0	0	0	0	0	0	0	0	0	0	0	0	0	1	0	0	0	0	0	0	0	0
specI_v3_Cluster10103	specI_v3_10103	1836467.SAMN04633439			2 Bacteria	976 Bacteroidetes	117743 Flavobacteriia	200644 Flavobacteriales	49546 Flavobacteriaceae	252356 Maribacter	1836467 Maribacter sp. T28	1836467 Maribacter sp. T28	3609	0	1	0	1	0	0	0	0	0	0	0	0	0	0	0	0	0	1	1	0	0	0	0	0	1	1	0	0	0	0	1	0	0	0	0	0
specI_v3_Cluster10105	specI_v3_10105	183763.SAMN03074668			2 Bacteria	201174 Actinobacteria	1760 Actinobacteria	85012 Streptosporangiales	83676 Nocardiopsaceae	104204 Streptomonospora	183763 Streptomonospora alba	183763 Streptomonospora alba	4307	0	1	1	0	0	0	0	1	1	0	0	0	0	0	0	0	0	0	0	0	0	0	0	0	0	0	0	1	0	0	0	1	0	0	0	0
specI_v3_Cluster10106	specI_v3_10106	1838280.SAMN04875414			2 Bacteria	1239 Firmicutes	186801 Clostridia	186802 Clostridiales	186807 Peptococcaceae	1562 Desulfotomaculum	1838280 Desulfotomaculum copahuensis	1838280 Desulfotomaculum copahuensis	3325	0	1	1	0	0	0	0	0	0	0	0	0	0	0	0	0	0	0	0	0	0	0	0	0	0	0	0	0	1	0	0	1	1	0	0	0
specI_v3_Cluster10108	specI_v3_10108	1838286.SAMN04880612			2 Bacteria	74201 Verrucomicrobia	414999 Opitutae	415000 Opitutales	134623 Opitutaceae	1961799 Lacunisphaera	1838286 Lacunisphaera limnophila	1838286 Lacunisphaera limnophila	3510	0	1	0	1	0	0	0	1	1	1	0	0	0	0	0	1	1	1	0	0	0	1	1	1	1	0	0	0	1	1	1	1	1	0	0	0
specI_v3_Cluster10109	specI_v3_10109	1838287.SAMN04880645			2 Bacteria	1224 Proteobacteria	1236 Gammaproteobacteria	NA Gammaproteobacteria order incertae sedis	NA Gammaproteobacteria fam. incertae sedis	NA Gammaproteobacteria gen. incertae sedis	1838287 Gammaproteobacteria bacterium 2W06	1838287 Gammaproteobacteria bacterium 2W06	775	0	1	0	1	0	0	0	0	0	0	0	0	0	0	0	1	1	1	1	1	1	0	1	1	1	1	0	1	1	1	1	1	1	0	1	1
specI_v3_Cluster1011	specI_v3_01011	783.SAMN06133287			2 Bacteria	1224 Proteobacteria	28211 Alphaproteobacteria	766 Rickettsiales	775 Rickettsiaceae	780 Rickettsia	NA Rickettsia sp. [Rickettsia philipii/Rickettsia argasii/Rickettsia endosymbiont of Proechinophthirus fluctus/Rickettsia sp. Tenjiku01/Rickettsia heilongjiangensis/Rickettsia amblyommatis/Rickettsia montanensis/Rickettsia rhipicephali/Rickettsia gravesii/Rickettsia africae/Rickettsia japonica/Rickettsia massiliae/Rickettsia parkeri/Rickettsia sibirica/Rickettsia slovaca/Rickettsia raoultii/Ricke…	NA Rickettsia sp.	1342.5	205.236	50	1	0	1	0	1	1	0	0	0	1	0	1	1	0	0	1	0	1	1	0	1	1	0	0	0	1	0	1	0	0	1	0	0	1
specI_v3_Cluster10110	specI_v3_10110	1839801.SAMN04881314			2 Bacteria	200795 Chloroflexi	301297 Dehalococcoidia	NA Dehalococcoidia order incertae sedis	NA Dehalococcoidia fam. incertae sedis	670486 Dehalogenimonas	1839801 Dehalogenimonas formicexedens	1839801 Dehalogenimonas formicexedens	2149	0	1	0	1	0	0	0	1	1	1	0	0	0	0	0	1	1	1	1	1	1	0	1	1	1	0	0	0	0	1	1	1	0	0	0	0
specI_v3_Cluster10111	specI_v3_10111	1839807.SAMN04631816			2 Bacteria	1224 Proteobacteria	1236 Gammaproteobacteria	135615 Cardiobacteriales	868 Cardiobacteriaceae	1955421 Rappaport	1839807 Rappaport israeli	1839807 Rappaport israeli	2046	0	1	0	0	1	0	1	1	0	0	0	1	1	0	0	0	0	0	0	0	0	0	0	0	0	0	0	0	0	0	0	0	0	0	0	0
specI_v3_Cluster10113	specI_v3_10113	1840217.SAMN04889864			2 Bacteria	1239 Firmicutes	186801 Clostridia	186802 Clostridiales	31979 Clostridiaceae	49082 Candidatus Arthromitus	1840217 Candidatus Arthromitus sp. SFB-turkey	1840217 Candidatus Arthromitus sp. SFB-turkey	1480	0	1	0	0	1	0	0	1	1	0	1	0	0	0	0	1	0	0	0	0	0	0	0	0	0	0	0	0	0	0	0	0	0	0	0	0
specI_v3_Cluster1012	specI_v3_01012	109232.SAMEA4532341			2 Bacteria	1224 Proteobacteria	28211 Alphaproteobacteria	766 Rickettsiales	775 Rickettsiaceae	780 Rickettsia	NA Rickettsia sp. [Rickettsia monacensis/Rickettsia endosymbiont of Ixodes pacificus/Rickettsia buchneri/Rickettsia tamurae/Rickettsia endosymbiont of Ixodes scapularis]	NA Rickettsia sp.	1701	174.698	5	0	0	1	0	0	1	0	0	0	1	0	1	1	0	0	1	0	1	1	0	1	1	0	0	0	1	0	1	1	0	1	0	0	1
specI_v3_Cluster10120	specI_v3_10120	1841610.SAMN04904265			2 Bacteria	203682 Planctomycetes	203683 Planctomycetia	112 Planctomycetales	126 Planctomycetaceae	1649480 Planctopirus	1841610 Planctopirus hydrillae	1841610 Planctopirus hydrillae	4490	0	1	1	0	0	0	0	1	1	1	0	0	0	0	0	1	1	1	0	0	0	0	1	1	0	0	0	0	1	1	1	0	1	0	1	0
specI_v3_Cluster10121	specI_v3_10121	1841860.SAMEA54078418			2 Bacteria	201174 Actinobacteria	1760 Actinobacteria	85007 Corynebacteriales	1762 Mycobacteriaceae	1763 Mycobacterium	1841860 Mycobacterium sp. AB57	1841860 Mycobacterium sp. AB57	5621	0	1	0	0	0	0	0	1	1	1	0	0	0	0	0	1	1	1	0	0	0	0	0	1	1	0	0	0	0	1	1	1	0	0	0	0
specI_v3_Cluster10122	specI_v3_10122	1841861.SAMEA54001918			2 Bacteria	201174 Actinobacteria	1760 Actinobacteria	85007 Corynebacteriales	1762 Mycobacteriaceae	1763 Mycobacterium	1841861 Mycobacterium sp. AB215	1841861 Mycobacterium sp. AB215	5827	0	1	0	0	0	0	0	1	1	1	0	0	0	0	0	1	1	1	0	0	0	0	0	1	1	0	0	0	0	1	1	1	0	0	0	0
specI_v3_Cluster10123	specI_v3_10123	1841862.SAMEA4534876			2 Bacteria	201174 Actinobacteria	1760 Actinobacteria	85006 Micrococcales	85023 Microbacteriaceae	46352 Agrococcus	1841862 Agrococcus sp. Marseille-P2731	1841862 Agrococcus sp. Marseille-P2731	2835	0	1	0	0	0	0	0	1	1	1	0	0	1	0	1	1	1	1	0	1	1	1	1	1	1	1	0	1	0	1	0	1	1	0	0	1
specI_v3_Cluster10124	specI_v3_10124	1841863.SAMEA103910952			2 Bacteria	201174 Actinobacteria	84998 Coriobacteriia	1643822 Eggerthellales	1643826 Eggerthellaceae	644652 Gordonibacter	1841863 Gordonibacter massiliensis	1841863 Gordonibacter massiliensis	3210	0	1	0	0	1	0	0	0	0	0	0	1	0	0	0	0	0	0	0	0	0	0	0	0	0	0	0	0	0	0	0	0	0	0	0	0
specI_v3_Cluster10125	specI_v3_10125	1841865.SAMEA4555841			2 Bacteria	976 Bacteroidetes	200643 Bacteroidia	171549 Bacteroidales	815 Bacteroidaceae	1926659 Mediterranea	1841865 Mediterranea massiliensis	1841865 Mediterranea massiliensis	3380	0	1	0	0	0	0	0	1	1	0	1	1	0	0	0	0	0	0	0	0	0	0	0	0	0	0	0	0	0	0	0	0	0	0	0	0
specI_v3_Cluster10126	specI_v3_10126	1841868.SAMEA103910483			2 Bacteria	1239 Firmicutes	186801 Clostridia	186802 Clostridiales	541000 Ruminococcaceae	1987016 Provencibacterium	1841868 Provencibacterium massiliense	1841868 Provencibacterium massiliense	2850	0	1	0	0	1	0	0	1	0	0	1	0	0	0	0	0	0	0	0	0	0	0	0	0	0	0	0	0	0	0	0	0	0	0	0	0
specI_v3_Cluster10127	specI_v3_10127	1842532.SAMN04909703			2 Bacteria	1224 Proteobacteria	28221 Deltaproteobacteria	69541 Desulfuromonadales	213421 Desulfuromonadaceae	18 Pelobacter	1842532 Pelobacter sp. SFB93	1842532 Pelobacter sp. SFB93	2777	0	1	1	0	0	0	0	0	0	0	0	0	0	0	0	0	0	1	1	0	0	0	0	0	0	1	0	0	0	0	0	1	0	0	0	0
specI_v3_Cluster10128	specI_v3_10128	1842533.SAMN04909706			2 Bacteria	1224 Proteobacteria	28216 Betaproteobacteria	80840 Burkholderiales	80864 Comamonadaceae	12916 Acidovorax	1842533 Acidovorax sp. RAC01	1842533 Acidovorax sp. RAC01	4100	0	1	0	0	0	0	0	0	1	1	0	0	0	0	1	1	1	1	0	0	0	0	0	1	0	0	0	0	1	0	1	0	1	1	0	0
specI_v3_Cluster10129	specI_v3_10129	1842534.SAMN04909707			2 Bacteria	1224 Proteobacteria	28211 Alphaproteobacteria	356 Rhizobiales	82115 Rhizobiaceae	28105 Sinorhizobium	1842534 Sinorhizobium sp. RAC02	1842534 Sinorhizobium sp. RAC02	3939	0	1	0	0	0	0	0	1	1	1	0	0	1	0	1	1	1	0	0	0	0	0	0	0	0	0	0	0	0	0	0	0	0	0	0	0
specI_v3_Cluster1013	specI_v3_01013	1144888.SAMN02471333			2 Bacteria	1224 Proteobacteria	28211 Alphaproteobacteria	766 Rickettsiales	775 Rickettsiaceae	780 Rickettsia	35789 Rickettsia helvetica	35789 Rickettsia helvetica	1655	0	1	0	0	1	0	0	1	0	0	0	1	0	1	1	0	0	1	0	1	1	0	1	1	0	0	0	1	0	1	1	0	1	0	0	1
specI_v3_Cluster10130	specI_v3_10130	1842727.SAMN06118135			2 Bacteria	1224 Proteobacteria	28216 Betaproteobacteria	80840 Burkholderiales	80864 Comamonadaceae	28065 Rhodoferax	1842727 Rhodoferax koreense	1842727 Rhodoferax koreense	5199	0	1	0	0	0	0	0	0	0	0	0	0	0	0	0	0	0	1	0	1	1	0	1	1	1	0	0	0	0	1	0	0	0	0	0	0
specI_v3_Cluster10131	specI_v3_10131	1843236.SAMN05928587			2 Bacteria	1224 Proteobacteria	28211 Alphaproteobacteria	204457 Sphingomonadales	41297 Sphingomonadaceae	13687 Sphingomonas	1843236 Sphingomonas montana	1843236 Sphingomonas montana	3352	0	1	1	0	0	0	0	0	0	0	0	0	0	0	0	0	0	0	0	0	0	0	0	0	0	0	0	0	0	0	0	0	0	0	0	0
specI_v3_Cluster10132	specI_v3_10132	1844006.SAMN05300637			2 Bacteria	1224 Proteobacteria	28211 Alphaproteobacteria	204455 Rhodobacterales	31989 Rhodobacteraceae	302485 Phaeobacter	1844006 Phaeobacter porticola	1844006 Phaeobacter porticola	3445	0	1	0	0	0	0	0	0	0	0	0	0	0	0	0	0	0	1	1	1	1	0	0	0	1	1	1	1	1	1	1	1	1	0	0	0
specI_v3_Cluster10135	specI_v3_10135	1844972.SAMN04954875			2 Bacteria	1239 Firmicutes	91061 Bacilli	1385 Bacillales	186822 Paenibacillaceae	44249 Paenibacillus	1844972 Paenibacillus oryzae	1844972 Paenibacillus oryzae	5020	0	1	1	0	0	0	0	0	0	0	0	0	0	0	0	0	0	0	0	0	0	0	0	0	0	0	0	0	0	0	0	0	0	0	0	0
specI_v3_Cluster10136	specI_v3_10136	1847728.SAMN04939523			2 Bacteria	1239 Firmicutes	91061 Bacilli	186826 Lactobacillales	33958 Lactobacillaceae	1578 Lactobacillus	1847728 Lactobacillus allii	1847728 Lactobacillus allii	2401	0	1	0	0	0	0	0	1	1	0	1	0	1	1	1	1	0	0	0	0	0	0	0	0	0	0	0	0	0	0	0	0	1	1	0	1
specI_v3_Cluster10137	specI_v3_10137	1848.SAMN05443637			2 Bacteria	201174 Actinobacteria	1760 Actinobacteria	85010 Pseudonocardiales	2070 Pseudonocardiaceae	1847 Pseudonocardia	1848 Pseudonocardia thermophila	1848 Pseudonocardia thermophila	5862	0	1	0	0	0	0	0	0	0	0	0	0	0	0	0	0	0	0	0	0	0	0	0	0	0	0	0	0	0	0	0	0	1	0	0	0
specI_v3_Cluster10138	specI_v3_10138	1848038.SAMN04958149			2 Bacteria	1224 Proteobacteria	28216 Betaproteobacteria	32003 Nitrosomonadales	32011 Methylophilaceae	81682 Methylovorus	1848038 Methylovorus sp. MM2	1848038 Methylovorus sp. MM2	2257	0	1	1	0	0	0	0	0	0	0	0	0	0	0	0	0	0	0	0	0	0	0	0	0	0	0	0	0	0	0	0	0	0	0	0	0
specI_v3_Cluster10139	specI_v3_10139	1848039.SAMN04958150			2 Bacteria	1224 Proteobacteria	28216 Betaproteobacteria	32003 Nitrosomonadales	32011 Methylophilaceae	404 Methylobacillus	1848039 Methylobacillus sp. MM3	1848039 Methylobacillus sp. MM3	2818	0	1	1	0	0	0	0	1	1	1	0	0	0	0	0	1	1	1	0	0	0	0	1	1	0	0	0	0	0	1	0	1	0	0	0	0
specI_v3_Cluster10140	specI_v3_10140	1848158.SAMN04966136			2 Bacteria	1239 Firmicutes	186801 Clostridia	186802 Clostridiales	31979 Clostridiaceae	1485 Clostridium	1848158 Clostridium sp. Bc-iso-3	1848158 Clostridium sp. Bc-iso-3	3527	0	1	0	0	0	0	0	1	0	0	0	0	0	0	0	1	1	0	0	0	0	0	0	0	0	0	0	0	0	0	0	0	1	0	0	0
specI_v3_Cluster10141	specI_v3_10141	1848189.SAMN04932972			2 Bacteria	976 Bacteroidetes	117743 Flavobacteriia	200644 Flavobacteriales	49546 Flavobacteriaceae	111500 Muricauda	1848189 Muricauda sp. CP2A	1848189 Muricauda sp. CP2A	3915	0	1	0	1	0	0	0	0	0	0	0	0	0	0	0	0	0	1	0	0	0	0	0	0	0	1	0	0	0	0	0	0	0	0	0	0
specI_v3_Cluster10142	specI_v3_10142	1848190.SAMN04933465			2 Bacteria	201174 Actinobacteria	1760 Actinobacteria	85006 Micrococcales	1268 Micrococcaceae	32207 Rothia	1848190 Rothia sp. ND6WE1A	1848190 Rothia sp. ND6WE1A	2072	0	1	0	1	0	0	0	0	0	0	0	0	0	0	0	0	0	0	0	0	0	0	0	0	0	0	0	0	0	0	0	0	0	0	0	0
specI_v3_Cluster10143	specI_v3_10143	1848192.SAMN04917308			2 Bacteria	976 Bacteroidetes	117743 Flavobacteriia	200644 Flavobacteriales	49546 Flavobacteriaceae	NA Flavobacteriaceae gen. incertae sedis	1848192 Flavobacteriaceae bacterium CP2B	1848192 Flavobacteriaceae bacterium CP2B	3689	0	1	0	1	0	0	0	1	1	1	0	0	0	0	1	0	0	1	1	1	1	0	0	1	1	1	0	1	0	1	1	1	0	0	0	1
specI_v3_Cluster10144	specI_v3_10144	1849168.SAMN04965932			2 Bacteria	1224 Proteobacteria	28211 Alphaproteobacteria	204455 Rhodobacterales	31989 Rhodobacteraceae	60136 Sulfitobacter	1849168 Sulfitobacter sp. EhC04	1849168 Sulfitobacter sp. EhC04	4543	0	1	0	0	1	0	0	0	0	0	0	0	0	0	0	0	0	1	1	1	1	0	0	0	1	1	1	1	1	0	1	1	1	1	0	1
specI_v3_Cluster10145	specI_v3_10145	1849170.SAMN04965933			2 Bacteria	1224 Proteobacteria	28211 Alphaproteobacteria	204455 Rhodobacterales	31989 Rhodobacteraceae	NA Rhodobacteraceae gen. incertae sedis	1849170 Rhodobacteraceae bacterium EhC02	1849170 Rhodobacteraceae bacterium EhC02	3813	0	1	0	0	1	0	0	0	0	0	0	0	0	0	0	1	1	1	1	1	1	0	1	1	1	1	0	1	1	1	1	1	1	0	1	1
specI_v3_Cluster10146	specI_v3_10146	1849171.SAMN04965935			2 Bacteria	1224 Proteobacteria	28211 Alphaproteobacteria	204457 Sphingomonadales	NA Sphingomonadales fam. incertae sedis	NA Sphingomonadales gen. incertae sedis	1849171 Sphingomonadales bacterium EhC05	1849171 Sphingomonadales bacterium EhC05	3899	0	1	0	0	1	0	0	0	1	0	0	0	0	0	0	0	0	1	1	1	1	0	1	1	1	1	1	1	1	1	1	0	1	0	0	0
specI_v3_Cluster10147	specI_v3_10147	1849176.SAMN04978860			2 Bacteria	1239 Firmicutes	186801 Clostridia	186802 Clostridiales	31979 Clostridiaceae	1485 Clostridium	1849176 Clostridium sp. W14A	1849176 Clostridium sp. W14A	3647	0	1	0	0	0	0	0	0	0	0	0	0	0	0	0	0	0	0	0	0	0	0	0	0	0	0	0	0	0	0	0	0	0	0	0	0
specI_v3_Cluster10148	specI_v3_10148	1849261.SAMN04979179			2157 Archaea	28890 Euryarchaeota	NA Euryarchaeota class incertae sedis	1803511 Candidatus Altiarchaeales	NA Candidatus Altiarchaeales fam. incertae sedis	NA Candidatus Altiarchaeales gen. incertae sedis	1849261 Candidatus Altiarchaeales archaeon WOR_SM1_SCG	1849261 Candidatus Altiarchaeales archaeon WOR_SM1_SCG	2176	0	1	1	0	0	0	0	0	0	0	0	0	0	0	0	0	0	0	0	0	0	0	0	0	0	0	0	0	0	0	0	0	0	0	0	0
specI_v3_Cluster10149	specI_v3_10149	1849359.SAMN04957307			2 Bacteria	1224 Proteobacteria	28211 Alphaproteobacteria	204455 Rhodobacterales	31989 Rhodobacteraceae	188905 Jannaschia	1849359 Jannaschia sp. EhC01	1849359 Jannaschia sp. EhC01	4362	0	1	0	0	1	0	0	0	0	0	0	0	0	0	0	0	0	1	1	0	1	0	0	0	1	1	0	0	0	0	1	0	0	0	0	0
specI_v3_Cluster1015	specI_v3_01015	1033731.SAMN05444145			2 Bacteria	976 Bacteroidetes	200643 Bacteroidia	171549 Bacteroidales	171550 Rikenellaceae	239759 Alistipes	1465754 Alistipes timonensis	1465754 Alistipes timonensis	2699	4.24264	2	0	0	1	0	0	0	1	0	1	0	0	0	0	0	0	0	0	0	0	0	0	0	0	0	0	0	0	0	0	0	0	0	0	0
specI_v3_Cluster10150	specI_v3_10150	1849360.SAMN04957308			2 Bacteria	1936987 Balneolaeota	1853221 Balneolia	1853223 Balneolales	1813606 Balneolaceae	455358 Balneola	1849360 Balneola sp. EhC07	1849360 Balneola sp. EhC07	3097	0	1	0	0	1	0	0	0	0	0	0	0	0	0	0	0	0	1	1	1	1	0	0	0	1	1	1	1	1	0	0	0	1	0	0	0
specI_v3_Cluster10152	specI_v3_10152	1849383.SAMN04992873			2 Bacteria	1224 Proteobacteria	1236 Gammaproteobacteria	72274 Pseudomonadales	468 Moraxellaceae	497 Psychrobacter	1849383 Psychrobacter sp. SHUES1	1849383 Psychrobacter sp. SHUES1	2490	0	1	1	0	0	0	0	1	1	0	1	1	1	1	1	1	1	1	1	1	1	1	1	1	1	1	1	1	1	1	1	1	1	1	0	1
specI_v3_Cluster10153	specI_v3_10153	1849491.SAMN06196447			2 Bacteria	1239 Firmicutes	91061 Bacilli	1385 Bacillales	90964 Staphylococcaceae	2005363 Auricoccus	1849491 Auricoccus indicus	1849491 Auricoccus indicus	1679	0	1	0	0	1	0	0	1	0	0	0	1	1	1	0	0	0	0	0	0	0	0	0	0	0	0	0	0	1	0	0	0	1	0	0	0
specI_v3_Cluster10154	specI_v3_10154	1849719.SAMN05001249			2 Bacteria	976 Bacteroidetes	200643 Bacteroidia	1970189 Marinilabiliales	558415 Marinilabiliaceae	1849718 Labilibacter	1849719 Labilibacter aurantiacus	1849719 Labilibacter aurantiacus	4540	0	1	0	0	0	0	0	0	0	0	0	0	0	0	0	0	0	1	1	1	0	0	0	0	1	1	0	0	0	1	0	0	0	0	0	0
specI_v3_Cluster10155	specI_v3_10155	1849968.SAMN05001254			2 Bacteria	976 Bacteroidetes	117743 Flavobacteriia	200644 Flavobacteriales	49546 Flavobacteriaceae	261827 Algibacter	1849968 Algibacter aquaticus	1849968 Algibacter aquaticus	3744	0	1	0	1	0	0	0	0	0	0	0	0	0	0	0	0	0	1	1	0	0	0	0	0	1	1	0	0	0	0	0	0	0	0	0	0
specI_v3_Cluster10156	specI_v3_10156	1850246.SAMN05726020			2 Bacteria	976 Bacteroidetes	117743 Flavobacteriia	200644 Flavobacteriales	49546 Flavobacteriaceae	358023 Lutibacter	1850246 Lutibacter sp. LPB0138	1850246 Lutibacter sp. LPB0138	2970	0	1	0	0	0	0	0	0	1	0	1	0	0	0	0	0	0	1	1	0	0	0	0	0	1	1	0	0	0	0	0	1	0	0	0	0
specI_v3_Cluster10157	specI_v3_10157	1850252.SAMN05945923			2 Bacteria	976 Bacteroidetes	117743 Flavobacteriia	200644 Flavobacteriales	49546 Flavobacteriaceae	104267 Tenacibaculum	1850252 Tenacibaculum todarodis	1850252 Tenacibaculum todarodis	2661	0	1	0	0	0	0	0	0	1	0	1	0	0	0	0	0	0	1	1	1	0	1	0	0	1	1	1	0	0	0	0	1	0	0	0	0
specI_v3_Cluster10158	specI_v3_10158	1850254.SAMN06075356			2 Bacteria	1224 Proteobacteria	29547 Epsilonproteobacteria	213849 Campylobacterales	72294 Campylobacteraceae	NA Campylobacteraceae gen. incertae sedis	1850254 Arcobacter sp. LPB0137	1850254 Arcobacter sp. LPB0137	2702	0	1	0	0	0	0	0	0	0	0	0	0	0	0	0	0	0	1	1	1	1	0	0	0	1	1	1	1	1	0	1	1	1	0	0	0
specI_v3_Cluster10159	specI_v3_10159	1850361.SAMN05003984			2 Bacteria	1117 Cyanobacteria	NA Cyanobacteria class incertae sedis	1890424 Synechococcales	1890438 Leptolyngbyaceae	1005722 Phormidesmis	268141 Phormidesmis priestleyi	268141 Phormidesmis priestleyi	5406	0	1	0	0	0	0	0	0	0	0	0	0	0	0	0	0	0	1	0	0	0	1	1	1	0	1	0	0	0	1	0	0	1	0	0	0
specI_v3_Cluster1016	specI_v3_01016	1816676.SAMEA3949864			2 Bacteria	976 Bacteroidetes	200643 Bacteroidia	171549 Bacteroidales	171550 Rikenellaceae	239759 Alistipes	1816676 Alistipes sp. Marseille-P2431	1816676 Alistipes sp. Marseille-P2431	2911	0	1	0	0	0	0	0	0	1	0	1	0	0	0	0	0	0	0	0	0	0	0	0	0	0	0	0	0	0	0	0	0	0	0	0	0
specI_v3_Cluster10160	specI_v3_10160	1850362.SAMN05003917			2 Bacteria	1239 Firmicutes	91061 Bacilli	1385 Bacillales	186817 Bacillaceae	1386 Bacillus	1850362 Bacillus sp. FJAT-27264	1850362 Bacillus sp. FJAT-27264	5786	0	1	1	0	0	0	0	1	0	0	0	0	1	1	0	0	0	0	0	0	0	0	0	0	0	0	0	0	0	0	0	0	0	0	0	0
specI_v3_Cluster10161	specI_v3_10161	1850526.SAMN05006811			2 Bacteria	976 Bacteroidetes	1853228 Chitinophagia	1853229 Chitinophagales	563835 Chitinophagaceae	1769012 Arachidicoccus	1850526 Arachidicoccus sp. BS20	1850526 Arachidicoccus sp. BS20	2971	0	1	0	0	0	0	0	1	1	1	0	0	0	0	0	1	1	1	0	0	0	1	1	0	0	0	0	0	0	0	0	0	1	0	0	0
specI_v3_Cluster10162	specI_v3_10162	1851148.SAMN06284589			2 Bacteria	203682 Planctomycetes	666505 Phycisphaerae	NA Phycisphaerae order incertae sedis	NA Phycisphaerae fam. incertae sedis	NA Phycisphaerae gen. incertae sedis	1851148 Phycisphaerae bacterium SM-Chi-D1	1851148 Phycisphaerae bacterium SM-Chi-D1	2931	0	1	1	1	0	0	0	0	0	0	0	0	0	0	0	0	0	1	1	0	0	0	0	0	1	1	0	1	1	0	0	0	1	0	0	1
specI_v3_Cluster10163	specI_v3_10163	1851429.SAMN05257102			2 Bacteria	1239 Firmicutes	186801 Clostridia	186802 Clostridiales	990719 Christensenellaceae	990721 Christensenella	1851429 Christensenella sp. AF73-05CM02	1851429 Christensenella sp. AF73-05CM02	2781	0	1	0	0	1	0	0	0	0	0	0	0	0	1	0	0	0	0	0	0	0	0	0	0	0	0	0	0	0	0	0	0	0	0	0	0
specI_v3_Cluster10164	specI_v3_10164	1852362.SAMEA4518713			2 Bacteria	976 Bacteroidetes	200643 Bacteroidia	171549 Bacteroidales	815 Bacteroidaceae	816 Bacteroides	1852362 Bacteroides ihuae	1852362 Bacteroides ihuae	3329	0	1	0	0	1	0	0	0	0	0	1	0	0	0	0	1	1	0	0	0	0	0	0	0	0	0	0	0	0	1	0	0	0	0	0	0
specI_v3_Cluster10165	specI_v3_10165	1852364.SAMEA4519250			2 Bacteria	1239 Firmicutes	91061 Bacilli	186826 Lactobacillales	81852 Enterococcaceae	1350 Enterococcus	1852364 Enterococcus timonensis	1852364 Enterococcus timonensis	1981	0	1	0	0	1	0	0	0	0	0	0	0	0	0	0	0	0	0	0	0	0	0	0	0	0	0	0	0	0	0	0	0	0	0	0	0
specI_v3_Cluster10166	specI_v3_10166	1852365.SAMEA4413213			2 Bacteria	32066 Fusobacteria	203490 Fusobacteriia	203491 Fusobacteriales	203492 Fusobacteriaceae	848 Fusobacterium	1852365 Fusobacterium massiliense	1852365 Fusobacterium massiliense	1649	0	1	0	0	0	0	0	1	0	0	0	1	0	0	0	0	0	0	0	0	0	0	0	0	0	0	0	0	0	0	0	0	0	0	0	0
specI_v3_Cluster10167	specI_v3_10167	1852372.SAMEA4521270			2 Bacteria	201174 Actinobacteria	1760 Actinobacteria	2037 Actinomycetales	2049 Actinomycetaceae	184869 Varibaculum	1852372 Varibaculum sp. Marseille-P2802	1852372 Varibaculum sp. Marseille-P2802	1961	0	1	0	0	1	0	0	1	0	0	0	1	0	0	0	0	0	0	0	0	0	0	0	0	0	0	0	0	0	0	0	0	0	0	0	0
specI_v3_Cluster10168	specI_v3_10168	1852373.SAMEA4021839			2 Bacteria	1239 Firmicutes	1737404 Tissierellia	1737405 Tissierellales	1570339 Peptoniphilaceae	1161127 Murdochiella	1852373 Murdochiella vaginalis	1852373 Murdochiella vaginalis	1445	0	1	0	0	0	0	0	1	0	0	0	1	0	0	0	0	0	0	0	0	0	0	0	0	0	0	0	0	0	0	0	0	0	0	0	0
specI_v3_Cluster10169	specI_v3_10169	1852374.SAMEA4554850			2 Bacteria	1239 Firmicutes	1737404 Tissierellia	NA Tissierellia order incertae sedis	NA Tissierellia fam. incertae sedis	1582879 Ezakiella	1852374 Ezakiella massiliensis	1852374 Ezakiella massiliensis	1604	0	1	0	0	1	0	0	1	0	0	1	1	0	1	0	0	0	0	0	0	0	0	0	0	0	0	0	0	0	0	0	0	0	0	0	0
specI_v3_Cluster1017	specI_v3_01017	1033732.PRJEA82331			2 Bacteria	976 Bacteroidetes	200643 Bacteroidia	171549 Bacteroidales	171550 Rikenellaceae	239759 Alistipes	1288121 Alistipes senegalensis	1288121 Alistipes senegalensis	3135	0	1	0	0	0	0	0	0	0	0	0	0	0	0	0	0	0	0	0	0	0	0	0	0	0	0	0	0	0	0	0	0	0	0	0	0
specI_v3_Cluster10170	specI_v3_10170	1852379.SAMEA4415313			2 Bacteria	1239 Firmicutes	909932 Negativicutes	1843489 Veillonellales	31977 Veillonellaceae	1980675 Colibacter	1852379 Colibacter massiliensis	1852379 Colibacter massiliensis	1608	0	1	0	0	0	0	0	0	0	1	0	1	0	0	0	0	0	0	0	0	0	0	0	0	0	0	0	1	0	0	0	0	0	0	0	0
specI_v3_Cluster10171	specI_v3_10171	1852383.SAMEA4519288			2 Bacteria	1239 Firmicutes	186801 Clostridia	186802 Clostridiales	541000 Ruminococcaceae	NA Ruminococcaceae gen. incertae sedis	1852383 Ruminococcaceae bacterium Marseille-P2935	1852383 Ruminococcaceae bacterium Marseille-P2935	2434	0	1	0	0	0	0	0	1	1	0	1	0	0	1	0	0	0	0	0	0	0	0	0	0	0	0	0	0	0	0	0	0	0	0	0	0
specI_v3_Cluster10172	specI_v3_10172	1852384.SAMEA48259918			2 Bacteria	1239 Firmicutes	186801 Clostridia	186802 Clostridiales	541000 Ruminococcaceae	1987010 Massilimaliae	1852384 Massilimaliae massiliensis	1852384 Massilimaliae massiliensis	2702	0	1	0	0	0	0	0	0	0	0	0	0	0	0	0	0	0	0	0	0	0	0	0	0	0	0	0	0	0	0	0	0	0	0	0	0
specI_v3_Cluster10173	specI_v3_10173	1852386.SAMEA4555824			2 Bacteria	201174 Actinobacteria	84998 Coriobacteriia	84999 Coriobacteriales	1643824 Atopobiaceae	133925 Olsenella	1852386 Olsenella provencensis	1852386 Olsenella provencensis	2311	0	1	0	0	0	0	0	1	1	0	1	1	0	0	0	1	1	0	0	0	0	0	0	0	0	0	0	0	0	0	0	0	0	0	0	0
specI_v3_Cluster10174	specI_v3_10174	1852522.SAMN06295960			2 Bacteria	1239 Firmicutes	91061 Bacilli	1385 Bacillales	186822 Paenibacillaceae	44249 Paenibacillus	1852522 Paenibacillus aquistagni	1852522 Paenibacillus aquistagni	4778	0	1	0	0	0	0	0	0	1	1	0	0	0	0	0	0	0	0	0	0	0	0	0	0	0	0	0	0	0	0	0	0	1	0	0	0
specI_v3_Cluster10180	specI_v3_10180	1852776.SAMN05170437			2 Bacteria	1224 Proteobacteria	1236 Gammaproteobacteria	72274 Pseudomonadales	468 Moraxellaceae	661182 Perlucidibaca	1852776 Perlucidibaca aquatica	1852776 Perlucidibaca aquatica	2364	0	1	0	1	0	0	0	0	0	0	0	0	0	0	0	1	1	1	0	1	1	0	1	1	1	0	0	0	0	1	1	1	1	0	0	0
specI_v3_Cluster10181	specI_v3_10181	1855285.SAMN05216303			2 Bacteria	1224 Proteobacteria	28216 Betaproteobacteria	80840 Burkholderiales	80864 Comamonadaceae	28065 Rhodoferax	1855285 Albidiferax sp. OV413	1855285 Albidiferax sp. OV413	5191	0	1	0	0	0	0	0	0	0	0	0	0	0	0	0	0	0	0	0	0	0	0	0	0	0	0	0	0	0	0	0	0	0	0	0	0
specI_v3_Cluster10182	specI_v3_10182	1855288.SAMN05216312			2 Bacteria	1239 Firmicutes	91061 Bacilli	1385 Bacillales	186822 Paenibacillaceae	329857 Cohnella	1855288 Cohnella sp. OV330	1855288 Cohnella sp. OV330	6200	0	1	0	0	0	0	0	0	0	0	0	0	0	0	0	0	0	0	0	0	0	0	0	0	0	0	0	0	0	0	0	0	0	0	0	0
specI_v3_Cluster10183	specI_v3_10183	1855292.SAMN05216570			2 Bacteria	1224 Proteobacteria	1236 Gammaproteobacteria	135614 Xanthomonadales	1775411 Rhodanobacteraceae	231454 Dyella	1855292 Dyella sp. OK004	1855292 Dyella sp. OK004	4205	0	1	0	0	0	0	0	1	1	1	0	0	0	0	0	0	0	0	0	0	0	0	0	0	0	0	0	0	0	0	0	0	0	0	0	0
specI_v3_Cluster10184	specI_v3_10184	1855297.SAMN05216524			2 Bacteria	976 Bacteroidetes	117747 Sphingobacteriia	200666 Sphingobacteriales	84566 Sphingobacteriaceae	423349 Mucilaginibacter	1855297 Mucilaginibacter sp. OK098	1855297 Mucilaginibacter sp. OK098	6070	0	1	0	0	0	0	0	0	0	1	0	0	0	0	0	1	0	0	0	0	0	1	0	1	1	0	0	0	0	0	1	1	1	0	0	0
specI_v3_Cluster10185	specI_v3_10185	1855299.SAMN05216343			2 Bacteria	1239 Firmicutes	186801 Clostridia	186802 Clostridiales	216572 Oscillospiraceae	459786 Oscillibacter	1855299 Oscillibacter sp. PC13	1855299 Oscillibacter sp. PC13	2716	0	1	0	0	0	0	0	0	0	0	0	0	0	0	0	0	0	0	0	0	0	0	0	0	0	0	0	0	0	0	0	0	0	0	0	0
specI_v3_Cluster10186	specI_v3_10186	1855300.SAMN05216344			2 Bacteria	1224 Proteobacteria	28216 Betaproteobacteria	80840 Burkholderiales	80864 Comamonadaceae	52972 Polaromonas	1855300 Polaromonas sp. OV174	1855300 Polaromonas sp. OV174	4313	0	1	0	0	0	0	0	1	0	0	0	0	0	1	0	1	1	1	1	0	0	1	1	1	1	0	0	0	0	1	1	1	1	0	0	0
specI_v3_Cluster10187	specI_v3_10187	1855303.SAMN05216569			2 Bacteria	1224 Proteobacteria	1236 Gammaproteobacteria	135614 Xanthomonadales	32033 Xanthomonadaceae	83618 Pseudoxanthomonas	1855303 Pseudoxanthomonas sp. CF125	1855303 Pseudoxanthomonas sp. CF125	3691	0	1	0	0	0	0	0	1	1	1	0	0	1	0	1	1	1	0	0	0	0	0	0	0	0	0	0	0	0	0	0	1	0	0	0	0
specI_v3_Cluster10188	specI_v3_10188	1855324.SAMN05216467			2 Bacteria	201174 Actinobacteria	1760 Actinobacteria	85006 Micrococcales	85016 Cellulomonadaceae	1707 Cellulomonas	1855324 Cellulomonas sp. KH9	1855324 Cellulomonas sp. KH9	3703	0	1	0	0	0	0	0	1	1	0	1	1	0	0	0	0	0	1	0	0	0	0	1	1	0	0	0	0	0	1	0	0	0	0	0	0
specI_v3_Cluster10189	specI_v3_10189	1855325.SAMN05216383			2 Bacteria	976 Bacteroidetes	200643 Bacteroidia	171549 Bacteroidales	171552 Prevotellaceae	838 Prevotella	1855325 Prevotella sp. KH2C16	1855325 Prevotella sp. KH2C16	2802	0	1	0	0	0	0	0	0	0	0	0	0	0	0	0	0	0	0	0	0	0	0	0	0	0	0	0	0	0	0	0	0	0	0	0	0
specI_v3_Cluster1019	specI_v3_01019	655811.SAMN00120584			2 Bacteria	1239 Firmicutes	1737404 Tissierellia	1737405 Tissierellales	1570339 Peptoniphilaceae	165779 Anaerococcus	NA Anaerococcus obesiensis/vaginalis [Anaerococcus obesiensis/Anaerococcus sp. HMSC068A02/Anaerococcus sp. HMSC065G05/Anaerococcus sp. HMSC075B03/Anaerococcus vaginalis]	NA Anaerococcus obesiensis/vaginalis	1783.2	119.719	5	0	0	1	0	0	1	0	0	0	1	0	0	0	0	0	0	0	0	0	0	0	0	0	0	0	0	0	0	0	0	0	0	0	0
specI_v3_Cluster10190	specI_v3_10190	1855333.SAMN05216299			2 Bacteria	1224 Proteobacteria	28216 Betaproteobacteria	32003 Nitrosomonadales	206379 Nitrosomonadaceae	35798 Nitrosospira	1855333 Nitrosospira sp. Nsp14	1855333 Nitrosospira sp. Nsp14	3089	0	1	0	0	0	0	0	1	1	1	0	0	0	0	1	1	1	1	1	0	0	1	1	1	0	0	0	0	0	1	1	1	1	0	0	0
specI_v3_Cluster10191	specI_v3_10191	1855336.SAMN05216503			2 Bacteria	976 Bacteroidetes	117743 Flavobacteriia	200644 Flavobacteriales	49546 Flavobacteriaceae	52959 Polaribacter	1855336 Polaribacter sp. KT25b	1855336 Polaribacter sp. KT25b	3362	0	1	0	0	0	0	0	0	0	0	0	0	0	0	0	0	0	1	1	1	1	1	0	0	1	1	1	1	0	0	1	0	0	0	0	0
specI_v3_Cluster10192	specI_v3_10192	1855339.SAMN05216414			2 Bacteria	1224 Proteobacteria	28216 Betaproteobacteria	32003 Nitrosomonadales	206379 Nitrosomonadaceae	1232 Nitrosovibrio	1855339 Nitrosovibrio sp. Nv17	1855339 Nitrosovibrio sp. Nv17	2605	0	1	0	0	0	0	0	1	1	1	0	0	0	0	1	1	1	1	1	0	0	1	1	1	0	0	0	0	0	1	1	1	1	0	0	0
specI_v3_Cluster10193	specI_v3_10193	1855340.SAMN05216316			2 Bacteria	1224 Proteobacteria	28216 Betaproteobacteria	32003 Nitrosomonadales	206379 Nitrosomonadaceae	1232 Nitrosovibrio	1855340 Nitrosovibrio sp. Nv6	1855340 Nitrosovibrio sp. Nv6	3049	0	1	0	0	0	0	0	1	1	1	0	0	0	0	1	1	1	1	1	0	0	1	1	1	0	0	0	0	0	1	1	1	1	0	0	0
specI_v3_Cluster10194	specI_v3_10194	1855343.SAMN05216356			2 Bacteria	1239 Firmicutes	186801 Clostridia	186802 Clostridiales	186803 Lachnospiraceae	265975 Oribacterium	1855343 Oribacterium sp. WCC10	1855343 Oribacterium sp. WCC10	3060	0	1	0	0	0	0	0	0	0	0	0	0	0	0	0	0	0	0	0	0	0	0	0	0	0	0	0	0	0	0	0	0	0	0	0	0
specI_v3_Cluster10195	specI_v3_10195	1855370.SAMN05216341			2 Bacteria	1239 Firmicutes	91061 Bacilli	186826 Lactobacillales	81850 Leuconostocaceae	NA Leuconostocaceae gen. incertae sedis	1855370 Leuconostocaceae bacterium R-53105	1855370 Leuconostocaceae bacterium R-53105	1576	0	1	0	0	0	0	0	0	0	0	0	0	0	1	0	0	1	0	0	0	0	0	0	0	0	0	0	0	0	0	0	0	1	1	0	1
specI_v3_Cluster10196	specI_v3_10196	1855377.SAMN05216534			2 Bacteria	201174 Actinobacteria	1760 Actinobacteria	85006 Micrococcales	85023 Microbacteriaceae	529881 Candidatus Aquiluna	1855377 Candidatus Aquiluna sp. UB-MaderosW2red	1855377 Candidatus Aquiluna sp. UB-MaderosW2red	1613	0	1	0	0	0	0	0	0	0	0	0	0	0	0	0	1	1	1	1	1	1	1	1	1	1	1	1	1	1	1	1	1	1	0	1	1
specI_v3_Cluster10197	specI_v3_10197	1855383.SAMN05216548			2 Bacteria	NA Bacteria phylum incertae sedis	NA Bacteria class incertae sedis	NA Bacteria order incertae sedis	NA Bacteria fam. incertae sedis	NA Bacteria gen. incertae sedis	1855383 bacterium A52C2	1855383 bacterium A52C2	4033	0	1	0	0	0	0	0	0	0	0	0	0	0	0	0	0	0	0	0	0	0	0	0	0	0	0	0	0	0	0	0	0	0	0	0	0
specI_v3_Cluster10198	specI_v3_10198	1855384.SAMN05216436			2 Bacteria	NA Bacteria phylum incertae sedis	NA Bacteria class incertae sedis	NA Bacteria order incertae sedis	NA Bacteria fam. incertae sedis	NA Bacteria gen. incertae sedis	1855384 bacterium A37T11	1855384 bacterium A37T11	4349	0	1	0	0	0	0	0	1	0	0	0	1	0	0	0	0	0	0	0	0	0	0	0	0	0	0	0	0	0	0	0	0	0	0	0	0
specI_v3_Cluster10199	specI_v3_10199	1855400.SAMN05216413			2 Bacteria	1239 Firmicutes	186801 Clostridia	186802 Clostridiales	541000 Ruminococcaceae	NA Ruminococcaceae gen. incertae sedis	1855400 Ruminococcaceae bacterium KH2T8	1855400 Ruminococcaceae bacterium KH2T8	2593	0	1	0	0	0	0	0	1	1	1	1	0	1	1	0	0	1	0	0	0	0	0	0	0	0	0	0	0	1	0	0	0	0	0	0	0
specI_v3_Cluster102	specI_v3_00102	545.SAMN05371063			2 Bacteria	1224 Proteobacteria	1236 Gammaproteobacteria	91347 Enterobacterales	543 Enterobacteriaceae	544 Citrobacter	545 Citrobacter koseri [Salmonella sp. HMSC13B08/Citrobacter koseri]	545 Citrobacter koseri	4614.67	371.4	10	0	0	1	0	1	1	0	0	1	1	1	0	0	0	0	0	0	0	0	0	0	0	0	0	0	0	0	0	0	0	0	0	0	0
specI_v3_Cluster1020	specI_v3_01020	1673719.SAMEA3470890			2 Bacteria	1239 Firmicutes	1737404 Tissierellia	1737405 Tissierellales	1570339 Peptoniphilaceae	165779 Anaerococcus	1673719 Anaerococcus sp. SB3	1673719 Anaerococcus sp. SB3	1753	0	1	0	0	0	0	0	1	0	0	0	1	0	0	0	0	0	0	0	0	0	0	0	0	0	0	0	0	0	0	0	0	0	0	0	0
specI_v3_Cluster10200	specI_v3_10200	1855401.SAMN05216323			2 Bacteria	976 Bacteroidetes	200643 Bacteroidia	171549 Bacteroidales	2038695 Williamwhitmaniaceae	2038697 Williamwhitmania	1640674 Williamwhitmania taraxaci	1640674 Williamwhitmania taraxaci	3658	0	1	0	0	0	0	0	1	1	1	0	0	0	0	0	1	1	1	1	0	1	0	1	1	1	0	0	0	1	1	1	1	0	0	0	0
specI_v3_Cluster10201	specI_v3_10201	1855519.SAMN05188807			2 Bacteria	1224 Proteobacteria	28211 Alphaproteobacteria	204457 Sphingomonadales	41297 Sphingomonadaceae	165695 Sphingobium	1855519 Sphingobium sp. EP60837	1855519 Sphingobium sp. EP60837	3607	0	1	1	0	0	0	0	1	1	1	0	0	1	0	0	0	0	1	0	0	0	0	0	1	0	1	1	0	0	1	0	1	0	0	0	0
specI_v3_Cluster10202	specI_v3_10202	1855728.SAMN05161926			2 Bacteria	1224 Proteobacteria	28216 Betaproteobacteria	80840 Burkholderiales	80864 Comamonadaceae	34072 Variovorax	1855728 Variovorax sp. KK3	1855728 Variovorax sp. KK3	6711	0	1	0	1	0	0	0	1	1	1	0	0	0	0	1	1	1	1	0	0	0	1	1	1	0	0	0	0	0	1	0	1	1	0	0	0
specI_v3_Cluster10203	specI_v3_10203	1856405.SAMN05511236			2 Bacteria	1224 Proteobacteria	1236 Gammaproteobacteria	135622 Alteromonadales	72275 Alteromonadaceae	226 Alteromonas	1856405 Alteromonas lipolytica	1856405 Alteromonas lipolytica	4337	0	1	0	1	0	0	0	0	0	0	0	0	0	0	0	0	0	1	1	0	0	0	0	0	1	1	1	0	0	0	0	0	0	0	0	0
specI_v3_Cluster10204	specI_v3_10204	185642.SAMN04216945			2 Bacteria	201174 Actinobacteria	1760 Actinobacteria	85007 Corynebacteriales	1762 Mycobacteriaceae	1763 Mycobacterium	185642 Mycobacterium parmense	185642 Mycobacterium parmense	5168	0	1	0	0	1	0	0	1	1	1	0	0	0	0	0	1	1	1	0	0	0	0	0	1	1	0	0	0	0	1	1	1	0	0	0	0
specI_v3_Cluster10205	specI_v3_10205	1856638.SAMN05199910			2 Bacteria	1239 Firmicutes	91061 Bacilli	186826 Lactobacillales	1300 Streptococcaceae	1301 Streptococcus	1856638 Streptococcus bovimastitidis	1856638 Streptococcus bovimastitidis	1982	0	1	0	0	1	0	1	0	0	0	0	0	0	0	0	0	0	0	0	0	0	0	0	0	0	0	0	0	0	0	0	0	0	0	0	0
specI_v3_Cluster10206	specI_v3_10206	185761.SAMN05660282			2 Bacteria	201174 Actinobacteria	1760 Actinobacteria	85007 Corynebacteriales	1653 Corynebacteriaceae	1716 Corynebacterium	185761 Corynebacterium spheniscorum	185761 Corynebacterium spheniscorum	2156	0	1	0	0	0	0	0	1	1	0	1	0	0	0	0	1	1	0	0	0	0	0	0	0	0	0	0	0	0	0	0	0	1	0	0	0
specI_v3_Cluster10207	specI_v3_10207	1857645.SAMN05226836			2 Bacteria	201174 Actinobacteria	1760 Actinobacteria	2037 Actinomycetales	2049 Actinomycetaceae	1654 Actinomyces	1857645 Actinomyces vulturis	1857645 Actinomyces vulturis	1861	0	1	0	0	0	0	0	0	0	0	0	0	0	0	0	0	0	0	0	0	0	0	0	0	0	0	0	0	0	0	0	0	0	0	0	0
specI_v3_Cluster1021	specI_v3_01021	1720199.SAMEA3673146			2 Bacteria	1239 Firmicutes	1737404 Tissierellia	1737405 Tissierellales	1570339 Peptoniphilaceae	165779 Anaerococcus	1720199 Anaerococcus rubeinfantis	1720199 Anaerococcus rubeinfantis	1805	0	1	0	0	0	0	0	1	0	0	0	1	0	0	0	0	0	0	0	0	0	0	0	0	0	0	0	0	0	0	0	0	0	0	0	0
specI_v3_Cluster10214	specI_v3_10214	1860122.SAMN05189898			2 Bacteria	1224 Proteobacteria	1236 Gammaproteobacteria	135613 Chromatiales	255526 Halothiobacillaceae	109262 Halothiobacillus	1860122 Halothiobacillus sp. LS2	1860122 Halothiobacillus sp. LS2	2525	0	1	0	1	0	0	0	0	0	0	0	0	0	0	0	0	0	1	0	0	0	0	0	0	1	1	0	1	0	1	1	0	0	0	0	0
specI_v3_Cluster10215	specI_v3_10215	1860125.SAMN05231707			2 Bacteria	1224 Proteobacteria	28211 Alphaproteobacteria	204457 Sphingomonadales	335929 Erythrobacteraceae	1041 Erythrobacter	1860125 Erythrobacter sp. QSSC1-22B	1860125 Erythrobacter sp. QSSC1-22B	3036	0	1	0	0	0	0	0	0	0	0	0	0	0	0	0	0	0	1	1	0	0	1	1	1	1	1	1	1	1	0	1	0	1	0	0	1
specI_v3_Cluster10216	specI_v3_10216	1861784.SAMN05231708			2 Bacteria	976 Bacteroidetes	117743 Flavobacteriia	200644 Flavobacteriales	49546 Flavobacteriaceae	283785 Bizionia	1861784 Bizionia sp. APA-3	1861784 Bizionia sp. APA-3	3178	0	1	0	1	1	0	0	0	0	0	0	0	1	0	0	0	0	1	1	0	0	1	0	0	1	1	0	0	0	0	1	0	0	0	0	0
specI_v3_Cluster10217	specI_v3_10217	1862672.SAMN06008016			2 Bacteria	1239 Firmicutes	526524 Erysipelotrichia	526525 Erysipelotrichales	128827 Erysipelotrichaceae	1937008 Dubosiella	1862672 Dubosiella newyorkensis	1862672 Dubosiella newyorkensis	2256	0	1	0	0	1	0	0	1	0	0	0	1	0	1	0	1	0	0	0	0	0	0	0	0	0	0	0	1	0	0	1	0	0	0	0	0
specI_v3_Cluster10219	specI_v3_10219	186490.SAMN03290991			2 Bacteria	1224 Proteobacteria	1236 Gammaproteobacteria	NA Gammaproteobacteria order incertae sedis	NA Gammaproteobacteria fam. incertae sedis	NA Gammaproteobacteria gen. incertae sedis	186490 Candidatus Baumannia cicadellinicola	186490 Candidatus Baumannia cicadellinicola	689	0	1	0	0	1	0	0	0	0	0	0	0	0	0	0	0	0	1	0	1	1	0	0	0	1	1	1	1	0	0	0	1	0	0	0	0
specI_v3_Cluster1022	specI_v3_01022	561177.SAMN00008758			2 Bacteria	1239 Firmicutes	1737404 Tissierellia	1737405 Tissierellales	1570339 Peptoniphilaceae	165779 Anaerococcus	33029 Anaerococcus hydrogenalis	33029 Anaerococcus hydrogenalis	2016.5	74.2462	2	0	0	1	0	0	1	0	0	0	1	0	0	0	0	0	0	0	0	0	0	0	0	0	0	0	0	0	0	0	0	0	0	0	0
specI_v3_Cluster10220	specI_v3_10220	186490.SAMN03757698			2 Bacteria	1224 Proteobacteria	1236 Gammaproteobacteria	NA Gammaproteobacteria order incertae sedis	NA Gammaproteobacteria fam. incertae sedis	NA Gammaproteobacteria gen. incertae sedis	186490 Candidatus Baumannia cicadellinicola	186490 Candidatus Baumannia cicadellinicola	545	0	1	0	0	1	0	0	0	0	0	0	0	0	0	0	0	0	0	0	0	0	0	0	0	0	1	1	1	0	0	0	0	0	0	0	0
specI_v3_Cluster10224	specI_v3_10224	1867952.SAMEA4346298			2 Bacteria	1224 Proteobacteria	28211 Alphaproteobacteria	356 Rhizobiales	31993 Methylocystaceae	196080 Terasakiella	1867952 Candidatus Terasakiella magnetica	1867952 Candidatus Terasakiella magnetica	3572	0	1	0	0	0	0	0	0	0	0	0	1	0	0	0	0	0	1	1	1	1	0	0	0	1	1	1	0	0	0	0	1	0	0	0	0
specI_v3_Cluster10225	specI_v3_10225	1867956.SAMN05829247			2 Bacteria	1224 Proteobacteria	28211 Alphaproteobacteria	356 Rhizobiales	82115 Rhizobiaceae	379 Rhizobium	1867956 Rhizobium oryziradicis	1867956 Rhizobium oryziradicis	4578	0	1	0	0	1	0	0	1	1	1	0	0	1	0	1	0	0	0	0	1	1	0	0	0	1	0	0	1	0	0	1	0	0	1	0	1
specI_v3_Cluster1023	specI_v3_01023	1033733.PRJEA70539			2 Bacteria	1239 Firmicutes	1737404 Tissierellia	1737405 Tissierellales	1570339 Peptoniphilaceae	165779 Anaerococcus	1288120 Anaerococcus senegalensis	1288120 Anaerococcus senegalensis	1719	0	1	0	0	0	0	0	0	0	0	0	0	0	0	0	0	0	0	0	0	0	0	0	0	0	0	0	0	0	0	0	0	0	0	0	0
specI_v3_Cluster10230	specI_v3_10230	1868325.SAMN05282066			2 Bacteria	1090 Chlorobi	191410 Chlorobia	191411 Chlorobiales	191412 Chlorobiaceae	1101 Prosthecochloris	1868325 Prosthecochloris sp. CIB 2401	1868325 Prosthecochloris sp. CIB 2401	2200	0	1	0	0	0	0	0	0	0	0	0	0	0	0	0	1	1	1	1	1	1	0	1	1	1	1	1	1	1	1	1	0	1	0	0	0
specI_v3_Cluster10231	specI_v3_10231	1869167.SAMN05316822			2 Bacteria	201174 Actinobacteria	1760 Actinobacteria	85006 Micrococcales	85021 Intrasporangiaceae	556178 Humibacillus	1869167 Humibacillus sp. DSM 29435	1869167 Humibacillus sp. DSM 29435	4370	0	1	1	0	0	0	0	1	1	1	1	0	0	0	0	1	1	1	0	0	0	1	0	1	0	0	0	0	0	0	0	0	0	0	0	0
specI_v3_Cluster10233	specI_v3_10233	1870984.SAMEA4555797			2 Bacteria	1239 Firmicutes	1737404 Tissierellia	1737405 Tissierellales	1570339 Peptoniphilaceae	165779 Anaerococcus	1870984 Anaerococcus mediterraneensis	1870984 Anaerococcus mediterraneensis	1993	0	1	0	0	1	0	0	0	0	0	0	0	0	0	0	0	0	0	0	0	0	0	0	0	0	0	0	0	0	0	0	0	0	0	0	0
specI_v3_Cluster10234	specI_v3_10234	1870985.SAMEA103910505			2 Bacteria	201174 Actinobacteria	84998 Coriobacteriia	1643822 Eggerthellales	1643826 Eggerthellaceae	2005386 Arabia	1870985 Arabia massiliensis	1870985 Arabia massiliensis	2839	0	1	0	0	1	0	0	0	0	0	0	1	0	0	0	1	1	0	0	0	0	0	0	0	0	0	0	0	0	0	0	0	0	0	0	0
specI_v3_Cluster10235	specI_v3_10235	1870987.SAMEA103972705			2 Bacteria	201174 Actinobacteria	84998 Coriobacteriia	84999 Coriobacteriales	84107 Coriobacteriaceae	102106 Collinsella	1870987 Collinsella vaginalis	1870987 Collinsella vaginalis	1848	0	1	0	0	1	0	0	1	1	1	1	1	1	0	0	0	0	0	0	0	0	0	0	0	0	0	0	0	0	0	0	0	0	0	0	0
specI_v3_Cluster10236	specI_v3_10236	1870990.SAMEA48316168			2 Bacteria	1239 Firmicutes	91061 Bacilli	1385 Bacillales	186822 Paenibacillaceae	44249 Paenibacillus	1870990 Paenibacillus bouchesdurhonensis	1870990 Paenibacillus bouchesdurhonensis	5123	0	1	0	0	0	0	0	0	0	0	0	0	0	0	0	0	0	0	0	0	0	0	0	0	0	0	0	0	0	0	0	0	1	0	0	0
specI_v3_Cluster10237	specI_v3_10237	1870991.SAMEA4415571			2 Bacteria	1239 Firmicutes	186801 Clostridia	186802 Clostridiales	31979 Clostridiaceae	1935927 Massilioclostridium	1870991 Massilioclostridium coli	1870991 Massilioclostridium coli	2475	0	1	0	0	0	0	0	0	0	0	0	0	0	0	0	0	0	0	0	0	0	0	0	0	0	0	0	0	0	0	0	0	0	0	0	0
specI_v3_Cluster10238	specI_v3_10238	1870994.SAMEA4555321			2 Bacteria	1239 Firmicutes	1737404 Tissierellia	1737405 Tissierellales	1737406 Tissierellaceae	1965226 Urmitella	1870994 Urmitella timonensis	1870994 Urmitella timonensis	1778	0	1	0	0	0	0	0	1	0	0	0	1	0	0	0	0	0	0	0	0	0	0	0	0	0	0	0	0	0	0	0	0	0	0	0	0
specI_v3_Cluster10239	specI_v3_10239	1870997.SAMEA4519299			2 Bacteria	1239 Firmicutes	186801 Clostridia	186802 Clostridiales	543314 Clostridiales Family XIII. Incertae Sedis	1980680 Ileibacterium	1870997 Ileibacterium massiliense	1870997 Ileibacterium massiliense	1313	0	1	0	0	0	0	0	1	0	0	0	1	0	0	0	0	0	0	0	0	0	0	0	0	0	0	0	0	0	0	0	0	0	0	0	0
specI_v3_Cluster1024	specI_v3_01024	1033737.SAMEA2272503			2 Bacteria	1239 Firmicutes	186801 Clostridia	186802 Clostridiales	31979 Clostridiaceae	1485 Clostridium	1465809 Clostridium senegalense [Clostridium senegalense/Clostridium sp. ATCC 25772]	1465809 Clostridium senegalense	3557	148.492	2	0	0	1	0	0	1	1	1	0	0	0	0	0	1	1	1	0	1	1	0	0	1	1	0	0	0	0	1	1	1	0	0	0	0
specI_v3_Cluster10240	specI_v3_10240	1871002.SAMEA4521271			2 Bacteria	1239 Firmicutes	909932 Negativicutes	1843488 Acidaminococcales	909930 Acidaminococcaceae	904 Acidaminococcus	1871002 Acidaminococcus timonensis	1871002 Acidaminococcus timonensis	2090	0	1	0	0	0	0	0	1	1	0	1	1	0	0	0	1	1	0	0	0	0	0	0	0	0	0	0	0	0	0	0	1	0	0	0	0
specI_v3_Cluster10241	specI_v3_10241	1871005.SAMEA47419168			2 Bacteria	1239 Firmicutes	1737404 Tissierellia	1737405 Tissierellales	1737406 Tissierellaceae	1347386 Anaerosalibacter	1871005 Anaerosalibacter sp. Marseille-P3206	1871005 Anaerosalibacter sp. Marseille-P3206	2435	0	1	0	0	0	0	0	1	1	0	1	0	1	1	0	0	0	0	0	0	0	0	0	0	0	0	0	0	0	0	0	0	0	0	0	0
specI_v3_Cluster10242	specI_v3_10242	187101.SAMN03380727			2 Bacteria	32066 Fusobacteria	203490 Fusobacteriia	203491 Fusobacteriales	1129771 Leptotrichiaceae	168808 Sneathia	187101 Sneathia amnii	187101 Sneathia amnii	1183	0	1	0	0	1	0	0	0	0	0	0	1	0	1	1	0	0	0	0	0	0	0	0	0	0	0	0	0	0	0	0	0	0	0	0	0
specI_v3_Cluster10243	specI_v3_10243	1871012.SAMEA47410918			2 Bacteria	1239 Firmicutes	186801 Clostridia	186802 Clostridiales	543314 Clostridiales Family XIII. Incertae Sedis	1935192 Mobilibacterium	1871012 Mobilibacterium timonense	1871012 Mobilibacterium timonense	1800	0	1	0	0	0	0	0	1	1	0	1	0	1	0	0	0	0	0	0	0	0	0	0	0	0	0	0	0	0	0	0	0	0	0	0	0
specI_v3_Cluster10244	specI_v3_10244	1871014.SAMEA4548673			2 Bacteria	201174 Actinobacteria	1760 Actinobacteria	2037 Actinomycetales	2049 Actinomycetaceae	28263 Arcanobacterium	1871014 Arcanobacterium urinimassiliense	1871014 Arcanobacterium urinimassiliense	1439	0	1	0	0	0	0	0	0	0	0	0	0	0	0	0	0	0	0	0	0	0	0	0	0	0	0	0	0	0	0	0	0	0	0	0	0
specI_v3_Cluster10245	specI_v3_10245	1871015.SAMEA103911226			2 Bacteria	1239 Firmicutes	186801 Clostridia	186802 Clostridiales	541000 Ruminococcaceae	1017280 Pseudoflavonifractor	1871015 Pseudoflavonifractor sp. Marseille-P3106	1871015 Pseudoflavonifractor sp. Marseille-P3106	3147	0	1	0	0	0	0	0	1	1	0	1	0	0	0	0	0	0	0	0	0	0	0	0	0	0	0	0	0	0	0	0	0	0	0	0	0
specI_v3_Cluster10246	specI_v3_10246	1871016.SAMEA4555188			2 Bacteria	201174 Actinobacteria	84998 Coriobacteriia	84999 Coriobacteriales	84107 Coriobacteriaceae	102106 Collinsella	1871016 Collinsella phocaeensis	1871016 Collinsella phocaeensis	1747	0	1	0	0	0	0	0	0	0	0	0	1	0	0	0	0	0	0	0	0	0	0	0	0	0	0	0	0	0	0	0	0	0	0	0	0
specI_v3_Cluster10247	specI_v3_10247	1871018.SAMEA4519310			2 Bacteria	1239 Firmicutes	186801 Clostridia	186802 Clostridiales	541000 Ruminococcaceae	1935176 Angelakisella	1871018 Angelakisella massiliensis	1871018 Angelakisella massiliensis	3785	0	1	0	0	0	0	0	1	1	0	1	1	0	1	0	0	0	0	0	0	0	0	0	0	0	0	0	0	0	0	0	0	0	0	0	0
specI_v3_Cluster10248	specI_v3_10248	1871020.SAMEA4555313			2 Bacteria	1239 Firmicutes	186801 Clostridia	186802 Clostridiales	31979 Clostridiaceae	1485 Clostridium	1871020 Clostridium sp. Marseille-P3244	1871020 Clostridium sp. Marseille-P3244	2775	0	1	0	0	0	0	0	1	1	0	1	1	0	0	0	0	0	0	0	0	0	0	0	0	0	0	0	0	0	0	0	0	0	0	0	0
specI_v3_Cluster10249	specI_v3_10249	1871022.SAMEA4555315			2 Bacteria	201174 Actinobacteria	84998 Coriobacteriia	84999 Coriobacteriales	1643824 Atopobiaceae	1935188 Libanicoccus	1871022 Libanicoccus massiliensis	1871022 Libanicoccus massiliensis	1745	0	1	0	0	0	0	0	1	1	1	1	1	1	0	1	1	1	0	0	0	0	0	0	0	0	0	0	0	0	0	0	0	0	0	0	0
specI_v3_Cluster1025	specI_v3_01025	1033738.PRJEA70549			2 Bacteria	1239 Firmicutes	91061 Bacilli	1385 Bacillales	186818 Planococcaceae	1649 Kurthia	1033738 Kurthia sp. Dielmo	1033738 Kurthia sp. Dielmo	883	0	1	0	0	0	0	0	0	0	0	0	0	0	0	0	0	0	0	0	0	0	0	0	0	0	0	0	0	0	0	0	0	0	0	0	0
specI_v3_Cluster10250	specI_v3_10250	1871023.SAMEA4519306			2 Bacteria	976 Bacteroidetes	200643 Bacteroidia	171549 Bacteroidales	171550 Rikenellaceae	1980038 Millionella	1871023 Millionella massiliensis	1871023 Millionella massiliensis	2137	0	1	0	0	0	0	0	0	1	1	1	0	0	0	0	0	0	0	0	0	0	0	0	1	0	0	0	0	0	1	0	0	0	0	0	0
specI_v3_Cluster10251	specI_v3_10251	1871025.SAMEA4555317			2 Bacteria	1239 Firmicutes	NA Firmicutes class incertae sedis	NA Firmicutes order incertae sedis	NA Firmicutes fam. incertae sedis	1930845 Ndongobacter	1871025 Ndongobacter massiliensis	1871025 Ndongobacter massiliensis	1703	0	1	0	0	0	0	0	1	1	0	1	1	0	1	1	0	0	0	0	0	0	0	0	0	0	0	1	1	0	0	0	0	0	0	0	0
specI_v3_Cluster10252	specI_v3_10252	1871028.SAMEA17745418			2 Bacteria	201174 Actinobacteria	1760 Actinobacteria	2037 Actinomycetales	2049 Actinomycetaceae	1654 Actinomyces	1871028 Actinomyces mediterranea	1871028 Actinomyces mediterranea	2069	0	1	0	0	0	0	0	0	0	0	0	0	0	0	0	0	0	0	0	0	0	0	0	0	0	0	0	0	0	0	0	0	0	0	0	0
specI_v3_Cluster10253	specI_v3_10253	1871030.SAMEA37054168			2 Bacteria	1239 Firmicutes	526524 Erysipelotrichia	526525 Erysipelotrichales	128827 Erysipelotrichaceae	1935200 Merdibacter	1871030 Merdibacter massiliensis	1871030 Merdibacter massiliensis	2358	0	1	0	0	0	0	0	0	0	0	1	1	0	0	0	0	0	0	0	0	0	0	0	0	0	0	0	0	0	0	0	0	0	0	0	0
specI_v3_Cluster10254	specI_v3_10254	1871031.SAMEA4548191			2 Bacteria	201174 Actinobacteria	84998 Coriobacteriia	84999 Coriobacteriales	1643824 Atopobiaceae	133925 Olsenella	1871031 Olsenella mediterranea	1871031 Olsenella mediterranea	2047	0	1	0	0	0	0	0	1	1	0	1	1	0	0	0	1	1	0	0	0	0	0	0	0	0	0	0	0	0	0	0	0	0	0	0	0
specI_v3_Cluster10255	specI_v3_10255	1871033.SAMEA48261418			2 Bacteria	201174 Actinobacteria	84998 Coriobacteriia	84999 Coriobacteriales	1643824 Atopobiaceae	133925 Olsenella	1871033 Olsenella urininfantis	1871033 Olsenella urininfantis	1551	0	1	0	0	0	0	0	1	1	0	1	0	0	1	0	0	0	0	0	0	0	0	0	0	0	0	0	0	0	0	0	0	0	0	0	0
specI_v3_Cluster10256	specI_v3_10256	1871034.SAMEA48205918			2 Bacteria	201174 Actinobacteria	1760 Actinobacteria	85009 Propionibacteriales	31957 Propionibacteriaceae	203133 Propionimicrobium	1871034 Propionimicrobium sp. Marseille-P3275	1871034 Propionimicrobium sp. Marseille-P3275	1858	0	1	0	0	0	0	0	0	0	0	0	0	0	0	0	0	0	0	0	0	0	0	0	0	0	0	0	0	0	0	0	0	0	0	0	0
specI_v3_Cluster10257	specI_v3_10257	1871110.SAMN05362001			2 Bacteria	40117 Nitrospirae	203693 Nitrospira	189778 Nitrospirales	189779 Nitrospiraceae	28261 Thermodesulfovibrio	1871110 Thermodesulfovibrio sp. N1	1871110 Thermodesulfovibrio sp. N1	2045	0	1	0	0	0	0	0	0	0	0	0	0	0	0	0	0	0	1	1	1	1	0	0	0	0	1	0	0	1	0	0	1	1	0	1	0
specI_v3_Cluster10258	specI_v3_10258	1871111.SAMN05356262			2 Bacteria	1224 Proteobacteria	1236 Gammaproteobacteria	72274 Pseudomonadales	468 Moraxellaceae	469 Acinetobacter	1871111 Acinetobacter defluvii	1871111 Acinetobacter defluvii	3561	0	1	0	0	0	0	0	1	0	0	0	0	1	1	0	1	1	1	0	0	0	0	1	1	0	0	0	0	0	0	0	0	0	0	0	0
specI_v3_Cluster10259	specI_v3_10259	1871336.SAMN05363827			2 Bacteria	1239 Firmicutes	186801 Clostridia	186802 Clostridiales	186804 Peptostreptococcaceae	1937664 Criibacterium	1871336 Criibacterium bergeronii	1871336 Criibacterium bergeronii	2173	0	1	0	0	1	0	0	1	0	0	1	1	0	0	0	0	0	0	0	0	0	0	0	0	0	0	0	0	0	0	0	0	0	0	0	0
specI_v3_Cluster1026	specI_v3_01026	1334046.SAMN02469947			2 Bacteria	1239 Firmicutes	91061 Bacilli	1385 Bacillales	186818 Planococcaceae	1649 Kurthia	1421019 Kurthia huakuii	1421019 Kurthia huakuii	3473	0	1	0	0	0	0	0	1	1	0	1	1	1	1	0	1	1	0	0	0	0	0	0	0	0	0	0	0	0	0	0	0	0	0	0	0
specI_v3_Cluster10260	specI_v3_10260	187272.SAMN02598349			2 Bacteria	1224 Proteobacteria	1236 Gammaproteobacteria	135613 Chromatiales	72276 Ectothiorhodospiraceae	133193 Alkalilimnicola	351052 Alkalilimnicola ehrlichii	351052 Alkalilimnicola ehrlichii	2865	0	1	0	1	0	0	0	0	0	0	0	0	0	0	0	1	1	1	1	1	1	0	1	1	1	1	0	1	1	1	1	0	1	0	1	1
specI_v3_Cluster10261	specI_v3_10261	1873176.SAMN05526244			2 Bacteria	1224 Proteobacteria	28211 Alphaproteobacteria	356 Rhizobiales	69277 Phyllobacteriaceae	93368 Pseudaminobacter	1873176 Pseudaminobacter manganicus	1873176 Pseudaminobacter manganicus	4504	0	1	0	0	0	0	0	1	1	1	0	0	0	0	0	1	1	0	0	0	0	0	0	0	0	0	0	0	0	0	0	1	0	0	0	0
specI_v3_Cluster10262	specI_v3_10262	1873462.SAMEA4475189			2 Bacteria	201174 Actinobacteria	1760 Actinobacteria	85006 Micrococcales	85023 Microbacteriaceae	NA Microbacteriaceae gen. incertae sedis	1873462 Microbacteriaceae bacterium	1873462 Microbacteriaceae bacterium	3048	0	1	0	1	1	0	0	1	1	1	0	0	0	0	1	1	1	1	0	0	0	0	0	0	0	0	1	0	0	1	0	1	0	0	0	0
specI_v3_Cluster10263	specI_v3_10263	187420.SAMN02603244			2157 Archaea	28890 Euryarchaeota	183925 Methanobacteria	2158 Methanobacteriales	2159 Methanobacteriaceae	145260 Methanothermobacter	145262 Methanothermobacter thermautotrophicus	145262 Methanothermobacter thermautotrophicus	1869	0	1	1	0	0	0	0	1	0	0	0	0	0	0	0	1	1	1	0	0	0	0	0	0	1	0	0	0	0	0	1	0	1	0	0	0
specI_v3_Cluster10264	specI_v3_10264	1874317.SAMN05920294			2 Bacteria	1224 Proteobacteria	1236 Gammaproteobacteria	135622 Alteromonadales	72275 Alteromonadaceae	2742 Marinobacter	1874317 Marinobacter salinus	1874317 Marinobacter salinus	3700	0	1	1	0	0	0	0	0	0	1	0	0	0	0	0	0	0	1	1	1	1	0	0	0	1	1	1	1	0	1	1	0	1	0	0	1
specI_v3_Cluster10265	specI_v3_10265	1878935.SAMEA4556315			2 Bacteria	1224 Proteobacteria	1236 Gammaproteobacteria	91347 Enterobacterales	1903409 Erwiniaceae	32199 Buchnera	9 Buchnera aphidicola	9 Buchnera aphidicola	389	0	1	0	0	1	0	0	0	0	0	0	0	0	0	0	0	0	1	0	0	0	0	0	0	0	1	0	1	0	0	0	0	0	0	0	0
specI_v3_Cluster10266	specI_v3_10266	1878942.SAMEA4556316			2 Bacteria	1224 Proteobacteria	1236 Gammaproteobacteria	91347 Enterobacterales	1903411 Yersiniaceae	1927833 Candidatus Fukatsuia	1878942 Candidatus Fukatsuia symbiotica	1878942 Candidatus Fukatsuia symbiotica	1743	0	1	0	0	1	0	0	0	0	0	0	0	0	0	0	0	0	0	0	0	0	0	0	0	0	0	0	0	0	0	0	0	0	0	0	0
specI_v3_Cluster10268	specI_v3_10268	1879023.SAMN05415090			2 Bacteria	201174 Actinobacteria	1760 Actinobacteria	85007 Corynebacteriales	1762 Mycobacteriaceae	1763 Mycobacterium	1879023 Mycobacterium sp. djl-10	1879023 Mycobacterium sp. djl-10	6011	0	1	0	1	0	0	0	1	0	1	0	0	0	0	0	1	1	1	0	0	0	0	0	0	0	0	0	0	0	0	1	1	0	0	0	0
specI_v3_Cluster10269	specI_v3_10269	1879031.SAMN05415084			2 Bacteria	1224 Proteobacteria	1236 Gammaproteobacteria	135622 Alteromonadales	72275 Alteromonadaceae	2742 Marinobacter	1879031 Marinobacter sp. AC-23	1879031 Marinobacter sp. AC-23	3073	0	1	1	0	0	0	0	1	0	0	0	0	1	1	0	0	0	1	1	0	0	0	0	0	1	1	1	1	0	0	0	1	1	1	0	1
specI_v3_Cluster1027	specI_v3_01027	1033739.PRJEA70831			2 Bacteria	1239 Firmicutes	91061 Bacilli	1385 Bacillales	186818 Planococcaceae	1649 Kurthia	1033739 Kurthia massiliensis	1033739 Kurthia massiliensis	3190	0	1	0	0	0	0	0	1	1	0	1	0	1	1	0	0	0	0	0	0	0	0	0	0	0	0	0	0	0	0	0	0	0	0	0	0
specI_v3_Cluster10270	specI_v3_10270	1879049.SAMN05356835			2 Bacteria	1224 Proteobacteria	1236 Gammaproteobacteria	72274 Pseudomonadales	468 Moraxellaceae	469 Acinetobacter	1879049 Acinetobacter sp. WCHAc010034	1879049 Acinetobacter sp. WCHAc010034	3584	0	1	0	0	0	0	0	1	0	0	1	0	1	1	0	1	1	0	0	0	0	0	0	0	0	0	0	0	0	0	0	1	0	0	0	0
specI_v3_Cluster10272	specI_v3_10272	1881030.SAMN05428969			2 Bacteria	1224 Proteobacteria	28211 Alphaproteobacteria	356 Rhizobiales	45401 Hyphomicrobiaceae	46913 Devosia	1881030 Devosia sp. YR412	1881030 Devosia sp. YR412	3687	0	1	0	0	0	0	0	1	1	0	1	0	0	1	0	1	0	0	0	0	0	0	0	0	0	0	0	0	0	1	0	1	0	0	0	0
specI_v3_Cluster10273	specI_v3_10273	1881037.SAMN05428972			2 Bacteria	1224 Proteobacteria	1236 Gammaproteobacteria	135614 Xanthomonadales	1775411 Rhodanobacteraceae	75309 Rhodanobacter	1881037 Rhodanobacter sp. OK091	1881037 Rhodanobacter sp. OK091	3817	0	1	0	0	0	0	0	1	1	1	0	0	0	0	0	1	1	0	0	0	0	1	0	0	0	0	0	0	0	0	1	1	1	0	0	0
specI_v3_Cluster10274	specI_v3_10274	1881040.SAMN05428988			2 Bacteria	976 Bacteroidetes	1853228 Chitinophagia	1853229 Chitinophagales	563835 Chitinophagaceae	79328 Chitinophaga	1881040 Chitinophaga sp. YR573	1881040 Chitinophaga sp. YR573	6483	0	1	0	0	0	0	0	1	1	1	0	0	1	0	1	1	0	1	0	0	0	0	1	1	1	0	0	0	0	1	1	0	0	0	0	0
specI_v3_Cluster10275	specI_v3_10275	1881043.SAMN05428989			2 Bacteria	1224 Proteobacteria	1236 Gammaproteobacteria	135614 Xanthomonadales	32033 Xanthomonadaceae	83618 Pseudoxanthomonas	1881043 Pseudoxanthomonas sp. GM95	1881043 Pseudoxanthomonas sp. GM95	4072	0	1	0	0	0	0	0	1	0	1	0	0	0	1	0	1	1	1	1	0	0	0	0	1	0	0	0	0	1	1	1	1	0	0	0	1
specI_v3_Cluster10276	specI_v3_10276	1881045.SAMN05428948			2 Bacteria	1224 Proteobacteria	28216 Betaproteobacteria	80840 Burkholderiales	75682 Oxalobacteraceae	149698 Massilia	1881045 Massilia sp. CF038	1881045 Massilia sp. CF038	5083	0	1	0	0	0	0	0	1	1	1	0	0	0	0	0	1	0	1	0	0	0	1	1	1	1	0	0	0	1	1	0	1	1	0	0	0
specI_v3_Cluster10277	specI_v3_10277	1881049.SAMN05428947			2 Bacteria	976 Bacteroidetes	117747 Sphingobacteriia	200666 Sphingobacteriales	84566 Sphingobacteriaceae	423349 Mucilaginibacter	1881049 Mucilaginibacter sp. OK283	1881049 Mucilaginibacter sp. OK283	5962	0	1	0	0	0	0	0	1	1	1	0	0	0	0	0	1	0	0	0	0	0	0	0	1	0	0	0	0	0	0	0	0	0	0	0	0
specI_v3_Cluster10278	specI_v3_10278	1881054.SAMN05428977			2 Bacteria	1224 Proteobacteria	28216 Betaproteobacteria	32003 Nitrosomonadales	206379 Nitrosomonadaceae	914 Nitrosomonas	1881054 Nitrosomonas sp. Nm166	1881054 Nitrosomonas sp. Nm166	3030	0	1	0	0	0	0	0	0	0	0	0	0	0	0	0	0	0	0	0	0	0	0	0	0	0	0	0	0	0	0	0	0	0	0	0	0
specI_v3_Cluster10279	specI_v3_10279	1881059.SAMN05428963			2 Bacteria	1224 Proteobacteria	28211 Alphaproteobacteria	356 Rhizobiales	255475 Aurantimonadaceae	2036017 Consotaella	1365950 Consotaella salsifontis	1365950 Consotaella salsifontis	4300	0	1	0	0	0	0	0	1	0	0	0	0	0	0	1	0	0	1	0	0	0	0	1	1	1	1	1	0	0	1	0	0	1	0	0	0
specI_v3_Cluster1028	specI_v3_01028	1033740.SAMEA2272665			2 Bacteria	1239 Firmicutes	91061 Bacilli	1385 Bacillales	186818 Planococcaceae	1649 Kurthia	1033740 Kurthia senegalensis	1033740 Kurthia senegalensis	3025	0	1	0	0	1	0	0	1	1	0	1	1	1	1	0	1	1	0	0	0	0	0	0	0	0	0	0	0	0	0	0	0	0	0	0	0
specI_v3_Cluster10280	specI_v3_10280	1881060.SAMN05428976			2 Bacteria	1239 Firmicutes	186801 Clostridia	186802 Clostridiales	31979 Clostridiaceae	1485 Clostridium	1881060 Clostridium sp. USBA 49	1881060 Clostridium sp. USBA 49	2436	0	1	0	0	0	0	0	1	0	0	0	0	1	0	0	1	1	0	0	0	0	0	0	0	0	0	0	0	0	0	0	0	1	0	0	0
specI_v3_Cluster10281	specI_v3_10281	1881068.SAMN05428950			2 Bacteria	1224 Proteobacteria	28211 Alphaproteobacteria	204457 Sphingomonadales	41297 Sphingomonadaceae	13687 Sphingomonas	1881068 Sphingomonas sp. OV641	1881068 Sphingomonas sp. OV641	4250	0	1	0	0	0	0	0	0	0	0	0	1	0	0	0	0	0	1	0	0	0	0	0	0	1	1	1	0	0	0	0	0	0	0	0	0
specI_v3_Cluster10282	specI_v3_10282	1882406.SAMN05443507			2 Bacteria	1239 Firmicutes	91061 Bacilli	1385 Bacillales	186823 Alicyclobacillaceae	29330 Alicyclobacillus	1830138 Alicyclobacillus montanus	1830138 Alicyclobacillus montanus	3074	0	1	0	0	0	0	0	0	0	0	0	0	0	0	0	1	0	1	0	0	0	0	0	1	0	0	0	0	1	0	1	0	1	0	0	0
specI_v3_Cluster10283	specI_v3_10283	1882748.SAMN05443249			2 Bacteria	1224 Proteobacteria	28211 Alphaproteobacteria	356 Rhizobiales	45404 Beijerinckiaceae	532 Beijerinckia	1882748 Beijerinckia sp. 28-YEA-48	1882748 Beijerinckia sp. 28-YEA-48	5976	0	1	0	0	0	0	0	1	1	1	0	1	0	0	1	1	1	1	0	0	0	0	1	1	0	0	0	0	0	0	1	1	1	0	0	0
specI_v3_Cluster10284	specI_v3_10284	1882749.SAMN05444173			2 Bacteria	74201 Verrucomicrobia	414999 Opitutae	415000 Opitutales	134623 Opitutaceae	178440 Opitutus	1882749 Opitutus sp. GAS368	1882749 Opitutus sp. GAS368	3530	0	1	0	0	0	0	0	1	1	1	0	0	0	0	0	1	1	1	0	0	0	1	1	1	1	0	0	0	0	1	1	1	1	0	0	0
specI_v3_Cluster10285	specI_v3_10285	1882751.SAMN05443246			2 Bacteria	1239 Firmicutes	91061 Bacilli	1385 Bacillales	186822 Paenibacillaceae	44249 Paenibacillus	1882751 Paenibacillus sp. GP183	1882751 Paenibacillus sp. GP183	5545	0	1	0	0	0	0	0	0	1	1	0	0	0	0	0	0	0	0	0	0	0	0	0	1	0	0	0	0	0	1	1	1	1	0	0	0
specI_v3_Cluster10286	specI_v3_10286	1882761.SAMN05443253			2 Bacteria	1239 Firmicutes	91061 Bacilli	1385 Bacillales	186817 Bacillaceae	1386 Bacillus	1882761 Bacillus sp. OK048	1882761 Bacillus sp. OK048	5058	0	1	0	0	0	0	0	0	0	0	0	0	0	0	0	0	0	0	0	0	0	0	0	0	0	0	0	0	0	0	0	0	0	0	0	0
specI_v3_Cluster10287	specI_v3_10287	1882772.SAMN05443582			2 Bacteria	1224 Proteobacteria	28211 Alphaproteobacteria	356 Rhizobiales	69277 Phyllobacteriaceae	28100 Phyllobacterium	1882772 Phyllobacterium sp. OV277	1882772 Phyllobacterium sp. OV277	5204	0	1	0	0	0	0	0	0	0	0	0	0	0	0	0	0	0	0	0	0	0	0	0	0	0	0	0	0	0	0	0	0	0	0	0	0
specI_v3_Cluster10288	specI_v3_10288	1882821.SAMN05444722			2 Bacteria	1224 Proteobacteria	28211 Alphaproteobacteria	204455 Rhodobacterales	31989 Rhodobacteraceae	34008 Rhodovulum	1882821 Rhodovulum sp. ES.010	1882821 Rhodovulum sp. ES.010	3680	0	1	0	0	0	0	0	0	0	0	0	0	0	0	0	1	1	1	0	0	1	0	0	0	1	0	0	0	0	0	1	0	1	0	0	1
specI_v3_Cluster10289	specI_v3_10289	1882828.SAMN05444680			2 Bacteria	1224 Proteobacteria	28216 Betaproteobacteria	80840 Burkholderiales	80864 Comamonadaceae	34072 Variovorax	1882828 Variovorax sp. YR216	1882828 Variovorax sp. YR216	6990	0	1	0	0	0	0	0	1	1	1	0	0	0	0	1	1	1	1	0	0	0	1	1	1	0	0	0	0	0	1	0	1	1	0	0	0
specI_v3_Cluster1029	specI_v3_01029	1739305.SAMN04477619			2 Bacteria	1239 Firmicutes	1737404 Tissierellia	1737405 Tissierellales	1570339 Peptoniphilaceae	162289 Peptoniphilus	1465756 Peptoniphilus grossensis [Peptoniphilus grossensis/Peptoniphilus sp. HMSC062D09]	1465756 Peptoniphilus grossensis	1827	223.446	2	0	0	1	0	0	1	0	0	0	1	0	0	0	0	0	0	0	0	0	0	0	0	0	0	0	0	0	0	0	0	0	0	0	0
specI_v3_Cluster10290	specI_v3_10290	1882831.SAMN05444156			2 Bacteria	74201 Verrucomicrobia	203494 Verrucomicrobiae	48461 Verrucomicrobiales	203557 Verrucomicrobiaceae	2735 Verrucomicrobium	1882831 Verrucomicrobium sp. GAS474	1882831 Verrucomicrobium sp. GAS474	3204	0	1	0	0	0	0	0	1	1	1	0	0	0	0	0	1	1	1	0	1	1	1	1	1	1	0	0	0	1	1	1	1	1	0	0	0
specI_v3_Cluster10291	specI_v3_10291	1882832.SAMN05444162			2 Bacteria	1239 Firmicutes	91061 Bacilli	1385 Bacillales	186822 Paenibacillaceae	NA Paenibacillaceae gen. incertae sedis	1882832 Paenibacillaceae bacterium GAS479	1882832 Paenibacillaceae bacterium GAS479	4792	0	1	0	0	0	0	0	0	0	0	0	0	0	0	0	0	0	0	0	0	0	0	0	0	0	0	0	0	0	0	0	0	0	0	0	0
specI_v3_Cluster10292	specI_v3_10292	1882833.SAMN05444157			2 Bacteria	201174 Actinobacteria	1760 Actinobacteria	85013 Frankiales	NA Frankiales fam. incertae sedis	NA Frankiales gen. incertae sedis	1882833 Frankineae bacterium MT45	1882833 Frankineae bacterium MT45	3781	0	1	0	0	0	0	0	1	1	1	0	0	0	0	0	1	0	1	0	0	0	0	0	0	1	0	0	0	0	0	0	0	0	0	0	0
specI_v3_Cluster10293	specI_v3_10293	1882918.SAMN05433522			2 Bacteria	1224 Proteobacteria	28221 Deltaproteobacteria	29 Myxococcales	49 Polyangiaceae	1882917 Pajaroellobacter	1882918 Pajaroellobacter abortibovis	1882918 Pajaroellobacter abortibovis	1745	0	1	0	0	1	0	0	1	0	0	1	0	0	0	0	1	1	1	0	0	0	0	1	1	1	0	0	0	0	0	1	0	0	0	0	0
specI_v3_Cluster10294	specI_v3_10294	1884263.SAMN05420587			2 Bacteria	1239 Firmicutes	909932 Negativicutes	909929 Selenomonadales	1843491 Selenomonadaceae	970 Selenomonas	1884263 Selenomonas sp. oral taxon 920	1884263 Selenomonas sp. oral taxon 920	2156	0	1	0	0	1	0	0	0	0	0	0	0	0	0	0	0	0	0	0	0	0	0	0	0	0	0	0	1	0	0	0	0	0	0	0	0
specI_v3_Cluster10295	specI_v3_10295	1884310.SAMN05519105			2 Bacteria	1224 Proteobacteria	28211 Alphaproteobacteria	204455 Rhodobacterales	31989 Rhodobacteraceae	1060 Rhodobacter	1884310 Rhodobacter sp. 24-YEA-8	1884310 Rhodobacter sp. 24-YEA-8	4578	0	1	0	0	0	0	0	0	0	0	0	0	0	0	0	0	0	0	0	0	0	0	0	0	0	0	0	0	0	0	0	0	0	0	0	0
specI_v3_Cluster10296	specI_v3_10296	1884358.SAMN05518872			2 Bacteria	1239 Firmicutes	91061 Bacilli	1385 Bacillales	186817 Bacillaceae	1221880 Psychrobacillus	1884358 Psychrobacillus sp. OK032	1884358 Psychrobacillus sp. OK032	4290	0	1	0	0	0	0	0	1	1	1	1	0	0	0	1	1	0	0	0	0	0	0	0	1	0	0	0	0	0	1	1	1	1	0	0	0
specI_v3_Cluster10297	specI_v3_10297	1884364.SAMN05518801			2 Bacteria	1224 Proteobacteria	28211 Alphaproteobacteria	204457 Sphingomonadales	41297 Sphingomonadaceae	165696 Novosphingobium	1884364 Novosphingobium sp. CF614	1884364 Novosphingobium sp. CF614	3843	0	1	0	0	0	0	0	0	0	0	0	0	0	0	0	0	0	0	0	0	0	0	0	0	0	0	0	0	0	0	0	0	0	0	0	0
specI_v3_Cluster10298	specI_v3_10298	1884367.SAMN05518672			2 Bacteria	976 Bacteroidetes	1853228 Chitinophagia	1853229 Chitinophagales	563835 Chitinophagaceae	79328 Chitinophaga	1884367 Chitinophaga sp. CF118	1884367 Chitinophaga sp. CF118	6482	0	1	0	0	0	0	0	0	0	0	0	0	0	0	0	0	0	0	0	0	0	0	0	0	0	0	0	0	0	0	0	0	0	0	0	0
specI_v3_Cluster10299	specI_v3_10299	1884373.SAMN05518861			2 Bacteria	1224 Proteobacteria	28211 Alphaproteobacteria	356 Rhizobiales	69277 Phyllobacteriaceae	68287 Mesorhizobium	1884373 Mesorhizobium sp. YR577	1884373 Mesorhizobium sp. YR577	6448	0	1	0	0	0	0	0	1	1	1	0	0	1	0	1	1	1	1	0	0	0	0	0	1	0	0	0	0	1	1	0	0	0	0	0	0
specI_v3_Cluster103	specI_v3_00103	670.SAMN03486857			2 Bacteria	1224 Proteobacteria	1236 Gammaproteobacteria	NA Gammaproteobacteria order [Vibrionales/Enterobacterales]	NA Gammaproteobacteria fam. [Enterobacteriaceae/Vibrionaceae]	NA Gammaproteobacteria gen. [Citrobacter/Vibrio]	NA Gammaproteobacteria sp. [Citrobacter sp. MGH 55/Citrobacter sp. JT3/Citrobacter sp. CtB7.12/Citrobacter sp. NLAE-zl-C269/Citrobacter amalonaticus/Vibrio parahaemolyticus/Citrobacter farmeri]	NA Gammaproteobacteria sp.	4659.29	225.303	14	1	1	1	0	1	1	0	0	1	1	1	0	0	0	0	0	0	0	0	0	0	0	0	0	0	0	0	0	0	0	0	0	0	0
specI_v3_Cluster1030	specI_v3_01030	1033744.SAMEA2272315			2 Bacteria	1239 Firmicutes	1737404 Tissierellia	1737405 Tissierellales	1570339 Peptoniphilaceae	162289 Peptoniphilus	1465757 Peptoniphilus senegalensis	1465757 Peptoniphilus senegalensis	1722	0	1	0	0	1	0	0	0	0	0	0	0	0	0	0	0	0	0	0	0	0	0	0	0	0	0	0	0	0	0	0	0	0	0	0	0
specI_v3_Cluster10300	specI_v3_10300	1884377.SAMN05518847			2 Bacteria	1239 Firmicutes	91061 Bacilli	1385 Bacillales	186822 Paenibacillaceae	44249 Paenibacillus	1884377 Paenibacillus sp. OV219	1884377 Paenibacillus sp. OV219	5643	0	1	0	0	0	0	0	0	0	0	0	0	0	0	0	0	0	0	0	0	0	0	0	0	0	0	0	0	0	0	0	0	0	0	0	0
specI_v3_Cluster10301	specI_v3_10301	1884432.SAMN05518683			2 Bacteria	1239 Firmicutes	91061 Bacilli	1385 Bacillales	186817 Bacillaceae	1884429 Salibacterium	1884432 Salibacterium halotolerans	1884432 Salibacterium halotolerans	3662	0	1	0	0	0	0	0	1	0	0	0	1	1	0	0	0	0	0	0	0	0	0	0	0	0	0	0	0	0	0	0	0	0	0	0	0
specI_v3_Cluster10304	specI_v3_10304	1885026.SAMN05465167			2 Bacteria	201174 Actinobacteria	1760 Actinobacteria	85007 Corynebacteriales	1762 Mycobacteriaceae	1763 Mycobacterium	1552759 Mycobacterium grossiae	1552759 Mycobacterium grossiae	5542	0	1	0	0	1	0	1	0	0	0	0	0	0	0	0	0	0	0	0	0	0	0	0	0	0	0	0	0	0	0	0	0	0	0	0	0
specI_v3_Cluster10305	specI_v3_10305	1886027.SAMN05463471			2 Bacteria	976 Bacteroidetes	117747 Sphingobacteriia	200666 Sphingobacteriales	84566 Sphingobacteriaceae	423349 Mucilaginibacter	1886027 Mucilaginibacter sp. PPCGB 2223	1886027 Mucilaginibacter sp. PPCGB 2223	4667	0	1	1	0	0	0	0	0	1	1	0	0	0	0	0	0	0	1	0	0	0	0	0	1	0	0	0	0	1	1	1	0	0	0	0	0
specI_v3_Cluster10306	specI_v3_10306	1886670.SAMN05526182			2 Bacteria	1239 Firmicutes	91061 Bacilli	1385 Bacillales	186822 Paenibacillaceae	44249 Paenibacillus	1886670 Paenibacillus sp. TI45-13ar	1886670 Paenibacillus sp. TI45-13ar	4647	0	1	0	0	0	0	0	1	1	1	1	1	1	0	1	1	1	1	0	0	0	0	1	1	0	0	0	0	0	1	0	1	0	0	0	0
specI_v3_Cluster10307	specI_v3_10307	1888195.SAMN05560386			2 Bacteria	1239 Firmicutes	91061 Bacilli	186826 Lactobacillales	1300 Streptococcaceae	1301 Streptococcus	1888195 Streptococcus himalayensis	1888195 Streptococcus himalayensis	2103	0	1	0	0	1	0	0	0	0	0	0	0	0	0	0	0	0	0	0	0	0	0	0	0	0	0	0	0	0	0	0	0	0	0	0	0
specI_v3_Cluster10308	specI_v3_10308	1888891.SAMN05892169			2 Bacteria	1239 Firmicutes	186801 Clostridia	186802 Clostridiales	186807 Peptococcaceae	79206 Desulfosporosinus	1888891 Desulfosporosinus sp. OL	1888891 Desulfosporosinus sp. OL	5438	0	1	1	0	0	0	0	0	0	0	0	0	0	0	0	1	1	0	0	0	0	0	0	1	0	0	0	0	0	0	1	0	0	0	0	0
specI_v3_Cluster10309	specI_v3_10309	1888892.SAMN05554396			2 Bacteria	1224 Proteobacteria	28211 Alphaproteobacteria	204457 Sphingomonadales	41297 Sphingomonadaceae	13687 Sphingomonas	1888892 Sphingomonas turrisvirgatae	1888892 Sphingomonas turrisvirgatae	3851	0	1	0	1	0	0	0	0	0	0	0	0	0	0	0	0	0	0	0	0	0	0	0	0	0	0	0	0	0	0	0	0	0	0	0	0
specI_v3_Cluster1031	specI_v3_01031	1033806.SAMN02472187			2157 Archaea	28890 Euryarchaeota	183963 Halobacteria	2235 Halobacteriales	1963268 Haloarculaceae	146825 Halorhabdus	430914 Halorhabdus tiamatea	430914 Halorhabdus tiamatea	3012.5	381.131	2	1	0	0	0	0	0	0	0	0	0	0	0	0	0	0	1	0	0	0	0	1	1	0	0	0	1	0	0	0	0	1	0	0	1
specI_v3_Cluster10310	specI_v3_10310	1888913.SAMN06670374			2 Bacteria	1224 Proteobacteria	1236 Gammaproteobacteria	135622 Alteromonadales	267889 Colwelliaceae	28228 Colwellia	1888913 Colwellia mytili	1888913 Colwellia mytili	3910	0	1	0	0	1	0	0	0	0	0	0	0	0	0	0	0	0	1	1	0	0	1	0	0	1	1	0	0	0	0	0	1	1	0	0	0
specI_v3_Cluster10312	specI_v3_10312	188906.SAMN04488526			2 Bacteria	1224 Proteobacteria	28211 Alphaproteobacteria	204455 Rhodobacterales	31989 Rhodobacteraceae	188905 Jannaschia	188906 Jannaschia helgolandensis	188906 Jannaschia helgolandensis	3472	0	1	0	0	0	0	0	0	0	0	0	0	0	0	0	0	0	1	0	1	1	0	0	0	1	1	1	0	0	1	0	0	0	0	0	0
specI_v3_Cluster10313	specI_v3_10313	1889770.SAMN05567575			2 Bacteria	1224 Proteobacteria	28211 Alphaproteobacteria	204455 Rhodobacterales	31989 Rhodobacteraceae	285107 Thioclava	1889770 Thioclava sp. SK-1	1889770 Thioclava sp. SK-1	3822	0	1	0	0	0	0	0	0	0	0	0	0	0	0	0	0	0	1	0	0	0	0	0	0	1	1	0	0	0	0	0	0	0	0	0	0
specI_v3_Cluster10314	specI_v3_10314	1889784.SAMN05567581			2 Bacteria	976 Bacteroidetes	768503 Cytophagia	768507 Cytophagales	200667 Flammeovirgaceae	446458 Fabibacter	1889784 Fabibacter sp. 4D4	1889784 Fabibacter sp. 4D4	3956	0	1	0	0	0	0	0	0	0	0	0	0	0	0	0	0	0	1	1	1	1	0	0	0	1	1	1	0	0	0	1	0	0	0	0	0
specI_v3_Cluster10315	specI_v3_10315	1889883.SAMEA4379703			2 Bacteria	1239 Firmicutes	186801 Clostridia	186802 Clostridiales	NA Clostridiales fam. incertae sedis	415014 Proteiniborus	1889883 Proteiniborus sp. DW1	1889883 Proteiniborus sp. DW1	2967	0	1	1	0	0	0	0	1	1	1	1	0	0	0	0	1	1	0	0	0	0	0	0	0	0	0	0	0	0	0	0	0	0	0	0	0
specI_v3_Cluster10316	specI_v3_10316	1891224.SAMN05375319			2 Bacteria	1224 Proteobacteria	1236 Gammaproteobacteria	72274 Pseudomonadales	468 Moraxellaceae	469 Acinetobacter	1891224 Acinetobacter celticus	1891224 Acinetobacter celticus	2829	0	1	0	0	0	0	0	1	0	0	0	0	1	1	1	1	1	1	0	0	0	0	0	1	0	1	0	1	0	1	0	1	0	1	0	1
specI_v3_Cluster10317	specI_v3_10317	1891280.SAMN05582949			2157 Archaea	28889 Crenarchaeota	183924 Thermoprotei	2281 Sulfolobales	118883 Sulfolobaceae	2284 Sulfolobus	1891280 Sulfolobus sp. A20	1891280 Sulfolobus sp. A20	2497	0	1	0	1	0	0	0	0	0	0	0	0	0	0	0	0	0	1	1	0	0	0	0	0	1	1	0	0	1	0	0	0	1	0	0	0
specI_v3_Cluster10318	specI_v3_10318	1891289.SAMEA4392617			2 Bacteria	1239 Firmicutes	1737404 Tissierellia	1737405 Tissierellales	NA Tissierellales fam. incertae sedis	165812 Sporanaerobacter	1891289 Sporanaerobacter sp. PP17-6a	1891289 Sporanaerobacter sp. PP17-6a	3135	0	1	1	0	0	0	0	1	1	0	1	1	1	0	0	1	1	0	0	0	0	0	0	0	0	0	0	0	0	0	0	0	1	0	0	0
specI_v3_Cluster10319	specI_v3_10319	1891921.SAMN05601431			2 Bacteria	1224 Proteobacteria	1236 Gammaproteobacteria	72273 Thiotrichales	135616 Piscirickettsiaceae	1237 Piscirickettsia	1891921 Piscirickettsia litoralis	1891921 Piscirickettsia litoralis	3198	0	1	0	1	0	0	0	0	0	0	0	0	0	0	0	0	0	0	0	0	0	0	0	0	0	0	0	0	0	0	0	0	0	0	0	0
specI_v3_Cluster1032	specI_v3_01032	267818.SAMN02983011			2 Bacteria	1239 Firmicutes	91061 Bacilli	186826 Lactobacillales	33958 Lactobacillaceae	1578 Lactobacillus	267818 Lactobacillus kefiranofaciens	267818 Lactobacillus kefiranofaciens	2310	354.558	6	0	0	0	0	0	1	1	0	1	0	0	1	1	0	0	0	0	0	0	0	0	0	0	0	0	0	1	0	0	0	0	1	0	0
specI_v3_Cluster10320	specI_v3_10320	1891926.SAMN05726332			2 Bacteria	203682 Planctomycetes	203683 Planctomycetia	112 Planctomycetales	126 Planctomycetaceae	1936111 Fuerstia	1891926 Fuerstia marisgermanicae	1891926 Fuerstia marisgermanicae	6627	0	1	0	1	0	0	0	0	0	0	0	0	0	0	0	1	1	1	1	1	1	1	1	1	1	1	1	1	1	1	1	1	1	0	0	0
specI_v3_Cluster10321	specI_v3_10321	1891970.SAMN05560420			2 Bacteria	201174 Actinobacteria	1760 Actinobacteria	85006 Micrococcales	85023 Microbacteriaceae	33882 Microbacterium	1891970 Microbacterium sp. AR7-10	1891970 Microbacterium sp. AR7-10	2774	0	1	0	0	1	0	0	1	1	1	0	0	0	0	1	1	1	1	0	0	0	0	0	0	0	0	1	0	0	1	0	1	0	0	0	0
specI_v3_Cluster10322	specI_v3_10322	1892596.SAMN05582966			2 Bacteria	1224 Proteobacteria	28211 Alphaproteobacteria	204455 Rhodobacterales	31989 Rhodobacteraceae	2137249 Neptunicoccus	1892596 Neptunicoccus sediminis	1892596 Neptunicoccus sediminis	3646	0	1	0	0	0	0	0	0	0	0	0	0	0	0	0	0	0	1	1	0	0	0	0	0	1	1	1	1	1	0	1	0	1	0	0	0
specI_v3_Cluster10323	specI_v3_10323	1892843.SAMEA4413790			2 Bacteria	1239 Firmicutes	186801 Clostridia	186802 Clostridiales	186803 Lachnospiraceae	698776 Cellulosilyticum	1892843 Cellulosilyticum sp. I15G10I2	1892843 Cellulosilyticum sp. I15G10I2	4167	0	1	0	0	0	0	0	0	0	0	0	0	0	0	0	0	0	0	0	0	0	0	0	0	0	0	0	0	0	0	0	0	0	0	0	0
specI_v3_Cluster10324	specI_v3_10324	1892844.SAMEA4534594			2 Bacteria	1224 Proteobacteria	28211 Alphaproteobacteria	356 Rhizobiales	45401 Hyphomicrobiaceae	81 Hyphomicrobium	1892844 Hyphomicrobium sp. CS1BSMeth3	1892844 Hyphomicrobium sp. CS1BSMeth3	5486	0	1	0	0	0	0	0	1	0	1	0	0	0	0	0	1	1	1	1	1	1	0	0	1	1	0	0	0	0	1	1	1	0	0	0	0
specI_v3_Cluster10325	specI_v3_10325	1892845.SAMEA4534595			2 Bacteria	1224 Proteobacteria	28211 Alphaproteobacteria	356 Rhizobiales	45401 Hyphomicrobiaceae	81 Hyphomicrobium	1892845 Hyphomicrobium sp. CS1GBMeth3	1892845 Hyphomicrobium sp. CS1GBMeth3	3807	0	1	0	0	0	0	0	1	1	1	0	1	0	0	1	1	1	1	0	1	1	0	1	1	1	0	0	0	1	1	1	0	0	0	0	0
specI_v3_Cluster10326	specI_v3_10326	1892846.SAMEA4534596			2 Bacteria	1224 Proteobacteria	28211 Alphaproteobacteria	356 Rhizobiales	45401 Hyphomicrobiaceae	81 Hyphomicrobium	1892846 Hyphomicrobium sp. NDB2Meth4	1892846 Hyphomicrobium sp. NDB2Meth4	3924	0	1	0	0	0	0	0	1	1	1	0	0	0	0	1	1	1	1	0	0	0	0	0	1	0	0	0	0	0	1	1	1	0	0	0	0
specI_v3_Cluster10327	specI_v3_10327	1895005.SAMN05661223			2 Bacteria	1224 Proteobacteria	1236 Gammaproteobacteria	135622 Alteromonadales	NA Alteromonadales fam. incertae sedis	NA Alteromonadales gen. incertae sedis	1895005 Alteromonadales bacterium BS08	1895005 Alteromonadales bacterium BS08	4044	0	1	0	0	1	0	0	0	0	0	0	0	0	0	0	0	0	1	0	0	0	0	0	0	0	1	0	0	0	0	0	0	0	0	0	0
specI_v3_Cluster1033	specI_v3_01033	1033846.SAMN04917425			2 Bacteria	1224 Proteobacteria	1236 Gammaproteobacteria	135622 Alteromonadales	72275 Alteromonadaceae	2742 Marinobacter	1033846 Marinobacter adhaerens [Marinobacter adhaerens/Marinobacter sp. REDSEA-S21_B2N3]	1033846 Marinobacter adhaerens	3784	0	2	0	1	1	0	0	0	0	0	0	0	0	0	0	0	0	1	1	1	1	0	0	0	1	1	1	1	1	0	1	1	1	0	0	0
specI_v3_Cluster1034	specI_v3_01034	1849167.SAMN04965930			2 Bacteria	1224 Proteobacteria	1236 Gammaproteobacteria	135622 Alteromonadales	72275 Alteromonadaceae	2742 Marinobacter	NA Marinobacter sp. [Marinobacter sp. EhN04/Marinobacter sp. EhC06]	NA Marinobacter sp.	4140	2.82843	2	0	0	1	0	0	0	0	0	0	0	0	0	0	0	0	1	1	1	1	0	0	0	1	1	1	1	1	0	1	1	1	0	0	0
specI_v3_Cluster1035	specI_v3_01035	225937.SAMN00713638			2 Bacteria	1224 Proteobacteria	1236 Gammaproteobacteria	135622 Alteromonadales	72275 Alteromonadaceae	2742 Marinobacter	NA Marinobacter adhaerens/manganoxydans [Marinobacter adhaerens/Marinobacter manganoxydans/Marinobacter sp. CP1/Marinobacter sp. DSM 26671]	NA Marinobacter adhaerens/manganoxydans	4243.5	117.037	4	0	1	0	0	0	0	0	0	0	0	0	0	0	0	0	1	1	1	1	0	0	0	1	1	1	1	1	0	1	1	1	0	0	0
specI_v3_Cluster1036	specI_v3_01036	1033854.SAMN02441672			2 Bacteria	1224 Proteobacteria	1236 Gammaproteobacteria	135613 Chromatiales	72276 Ectothiorhodospiraceae	106633 Thioalkalivibrio	1033854 Thioalkalivibrio sulfidiphilus	1033854 Thioalkalivibrio sulfidiphilus	3069.5	301.935	2	0	1	0	0	0	0	1	0	0	0	0	0	0	1	1	1	1	1	1	0	1	1	1	1	1	1	1	1	1	1	1	0	1	1
specI_v3_Cluster1037	specI_v3_01037	191292.SAMN02470652			2 Bacteria	201174 Actinobacteria	1760 Actinobacteria	85007 Corynebacteriales	85025 Nocardiaceae	1827 Rhodococcus	NA Rhodococcus rhodochrous/aetherivorans [Rhodococcus sp. WB1/Rhodococcus sp. EsD8/Rhodococcus rhodochrous/Rhodococcus aetherivorans/Rhodococcus sp. M8]	NA Rhodococcus rhodochrous/aetherivorans	5557.33	477.954	6	1	0	0	0	0	1	1	1	1	0	0	1	0	1	1	1	0	0	0	0	0	0	0	0	0	0	0	0	1	1	0	0	0	0
specI_v3_Cluster1038	specI_v3_01038	1829.SAMEA3717935			2 Bacteria	201174 Actinobacteria	1760 Actinobacteria	85007 Corynebacteriales	85025 Nocardiaceae	1827 Rhodococcus	NA Rhodococcus rhodochrous/ruber	NA Rhodococcus rhodochrous/ruber	5194.25	367.325	8	1	1	0	0	0	1	1	1	1	0	0	1	0	1	1	1	0	0	0	0	0	0	0	0	0	0	0	0	1	1	0	0	0	0
specI_v3_Cluster1039	specI_v3_01039	1596.SAMN03197652			2 Bacteria	1239 Firmicutes	91061 Bacilli	186826 Lactobacillales	33958 Lactobacillaceae	1578 Lactobacillus	NA Lactobacillus gasseri/paragasseri	NA Lactobacillus gasseri/paragasseri	1840.33	165.219	21	0	0	1	1	0	1	1	0	1	0	0	1	0	0	0	0	0	0	0	0	0	0	0	0	0	1	0	0	0	0	0	1	0	0
specI_v3_Cluster104	specI_v3_00104	1681196.SAMN03853642			2 Bacteria	1224 Proteobacteria	1236 Gammaproteobacteria	91347 Enterobacterales	543 Enterobacteriaceae	570 Klebsiella	1681196 Klebsiella sp. RIT-PI-d	1681196 Klebsiella sp. RIT-PI-d	3739	0	1	0	0	1	0	0	0	0	0	1	0	0	0	0	0	0	0	0	0	0	0	0	1	1	0	0	0	0	0	0	0	0	0	0	0
specI_v3_Cluster1040	specI_v3_01040	33959.SAMN04447977			2 Bacteria	1239 Firmicutes	91061 Bacilli	186826 Lactobacillales	33958 Lactobacillaceae	1578 Lactobacillus	33959 Lactobacillus johnsonii	33959 Lactobacillus johnsonii	1766.78	63.7118	9	0	0	1	0	0	1	1	0	1	0	0	1	0	0	0	0	0	0	0	0	0	0	0	0	0	1	0	0	0	0	0	1	0	0
specI_v3_Cluster10404	specI_v3_10404	1896164.SAMN05711034			2 Bacteria	1224 Proteobacteria	1236 Gammaproteobacteria	135614 Xanthomonadales	32033 Xanthomonadaceae	83614 Luteimonas	1896164 Luteimonas sp. JM171	1896164 Luteimonas sp. JM171	2672	0	1	0	1	1	0	0	1	1	0	1	0	0	1	0	1	1	0	0	0	0	0	0	0	0	0	0	0	0	0	0	0	1	0	0	0
specI_v3_Cluster10405	specI_v3_10405	1896196.SAMN05714719			2 Bacteria	1224 Proteobacteria	28211 Alphaproteobacteria	204457 Sphingomonadales	335929 Erythrobacteraceae	1111 Porphyrobacter	1896196 Porphyrobacter sp. LM 6	1896196 Porphyrobacter sp. LM 6	2842	0	1	0	1	0	0	0	1	1	1	0	1	0	0	1	1	1	1	1	1	1	1	1	1	1	1	1	1	1	1	1	1	1	0	1	1
specI_v3_Cluster10406	specI_v3_10406	1896209.SAMN05720468			2 Bacteria	65842 Fibrobacteres	204430 Fibrobacteria	218872 Fibrobacterales	204431 Fibrobacteraceae	832 Fibrobacter	1896209 Fibrobacter sp. UWEL	1896209 Fibrobacter sp. UWEL	2935	0	1	0	0	0	0	0	1	1	1	1	0	0	1	0	0	0	0	0	0	0	0	0	0	0	0	0	0	0	1	0	0	0	0	0	0
specI_v3_Cluster10407	specI_v3_10407	1896216.SAMN05720471			2 Bacteria	65842 Fibrobacteres	204430 Fibrobacteria	218872 Fibrobacterales	204431 Fibrobacteraceae	832 Fibrobacter	1896216 Fibrobacter sp. UWP2	1896216 Fibrobacter sp. UWP2	2721	0	1	0	0	0	0	0	1	1	1	1	0	1	1	0	0	0	0	0	0	0	0	0	0	0	0	0	0	0	0	0	0	0	0	0	0
specI_v3_Cluster1041	specI_v3_01041	1423809.SAMN02369478			2 Bacteria	1239 Firmicutes	91061 Bacilli	186826 Lactobacillales	33958 Lactobacillaceae	1578 Lactobacillus	508451 Lactobacillus taiwanensis	508451 Lactobacillus taiwanensis	1786	0	1	0	0	0	1	0	1	1	0	1	0	0	1	0	0	0	0	0	0	0	0	0	0	0	0	0	1	0	0	0	0	0	1	0	0
specI_v3_Cluster10416	specI_v3_10416	1897620.SAMN05725121			2 Bacteria	1224 Proteobacteria	1236 Gammaproteobacteria	135622 Alteromonadales	72275 Alteromonadaceae	2742 Marinobacter	1897620 Marinobacter sp. X15-166B	1897620 Marinobacter sp. X15-166B	3115	0	1	1	0	0	0	0	0	0	0	0	0	0	0	0	0	0	0	0	0	0	0	0	0	0	0	0	0	0	0	0	0	0	0	0	0
specI_v3_Cluster10417	specI_v3_10417	1897630.SAMN05687752			2 Bacteria	1224 Proteobacteria	1236 Gammaproteobacteria	135619 Oceanospirillales	135620 Oceanospirillaceae	1775292 Motiliproteus	1897630 Motiliproteus sp. MSK22-1	1897630 Motiliproteus sp. MSK22-1	5086	0	1	0	1	0	0	0	0	0	0	0	0	0	0	0	0	0	0	0	0	0	0	0	0	0	0	0	0	0	0	0	0	0	0	0	0
specI_v3_Cluster10419	specI_v3_10419	1898176.SAMD00065689			2 Bacteria	1224 Proteobacteria	29547 Epsilonproteobacteria	213849 Campylobacterales	72294 Campylobacteraceae	NA Campylobacteraceae gen. incertae sedis	1898176 Arcobacter sp. LA11	1898176 Arcobacter sp. LA11	3021	0	1	0	1	1	0	0	0	0	0	0	0	0	0	0	1	1	1	1	0	0	0	0	0	1	1	0	0	1	0	1	1	1	0	0	0
specI_v3_Cluster1042	specI_v3_01042	384.SAMN02787152			2 Bacteria	1224 Proteobacteria	28211 Alphaproteobacteria	356 Rhizobiales	82115 Rhizobiaceae	379 Rhizobium	NA Rhizobium sp. [Rhizobium anhuiense/Rhizobium leguminosarum/Rhizobium tropici]	NA Rhizobium sp.	6537	189.897	3	1	0	1	0	0	1	1	1	0	0	0	0	1	1	0	0	0	0	0	0	0	0	0	0	0	0	0	0	0	1	0	1	0	0
specI_v3_Cluster10420	specI_v3_10420	1898207.SAMN06297397			2 Bacteria	1239 Firmicutes	186801 Clostridia	186802 Clostridiales	NA Clostridiales fam. incertae sedis	NA Clostridiales gen. incertae sedis	1898207 Clostridiales bacterium	1898207 Clostridiales bacterium	3013	0	1	0	0	0	0	0	0	0	0	0	0	0	0	0	0	0	0	0	0	0	0	0	0	0	0	0	0	0	0	0	0	0	0	0	0
specI_v3_Cluster10421	specI_v3_10421	1899350.SAMN05767953			2 Bacteria	1224 Proteobacteria	28216 Betaproteobacteria	80840 Burkholderiales	80864 Comamonadaceae	47420 Hydrogenophaga	1899350 Hydrogenophaga sp. PML113	1899350 Hydrogenophaga sp. PML113	4352	0	1	0	1	0	0	0	1	1	1	0	0	0	0	0	1	1	1	0	1	1	0	0	1	0	0	0	0	0	1	1	1	1	0	1	0
specI_v3_Cluster10422	specI_v3_10422	190192.SAMN02603235			2157 Archaea	28890 Euryarchaeota	183988 Methanopyri	68985 Methanopyrales	183713 Methanopyraceae	2319 Methanopyrus	2320 Methanopyrus kandleri	2320 Methanopyrus kandleri	1687	0	1	0	0	0	0	0	0	0	0	0	0	0	0	0	0	0	1	1	0	0	0	0	0	0	1	0	0	1	0	0	0	1	0	0	0
specI_v3_Cluster10426	specI_v3_10426	1903186.SAMN06245905			2 Bacteria	201174 Actinobacteria	1760 Actinobacteria	85006 Micrococcales	85020 Dermabacteraceae	43668 Brachybacterium	1903186 Brachybacterium sp. P6-10-X1	1903186 Brachybacterium sp. P6-10-X1	3698	0	1	1	1	0	0	0	1	1	0	1	1	1	1	0	1	0	0	0	0	0	0	0	0	0	0	0	0	0	0	0	0	0	0	0	0
specI_v3_Cluster10427	specI_v3_10427	1903261.SAMEA47265418			2 Bacteria	1224 Proteobacteria	28221 Deltaproteobacteria	213115 Desulfovibrionales	194924 Desulfovibrionaceae	1981028 Mailhella	1903261 Mailhella massiliensis	1903261 Mailhella massiliensis	2967	0	1	0	0	0	0	0	1	1	0	1	0	0	0	0	0	0	0	0	0	0	0	0	0	0	0	0	0	0	0	0	0	0	0	0	0
specI_v3_Cluster10428	specI_v3_10428	1903263.SAMEA4519295			2 Bacteria	1239 Firmicutes	526524 Erysipelotrichia	526525 Erysipelotrichales	128827 Erysipelotrichaceae	1929045 Traorella	1903263 Traorella massiliensis	1903263 Traorella massiliensis	2568	0	1	0	0	0	0	0	0	1	0	1	0	0	0	0	0	0	0	0	0	0	0	0	0	0	0	0	0	0	0	0	0	0	0	0	0
specI_v3_Cluster10429	specI_v3_10429	1903686.SAMN06240847			2 Bacteria	1239 Firmicutes	91061 Bacilli	186826 Lactobacillales	186828 Carnobacteriaceae	1470540 Jeotgalibaca	1903686 Jeotgalibaca sp. PTS2502	1903686 Jeotgalibaca sp. PTS2502	2132	0	1	0	0	1	0	0	1	1	0	1	1	1	1	0	1	1	1	0	0	0	0	0	1	0	0	0	0	1	1	0	0	0	0	0	0
specI_v3_Cluster1043	specI_v3_01043	384.SAMN05990783			2 Bacteria	1224 Proteobacteria	28211 Alphaproteobacteria	356 Rhizobiales	82115 Rhizobiaceae	379 Rhizobium	NA Rhizobium sp. [Rhizobium laguerreae/Rhizobium sp. WYCCWR10014/Rhizobium leguminosarum/Rhizobium gallicum]	NA Rhizobium sp.	6763.94	991.821	33	1	0	1	0	1	1	1	1	0	0	0	0	1	1	0	0	0	0	0	0	0	0	0	0	0	0	0	0	0	1	0	1	0	0
specI_v3_Cluster10430	specI_v3_10430	1903952.SAMN05792409			2 Bacteria	1224 Proteobacteria	1236 Gammaproteobacteria	135623 Vibrionales	641 Vibrionaceae	657 Photobacterium	1903952 Photobacterium proteolyticum	1903952 Photobacterium proteolyticum	5467	0	1	1	1	0	0	0	0	0	0	0	0	0	0	0	0	0	0	0	0	0	0	0	0	0	0	0	0	0	0	0	0	0	0	0	0
specI_v3_Cluster10431	specI_v3_10431	1904640.SAMN05821296			2 Bacteria	1224 Proteobacteria	28216 Betaproteobacteria	NA Betaproteobacteria order incertae sedis	NA Betaproteobacteria fam. incertae sedis	NA Betaproteobacteria gen. incertae sedis	1904640 Betaproteobacteria bacterium GR16-43	1904640 Betaproteobacteria bacterium GR16-43	4406	0	1	0	1	0	0	0	1	1	1	0	0	0	0	0	1	0	0	0	0	0	1	0	1	0	0	0	0	0	1	0	0	1	0	0	0
specI_v3_Cluster10432	specI_v3_10432	1904965.SAMN05830211			2 Bacteria	201174 Actinobacteria	1760 Actinobacteria	85012 Streptosporangiales	83676 Nocardiopsaceae	2013 Nocardiopsis	1904965 Nocardiopsis sp. CNR-923	1904965 Nocardiopsis sp. CNR-923	3756	0	1	1	1	0	0	0	0	0	0	0	0	0	0	0	0	0	0	0	0	0	0	0	0	0	0	0	0	0	0	0	0	0	0	0	0
specI_v3_Cluster10433	specI_v3_10433	1904966.SAMN05830209			2 Bacteria	201174 Actinobacteria	1760 Actinobacteria	85006 Micrococcales	85021 Intrasporangiaceae	125287 Ornithinimicrobium	1904966 Ornithinimicrobium sp. CNJ-824	1904966 Ornithinimicrobium sp. CNJ-824	2650	0	1	1	1	0	0	0	1	1	1	1	1	0	0	1	1	0	0	0	0	0	0	0	0	0	0	0	0	0	0	0	1	1	0	0	0
specI_v3_Cluster10439	specI_v3_10439	1906246.SAMD00064366			2157 Archaea	28890 Euryarchaeota	183963 Halobacteria	2235 Halobacteriales	1963268 Haloarculaceae	63743 Natronomonas	1906246 Natronomonas sp. CBA1134	1906246 Natronomonas sp. CBA1134	2719	0	1	0	0	0	0	0	1	0	0	0	1	0	0	0	0	0	1	1	0	1	0	1	1	1	1	0	1	0	0	1	1	1	0	0	1
specI_v3_Cluster1044	specI_v3_01044	754522.SAMN02261419			2 Bacteria	1224 Proteobacteria	28211 Alphaproteobacteria	356 Rhizobiales	82115 Rhizobiaceae	379 Rhizobium	384 Rhizobium leguminosarum	384 Rhizobium leguminosarum	6179.33	1712.74	3	1	0	1	0	0	1	1	1	0	0	0	0	1	1	0	0	0	0	0	0	0	0	0	0	0	0	0	0	0	1	0	1	0	0
specI_v3_Cluster10440	specI_v3_10440	1906324.SAMN05860611			2 Bacteria	201174 Actinobacteria	1760 Actinobacteria	85009 Propionibacteriales	31957 Propionibacteriaceae	72763 Tessaracoccus	1906324 Tessaracoccus sp. ZS01	1906324 Tessaracoccus sp. ZS01	2773	0	1	0	0	0	0	0	1	0	0	0	0	0	0	0	1	1	0	0	0	0	0	0	0	0	0	0	0	0	0	0	0	0	0	0	0
specI_v3_Cluster10441	specI_v3_10441	1906738.SAMN05826286			2 Bacteria	1224 Proteobacteria	28211 Alphaproteobacteria	204455 Rhodobacterales	69657 Hyphomonadaceae	85 Hyphomonas	1906738 Hyphomonas sp. Mor2	1906738 Hyphomonas sp. Mor2	3467	0	1	0	1	0	0	0	0	0	0	0	0	0	0	0	0	0	1	1	1	1	0	1	0	1	1	1	1	0	0	1	1	1	0	0	0
specI_v3_Cluster10442	specI_v3_10442	1906744.SAMN05858751			2 Bacteria	1224 Proteobacteria	1236 Gammaproteobacteria	135625 Pasteurellales	712 Pasteurellaceae	1960084 Rodentibacter	1906744 Rodentibacter heylii	1906744 Rodentibacter heylii	2001	0	1	0	0	1	0	0	0	0	0	1	0	0	0	0	0	0	0	0	0	0	0	0	0	0	0	0	0	0	0	0	0	0	0	0	0
specI_v3_Cluster10443	specI_v3_10443	1907390.SAMN05880545			2 Bacteria	201174 Actinobacteria	1760 Actinobacteria	85006 Micrococcales	85023 Microbacteriaceae	33882 Microbacterium	1907390 Microbacterium sp. RU33B	1907390 Microbacterium sp. RU33B	3173	0	1	0	0	0	0	0	1	1	1	0	0	0	0	0	1	1	1	0	0	0	0	0	0	0	0	0	0	0	1	0	1	0	0	0	0
specI_v3_Cluster10444	specI_v3_10444	1907397.SAMN05880574			2 Bacteria	976 Bacteroidetes	117743 Flavobacteriia	200644 Flavobacteriales	49546 Flavobacteriaceae	59732 Chryseobacterium	1907397 Chryseobacterium sp. RU37D	1907397 Chryseobacterium sp. RU37D	2785	0	1	0	0	0	0	0	0	0	0	0	0	0	0	0	0	0	0	0	0	0	0	0	0	1	0	0	0	0	0	0	0	0	0	0	0
specI_v3_Cluster10445	specI_v3_10445	1907408.SAMN05880592			2 Bacteria	1224 Proteobacteria	28211 Alphaproteobacteria	356 Rhizobiales	41294 Bradyrhizobiaceae	85413 Bosea	1907408 Bosea sp. TND4EK4	1907408 Bosea sp. TND4EK4	4427	0	1	0	0	0	0	0	1	1	1	0	0	0	0	1	1	1	1	0	0	0	1	1	1	0	0	1	0	0	1	1	1	1	1	1	0
specI_v3_Cluster10446	specI_v3_10446	1907415.SAMN05880593			2 Bacteria	1224 Proteobacteria	28211 Alphaproteobacteria	356 Rhizobiales	82115 Rhizobiaceae	379 Rhizobium	1907415 Rhizobium sp. RU36D	1907415 Rhizobium sp. RU36D	5775	0	1	0	0	0	0	0	1	1	1	0	0	0	0	0	1	0	1	0	0	0	0	1	1	0	0	0	0	0	0	0	0	0	0	0	0
specI_v3_Cluster10447	specI_v3_10447	1907416.SAMN05880558			2 Bacteria	1224 Proteobacteria	1236 Gammaproteobacteria	135624 Aeromonadales	84642 Aeromonadaceae	642 Aeromonas	1907416 Aeromonas sp. RU39B	1907416 Aeromonas sp. RU39B	3955	0	1	0	0	0	0	0	1	0	0	0	0	0	0	0	1	1	1	0	1	1	0	1	1	0	1	1	1	1	1	0	1	1	0	1	1
specI_v3_Cluster10448	specI_v3_10448	1907658.SAMEA4555867			2 Bacteria	976 Bacteroidetes	200643 Bacteroidia	171549 Bacteroidales	815 Bacteroidaceae	816 Bacteroides	1907658 Bacteroides ilei	1907658 Bacteroides ilei	3407	0	1	0	0	0	0	0	0	0	0	1	0	0	0	0	0	0	0	0	0	0	0	0	0	0	0	0	0	0	0	0	0	0	0	0	0
specI_v3_Cluster10449	specI_v3_10449	1907939.SAMN05898504			2 Bacteria	1224 Proteobacteria	1236 Gammaproteobacteria	135625 Pasteurellales	712 Pasteurellaceae	1960084 Rodentibacter	1907939 Rodentibacter myodis	1907939 Rodentibacter myodis	2250	0	1	0	0	1	0	0	0	0	0	0	0	0	1	0	0	0	0	0	0	0	0	0	0	0	0	0	0	0	0	0	0	0	0	0	0
specI_v3_Cluster1045	specI_v3_01045	754764.SAMN02261418			2 Bacteria	1224 Proteobacteria	28211 Alphaproteobacteria	356 Rhizobiales	82115 Rhizobiaceae	379 Rhizobium	NA Rhizobium acidisoli/leguminosarum	NA Rhizobium acidisoli/leguminosarum	6065	1523.44	3	1	0	1	0	0	1	1	1	0	0	0	0	1	1	0	0	0	0	0	0	0	0	0	0	0	0	0	0	0	1	0	1	0	0
specI_v3_Cluster10450	specI_v3_10450	1908264.SAMN05892282			2 Bacteria	1224 Proteobacteria	1236 Gammaproteobacteria	135625 Pasteurellales	712 Pasteurellaceae	1960084 Rodentibacter	1908264 Rodentibacter genomosp. 1	1908264 Rodentibacter genomosp. 1	2156	0	1	0	0	1	0	0	0	0	0	0	0	0	0	0	0	0	0	0	0	0	0	0	0	0	0	0	0	0	0	0	0	0	0	0	0
specI_v3_Cluster10451	specI_v3_10451	1908389.SAMN06187576			2 Bacteria	976 Bacteroidetes	117743 Flavobacteriia	200644 Flavobacteriales	49546 Flavobacteriaceae	104267 Tenacibaculum	1908389 Tenacibaculum agarivorans	1908389 Tenacibaculum agarivorans	4630	0	1	0	0	1	0	0	1	0	0	0	0	1	0	0	0	0	1	0	0	0	0	0	0	0	1	0	0	0	0	0	0	0	0	0	0
specI_v3_Cluster10453	specI_v3_10453	1909734.SAMN05915834			2 Bacteria	1224 Proteobacteria	28211 Alphaproteobacteria	204441 Rhodospirillales	41295 Rhodospirillaceae	659693 Oceanibaculum	1909734 Oceanibaculum nanhaiense	1909734 Oceanibaculum nanhaiense	3572	0	1	0	1	0	0	0	1	0	1	0	0	0	0	0	1	1	1	1	1	1	0	1	1	1	1	0	1	1	1	0	1	1	0	0	0
specI_v3_Cluster10457	specI_v3_10457	1912092.SAMN05928556			2 Bacteria	1224 Proteobacteria	28211 Alphaproteobacteria	204455 Rhodobacterales	31989 Rhodobacteraceae	1775424 Nioella	1912092 Nioella sediminis	1912092 Nioella sediminis	3863	0	1	1	0	0	0	0	0	0	0	0	0	0	0	0	0	0	1	1	0	1	0	0	0	1	1	0	0	0	0	1	1	0	0	0	0
specI_v3_Cluster10458	specI_v3_10458	1912213.SAMN05933571			2 Bacteria	1224 Proteobacteria	1236 Gammaproteobacteria	135618 Methylococcales	403 Methylococcaceae	73778 Methylocaldum	1912213 Methylocaldum sp. 14B	1912213 Methylocaldum sp. 14B	5075	0	1	0	0	0	0	0	0	0	0	0	0	0	0	0	0	0	0	0	0	0	0	0	0	0	0	0	0	0	0	0	0	0	0	0	0
specI_v3_Cluster10459	specI_v3_10459	1912214.SAMN05934587			2 Bacteria	1239 Firmicutes	91061 Bacilli	1385 Bacillales	186817 Bacillaceae	1386 Bacillus	1912214 Bacillus sp. FJAT-44921	1912214 Bacillus sp. FJAT-44921	4672	0	1	1	0	0	0	0	0	0	0	0	0	0	0	0	0	0	1	0	0	0	0	1	1	1	1	0	1	0	0	0	0	1	0	1	1
specI_v3_Cluster1046	specI_v3_01046	1703969.SAMN03998646			2 Bacteria	1224 Proteobacteria	28211 Alphaproteobacteria	356 Rhizobiales	82115 Rhizobiaceae	379 Rhizobium	NA Rhizobium sp. [Rhizobium sp. N324/Rhizobium sp. N541/Rhizobium sp. N941/Rhizobium sp. RSm-3]	NA Rhizobium sp.	4836.25	1043.78	4	1	0	1	0	0	1	1	1	0	0	0	0	1	1	0	0	0	0	0	0	0	0	0	0	0	0	0	0	0	1	0	1	0	0
specI_v3_Cluster10460	specI_v3_10460	1912795.SAMN05938308			2 Bacteria	201174 Actinobacteria	1760 Actinobacteria	2037 Actinomycetales	2049 Actinomycetaceae	1654 Actinomyces	1912795 Actinomyces sp. VUL4_3	1912795 Actinomyces sp. VUL4_3	1715	0	1	0	0	1	0	0	0	0	0	0	0	0	0	0	0	0	0	0	0	0	0	0	0	0	0	0	0	0	0	0	0	0	0	0	0
specI_v3_Cluster10461	specI_v3_10461	1912856.SAMEA2681676			2 Bacteria	1239 Firmicutes	1737404 Tissierellia	1737405 Tissierellales	1570339 Peptoniphilaceae	162289 Peptoniphilus	1912856 Peptoniphilus sp. ING2-D1G	1912856 Peptoniphilus sp. ING2-D1G	1541	0	1	0	0	0	0	0	1	1	0	1	0	0	1	0	1	0	0	0	0	0	0	0	0	0	0	0	0	0	0	0	0	0	0	0	0
specI_v3_Cluster10462	specI_v3_10462	1912961.SAMN05942569			2 Bacteria	201174 Actinobacteria	1760 Actinobacteria	85010 Pseudonocardiales	2070 Pseudonocardiaceae	695999 Actinophytocola	1912961 Actinophytocola xanthii	1912961 Actinophytocola xanthii	7339	0	1	1	0	0	0	0	0	1	1	0	0	0	0	0	1	0	0	0	0	0	0	0	0	0	0	0	0	0	0	0	0	0	0	0	0
specI_v3_Cluster10463	specI_v3_10463	1913576.SAMN05945145			2 Bacteria	201174 Actinobacteria	1760 Actinobacteria	85006 Micrococcales	1268 Micrococcaceae	1663 Arthrobacter	1913576 Arthrobacter sp. UCD-GKA	1913576 Arthrobacter sp. UCD-GKA	4303	0	1	0	0	0	0	0	1	1	1	0	1	0	1	1	1	1	1	0	0	0	1	0	1	0	0	0	0	0	1	0	1	1	0	0	0
specI_v3_Cluster10464	specI_v3_10464	1913577.SAMN05945920			2 Bacteria	976 Bacteroidetes	117743 Flavobacteriia	200644 Flavobacteriales	49546 Flavobacteriaceae	292691 Gramella	1913577 Gramella salexigens	1913577 Gramella salexigens	2604	0	1	0	1	0	0	0	0	0	0	0	0	0	0	0	0	0	1	1	0	0	0	0	0	1	1	0	0	0	0	0	1	0	0	0	0
specI_v3_Cluster10465	specI_v3_10465	1913578.SAMN05945924			2 Bacteria	1224 Proteobacteria	28211 Alphaproteobacteria	204457 Sphingomonadales	41297 Sphingomonadaceae	165697 Sphingopyxis	1913578 Sphingopyxis sp. LPB0140	1913578 Sphingopyxis sp. LPB0140	2359	0	1	0	1	0	0	0	0	0	0	0	0	0	0	0	1	1	1	0	1	1	0	1	1	1	1	0	1	1	1	1	1	1	0	0	0
specI_v3_Cluster10466	specI_v3_10466	1914305.SAMN05954263			2 Bacteria	200783 Aquificae	187857 Aquificae	1485951 Desulfurobacteriales	558314 Desulfurobacteriaceae	64159 Desulfurobacterium	1914305 Desulfurobacterium indicum	1914305 Desulfurobacterium indicum	1617	0	1	0	1	0	0	0	0	0	0	0	0	0	0	0	0	0	1	1	0	0	0	0	0	0	1	0	0	1	0	0	0	1	0	0	0
specI_v3_Cluster10467	specI_v3_10467	1914408.SAMN06174327			2 Bacteria	1224 Proteobacteria	28211 Alphaproteobacteria	204455 Rhodobacterales	31989 Rhodobacteraceae	NA Rhodobacteraceae gen. incertae sedis	1914408 Rhodobacteraceae bacterium WDS1C4	1914408 Rhodobacteraceae bacterium WDS1C4	2868	0	1	0	1	0	0	0	0	0	0	0	0	0	0	0	0	0	1	0	0	0	1	1	1	1	1	1	1	0	1	0	0	1	0	0	1
specI_v3_Cluster10468	specI_v3_10468	1915004.SAMN05969983			2 Bacteria	1239 Firmicutes	91061 Bacilli	186826 Lactobacillales	1300 Streptococcaceae	1301 Streptococcus	1915004 Streptococcus sp. 'caviae'	1915004 Streptococcus sp. 'caviae'	1959	0	1	0	0	1	0	0	0	0	0	0	0	0	0	0	0	0	0	0	0	0	0	0	0	0	0	0	0	0	0	0	0	0	0	0	0
specI_v3_Cluster10469	specI_v3_10469	1915074.SAMN05967815			2 Bacteria	1224 Proteobacteria	28211 Alphaproteobacteria	204457 Sphingomonadales	41297 Sphingomonadaceae	13687 Sphingomonas	1915074 Sphingomonas jeddahensis	1915074 Sphingomonas jeddahensis	2894	0	1	1	0	0	0	0	0	0	0	0	0	0	0	0	0	0	0	0	0	0	0	0	0	0	0	0	0	0	0	0	0	0	0	0	0
specI_v3_Cluster1047	specI_v3_01047	526945.SAMN02469455			2 Bacteria	1224 Proteobacteria	28211 Alphaproteobacteria	356 Rhizobiales	82115 Rhizobiaceae	379 Rhizobium	2020312 Rhizobium sp. CIAT894	2020312 Rhizobium sp. CIAT894	4204	0	1	0	0	1	0	0	1	1	1	0	0	0	0	1	1	0	0	0	0	0	0	0	0	0	0	0	0	0	0	0	1	0	1	0	0
specI_v3_Cluster10470	specI_v3_10470	191610.SAMN02911287			2 Bacteria	201174 Actinobacteria	1760 Actinobacteria	85007 Corynebacteriales	1653 Corynebacteriaceae	1716 Corynebacterium	191610 Corynebacterium atypicum	191610 Corynebacterium atypicum	1533	0	1	0	0	1	0	0	0	0	0	0	0	0	0	0	0	0	0	0	0	0	0	0	0	0	0	0	0	0	0	0	0	0	0	0	0
specI_v3_Cluster10472	specI_v3_10472	1916956.SAMN06006676			2 Bacteria	1117 Cyanobacteria	NA Cyanobacteria class incertae sedis	1890424 Synechococcales	1890426 Synechococcaceae	1129 Synechococcus	1916956 Synechococcus sp. SynAce01	1916956 Synechococcus sp. SynAce01	2651	0	1	0	1	0	0	0	0	0	0	0	0	0	0	0	0	0	1	1	1	1	0	1	1	1	1	1	1	1	1	1	0	0	0	1	0
specI_v3_Cluster10473	specI_v3_10473	1917163.SAMN06007749			2 Bacteria	1224 Proteobacteria	1236 Gammaproteobacteria	135622 Alteromonadales	267890 Shewanellaceae	22 Shewanella	1917163 Shewanella sp. UCD-KL12	1917163 Shewanella sp. UCD-KL12	4823	0	1	0	0	1	0	0	0	0	0	0	0	0	0	0	0	0	1	1	0	0	1	0	0	1	1	1	1	1	0	1	1	1	0	0	1
specI_v3_Cluster10474	specI_v3_10474	1917170.SAMN06006552			2 Bacteria	976 Bacteroidetes	117743 Flavobacteriia	200644 Flavobacteriales	49546 Flavobacteriaceae	NA Flavobacteriaceae gen. incertae sedis	1917170 Flavobacteriaceae bacterium A100	1917170 Flavobacteriaceae bacterium A100	5093	0	1	0	0	1	0	0	0	0	0	0	0	0	0	0	0	0	1	1	1	1	1	0	1	1	1	1	1	1	1	0	1	1	0	0	0
specI_v3_Cluster10475	specI_v3_10475	1917485.SAMN06013870			2 Bacteria	1224 Proteobacteria	28211 Alphaproteobacteria	204455 Rhodobacterales	31989 Rhodobacteraceae	60136 Sulfitobacter	1917485 Sulfitobacter sp. AM1-D1	1917485 Sulfitobacter sp. AM1-D1	3617	0	1	0	0	1	0	0	0	0	0	0	0	0	0	0	0	0	1	0	0	0	0	0	0	1	1	0	0	0	0	0	0	0	0	0	0
specI_v3_Cluster10476	specI_v3_10476	1917528.SAMN06013566			2 Bacteria	1090 Chlorobi	191410 Chlorobia	191411 Chlorobiales	191412 Chlorobiaceae	1091 Chlorobium	1917528 Chlorobium sp. KB01	1917528 Chlorobium sp. KB01	2509	0	1	0	1	0	0	0	0	0	0	0	0	0	0	0	1	1	1	0	1	1	0	1	1	1	1	1	1	1	1	1	0	1	0	0	0
specI_v3_Cluster10477	specI_v3_10477	1917878.SAMEA48260668			2 Bacteria	976 Bacteroidetes	200643 Bacteroidia	171549 Bacteroidales	171552 Prevotellaceae	838 Prevotella	1917878 Prevotella ihumii	1917878 Prevotella ihumii	2885	0	1	0	0	0	0	0	0	0	0	0	1	0	0	0	0	0	0	0	0	0	0	0	0	0	0	0	0	0	0	0	0	0	0	0	0
specI_v3_Cluster10478	specI_v3_10478	1917880.SAMEA17980918			2 Bacteria	1224 Proteobacteria	1236 Gammaproteobacteria	91347 Enterobacterales	1903411 Yersiniaceae	1964366 Nissabacter	1917880 Nissabacter archeti	1917880 Nissabacter archeti	4593	0	1	0	0	0	0	0	0	0	1	0	0	1	0	1	0	0	0	0	0	0	0	0	1	0	0	0	0	0	1	0	0	0	0	0	0
specI_v3_Cluster10479	specI_v3_10479	1917883.SAMEA18121918			2 Bacteria	976 Bacteroidetes	200643 Bacteroidia	171549 Bacteroidales	815 Bacteroidaceae	816 Bacteroides	1917883 Bacteroides togonis	1917883 Bacteroides togonis	3399	0	1	0	0	0	0	0	1	1	0	1	1	0	0	0	1	1	0	0	0	0	0	0	0	0	0	0	0	0	0	0	0	0	0	0	0
specI_v3_Cluster1048	specI_v3_01048	1132836.SAMN02469421			2 Bacteria	1224 Proteobacteria	28211 Alphaproteobacteria	356 Rhizobiales	82115 Rhizobiaceae	379 Rhizobium	1132836 Rhizobium sp. CCGE 510	1132836 Rhizobium sp. CCGE 510	4893	0	1	1	0	1	0	0	1	1	1	0	0	0	0	1	1	0	0	0	0	0	0	0	0	0	0	0	0	0	0	0	1	0	1	0	0
specI_v3_Cluster10480	specI_v3_10480	1917887.SAMEA18123418			2 Bacteria	976 Bacteroidetes	200643 Bacteroidia	171549 Bacteroidales	2005525 Tannerellaceae	375288 Parabacteroides	1917887 Parabacteroides sp. Marseille-P3160	1917887 Parabacteroides sp. Marseille-P3160	3804	0	1	0	0	0	0	0	0	0	0	0	0	0	1	0	1	0	0	0	0	0	0	0	0	0	0	0	0	0	0	0	0	0	0	0	0
specI_v3_Cluster10485	specI_v3_10485	1918946.SAMEA26629168			2 Bacteria	1224 Proteobacteria	1236 Gammaproteobacteria	135623 Vibrionales	641 Vibrionaceae	662 Vibrio	1918946 Vibrio palustris	1918946 Vibrio palustris	3330	0	1	0	1	0	0	0	0	0	0	0	0	0	0	0	0	0	0	0	0	0	0	0	0	0	0	0	0	0	0	0	0	0	0	0	0
specI_v3_Cluster10486	specI_v3_10486	1918948.SAMN06016300			2 Bacteria	1224 Proteobacteria	1236 Gammaproteobacteria	NA Gammaproteobacteria order incertae sedis	NA Gammaproteobacteria fam. incertae sedis	NA Gammaproteobacteria gen. incertae sedis	1918948 Solemya velesiana gill symbiont	1918948 Solemya velesiana gill symbiont	3238	0	1	1	0	1	0	0	0	0	0	0	0	0	0	0	0	0	1	1	1	1	0	1	1	1	1	1	1	1	1	1	1	1	0	0	0
specI_v3_Cluster10487	specI_v3_10487	1918949.SAMN06016298			2 Bacteria	1224 Proteobacteria	1236 Gammaproteobacteria	NA Gammaproteobacteria order incertae sedis	NA Gammaproteobacteria fam. incertae sedis	NA Gammaproteobacteria gen. incertae sedis	1918949 Solemya elarraichensis gill symbiont	1918949 Solemya elarraichensis gill symbiont	2305	0	1	1	0	1	0	0	0	0	0	0	0	0	0	0	0	0	1	1	1	1	0	0	0	1	1	0	0	1	0	0	1	1	0	0	0
specI_v3_Cluster1049	specI_v3_01049	1138189.SAMN04966274			2 Bacteria	1224 Proteobacteria	28211 Alphaproteobacteria	356 Rhizobiales	82115 Rhizobiaceae	379 Rhizobium	1138189 Rhizobium bangladeshense	1138189 Rhizobium bangladeshense	6294.5	40.3051	2	1	0	1	0	0	1	1	1	0	0	0	0	1	1	0	0	0	0	0	0	0	0	0	0	0	0	0	0	0	1	0	1	0	0
specI_v3_Cluster10491	specI_v3_10491	1920422.SAMN05929616			2 Bacteria	1239 Firmicutes	91061 Bacilli	1385 Bacillales	186822 Paenibacillaceae	44249 Paenibacillus	1920422 Paenibacillus sp. FSL H8-0548	1920422 Paenibacillus sp. FSL H8-0548	5977	0	1	0	1	0	0	0	1	1	1	0	0	0	0	0	0	0	0	0	0	0	0	0	0	0	0	0	0	0	0	0	0	0	0	0	0
specI_v3_Cluster10492	specI_v3_10492	1920490.SAMN06036084			2 Bacteria	1117 Cyanobacteria	NA Cyanobacteria class incertae sedis	1890424 Synechococcales	1890438 Leptolyngbyaceae	1005722 Phormidesmis	268141 Phormidesmis priestleyi	268141 Phormidesmis priestleyi	5426	0	1	0	0	0	0	0	0	0	0	0	0	0	0	0	0	0	1	0	0	0	1	1	1	0	0	0	0	0	1	0	1	1	0	0	0
specI_v3_Cluster10493	specI_v3_10493	1920636.SAMN06041133			2 Bacteria	1224 Proteobacteria	28211 Alphaproteobacteria	356 Rhizobiales	118882 Brucellaceae	528 Ochrobactrum	1920636 Ochrobactrum sp. P6BS-III	1920636 Ochrobactrum sp. P6BS-III	4706	0	1	1	0	0	0	0	0	0	0	0	0	0	0	0	0	0	0	0	0	0	0	0	0	0	0	0	0	0	0	0	0	0	1	0	1
specI_v3_Cluster10494	specI_v3_10494	1921010.SAMD00053330			2 Bacteria	1224 Proteobacteria	580370 Zetaproteobacteria	580371 Mariprofundales	580372 Mariprofundaceae	377315 Mariprofundus	1921010 Mariprofundus micogutta	1921010 Mariprofundus micogutta	2417	0	1	1	1	0	0	0	0	0	0	0	0	0	0	0	0	0	1	1	0	0	0	0	1	1	1	0	0	1	0	0	0	1	0	0	0
specI_v3_Cluster10495	specI_v3_10495	1921421.SAMN02603868			2 Bacteria	1239 Firmicutes	91061 Bacilli	1385 Bacillales	186817 Bacillaceae	129337 Geobacillus	1921421 Geobacillus genomosp. 3	1921421 Geobacillus genomosp. 3	3545	0	1	0	0	0	0	0	1	1	1	0	1	0	1	1	1	0	1	0	0	0	1	1	1	0	0	0	0	1	0	0	1	1	0	0	0
specI_v3_Cluster10496	specI_v3_10496	1921510.SAMN06050156			2 Bacteria	1224 Proteobacteria	28211 Alphaproteobacteria	204457 Sphingomonadales	41297 Sphingomonadaceae	13687 Sphingomonas	1921510 Sphingomonas sp. JJ-A5	1921510 Sphingomonas sp. JJ-A5	3378	0	1	1	0	0	0	0	0	0	1	0	0	0	0	0	1	1	1	0	0	0	0	1	1	0	0	0	0	1	0	0	1	0	0	0	0
specI_v3_Cluster10497	specI_v3_10497	1921549.SAMEA4560776			2 Bacteria	1224 Proteobacteria	1236 Gammaproteobacteria	91347 Enterobacterales	1903409 Erwiniaceae	32199 Buchnera	9 Buchnera aphidicola	9 Buchnera aphidicola	378	0	1	0	0	0	0	0	0	0	0	0	0	0	0	0	0	0	0	0	0	0	0	0	0	0	0	0	0	0	0	0	0	0	0	0	0
specI_v3_Cluster10498	specI_v3_10498	1922217.SAMEA4560778			2 Bacteria	1224 Proteobacteria	1236 Gammaproteobacteria	91347 Enterobacterales	1903409 Erwiniaceae	551 Erwinia	1922217 Candidatus Erwinia haradaeae	1922217 Candidatus Erwinia haradaeae	666	0	1	0	0	0	0	0	0	0	0	0	0	0	0	0	0	0	0	0	0	0	0	0	0	0	1	0	0	0	0	0	0	0	0	0	0
specI_v3_Cluster10499	specI_v3_10499	1922337.SAMN06074267			2 Bacteria	1117 Cyanobacteria	NA Cyanobacteria class incertae sedis	1890424 Synechococcales	1890438 Leptolyngbyaceae	47251 Leptolyngbya	1922337 Leptolyngbya sp. 'hensonii'	1922337 Leptolyngbya sp. 'hensonii'	5141	0	1	0	0	0	0	0	0	1	1	0	0	1	0	0	0	0	1	0	0	0	0	1	1	0	1	0	1	0	0	1	0	0	0	0	0
specI_v3_Cluster105	specI_v3_00105	317619.SAMN02261252			2 Bacteria	1117 Cyanobacteria	NA Cyanobacteria class incertae sedis	1890424 Synechococcales	2303730 Prochlorotrichaceae	1222 Prochlorothrix	1223 Prochlorothrix hollandica	1223 Prochlorothrix hollandica	4609	0	2	0	1	0	0	0	1	1	0	1	1	1	0	0	0	0	0	0	0	0	0	0	0	0	0	1	0	0	0	0	0	0	0	0	0
specI_v3_Cluster1050	specI_v3_01050	1138170.SAMN04487815			2 Bacteria	1224 Proteobacteria	28211 Alphaproteobacteria	356 Rhizobiales	82115 Rhizobiaceae	379 Rhizobium	NA Rhizobium aethiopicum/aegyptiacum	NA Rhizobium aethiopicum/aegyptiacum	6601	537.401	2	1	0	1	0	0	1	1	1	0	0	0	0	1	1	0	0	0	0	0	0	0	0	0	0	0	0	0	0	0	1	0	1	0	0
specI_v3_Cluster10500	specI_v3_10500	192421.SAMN06309415			2 Bacteria	1239 Firmicutes	91061 Bacilli	1385 Bacillales	186818 Planococcaceae	1372 Planococcus	192421 Planococcus maritimus	192421 Planococcus maritimus	3543	0	1	1	0	0	0	0	1	0	0	0	0	0	0	0	0	0	0	0	0	0	0	0	0	0	0	0	0	0	0	0	0	1	0	1	0
specI_v3_Cluster10501	specI_v3_10501	1924934.SAMN05991021			2 Bacteria	1224 Proteobacteria	1236 Gammaproteobacteria	135625 Pasteurellales	712 Pasteurellaceae	NA Pasteurellaceae gen. incertae sedis	1924934 Pasteurellaceae bacterium 15-036681	1924934 Pasteurellaceae bacterium 15-036681	2356	0	1	0	0	1	0	0	0	0	0	0	1	0	0	0	0	0	0	0	0	0	0	0	0	0	0	0	0	0	0	0	0	0	0	0	0
specI_v3_Cluster10502	specI_v3_10502	1925589.SAMN06111205			2 Bacteria	1224 Proteobacteria	1236 Gammaproteobacteria	91347 Enterobacterales	1903409 Erwiniaceae	53335 Pantoea	1925589 Pantoea sp. 1.19	1925589 Pantoea sp. 1.19	3454	0	1	0	0	1	0	0	1	1	0	1	1	1	0	0	0	0	0	0	0	0	0	0	0	0	0	0	0	0	0	0	0	0	0	0	0
specI_v3_Cluster10504	specI_v3_10504	1925762.SAMN06187575			2 Bacteria	976 Bacteroidetes	768503 Cytophagia	768507 Cytophagales	563798 Cyclobacteriaceae	246875 Algoriphagus	1925762 Algoriphagus marinus	1925762 Algoriphagus marinus	4161	0	1	1	1	0	0	0	0	0	0	0	0	0	0	0	0	0	0	0	0	0	0	0	0	0	0	0	0	0	0	0	0	0	0	0	0
specI_v3_Cluster10505	specI_v3_10505	1926277.SAMEA48421918			2 Bacteria	1239 Firmicutes	91061 Bacilli	1385 Bacillales	186817 Bacillaceae	482460 Sediminibacillus	1926277 Sediminibacillus massiliensis	1926277 Sediminibacillus massiliensis	4301	0	1	0	0	0	0	0	1	1	0	0	0	0	0	0	1	0	0	0	0	0	0	0	0	0	0	0	1	0	0	0	0	0	0	0	0
specI_v3_Cluster10506	specI_v3_10506	1926278.SAMEA48511168			2 Bacteria	1239 Firmicutes	91061 Bacilli	1385 Bacillales	186817 Bacillaceae	1386 Bacillus	1926278 Bacillus dakarensis	1926278 Bacillus dakarensis	5074	0	1	0	0	0	0	0	1	1	1	1	0	1	0	1	1	0	0	0	0	0	0	0	0	0	0	0	0	0	0	0	0	0	0	0	0
specI_v3_Cluster10507	specI_v3_10507	1926280.SAMEA49089418			2 Bacteria	1239 Firmicutes	91061 Bacilli	1385 Bacillales	186817 Bacillaceae	1386 Bacillus	1926280 Bacillus sinesaloumensis	1926280 Bacillus sinesaloumensis	4332	0	1	0	0	0	0	0	1	1	1	0	0	1	0	1	0	0	0	0	0	0	0	0	0	0	0	0	1	0	0	0	1	0	0	0	0
specI_v3_Cluster10508	specI_v3_10508	1926284.SAMEA49226668			2 Bacteria	1239 Firmicutes	91061 Bacilli	186826 Lactobacillales	33958 Lactobacillaceae	1578 Lactobacillus	1926284 Lactobacillus sp. Marseille-P3519	1926284 Lactobacillus sp. Marseille-P3519	2036	0	1	0	0	0	0	0	0	0	0	1	0	0	0	0	0	0	0	0	0	0	0	0	0	0	0	0	0	0	0	0	0	0	0	0	0
specI_v3_Cluster10509	specI_v3_10509	1926285.SAMEA89867668			2 Bacteria	1239 Firmicutes	91061 Bacilli	1385 Bacillales	186817 Bacillaceae	182709 Oceanobacillus	1926285 Oceanobacillus timonensis	1926285 Oceanobacillus timonensis	4298	0	1	0	0	0	0	0	1	1	0	0	0	0	0	0	1	0	0	0	0	0	0	0	0	0	0	0	0	0	0	0	0	0	0	0	0
specI_v3_Cluster1051	specI_v3_01051	29449.SAMN06767430			2 Bacteria	1224 Proteobacteria	28211 Alphaproteobacteria	356 Rhizobiales	82115 Rhizobiaceae	379 Rhizobium	29449 Rhizobium etli	29449 Rhizobium etli	4072.33	48.0451	3	1	0	1	0	0	1	1	1	0	0	0	0	1	1	0	0	0	0	0	0	0	0	0	0	0	0	0	0	0	1	0	1	0	0
specI_v3_Cluster10510	specI_v3_10510	1926286.SAMEA88387168			2 Bacteria	1239 Firmicutes	91061 Bacilli	1385 Bacillales	186817 Bacillaceae	45667 Halobacillus	1926286 Halobacillus massiliensis	1926286 Halobacillus massiliensis	4173	0	1	0	0	0	0	0	0	1	1	0	0	0	0	0	0	0	1	1	1	1	0	1	1	1	1	0	1	0	0	1	1	0	0	0	1
specI_v3_Cluster10511	specI_v3_10511	1926479.SAMN06020700			2 Bacteria	1224 Proteobacteria	1236 Gammaproteobacteria	72274 Pseudomonadales	468 Moraxellaceae	497 Psychrobacter	1926479 Psychrobacter sp. Rd 27.2	1926479 Psychrobacter sp. Rd 27.2	2543	0	1	0	0	1	0	0	1	0	0	1	0	1	1	1	0	0	1	1	0	0	1	0	0	1	1	1	1	0	0	0	0	1	0	0	0
specI_v3_Cluster10512	specI_v3_10512	1926494.SAMN06114787			2 Bacteria	1224 Proteobacteria	28216 Betaproteobacteria	80840 Burkholderiales	119060 Burkholderiaceae	1822464 Paraburkholderia	1926494 Paraburkholderia sp. SOS3	1926494 Paraburkholderia sp. SOS3	6414	0	1	1	0	1	0	0	1	1	1	0	0	0	0	1	1	0	0	0	0	0	0	0	1	0	0	0	0	0	1	1	1	0	0	0	0
specI_v3_Cluster10514	specI_v3_10514	192814.SAMEA87354418			2 Bacteria	1239 Firmicutes	91061 Bacilli	1385 Bacillales	186817 Bacillaceae	45667 Halobacillus	192814 Halobacillus salinus	192814 Halobacillus salinus	3964	0	1	0	0	0	0	0	0	1	1	0	0	0	0	0	0	0	1	1	1	1	0	1	1	1	1	0	1	0	0	1	1	0	0	0	1
specI_v3_Cluster10516	specI_v3_10516	1928617.SAMN06140743			2 Bacteria	1239 Firmicutes	91061 Bacilli	1385 Bacillales	186817 Bacillaceae	1386 Bacillus	1928617 Bacillus sp. MRMR6	1928617 Bacillus sp. MRMR6	5042	0	1	1	1	0	0	0	1	1	1	1	0	0	0	0	0	0	0	0	0	0	0	0	0	0	0	0	0	0	0	1	1	0	0	0	0
specI_v3_Cluster10517	specI_v3_10517	1928762.SAMN06145967			2 Bacteria	1224 Proteobacteria	1236 Gammaproteobacteria	135619 Oceanospirillales	28256 Halomonadaceae	404432 Salinicola	1928762 Salinicola sp. MH3R3-1	1928762 Salinicola sp. MH3R3-1	3555	0	1	0	0	0	0	0	1	1	1	0	1	0	0	0	0	0	1	1	0	1	0	0	0	1	1	1	1	1	0	0	1	1	0	0	1
specI_v3_Cluster10518	specI_v3_10518	192903.SAMN04488513			2 Bacteria	976 Bacteroidetes	117743 Flavobacteriia	200644 Flavobacteriales	49546 Flavobacteriaceae	633413 Pseudozobellia	192903 Pseudozobellia thermophila	192903 Pseudozobellia thermophila	4182	0	1	0	0	0	0	0	0	0	0	0	0	0	0	0	0	0	1	1	0	0	0	0	0	1	1	1	1	1	0	0	0	0	0	0	0
specI_v3_Cluster10519	specI_v3_10519	192904.SAMN04488514			2 Bacteria	976 Bacteroidetes	117743 Flavobacteriia	200644 Flavobacteriales	49546 Flavobacteriaceae	574892 Kriegella	192904 Kriegella aquimaris	192904 Kriegella aquimaris	4960	0	1	0	0	0	0	0	0	0	0	0	0	0	0	0	0	0	1	1	1	1	0	0	0	1	1	1	0	1	0	0	0	0	0	0	0
specI_v3_Cluster1052	specI_v3_01052	29449.SAMN05928285			2 Bacteria	1224 Proteobacteria	28211 Alphaproteobacteria	356 Rhizobiales	82115 Rhizobiaceae	379 Rhizobium	29449 Rhizobium etli [Rhizobium sp. N113/Rhizobium sp. N1314/Rhizobium sp. N1341/Rhizobium sp. N621/Rhizobium sp. N6212/Rhizobium sp. N731/Rhizobium sp. N741/Rhizobium sp. N871/Rhizobium etli]	29449 Rhizobium etli	4213.7	73.4333	10	1	0	1	0	0	1	1	1	0	0	0	0	1	1	0	0	0	0	0	0	0	0	0	0	0	0	0	0	0	1	0	1	0	0
specI_v3_Cluster10520	specI_v3_10520	1929465.SAMN06142981			2 Bacteria	1224 Proteobacteria	1236 Gammaproteobacteria	135622 Alteromonadales	267893 Idiomarinaceae	135575 Idiomarina	1929465 Idiomarina sp. 5.13	1929465 Idiomarina sp. 5.13	4038	0	1	1	0	0	0	0	0	0	0	0	0	0	0	0	0	0	1	1	1	1	0	0	0	1	1	1	1	0	0	1	1	0	0	0	0
specI_v3_Cluster10522	specI_v3_10522	193.SAMN02982994			2 Bacteria	1224 Proteobacteria	28211 Alphaproteobacteria	204441 Rhodospirillales	41295 Rhodospirillaceae	191 Azospirillum	193 Azospirillum lipoferum	193 Azospirillum lipoferum	6669	0	1	0	0	0	0	0	1	0	0	0	1	0	0	0	0	0	1	0	1	1	0	1	1	0	0	0	0	0	1	1	1	0	1	0	0
specI_v3_Cluster1053	specI_v3_01053	1981173.SAMN06767451			2 Bacteria	1224 Proteobacteria	28211 Alphaproteobacteria	356 Rhizobiales	82115 Rhizobiaceae	379 Rhizobium	1981173 Rhizobium sp. NXC14	1981173 Rhizobium sp. NXC14	4273	0	1	0	0	1	0	0	1	1	1	0	0	0	0	1	1	0	0	0	0	0	0	0	0	0	0	0	0	0	0	0	1	0	1	0	0
specI_v3_Cluster10537	specI_v3_10537	1931241.SAMN06197296			2 Bacteria	1224 Proteobacteria	1236 Gammaproteobacteria	72274 Pseudomonadales	135621 Pseudomonadaceae	286 Pseudomonas	1931241 Pseudomonas sp. S-6-2	1931241 Pseudomonas sp. S-6-2	3648	0	1	0	1	1	0	0	0	0	0	0	1	0	0	0	1	1	0	1	0	0	0	0	0	0	0	0	0	1	1	0	1	1	0	0	0
specI_v3_Cluster10538	specI_v3_10538	1932360.SAMN06205239			2157 Archaea	28890 Euryarchaeota	183963 Halobacteria	2235 Halobacteriales	1963268 Haloarculaceae	1073987 Halorientalis	1932360 Halorientalis sp. IM1011	1932360 Halorientalis sp. IM1011	3400	0	1	0	0	0	0	0	0	0	0	0	0	0	0	0	0	0	1	0	0	0	0	1	1	0	0	0	1	0	0	1	0	1	0	0	1
specI_v3_Cluster10539	specI_v3_10539	1933035.SAMN06212649			2 Bacteria	1224 Proteobacteria	28211 Alphaproteobacteria	204455 Rhodobacterales	31989 Rhodobacteraceae	311411 Pseudoruegeria	1933035 Pseudoruegeria sp. SK021	1933035 Pseudoruegeria sp. SK021	3641	0	1	1	1	0	0	0	0	0	0	0	0	0	0	0	0	0	0	0	0	0	0	0	0	0	0	0	0	0	0	0	0	0	0	0	0
specI_v3_Cluster1054	specI_v3_01054	396.SAMN03998631			2 Bacteria	1224 Proteobacteria	28211 Alphaproteobacteria	356 Rhizobiales	82115 Rhizobiaceae	379 Rhizobium	NA Rhizobium sp. [Rhizobium etli/Rhizobium leguminosarum/Rhizobium phaseoli]	NA Rhizobium sp.	4345.82	540.005	17	1	0	1	0	0	1	1	1	0	0	0	0	1	1	0	0	0	0	0	0	0	0	0	0	0	0	0	0	0	1	0	1	0	0
specI_v3_Cluster1055	specI_v3_01055	1432049.SAMN02423217			2 Bacteria	1224 Proteobacteria	28211 Alphaproteobacteria	356 Rhizobiales	82115 Rhizobiaceae	379 Rhizobium	NA Rhizobium sophorae/etli	NA Rhizobium sophorae/etli	5005.33	1141.35	3	1	0	1	0	0	1	1	1	0	0	0	0	1	1	0	0	0	0	0	0	0	0	0	0	0	0	0	0	0	1	0	1	0	0
specI_v3_Cluster1056	specI_v3_01056	1138189.SAMN04966275			2 Bacteria	1224 Proteobacteria	28211 Alphaproteobacteria	356 Rhizobiales	82115 Rhizobiaceae	379 Rhizobium	1138189 Rhizobium bangladeshense	1138189 Rhizobium bangladeshense	6296	0	1	1	0	1	0	0	1	1	1	0	0	0	0	1	1	0	0	0	0	0	0	0	0	0	0	0	0	0	0	0	1	0	1	0	0
specI_v3_Cluster10565	specI_v3_10565	1936003.SAMN06284947			2 Bacteria	203682 Planctomycetes	666505 Phycisphaerae	NA Phycisphaerae order incertae sedis	NA Phycisphaerae fam. incertae sedis	NA Phycisphaerae gen. incertae sedis	1936003 Phycisphaerae bacterium ST-NAGAB-D1	1936003 Phycisphaerae bacterium ST-NAGAB-D1	3493	0	1	1	1	0	0	0	0	0	0	0	0	0	0	0	0	0	1	1	1	1	0	1	1	1	1	1	1	1	1	1	1	0	0	0	1
specI_v3_Cluster10566	specI_v3_10566	1936029.SAMN06187687			2 Bacteria	201174 Actinobacteria	1760 Actinobacteria	85007 Corynebacteriales	1762 Mycobacteriaceae	1763 Mycobacterium	1936029 Mycobacterium sp. MS1601	1936029 Mycobacterium sp. MS1601	5813	0	1	1	0	0	0	0	1	0	1	0	0	0	0	0	1	1	1	0	0	0	0	0	0	0	0	0	0	0	0	1	1	0	0	0	0
specI_v3_Cluster10567	specI_v3_10567	1936063.SAMEA103975582			2 Bacteria	1239 Firmicutes	91061 Bacilli	1385 Bacillales	186817 Bacillaceae	182709 Oceanobacillus	1936063 Oceanobacillus senegalensis	1936063 Oceanobacillus senegalensis	3931	0	1	0	0	0	0	0	0	0	0	0	0	0	0	0	0	0	0	0	0	0	0	0	0	0	0	0	0	0	0	0	0	0	0	0	0
specI_v3_Cluster10568	specI_v3_10568	1936080.SAMN06236788			2 Bacteria	976 Bacteroidetes	117743 Flavobacteriia	200644 Flavobacteriales	49546 Flavobacteriaceae	286104 Winogradskyella	1936080 Winogradskyella sp. J14-2	1936080 Winogradskyella sp. J14-2	2948	0	1	0	1	0	0	0	0	0	0	0	0	0	0	0	0	0	1	1	1	1	0	0	0	1	1	1	1	0	1	0	1	0	0	0	0
specI_v3_Cluster10569	specI_v3_10569	1936081.SAMN06236790			2 Bacteria	976 Bacteroidetes	117743 Flavobacteriia	200644 Flavobacteriales	49546 Flavobacteriaceae	1649495 Seonamhaeicola	1936081 Seonamhaeicola sp. S2-3	1936081 Seonamhaeicola sp. S2-3	3170	0	1	0	1	0	0	0	0	0	0	0	0	0	0	0	0	0	1	1	0	0	0	0	1	1	1	0	0	1	1	0	1	0	0	0	0
specI_v3_Cluster1057	specI_v3_01057	237610.SAMN03401421			2 Bacteria	1224 Proteobacteria	1236 Gammaproteobacteria	72274 Pseudomonadales	135621 Pseudomonadaceae	286 Pseudomonas	237610 Pseudomonas psychrotolerans	237610 Pseudomonas psychrotolerans	4659.62	82.6232	13	0	0	1	0	0	1	1	1	0	1	1	0	1	0	0	1	0	0	0	0	0	1	0	0	0	0	1	1	0	1	0	1	1	0
specI_v3_Cluster10570	specI_v3_10570	1938604.SAMN06256473			2 Bacteria	1224 Proteobacteria	28216 Betaproteobacteria	206351 Neisseriales	1499392 Chromobacteriaceae	187 Aquaspirillum	1938604 Aquaspirillum sp. LM1	1938604 Aquaspirillum sp. LM1	3296	0	1	0	1	1	0	0	1	0	0	0	0	0	0	0	1	1	1	0	1	1	0	1	1	1	0	0	0	1	1	1	1	0	0	0	0
specI_v3_Cluster10571	specI_v3_10571	1938605.SAMN06256474			2 Bacteria	1224 Proteobacteria	28211 Alphaproteobacteria	204458 Caulobacterales	76892 Caulobacteraceae	41275 Brevundimonas	1938605 Brevundimonas sp. LM2	1938605 Brevundimonas sp. LM2	3403	0	1	0	1	1	0	0	1	1	1	0	1	0	1	1	1	1	1	0	0	0	0	0	1	1	0	0	0	0	1	0	1	0	0	0	0
specI_v3_Cluster10572	specI_v3_10572	1938607.SAMN06263770			2 Bacteria	1224 Proteobacteria	28211 Alphaproteobacteria	204457 Sphingomonadales	41297 Sphingomonadaceae	13687 Sphingomonas	1938607 Sphingomonas sp. LM7	1938607 Sphingomonas sp. LM7	3780	0	1	0	1	1	0	0	1	1	0	0	0	0	0	0	1	0	1	0	0	0	0	0	1	0	0	0	0	0	1	0	0	0	0	0	0
specI_v3_Cluster10573	specI_v3_10573	1938608.SAMN06263771			2 Bacteria	1297 Deinococcus-Thermus	188787 Deinococci	118964 Deinococcales	183710 Deinococcaceae	1298 Deinococcus	1938608 Deinococcus sp. LM3	1938608 Deinococcus sp. LM3	3829	0	1	0	1	0	0	0	0	0	0	0	0	0	0	0	0	0	1	0	0	0	0	1	1	0	0	0	0	0	1	1	0	0	0	0	0
specI_v3_Cluster10574	specI_v3_10574	1938817.SAMN06296008			2 Bacteria	1224 Proteobacteria	28216 Betaproteobacteria	80840 Burkholderiales	119060 Burkholderiaceae	44013 Polynucleobacter	1938817 Polynucleobacter sp. VK13	1938817 Polynucleobacter sp. VK13	2758	0	1	0	0	0	0	0	0	0	0	0	0	0	0	0	0	0	1	0	1	1	0	1	1	0	0	0	0	1	1	1	0	1	0	0	0
specI_v3_Cluster10576	specI_v3_10576	1940790.SAMN06284442			2 Bacteria	203682 Planctomycetes	666505 Phycisphaerae	2483366 Sedimentisphaerales	2483367 Sedimentisphaeraceae	2483368 Sedimentisphaera	1940790 Sedimentisphaera cyanobacteriorum	1940790 Sedimentisphaera cyanobacteriorum	2282	0	1	0	0	0	0	0	0	0	0	0	0	0	0	0	1	1	1	1	1	1	0	1	1	1	1	1	1	1	0	1	1	1	0	1	1
specI_v3_Cluster10578	specI_v3_10578	1941349.SAMN06284595			2 Bacteria	203682 Planctomycetes	666505 Phycisphaerae	2483366 Sedimentisphaerales	2483367 Sedimentisphaeraceae	2483368 Sedimentisphaera	1941349 Sedimentisphaera salicampi	1941349 Sedimentisphaera salicampi	2371	0	1	1	1	0	0	0	0	0	0	0	0	0	0	0	1	1	1	1	1	1	0	1	1	1	1	1	1	1	0	1	1	1	0	1	1
specI_v3_Cluster10579	specI_v3_10579	194197.SAMN06212708			2 Bacteria	1224 Proteobacteria	28216 Betaproteobacteria	206351 Neisseriales	481 Neisseriaceae	482 Neisseria	194197 Neisseria dentiae	194197 Neisseria dentiae	2551	0	1	0	0	0	0	0	1	0	0	1	1	0	0	0	1	1	0	0	0	0	0	0	0	0	0	0	0	0	0	0	0	0	0	0	0
specI_v3_Cluster1058	specI_v3_01058	47885.SAMN03365871			2 Bacteria	1224 Proteobacteria	1236 Gammaproteobacteria	72274 Pseudomonadales	135621 Pseudomonadaceae	286 Pseudomonas	NA Pseudomonas sp. [Pseudomonas sp. MOIL14HWK12:I1/Pseudomonas sp. MOIL14HWK12:I2/Pseudomonas sp. 313/Pseudomonas sp. Snoq117.2/Pseudomonas psychrotolerans/Pseudomonas oleovorans/Pseudomonas oryzihabitans]	NA Pseudomonas sp.	4733.33	270.113	12	0	0	1	0	0	1	1	1	0	1	1	0	1	0	0	1	0	0	0	0	0	1	0	0	0	0	1	1	0	1	0	1	1	0
specI_v3_Cluster10580	specI_v3_10580	1944133.SAMN06289802			2 Bacteria	1224 Proteobacteria	28216 Betaproteobacteria	80840 Burkholderiales	80864 Comamonadaceae	52972 Polaromonas	1944133 Polaromonas sp. A23	1944133 Polaromonas sp. A23	4288	0	1	1	0	0	0	0	0	0	1	0	0	0	0	0	1	1	1	0	1	1	1	1	1	1	0	0	0	0	1	1	1	1	0	0	0
specI_v3_Cluster10581	specI_v3_10581	1944646.SAMEA103910411			2 Bacteria	201174 Actinobacteria	84998 Coriobacteriia	1643822 Eggerthellales	1643826 Eggerthellaceae	1981050 Phoenicibacter	1944646 Phoenicibacter massiliensis	1944646 Phoenicibacter massiliensis	1224	0	1	0	0	1	0	0	0	0	0	0	1	0	0	0	0	1	0	0	0	0	0	0	0	0	1	0	0	0	0	0	0	0	0	0	0
specI_v3_Cluster10582	specI_v3_10582	1945512.SAMN06291465			2 Bacteria	1224 Proteobacteria	1236 Gammaproteobacteria	1706369 Cellvibrionales	1706371 Cellvibrionaceae	10 Cellvibrio	1945512 Cellvibrio sp. PSBB023	1945512 Cellvibrio sp. PSBB023	3906	0	1	0	1	0	0	0	1	1	1	0	1	0	0	1	1	1	1	0	1	1	0	1	1	0	0	0	0	0	1	1	1	0	0	1	0
specI_v3_Cluster10583	specI_v3_10583	1945662.SAMN06289119			2 Bacteria	1224 Proteobacteria	28211 Alphaproteobacteria	204455 Rhodobacterales	31989 Rhodobacteraceae	265 Paracoccus	1945662 Paracoccus contaminans	1945662 Paracoccus contaminans	2667	0	1	0	1	0	0	0	0	0	0	0	0	0	0	0	0	0	0	0	0	0	0	0	0	0	0	0	0	0	0	0	0	0	0	0	0
specI_v3_Cluster10584	specI_v3_10584	1945857.SAMN06293015			2 Bacteria	1224 Proteobacteria	28216 Betaproteobacteria	80840 Burkholderiales	80864 Comamonadaceae	52972 Polaromonas	1945857 Polaromonas sp. C04	1945857 Polaromonas sp. C04	3839	0	1	1	0	0	0	0	0	0	1	0	0	0	0	0	1	1	1	0	1	1	1	1	1	1	0	0	0	1	1	1	1	1	0	0	0
specI_v3_Cluster10585	specI_v3_10585	1945859.SAMN06293013			2 Bacteria	1224 Proteobacteria	1236 Gammaproteobacteria	135614 Xanthomonadales	1775411 Rhodanobacteraceae	75309 Rhodanobacter	1945859 Rhodanobacter sp. B05	1945859 Rhodanobacter sp. B05	3235	0	1	1	0	0	0	0	1	1	1	0	0	0	0	0	1	1	0	0	0	0	0	0	0	0	0	0	0	0	0	0	1	0	0	0	0
specI_v3_Cluster10586	specI_v3_10586	1945862.SAMN06293009			2 Bacteria	976 Bacteroidetes	117743 Flavobacteriia	200644 Flavobacteriales	49546 Flavobacteriaceae	237 Flavobacterium	1945862 Flavobacterium sp. A45	1945862 Flavobacterium sp. A45	3621	0	1	1	0	0	0	0	0	0	0	0	0	0	0	0	0	0	0	0	0	0	0	0	0	0	0	0	0	0	0	0	0	0	0	0	0
specI_v3_Cluster10587	specI_v3_10587	1945863.SAMN06293008			2 Bacteria	976 Bacteroidetes	768503 Cytophagia	768507 Cytophagales	563798 Cyclobacteriaceae	246875 Algoriphagus	1945863 Algoriphagus sp. A40	1945863 Algoriphagus sp. A40	4443	0	1	1	0	0	0	0	0	1	1	0	0	0	0	1	1	0	1	1	0	1	0	0	1	1	0	0	0	0	1	1	1	0	0	0	0
specI_v3_Cluster10588	specI_v3_10588	1945890.SAMN06298214			2 Bacteria	976 Bacteroidetes	200643 Bacteroidia	171549 Bacteroidales	NA Bacteroidales fam. incertae sedis	NA Bacteroidales gen. incertae sedis	1945890 Bacteroidales bacterium WCE2004	1945890 Bacteroidales bacterium WCE2004	1931	0	1	0	0	0	0	0	1	1	0	1	0	0	0	0	0	0	0	0	0	0	0	0	0	0	0	0	0	0	0	0	0	0	0	0	0
specI_v3_Cluster10589	specI_v3_10589	1945891.SAMN06298215			2 Bacteria	976 Bacteroidetes	200643 Bacteroidia	171549 Bacteroidales	NA Bacteroidales fam. incertae sedis	NA Bacteroidales gen. incertae sedis	1945891 Bacteroidales bacterium WCE2008	1945891 Bacteroidales bacterium WCE2008	1918	0	1	0	0	0	0	0	0	0	0	0	0	0	0	0	0	0	0	0	0	0	0	0	0	0	0	0	0	0	0	0	0	0	0	0	0
specI_v3_Cluster1059	specI_v3_01059	47885.SAMN04158501			2 Bacteria	1224 Proteobacteria	1236 Gammaproteobacteria	72274 Pseudomonadales	135621 Pseudomonadaceae	286 Pseudomonas	47885 Pseudomonas oryzihabitans	47885 Pseudomonas oryzihabitans	4282	0	1	0	0	1	0	0	1	1	1	0	1	1	0	1	0	0	1	0	0	0	0	0	1	0	0	0	0	1	1	0	1	0	1	1	0
specI_v3_Cluster10590	specI_v3_10590	195064.SAMN05421721			2 Bacteria	1224 Proteobacteria	1236 Gammaproteobacteria	135613 Chromatiales	72276 Ectothiorhodospiraceae	1051 Ectothiorhodospira	195064 Ectothiorhodospira mobilis	195064 Ectothiorhodospira mobilis	2418	0	1	0	0	0	0	0	0	0	0	0	0	0	0	0	1	1	1	1	1	1	0	0	1	1	1	0	1	0	0	1	1	0	0	0	0
specI_v3_Cluster10591	specI_v3_10591	195250.SAMN02261338			2 Bacteria	1117 Cyanobacteria	NA Cyanobacteria class incertae sedis	1890424 Synechococcales	1890426 Synechococcaceae	1129 Synechococcus	195250 Synechococcus sp. PCC 7336	195250 Synechococcus sp. PCC 7336	4546	0	1	0	1	0	0	0	0	0	0	0	0	0	0	0	0	0	0	1	0	0	0	0	0	1	1	0	0	0	0	0	0	0	0	0	0
specI_v3_Cluster10592	specI_v3_10592	195253.SAMN02261337			2 Bacteria	1117 Cyanobacteria	NA Cyanobacteria class incertae sedis	1890424 Synechococcales	1890426 Synechococcaceae	1129 Synechococcus	195253 Synechococcus sp. PCC 6312	195253 Synechococcus sp. PCC 6312	3513	0	1	0	1	0	0	0	0	1	1	0	0	0	0	0	0	0	1	0	1	1	0	1	1	1	1	0	0	1	1	1	0	1	0	1	0
specI_v3_Cluster10593	specI_v3_10593	195522.SAMN03081537			2157 Archaea	28890 Euryarchaeota	183968 Thermococci	2258 Thermococcales	2259 Thermococcaceae	2263 Thermococcus	195522 Thermococcus nautili	195522 Thermococcus nautili	2236	0	1	0	0	0	0	0	0	0	0	0	0	0	0	0	0	0	1	1	0	0	0	0	0	0	1	0	0	1	0	0	0	1	0	0	0
specI_v3_Cluster10594	specI_v3_10594	1955620.SAMN06315040			2 Bacteria	976 Bacteroidetes	768503 Cytophagia	768507 Cytophagales	1853232 Hymenobacteraceae	89966 Hymenobacter	1955620 Hymenobacter sp. CRA2	1955620 Hymenobacter sp. CRA2	4795	0	1	1	0	0	0	0	0	0	0	0	0	0	0	0	0	0	1	0	0	0	0	1	1	0	0	0	0	0	0	0	0	0	0	0	1
specI_v3_Cluster10595	specI_v3_10595	1955701.SAMN06319294			2 Bacteria	976 Bacteroidetes	768503 Cytophagia	768507 Cytophagales	89373 Cytophagaceae	107 Spirosoma	1955701 Spirosoma sp. 209	1955701 Spirosoma sp. 209	5631	0	1	0	1	0	0	0	0	0	0	0	0	0	0	0	0	0	1	0	0	0	0	1	1	1	0	0	0	0	1	1	0	0	0	0	0
specI_v3_Cluster106	specI_v3_00106	294.SAMN03650293			2 Bacteria	1224 Proteobacteria	1236 Gammaproteobacteria	72274 Pseudomonadales	135621 Pseudomonadaceae	286 Pseudomonas	NA Pseudomonas fluorescens/lundensis [Pseudomonas sp. BS-2016/Pseudomonas fluorescens/Pseudomonas lundensis]	NA Pseudomonas fluorescens/lundensis	4486.27	225.027	15	0	0	1	1	1	1	1	1	0	1	1	1	1	1	1	1	1	0	0	1	1	1	0	0	0	0	0	1	0	1	1	1	0	1
specI_v3_Cluster1060	specI_v3_01060	1749078.SAMN04216969			2 Bacteria	1224 Proteobacteria	1236 Gammaproteobacteria	72274 Pseudomonadales	135621 Pseudomonadaceae	286 Pseudomonas	1749078 Pseudomonas sp. EpS/L25	1749078 Pseudomonas sp. EpS/L25	4692	0	1	0	0	1	0	0	1	1	1	0	1	1	0	1	0	0	1	0	0	0	0	0	1	0	0	0	0	1	1	0	1	0	1	1	0
specI_v3_Cluster10600	specI_v3_10600	1958780.SAMEA103970044			2 Bacteria	1239 Firmicutes	186801 Clostridia	186802 Clostridiales	31979 Clostridiaceae	1485 Clostridium	1958780 Clostridium merdae	1958780 Clostridium merdae	2641	0	1	0	0	1	0	0	1	0	0	0	0	0	1	0	1	1	0	0	0	0	0	1	1	0	0	0	0	0	0	0	0	0	0	0	0
specI_v3_Cluster10601	specI_v3_10601	195913.SAMN04488004			2 Bacteria	1224 Proteobacteria	28211 Alphaproteobacteria	204455 Rhodobacterales	31989 Rhodobacteraceae	245186 Loktanella	195913 Loktanella salsilacus	195913 Loktanella salsilacus	3976	0	1	0	0	0	0	0	0	0	0	0	0	0	0	0	0	0	1	1	1	1	1	1	1	1	1	1	1	1	1	1	1	1	0	0	0
specI_v3_Cluster1061	specI_v3_01061	1034346.PRJEA70545			2 Bacteria	1239 Firmicutes	526524 Erysipelotrichia	526525 Erysipelotrichales	128827 Erysipelotrichaceae	1472649 Dielma	1034346 Dielma fastidiosa [Dielma fastidiosa/Clostridiales bacterium VE202-08/Clostridia bacterium UC5.1-1C12]	1034346 Dielma fastidiosa	3766	737.081	3	0	0	0	0	0	0	0	0	0	0	0	0	0	0	0	0	0	0	0	0	0	0	0	0	0	0	0	0	0	0	0	0	0	0
specI_v3_Cluster10610	specI_v3_10610	196162.SAMN02598280			2 Bacteria	201174 Actinobacteria	1760 Actinobacteria	85009 Propionibacteriales	85015 Nocardioidaceae	1839 Nocardioides	196162 Nocardioides sp. JS614	196162 Nocardioides sp. JS614	4645	0	1	1	0	0	0	0	0	1	0	0	0	0	0	0	1	0	1	1	0	0	0	0	1	0	0	0	0	0	0	0	1	0	0	0	0
specI_v3_Cluster10613	specI_v3_10613	1962264.SAMN06210484			2 Bacteria	1224 Proteobacteria	1236 Gammaproteobacteria	135619 Oceanospirillales	28256 Halomonadaceae	2745 Halomonas	1962264 Halomonas sp. 'Soap Lake #7'	1962264 Halomonas sp. 'Soap Lake #7'	4183	0	1	1	0	0	0	0	0	0	0	0	0	0	0	0	0	0	1	1	0	0	0	0	0	0	1	1	0	0	0	0	0	1	0	0	1
specI_v3_Cluster10614	specI_v3_10614	1963862.SAMN06461300			2 Bacteria	203691 Spirochaetes	203692 Spirochaetia	136 Spirochaetales	137 Spirochaetaceae	1911565 Marispirochaeta	1963862 Marispirochaeta aestuarii	1963862 Marispirochaeta aestuarii	3763	0	1	0	0	0	0	0	1	0	0	0	0	1	0	1	1	1	1	1	1	1	0	0	0	1	1	0	1	1	0	1	1	1	1	0	1
specI_v3_Cluster10615	specI_v3_10615	1964383.SAMEA103910486			2 Bacteria	201174 Actinobacteria	1760 Actinobacteria	2037 Actinomycetales	2049 Actinomycetaceae	184869 Varibaculum	1964383 Varibaculum timonense	1964383 Varibaculum timonense	2649	0	1	0	0	1	0	0	0	0	0	0	0	0	0	0	1	1	1	0	0	0	0	0	0	0	0	0	0	0	0	0	0	1	0	0	1
specI_v3_Cluster10616	specI_v3_10616	1965358.SAMEA103981411			2 Bacteria	1239 Firmicutes	91061 Bacilli	1385 Bacillales	186821 Sporolactobacillaceae	340096 Tuberibacillus	1965358 Tuberibacillus sp. Marseille-P3662	1965358 Tuberibacillus sp. Marseille-P3662	3700	0	1	0	0	0	0	0	1	1	1	0	1	0	0	0	0	0	0	0	0	0	0	0	0	0	0	0	0	0	0	1	0	0	0	0	0
specI_v3_Cluster1062	specI_v3_01062	1112204.SAMN02603285			2 Bacteria	201174 Actinobacteria	1760 Actinobacteria	85007 Corynebacteriales	85026 Gordoniaceae	2053 Gordonia	84595 Gordonia polyisoprenivorans	84595 Gordonia polyisoprenivorans	5414.33	406.696	3	1	0	0	0	0	1	0	0	0	0	0	0	0	1	1	1	0	0	0	1	1	1	1	1	0	1	0	1	0	0	0	0	0	0
specI_v3_Cluster10621	specI_v3_10621	1969111.SAMN06349019			2 Bacteria	1239 Firmicutes	91061 Bacilli	1385 Bacillales	186822 Paenibacillaceae	44249 Paenibacillus	1969111 Paenibacillus sp. 32352	1969111 Paenibacillus sp. 32352	7077	0	1	0	0	0	0	0	0	0	0	0	0	0	0	0	1	0	0	0	0	0	0	0	0	0	0	0	0	0	0	0	0	0	0	0	0
specI_v3_Cluster10622	specI_v3_10622	1969733.SAMN06608517			2 Bacteria	1224 Proteobacteria	28221 Deltaproteobacteria	69541 Desulfuromonadales	213422 Geobacteraceae	213223 Geothermobacter	1969733 Geothermobacter sp. EPR-M	1969733 Geothermobacter sp. EPR-M	3264	0	1	0	0	0	0	0	0	0	0	0	0	0	0	0	1	0	1	1	1	1	0	0	1	1	1	1	0	1	1	1	1	1	0	0	0
specI_v3_Cluster1063	specI_v3_01063	28035.SAMN06646534			2 Bacteria	1239 Firmicutes	91061 Bacilli	1385 Bacillales	90964 Staphylococcaceae	1279 Staphylococcus	28035 Staphylococcus lugdunensis [Staphylococcus sp. HMSC55D02/Staphylococcus sp. HMSC62D11/Staphylococcus sp. HMSC69H07/Staphylococcus sp. HMSC70A05/Staphylococcus sp. HMSC73C01/Staphylococcus sp. HMSC74A08/Staphylococcus sp. HMSC74F12/Staphylococcus sp. HMSC063D03/Staphylococcus sp. HMSC063E12/Staphylococcus sp. HMSC062E08/Staphylococcus sp. HMSC062E10/Staphylococcus sp. HMSC064A01/Staphylococc…	28035 Staphylococcus lugdunensis	2341.78	60.854	51	0	0	1	0	1	0	0	0	0	1	0	0	0	0	0	0	0	0	0	0	0	0	0	0	0	0	0	0	0	0	0	0	0	0
specI_v3_Cluster10638	specI_v3_10638	1974213.SAMN06619775			2 Bacteria	1090 Chlorobi	191410 Chlorobia	191411 Chlorobiales	191412 Chlorobiaceae	1101 Prosthecochloris	1974213 Prosthecochloris sp. HL-130-GSB	1974213 Prosthecochloris sp. HL-130-GSB	2006	0	1	0	1	0	0	0	0	0	0	0	0	0	0	0	0	0	1	0	1	1	0	1	1	0	0	0	0	0	0	0	0	1	0	0	1
specI_v3_Cluster10639	specI_v3_10639	197479.SAMN05589748			2 Bacteria	1224 Proteobacteria	1236 Gammaproteobacteria	135619 Oceanospirillales	NA Oceanospirillales fam. incertae sedis	1861843 Terasakiispira	197479 Terasakiispira papahanaumokuakeensis	197479 Terasakiispira papahanaumokuakeensis	3404	0	1	0	0	0	0	0	1	1	0	0	1	0	0	0	1	1	1	1	1	1	0	0	1	1	1	0	1	0	1	0	1	1	0	0	1
specI_v3_Cluster1064	specI_v3_01064	1034943.SAMEA2610544			2 Bacteria	1224 Proteobacteria	1236 Gammaproteobacteria	118969 Legionellales	444 Legionellaceae	445 Legionella	1034943 Legionella massiliensis	1034943 Legionella massiliensis	3767	0	2	0	0	0	0	0	0	0	0	0	0	0	0	0	0	0	1	0	0	0	0	0	0	0	0	1	0	0	0	0	0	0	0	0	0
specI_v3_Cluster10640	specI_v3_10640	1977864.SAMN06562974			2 Bacteria	1224 Proteobacteria	28211 Alphaproteobacteria	54526 Pelagibacterales	1655514 Pelagibacteraceae	198251 Candidatus Pelagibacter	1977864 Candidatus Pelagibacter sp. RS39	1977864 Candidatus Pelagibacter sp. RS39	1243	0	1	0	1	0	0	0	0	0	0	0	0	0	0	0	0	0	1	1	1	1	1	1	1	1	1	1	1	1	1	1	1	1	0	0	0
specI_v3_Cluster10641	specI_v3_10641	1977874.SAMN06641962			2 Bacteria	1224 Proteobacteria	1236 Gammaproteobacteria	72274 Pseudomonadales	468 Moraxellaceae	469 Acinetobacter	1977874 Acinetobacter sp. ANC 3832	1977874 Acinetobacter sp. ANC 3832	3455	0	1	0	1	0	0	0	1	0	0	0	0	1	1	1	1	1	1	0	0	0	0	0	1	0	1	0	1	0	1	0	1	0	1	0	1
specI_v3_Cluster10642	specI_v3_10642	1977876.SAMN06641964			2 Bacteria	1224 Proteobacteria	1236 Gammaproteobacteria	72274 Pseudomonadales	468 Moraxellaceae	469 Acinetobacter	1977876 Acinetobacter sp. ANC 4558	1977876 Acinetobacter sp. ANC 4558	3352	0	1	1	0	0	0	0	1	0	0	0	1	0	1	0	1	1	0	0	0	0	0	0	0	0	0	0	1	1	0	0	0	1	0	1	0
specI_v3_Cluster10643	specI_v3_10643	1978339.SAMN06351224			2 Bacteria	1224 Proteobacteria	1236 Gammaproteobacteria	135613 Chromatiales	1046 Chromatiaceae	NA Chromatiaceae gen. incertae sedis	1978339 Chromatiaceae bacterium 2141T.STBD.0c.01a	1978339 Chromatiaceae bacterium 2141T.STBD.0c.01a	4493	0	1	0	0	0	0	0	0	0	0	0	0	0	0	0	1	1	1	1	1	1	0	0	0	1	1	1	1	1	1	1	1	1	1	0	1
specI_v3_Cluster10644	specI_v3_10644	1978549.SAMN06702727			2 Bacteria	1224 Proteobacteria	28211 Alphaproteobacteria	204458 Caulobacterales	76892 Caulobacteraceae	2052989 Aquidulcibacter	1978549 Aquidulcibacter paucihalophilus	1978549 Aquidulcibacter paucihalophilus	3477	0	1	0	1	0	0	0	0	0	0	0	0	0	0	0	1	1	1	1	1	1	1	1	1	1	0	0	0	1	1	1	1	1	0	1	0
specI_v3_Cluster10649	specI_v3_10649	198092.SAMN02745194			2 Bacteria	1224 Proteobacteria	28211 Alphaproteobacteria	204441 Rhodospirillales	433 Acetobacteraceae	125216 Roseomonas	198092 Roseomonas rosea	198092 Roseomonas rosea	5027	0	1	0	0	0	0	0	1	0	0	0	1	0	0	0	0	0	1	0	0	0	0	1	1	0	0	0	0	0	1	0	1	1	0	1	0
specI_v3_Cluster1065	specI_v3_01065	1035.SAMEA3146256			2 Bacteria	1224 Proteobacteria	28211 Alphaproteobacteria	356 Rhizobiales	41294 Bradyrhizobiaceae	1033 Afipia	1035 Afipia felis [Afipia felis/Afipia sp. 1NLS2]	1035 Afipia felis	3945.5	173.241	2	0	0	0	0	0	1	1	0	0	0	0	0	0	1	1	0	0	0	0	0	0	0	0	0	0	0	0	0	0	0	0	0	0	0
specI_v3_Cluster10650	specI_v3_10650	1981054.SAMN06765959			2 Bacteria	1117 Cyanobacteria	NA Cyanobacteria class incertae sedis	NA Cyanobacteria order incertae sedis	NA Cyanobacteria fam. incertae sedis	NA Cyanobacteria gen. incertae sedis	1981054 unicellular cyanobacterium SU2	1981054 unicellular cyanobacterium SU2	4684	0	1	0	1	0	0	0	0	0	0	0	0	0	0	0	0	0	1	1	1	0	0	1	0	1	1	0	0	0	0	1	0	0	0	0	0
specI_v3_Cluster10651	specI_v3_10651	198252.SAMEA3368557			2 Bacteria	1224 Proteobacteria	28211 Alphaproteobacteria	54526 Pelagibacterales	1655514 Pelagibacteraceae	198251 Candidatus Pelagibacter	198252 Candidatus Pelagibacter ubique	198252 Candidatus Pelagibacter ubique	1075	0	1	0	1	0	0	0	0	0	0	0	0	0	0	0	0	0	0	0	0	0	0	0	0	0	0	0	0	0	0	0	0	0	0	0	0
specI_v3_Cluster10652	specI_v3_10652	198252.SAMEA3368558			2 Bacteria	1224 Proteobacteria	28211 Alphaproteobacteria	54526 Pelagibacterales	1655514 Pelagibacteraceae	198251 Candidatus Pelagibacter	198252 Candidatus Pelagibacter ubique	198252 Candidatus Pelagibacter ubique	737	0	1	0	1	0	0	0	0	0	0	0	0	0	0	0	0	0	0	0	0	0	0	0	0	0	0	0	0	0	0	0	0	0	0	0	0
specI_v3_Cluster10653	specI_v3_10653	198252.SAMEA3368559			2 Bacteria	1224 Proteobacteria	28211 Alphaproteobacteria	54526 Pelagibacterales	1655514 Pelagibacteraceae	198251 Candidatus Pelagibacter	198252 Candidatus Pelagibacter ubique	198252 Candidatus Pelagibacter ubique	820	0	1	0	1	0	0	0	0	0	0	0	0	0	0	0	0	0	1	1	1	1	0	0	0	1	1	1	1	1	0	1	1	1	0	0	0
specI_v3_Cluster10654	specI_v3_10654	198252.SAMEA3368560			2 Bacteria	1224 Proteobacteria	28211 Alphaproteobacteria	54526 Pelagibacterales	1655514 Pelagibacteraceae	198251 Candidatus Pelagibacter	198252 Candidatus Pelagibacter ubique	198252 Candidatus Pelagibacter ubique	1009	0	1	0	1	0	0	0	0	0	0	0	0	0	0	0	0	0	1	1	1	1	1	0	0	1	1	1	1	1	0	0	1	1	0	0	1
specI_v3_Cluster10655	specI_v3_10655	198252.SAMEA3368562			2 Bacteria	1224 Proteobacteria	28211 Alphaproteobacteria	54526 Pelagibacterales	1655514 Pelagibacteraceae	198251 Candidatus Pelagibacter	198252 Candidatus Pelagibacter ubique	198252 Candidatus Pelagibacter ubique	947	0	1	0	1	0	0	0	0	0	0	0	0	0	0	0	1	1	1	1	1	1	0	0	0	1	1	1	0	1	1	0	1	1	0	0	0
specI_v3_Cluster10656	specI_v3_10656	198252.SAMEA3368566			2 Bacteria	1224 Proteobacteria	28211 Alphaproteobacteria	54526 Pelagibacterales	1655514 Pelagibacteraceae	198251 Candidatus Pelagibacter	198252 Candidatus Pelagibacter ubique	198252 Candidatus Pelagibacter ubique	915	0	1	0	1	0	0	0	0	0	0	0	0	0	0	0	0	0	0	0	0	0	0	0	0	0	0	0	0	0	0	0	0	0	0	0	0
specI_v3_Cluster10657	specI_v3_10657	198252.SAMEA3368568			2 Bacteria	1224 Proteobacteria	28211 Alphaproteobacteria	54526 Pelagibacterales	1655514 Pelagibacteraceae	198251 Candidatus Pelagibacter	198252 Candidatus Pelagibacter ubique	198252 Candidatus Pelagibacter ubique	622	0	1	0	1	0	0	0	0	0	0	0	0	0	0	0	0	0	1	1	1	1	0	0	0	1	1	1	1	0	1	1	1	1	0	0	0
specI_v3_Cluster10658	specI_v3_10658	198252.SAMEA3368570			2 Bacteria	1224 Proteobacteria	28211 Alphaproteobacteria	54526 Pelagibacterales	1655514 Pelagibacteraceae	198251 Candidatus Pelagibacter	198252 Candidatus Pelagibacter ubique	198252 Candidatus Pelagibacter ubique	1072	0	1	0	1	0	0	0	0	0	0	0	0	0	0	0	0	0	1	1	1	1	1	1	1	1	1	1	1	1	1	1	1	1	0	0	0
specI_v3_Cluster10659	specI_v3_10659	198252.SAMEA3368571			2 Bacteria	1224 Proteobacteria	28211 Alphaproteobacteria	54526 Pelagibacterales	1655514 Pelagibacteraceae	198251 Candidatus Pelagibacter	198252 Candidatus Pelagibacter ubique	198252 Candidatus Pelagibacter ubique	1025	0	1	0	1	0	0	0	0	0	0	0	0	0	0	0	1	1	1	1	1	1	0	0	0	1	1	1	0	1	1	0	1	1	0	0	0
specI_v3_Cluster1066	specI_v3_01066	672.SAMN03486858			2 Bacteria	1224 Proteobacteria	1236 Gammaproteobacteria	135623 Vibrionales	641 Vibrionaceae	662 Vibrio	NA Vibrio vulnificus/fluvialis	NA Vibrio vulnificus/fluvialis	4387.42	283.449	53	1	1	1	1	1	1	1	1	0	0	1	0	0	0	0	1	0	1	1	0	0	0	1	1	1	1	0	0	0	1	0	0	0	0
specI_v3_Cluster10660	specI_v3_10660	198252.SAMEA3368572			2 Bacteria	1224 Proteobacteria	28211 Alphaproteobacteria	54526 Pelagibacterales	1655514 Pelagibacteraceae	198251 Candidatus Pelagibacter	198252 Candidatus Pelagibacter ubique	198252 Candidatus Pelagibacter ubique	1065	0	1	0	1	0	0	0	0	0	0	0	0	0	0	0	0	0	1	1	1	1	1	1	1	1	1	1	1	1	1	1	1	1	0	0	0
specI_v3_Cluster10661	specI_v3_10661	198312.SAMN02745193			2 Bacteria	1224 Proteobacteria	28211 Alphaproteobacteria	204457 Sphingomonadales	335929 Erythrobacteraceae	1111 Porphyrobacter	198312 Porphyrobacter sanguineus	198312 Porphyrobacter sanguineus	2811	0	1	0	0	0	0	0	1	1	1	0	1	0	0	1	1	1	1	1	1	1	1	1	1	1	1	1	1	1	1	1	1	1	0	1	1
specI_v3_Cluster10662	specI_v3_10662	1985169.SAMN06840507			2 Bacteria	1224 Proteobacteria	28216 Betaproteobacteria	80840 Burkholderiales	80864 Comamonadaceae	47420 Hydrogenophaga	1985169 Hydrogenophaga sp. IBVHS1	1985169 Hydrogenophaga sp. IBVHS1	4194	0	1	0	0	0	0	0	0	0	0	0	0	0	0	0	0	0	0	0	0	0	0	0	0	0	0	0	0	0	0	0	0	0	0	0	0
specI_v3_Cluster10663	specI_v3_10663	1985171.SAMN06840509			2 Bacteria	1224 Proteobacteria	28211 Alphaproteobacteria	204457 Sphingomonadales	41297 Sphingomonadaceae	13687 Sphingomonas	1985171 Sphingomonas sp. IBVSS1	1985171 Sphingomonas sp. IBVSS1	2909	0	1	0	0	0	0	0	0	0	0	0	0	0	0	0	0	0	0	0	0	0	0	0	0	0	0	0	0	0	0	0	0	0	0	0	0
specI_v3_Cluster10664	specI_v3_10664	1985173.SAMN06840505			2 Bacteria	976 Bacteroidetes	1853228 Chitinophagia	1853229 Chitinophagales	563835 Chitinophagaceae	NA Chitinophagaceae gen. incertae sedis	1985173 Chitinophagaceae bacterium IBVUCB1	1985173 Chitinophagaceae bacterium IBVUCB1	3056	0	1	0	0	0	0	0	0	0	0	0	0	0	0	0	0	0	0	0	0	0	0	0	0	0	0	0	0	0	0	0	0	0	0	0	0
specI_v3_Cluster10665	specI_v3_10665	1985174.SAMN06840506			2 Bacteria	976 Bacteroidetes	1853228 Chitinophagia	1853229 Chitinophagales	563835 Chitinophagaceae	NA Chitinophagaceae gen. incertae sedis	1985174 Chitinophagaceae bacterium IBVUCB2	1985174 Chitinophagaceae bacterium IBVUCB2	3527	0	1	0	0	0	0	0	0	0	0	0	0	0	0	0	0	0	0	0	0	0	0	0	0	0	0	0	0	0	0	0	0	0	0	0	0
specI_v3_Cluster10666	specI_v3_10666	1987385.SAMN04633997			2 Bacteria	1239 Firmicutes	91061 Bacilli	186826 Lactobacillales	81852 Enterococcaceae	1350 Enterococcus	1987385 Enterococcus sp. 6C8_DIV0013	1987385 Enterococcus sp. 6C8_DIV0013	2852	0	1	0	1	0	0	0	1	1	0	1	1	1	1	0	1	1	1	0	0	0	0	0	1	0	0	0	0	0	0	0	0	1	1	0	1
specI_v3_Cluster10667	specI_v3_10667	198804.SAMN02604269			2 Bacteria	1224 Proteobacteria	1236 Gammaproteobacteria	91347 Enterobacterales	1903409 Erwiniaceae	32199 Buchnera	9 Buchnera aphidicola	9 Buchnera aphidicola	545	0	1	0	0	1	0	0	1	1	1	0	1	1	0	0	0	0	0	0	0	0	0	0	0	0	0	0	0	0	0	0	0	0	0	0	0
specI_v3_Cluster10668	specI_v3_10668	200120.SAMN05216420			2 Bacteria	1224 Proteobacteria	28216 Betaproteobacteria	32003 Nitrosomonadales	206379 Nitrosomonadaceae	35798 Nitrosospira	200120 Nitrosospira sp. Nl5	200120 Nitrosospira sp. Nl5	2898	0	1	0	0	0	0	0	1	1	1	0	0	0	0	1	1	1	1	1	0	0	1	1	1	0	0	0	0	0	1	1	1	1	0	0	0
specI_v3_Cluster10669	specI_v3_10669	2002.SAMN02645242			2 Bacteria	201174 Actinobacteria	1760 Actinobacteria	85012 Streptosporangiales	2004 Streptosporangiaceae	2000 Streptosporangium	2002 Streptosporangium amethystogenes	2002 Streptosporangium amethystogenes	8579	0	1	1	0	0	0	0	1	1	1	0	0	0	0	1	1	0	0	0	0	0	0	0	1	0	0	0	0	0	1	1	1	0	0	0	0
specI_v3_Cluster1067	specI_v3_01067	29495.SAMN02708868			2 Bacteria	1224 Proteobacteria	1236 Gammaproteobacteria	135623 Vibrionales	641 Vibrionaceae	662 Vibrio	NA Vibrio cidicii/navarrensis	NA Vibrio cidicii/navarrensis	3730	320.969	8	0	1	1	0	0	0	0	0	0	1	1	0	0	0	0	1	0	1	1	0	0	0	1	1	1	1	0	0	1	1	0	0	0	0
specI_v3_Cluster10670	specI_v3_10670	200904.SAMEA103520668			2 Bacteria	1239 Firmicutes	91061 Bacilli	1385 Bacillales	186817 Bacillaceae	200903 Paraliobacillus	200904 Paraliobacillus ryukyuensis	200904 Paraliobacillus ryukyuensis	3558	0	1	0	0	0	0	0	0	0	0	0	0	0	0	0	0	0	1	0	0	0	0	0	0	1	0	0	0	0	0	0	0	0	0	0	0
specI_v3_Cluster10671	specI_v3_10671	2017.SAMN05444320			2 Bacteria	201174 Actinobacteria	1760 Actinobacteria	85010 Pseudonocardiales	2070 Pseudonocardiaceae	2016 Streptoalloteichus	2017 Streptoalloteichus hindustanus	2017 Streptoalloteichus hindustanus	6536	0	1	0	0	0	0	0	0	0	0	0	0	0	0	0	1	0	0	0	0	0	0	0	0	0	0	0	0	0	0	0	0	0	0	0	0
specI_v3_Cluster10672	specI_v3_10672	201973.SAMN04488025			2 Bacteria	1239 Firmicutes	91061 Bacilli	1385 Bacillales	186824 Thermoactinomycetaceae	332100 Planifilum	201973 Planifilum fulgidum	201973 Planifilum fulgidum	3237	0	1	0	0	0	0	0	0	0	0	0	0	0	0	0	0	0	0	0	0	0	0	0	0	0	0	0	0	0	0	0	0	0	0	0	0
specI_v3_Cluster10673	specI_v3_10673	202.SAMN02690697			2 Bacteria	1224 Proteobacteria	29547 Epsilonproteobacteria	213849 Campylobacterales	72294 Campylobacteraceae	194 Campylobacter	202 Campylobacter mucosalis	202 Campylobacter mucosalis	1514	0	1	0	0	1	0	0	0	0	0	0	0	0	0	1	0	1	0	1	0	0	0	1	1	0	1	1	0	1	0	0	0	1	0	0	0
specI_v3_Cluster10674	specI_v3_10674	203122.SAMN02598483			2 Bacteria	1224 Proteobacteria	1236 Gammaproteobacteria	1706369 Cellvibrionales	1706371 Cellvibrionaceae	316625 Saccharophagus	86304 Saccharophagus degradans	86304 Saccharophagus degradans	4007	0	1	0	1	1	0	0	0	0	0	0	1	0	0	0	0	0	1	1	1	1	0	0	0	1	1	1	1	1	1	0	1	0	0	0	0
specI_v3_Cluster10675	specI_v3_10675	203124.SAMN02598485			2 Bacteria	1117 Cyanobacteria	NA Cyanobacteria class incertae sedis	1150 Oscillatoriales	1892252 Microcoleaceae	1205 Trichodesmium	1206 Trichodesmium erythraeum	1206 Trichodesmium erythraeum	4451	0	1	0	1	0	0	0	0	0	0	0	1	0	0	0	0	0	1	0	0	1	0	0	0	1	1	0	1	0	0	1	0	1	0	0	0
specI_v3_Cluster10676	specI_v3_10676	203907.SAMEA3138247			2 Bacteria	1224 Proteobacteria	1236 Gammaproteobacteria	91347 Enterobacterales	543 Enterobacteriaceae	203804 Candidatus Blochmannia	203907 Candidatus Blochmannia floridanus	203907 Candidatus Blochmannia floridanus	583	0	1	0	0	0	0	0	0	0	0	0	0	0	0	0	0	0	1	0	1	0	0	0	0	1	1	0	0	0	0	0	0	0	0	0	0
specI_v3_Cluster10677	specI_v3_10677	204536.SAMN02604030			2 Bacteria	200783 Aquificae	187857 Aquificae	32069 Aquificales	224027 Hydrogenothermaceae	212790 Sulfurihydrogenibium	309806 Sulfurihydrogenibium azorense	309806 Sulfurihydrogenibium azorense	1725	0	1	0	1	0	0	0	0	0	0	0	0	0	0	0	0	0	1	0	0	0	0	0	0	0	0	0	0	1	0	0	0	1	0	1	0
specI_v3_Cluster10678	specI_v3_10678	204669.SAMN02598354			2 Bacteria	57723 Acidobacteria	204432 Acidobacteriia	204433 Acidobacteriales	204434 Acidobacteriaceae	658061 Candidatus Koribacter	658062 Candidatus Koribacter versatilis	658062 Candidatus Koribacter versatilis	4777	0	1	1	0	0	0	0	1	1	1	0	1	0	0	0	0	0	1	0	0	0	0	0	1	0	0	0	0	0	0	1	1	1	0	0	0
specI_v3_Cluster10679	specI_v3_10679	204773.SAMEA3138226			2 Bacteria	1224 Proteobacteria	28216 Betaproteobacteria	80840 Burkholderiales	75682 Oxalobacteraceae	303379 Herminiimonas	204773 Herminiimonas arsenicoxydans	204773 Herminiimonas arsenicoxydans	3283	0	1	1	1	0	0	0	1	1	1	0	0	0	0	0	1	0	1	0	0	0	0	1	1	0	0	0	0	0	1	0	1	0	0	0	0
specI_v3_Cluster1068	specI_v3_01068	727.SAMN03197346			2 Bacteria	1224 Proteobacteria	1236 Gammaproteobacteria	135625 Pasteurellales	712 Pasteurellaceae	724 Haemophilus	NA Haemophilus influenzae/parainfluenzae [Haemophilus sp. HMSC61B11/Haemophilus sp. HMSC71H05/Haemophilus sp. HMSC061E01/Haemophilus sp. HMSC066D02/Haemophilus sp. HMSC066D03/Haemophilus sp. HMSC073C03/Haemophilus sp. HMSC068C11/Haemophilus sp. CCUG 60358/Haemophilus influenzae/Haemophilus parainfluenzae]	NA Haemophilus influenzae/parainfluenzae	1913.56	80.4297	37	0	0	1	0	1	0	0	0	0	0	0	0	0	0	0	0	0	0	0	0	0	0	0	0	0	1	0	0	0	0	0	0	0	0
specI_v3_Cluster10680	specI_v3_10680	206506.SAMN03573805			2 Bacteria	1224 Proteobacteria	28216 Betaproteobacteria	80840 Burkholderiales	506 Alcaligenaceae	257820 Kerstersia	206506 Kerstersia gyiorum	206506 Kerstersia gyiorum	3257	0	1	0	0	1	0	1	0	0	1	0	0	0	0	0	1	1	1	0	1	1	1	1	1	0	0	0	0	0	1	1	1	0	0	0	1
specI_v3_Cluster10681	specI_v3_10681	206665.SAMN04488516			2 Bacteria	1224 Proteobacteria	28221 Deltaproteobacteria	213115 Desulfovibrionales	213117 Desulfohalobiaceae	206664 Desulfonauticus	206665 Desulfonauticus submarinus	206665 Desulfonauticus submarinus	2052	0	1	0	0	0	0	0	0	0	0	0	0	0	0	0	0	0	1	1	0	0	0	0	0	0	1	0	0	1	0	0	0	1	0	0	0
specI_v3_Cluster10682	specI_v3_10682	2074.SAMN02645304			2 Bacteria	201174 Actinobacteria	1760 Actinobacteria	85010 Pseudonocardiales	2070 Pseudonocardiaceae	1847 Pseudonocardia	2074 Pseudonocardia autotrophica	2074 Pseudonocardia autotrophica	7500	0	1	1	0	0	0	0	1	1	1	0	0	0	0	0	1	0	0	0	0	0	0	0	0	0	0	0	0	0	0	0	0	0	0	0	0
specI_v3_Cluster10683	specI_v3_10683	2074.SAMN05722966			2 Bacteria	201174 Actinobacteria	1760 Actinobacteria	85010 Pseudonocardiales	2070 Pseudonocardiaceae	1847 Pseudonocardia	2074 Pseudonocardia autotrophica	2074 Pseudonocardia autotrophica	6860	0	1	0	0	0	0	0	0	0	0	0	0	0	0	0	0	0	0	0	0	0	0	0	0	0	0	0	0	0	0	0	0	0	0	0	0
specI_v3_Cluster10684	specI_v3_10684	207949.SAMN02436132			2 Bacteria	1224 Proteobacteria	1236 Gammaproteobacteria	135619 Oceanospirillales	135620 Oceanospirillaceae	599651 Bermanella	207949 Bermanella marisrubri	207949 Bermanella marisrubri	3314	0	1	0	0	0	0	0	0	0	0	0	0	0	0	0	0	0	0	0	0	0	0	0	0	0	0	0	0	0	0	0	0	0	0	0	0
specI_v3_Cluster10685	specI_v3_10685	207954.SAMN02436143			2 Bacteria	1224 Proteobacteria	1236 Gammaproteobacteria	135619 Oceanospirillales	135620 Oceanospirillaceae	459520 Neptuniibacter	207954 Neptuniibacter caesariensis	207954 Neptuniibacter caesariensis	3688	0	1	0	1	0	0	0	0	0	0	0	0	0	0	0	0	0	0	0	0	0	0	0	0	0	0	0	0	0	0	0	0	0	0	0	0
specI_v3_Cluster10686	specI_v3_10686	208480.SAMN02910418			2 Bacteria	201174 Actinobacteria	1760 Actinobacteria	2037 Actinomycetales	2049 Actinomycetaceae	1654 Actinomyces	208480 Actinomyces nasicola	208480 Actinomyces nasicola	2374	0	1	0	0	0	0	0	1	1	0	1	0	0	0	0	0	0	0	0	0	0	0	0	0	0	0	0	0	0	0	0	1	0	1	0	0
specI_v3_Cluster10687	specI_v3_10687	208480.SAMN06092712			2 Bacteria	201174 Actinobacteria	1760 Actinobacteria	2037 Actinomycetales	2049 Actinomycetaceae	1654 Actinomyces	208480 Actinomyces nasicola	208480 Actinomyces nasicola	2409	0	1	0	0	1	0	0	1	1	0	1	0	0	0	0	0	0	0	0	0	0	0	0	0	0	0	0	0	0	0	0	1	0	1	0	0
specI_v3_Cluster10688	specI_v3_10688	209389.SAMN04633494			2 Bacteria	1239 Firmicutes	91061 Bacilli	1385 Bacillales	186817 Bacillaceae	1386 Bacillus	209389 Bacillus acidicola	209389 Bacillus acidicola	4843	0	1	0	0	0	0	0	0	0	0	0	0	0	1	0	0	0	1	0	0	0	0	1	1	1	1	0	0	0	1	1	1	0	0	0	0
specI_v3_Cluster10689	specI_v3_10689	209880.SAMN02910343			2 Bacteria	1239 Firmicutes	909932 Negativicutes	1843489 Veillonellales	31977 Veillonellaceae	209879 Allisonella	209880 Allisonella histaminiformans	209880 Allisonella histaminiformans	1538	0	1	0	0	0	0	0	0	1	0	1	0	0	0	0	0	0	0	0	0	0	0	0	0	0	0	0	0	0	0	0	0	0	0	0	0
specI_v3_Cluster1069	specI_v3_01069	1035188.SAMN00621708			2 Bacteria	1224 Proteobacteria	1236 Gammaproteobacteria	135625 Pasteurellales	712 Pasteurellaceae	724 Haemophilus	249188 Haemophilus pittmaniae	249188 Haemophilus pittmaniae	2390	0	1	0	0	1	0	0	0	0	0	0	0	0	0	0	0	0	0	0	0	0	0	0	0	0	0	0	1	0	0	0	0	0	0	0	0
specI_v3_Cluster10690	specI_v3_10690	212767.SAMN02261384			2 Bacteria	201174 Actinobacteria	1760 Actinobacteria	85007 Corynebacteriales	1762 Mycobacteriaceae	1763 Mycobacterium	212767 Mycobacterium sp. JS623	212767 Mycobacterium sp. JS623	6186	0	1	1	0	1	0	1	0	0	0	0	0	0	0	0	0	0	0	0	0	0	0	0	0	0	0	0	0	0	0	0	0	0	0	0	0
specI_v3_Cluster10691	specI_v3_10691	213588.SAMN02745204			2 Bacteria	1224 Proteobacteria	1236 Gammaproteobacteria	135614 Xanthomonadales	32033 Xanthomonadaceae	141948 Thermomonas	213588 Thermomonas hydrothermalis	213588 Thermomonas hydrothermalis	2321	0	1	0	0	0	0	0	1	0	0	0	1	0	0	0	1	1	1	0	0	0	0	1	1	0	0	0	0	1	0	0	0	1	0	0	0
specI_v3_Cluster10692	specI_v3_10692	215200.SAMN05216454			2 Bacteria	1239 Firmicutes	186801 Clostridia	186802 Clostridiales	186804 Peptostreptococcaceae	1257 Peptostreptococcus	215200 Peptostreptococcus russellii	215200 Peptostreptococcus russellii	1871	0	1	0	0	0	0	0	0	1	0	1	0	1	0	0	1	1	0	0	0	0	0	0	1	0	0	0	0	0	0	0	0	0	0	0	1
specI_v3_Cluster10693	specI_v3_10693	216.SAMN03075563			2 Bacteria	1224 Proteobacteria	29547 Epsilonproteobacteria	213849 Campylobacterales	72293 Helicobacteraceae	209 Helicobacter	216 Helicobacter muridarum	216 Helicobacter muridarum	1721	0	1	0	0	1	0	0	0	0	0	0	0	0	0	0	0	0	0	0	0	0	0	0	0	0	0	0	0	0	0	0	0	0	0	0	0
specI_v3_Cluster10694	specI_v3_10694	216432.SAMN02603922			2 Bacteria	976 Bacteroidetes	117743 Flavobacteriia	200644 Flavobacteriales	49546 Flavobacteriaceae	216431 Croceibacter	313588 Croceibacter atlanticus	313588 Croceibacter atlanticus	2702	0	1	0	1	0	0	0	0	0	0	0	0	0	0	0	0	0	1	1	1	1	1	1	0	1	1	1	1	1	0	0	1	0	0	0	0
specI_v3_Cluster10695	specI_v3_10695	216903.SAMN05444371			2 Bacteria	976 Bacteroidetes	117743 Flavobacteriia	200644 Flavobacteriales	49546 Flavobacteriaceae	59732 Chryseobacterium	216903 Chryseobacterium molle	216903 Chryseobacterium molle	3335	0	1	0	0	0	0	0	0	0	0	0	0	0	1	0	1	1	1	0	0	0	1	1	1	0	0	0	0	0	0	0	0	1	1	0	1
specI_v3_Cluster10696	specI_v3_10696	216938.SAMN05578878			2 Bacteria	544448 Tenericutes	31969 Mollicutes	186328 Entomoplasmatales	2131 Spiroplasmataceae	2132 Spiroplasma	216938 Spiroplasma helicoides	216938 Spiroplasma helicoides	1151	0	1	0	0	1	0	0	0	0	0	0	0	0	0	0	0	0	0	0	0	0	0	0	0	0	0	0	0	0	0	0	0	0	0	0	0
specI_v3_Cluster10697	specI_v3_10697	216942.SAMN03938703			2 Bacteria	544448 Tenericutes	31969 Mollicutes	186328 Entomoplasmatales	2131 Spiroplasmataceae	2132 Spiroplasma	216942 Spiroplasma litorale	216942 Spiroplasma litorale	1064	0	1	0	0	1	0	0	0	0	0	0	0	0	0	0	0	0	0	0	0	0	0	0	0	0	0	0	0	0	0	0	0	0	0	0	0
specI_v3_Cluster10698	specI_v3_10698	220754.SAMN03009544			2 Bacteria	1239 Firmicutes	91061 Bacilli	1385 Bacillales	186818 Planococcaceae	157226 Jeotgalibacillus	220754 Jeotgalibacillus campisalis	220754 Jeotgalibacillus campisalis	3729	0	1	0	0	0	0	0	0	1	1	0	0	0	0	0	0	0	1	1	1	0	0	1	1	0	1	0	1	0	0	1	1	0	0	0	1
specI_v3_Cluster10699	specI_v3_10699	220927.SAMN04216948			2 Bacteria	201174 Actinobacteria	1760 Actinobacteria	85007 Corynebacteriales	1762 Mycobacteriaceae	1763 Mycobacterium	220927 Mycobacterium saskatchewanense	220927 Mycobacterium saskatchewanense	5297	0	1	0	0	1	0	0	1	1	1	0	0	0	0	0	1	1	1	0	0	0	0	0	1	1	0	0	0	0	1	1	1	0	0	0	0
specI_v3_Cluster107	specI_v3_00107	1608996.SAMN03328805			2 Bacteria	1224 Proteobacteria	1236 Gammaproteobacteria	72274 Pseudomonadales	135621 Pseudomonadaceae	286 Pseudomonas	1608996 Pseudomonas helleri	1608996 Pseudomonas helleri	4896.5	120.915	2	0	0	0	1	0	1	1	1	0	1	1	1	1	1	1	1	1	0	0	1	1	1	0	0	0	0	0	1	0	1	1	1	0	1
specI_v3_Cluster1070	specI_v3_01070	293.SAMN03480409			2 Bacteria	1224 Proteobacteria	28211 Alphaproteobacteria	204458 Caulobacterales	76892 Caulobacteraceae	41275 Brevundimonas	293 Brevundimonas diminuta [Brevundimonas sp. ZS04/Brevundimonas diminuta]	293 Brevundimonas diminuta	3112	141.035	3	0	0	1	0	1	1	1	1	0	1	0	0	1	1	1	1	0	0	0	0	1	1	0	0	0	0	0	1	0	1	0	0	0	0
specI_v3_Cluster10700	specI_v3_10700	221288.SAMN02261251			2 Bacteria	1117 Cyanobacteria	NA Cyanobacteria class incertae sedis	1161 Nostocales	1892258 Symphyonemataceae	221282 Mastigocladopsis	221287 Mastigocladopsis repens	221287 Mastigocladopsis repens	5758	0	1	0	0	0	0	0	1	1	1	0	0	1	0	0	0	0	0	0	0	0	0	0	0	0	0	0	1	0	0	0	0	1	0	0	1
specI_v3_Cluster10701	specI_v3_10701	221359.SAMN02436107			2 Bacteria	1117 Cyanobacteria	NA Cyanobacteria class incertae sedis	1890424 Synechococcales	1890426 Synechococcaceae	1129 Synechococcus	221359 Synechococcus sp. RS9916	221359 Synechococcus sp. RS9916	2961	0	1	0	1	0	0	0	0	0	0	0	0	0	0	0	0	0	1	1	1	1	0	1	1	1	1	1	1	0	1	1	1	0	0	0	0
specI_v3_Cluster10702	specI_v3_10702	221360.SAMN02436139			2 Bacteria	1117 Cyanobacteria	NA Cyanobacteria class incertae sedis	1890424 Synechococcales	1890426 Synechococcaceae	1129 Synechococcus	221360 Synechococcus sp. RS9917	221360 Synechococcus sp. RS9917	2770	0	1	0	1	0	0	0	0	0	0	0	0	0	0	0	0	0	1	1	1	1	0	1	1	1	1	1	1	0	1	1	1	0	0	0	0
specI_v3_Cluster10703	specI_v3_10703	222136.SAMN05379701			2 Bacteria	1224 Proteobacteria	29547 Epsilonproteobacteria	213849 Campylobacterales	72293 Helicobacteraceae	209 Helicobacter	222136 Helicobacter sp. MIT 01-6242	222136 Helicobacter sp. MIT 01-6242	1488	0	1	0	0	1	0	0	0	0	0	0	0	0	0	0	0	0	0	0	0	0	0	0	0	0	0	0	0	0	0	0	0	0	0	0	0
specI_v3_Cluster10704	specI_v3_10704	223786.SAMN05216234			2 Bacteria	1224 Proteobacteria	29547 Epsilonproteobacteria	213849 Campylobacterales	292630 Hydrogenimonaceae	223785 Hydrogenimonas	223786 Hydrogenimonas thermophila	223786 Hydrogenimonas thermophila	2526	0	1	0	0	0	0	0	0	0	0	0	0	0	0	0	0	0	0	0	0	0	0	0	0	0	0	0	0	0	0	0	0	0	0	0	0
specI_v3_Cluster10705	specI_v3_10705	224324.SAMN02603207			2 Bacteria	200783 Aquificae	187857 Aquificae	32069 Aquificales	64898 Aquificaceae	2713 Aquifex	63363 Aquifex aeolicus	63363 Aquifex aeolicus	1522	0	1	0	0	0	0	0	0	0	0	0	0	0	0	0	0	0	1	1	0	0	0	0	0	0	1	0	0	1	0	0	0	1	0	0	0
specI_v3_Cluster10706	specI_v3_10706	224915.SAMN02604289			2 Bacteria	1224 Proteobacteria	1236 Gammaproteobacteria	91347 Enterobacterales	1903409 Erwiniaceae	32199 Buchnera	9 Buchnera aphidicola	9 Buchnera aphidicola	504	0	1	0	0	1	0	0	0	0	0	0	0	0	0	0	0	0	1	0	0	0	0	0	1	1	1	0	0	0	0	1	0	0	0	0	0
specI_v3_Cluster10707	specI_v3_10707	225004.SAMN02745152			2 Bacteria	203691 Spirochaetes	203692 Spirochaetia	136 Spirochaetales	137 Spirochaetaceae	157 Treponema	225004 Treponema berlinense	225004 Treponema berlinense	2166	0	1	0	0	0	0	0	1	1	0	1	0	0	0	0	0	0	0	0	0	0	0	0	0	0	0	0	0	0	0	0	0	0	0	0	0
specI_v3_Cluster10708	specI_v3_10708	225324.SAMN02745126			2 Bacteria	1224 Proteobacteria	28211 Alphaproteobacteria	204441 Rhodospirillales	NA Rhodospirillales fam. incertae sedis	212791 Enhydrobacter	225324 Enhydrobacter aerosaccus	225324 Enhydrobacter aerosaccus	6517	0	1	0	0	0	0	0	1	1	1	0	1	0	0	0	1	1	1	0	1	1	0	1	1	0	0	0	0	1	1	1	1	1	0	0	0
specI_v3_Cluster10709	specI_v3_10709	225843.SAMN04202632			2 Bacteria	976 Bacteroidetes	117743 Flavobacteriia	200644 Flavobacteriales	49546 Flavobacteriaceae	225842 Formosa	225843 Formosa algae	225843 Formosa algae	3545	0	1	0	1	0	0	0	0	0	0	0	0	0	0	0	0	0	1	1	1	1	1	0	1	1	1	1	1	0	1	0	1	0	0	0	0
specI_v3_Cluster1071	specI_v3_01071	1035191.SAMN02436690			2 Bacteria	1224 Proteobacteria	28211 Alphaproteobacteria	204458 Caulobacterales	76892 Caulobacteraceae	41275 Brevundimonas	NA Brevundimonas diminuta/naejangsanensis	NA Brevundimonas diminuta/naejangsanensis	3248.5	364.16	2	1	0	1	0	0	1	1	1	0	1	0	0	1	1	1	1	0	0	0	0	1	1	0	0	0	0	0	1	0	1	0	0	0	0
specI_v3_Cluster10710	specI_v3_10710	225849.SAMN02603456			2 Bacteria	1224 Proteobacteria	1236 Gammaproteobacteria	135622 Alteromonadales	267890 Shewanellaceae	22 Shewanella	404011 Shewanella piezotolerans	404011 Shewanella piezotolerans	4933	0	1	0	0	0	0	0	0	0	0	0	0	0	0	0	0	0	1	1	0	0	0	0	0	1	1	0	0	1	0	1	0	0	0	0	0
specI_v3_Cluster10711	specI_v3_10711	226505.SAMN05444394			2 Bacteria	976 Bacteroidetes	768503 Cytophagia	768507 Cytophagales	563798 Cyclobacteriaceae	246875 Algoriphagus	226505 Algoriphagus halophilus	226505 Algoriphagus halophilus	4141	0	1	0	0	0	0	0	0	0	0	0	1	0	0	0	0	0	1	1	1	1	0	0	0	1	1	0	1	0	0	1	1	1	0	0	1
specI_v3_Cluster10712	specI_v3_10712	226506.SAMN04488519			2 Bacteria	976 Bacteroidetes	768503 Cytophagia	768507 Cytophagales	563798 Cyclobacteriaceae	246875 Algoriphagus	226506 Algoriphagus ornithinivorans	226506 Algoriphagus ornithinivorans	3552	0	1	0	0	0	0	0	0	0	1	0	0	0	0	0	0	0	1	1	1	1	0	1	1	1	1	1	1	1	1	1	1	1	0	0	1
specI_v3_Cluster10713	specI_v3_10713	227084.SAMN05421855			2 Bacteria	976 Bacteroidetes	117743 Flavobacteriia	200644 Flavobacteriales	49546 Flavobacteriaceae	237444 Ulvibacter	227084 Ulvibacter litoralis	227084 Ulvibacter litoralis	3478	0	1	0	0	0	0	0	0	0	0	0	0	0	0	0	0	0	1	1	1	1	0	0	1	1	1	0	0	0	1	0	1	0	0	0	0
specI_v3_Cluster10714	specI_v3_10714	227941.SAMN02603993			2 Bacteria	204428 Chlamydiae	204429 Chlamydiia	51291 Chlamydiales	809 Chlamydiaceae	810 Chlamydia	83557 Chlamydia caviae	83557 Chlamydia caviae	998	0	1	0	0	1	0	1	0	0	0	0	0	0	0	0	0	0	0	0	0	0	0	0	0	0	0	0	0	0	0	0	0	0	0	0	0
specI_v3_Cluster10715	specI_v3_10715	228908.SAMN02603208			2157 Archaea	192989 Nanoarchaeota	NA Nanoarchaeota class incertae sedis	1890940 Nanoarchaeales	1890941 Nanoarchaeaceae	193568 Nanoarchaeum	160232 Nanoarchaeum equitans	160232 Nanoarchaeum equitans	536	0	1	0	1	1	0	0	0	0	0	0	0	0	0	0	0	0	0	1	0	0	0	0	0	0	1	0	0	1	0	0	0	1	0	0	1
specI_v3_Cluster10716	specI_v3_10716	228958.SAMN04488007			2 Bacteria	976 Bacteroidetes	117743 Flavobacteriia	200644 Flavobacteriales	49546 Flavobacteriaceae	252356 Maribacter	228958 Maribacter aquivivus	228958 Maribacter aquivivus	3940	0	1	0	0	0	0	0	0	0	0	0	0	0	0	0	0	0	1	1	0	0	0	0	0	1	1	0	1	0	0	1	1	0	0	0	0
specI_v3_Cluster10717	specI_v3_10717	228959.SAMN05421797			2 Bacteria	976 Bacteroidetes	117743 Flavobacteriia	200644 Flavobacteriales	49546 Flavobacteriaceae	252356 Maribacter	228959 Maribacter ulvicola	228959 Maribacter ulvicola	3900	0	1	0	0	0	0	0	0	0	0	0	0	0	0	0	0	0	1	1	0	0	0	0	0	1	1	0	0	0	0	0	0	0	0	0	0
specI_v3_Cluster10718	specI_v3_10718	229919.SAMD00034885			2 Bacteria	200795 Chloroflexi	292625 Anaerolineae	292629 Anaerolineales	292628 Anaerolineaceae	233189 Anaerolinea	229919 Anaerolinea thermolimosa	229919 Anaerolinea thermolimosa	3646	0	1	1	0	1	0	0	1	0	0	0	0	0	0	0	1	1	1	1	0	0	0	0	1	1	0	0	0	1	1	1	0	1	0	0	0
specI_v3_Cluster10719	specI_v3_10719	230361.SAMN03438115			2157 Archaea	28890 Euryarchaeota	183925 Methanobacteria	2158 Methanobacteriales	2159 Methanobacteriaceae	2172 Methanobrevibacter	230361 Methanobrevibacter millerae	230361 Methanobrevibacter millerae	2269	0	1	0	0	1	0	0	1	1	0	1	0	0	1	0	0	0	0	0	0	0	0	0	0	0	0	0	0	0	0	0	0	0	0	0	0
specI_v3_Cluster1072	specI_v3_01072	588932.SAMN02693465			2 Bacteria	1224 Proteobacteria	28211 Alphaproteobacteria	204458 Caulobacterales	76892 Caulobacteraceae	41275 Brevundimonas	588932 Brevundimonas naejangsanensis	588932 Brevundimonas naejangsanensis	2754	0	1	1	0	0	0	0	1	1	1	0	1	0	0	1	1	1	1	0	0	0	0	1	1	0	0	0	0	0	1	0	1	0	0	0	0
specI_v3_Cluster10720	specI_v3_10720	2309.SAMN03154506			2157 Archaea	28889 Crenarchaeota	183924 Thermoprotei	114380 Desulfurococcales	2307 Pyrodictiaceae	2308 Pyrodictium	2309 Pyrodictium occultum	2309 Pyrodictium occultum	1603	0	1	1	1	0	0	0	0	0	0	0	0	0	0	0	0	0	1	1	0	0	0	0	0	0	1	0	0	1	0	0	0	1	0	0	0
specI_v3_Cluster10721	specI_v3_10721	231434.SAMN02910383			2 Bacteria	1224 Proteobacteria	28211 Alphaproteobacteria	356 Rhizobiales	45404 Beijerinckiaceae	532 Beijerinckia	231434 Beijerinckia mobilis	231434 Beijerinckia mobilis	3806	0	1	0	0	0	0	0	0	0	0	0	0	0	0	0	1	1	1	0	1	0	0	1	1	1	0	0	0	0	1	1	1	1	0	0	0
specI_v3_Cluster10722	specI_v3_10722	232348.SAMN00010394			2 Bacteria	1117 Cyanobacteria	NA Cyanobacteria class incertae sedis	1890424 Synechococcales	1890426 Synechococcaceae	1129 Synechococcus	232348 Synechococcus sp. CB0101	232348 Synechococcus sp. CB0101	2956	0	1	0	1	0	0	0	0	0	0	0	0	0	0	0	0	0	0	0	0	0	0	0	0	0	0	0	0	0	0	0	0	0	0	0	0
specI_v3_Cluster10723	specI_v3_10723	232363.SAMN00010406			2 Bacteria	1117 Cyanobacteria	NA Cyanobacteria class incertae sedis	1890424 Synechococcales	1890426 Synechococcaceae	1129 Synechococcus	232363 Synechococcus sp. CB0205	232363 Synechococcus sp. CB0205	2679	0	1	0	1	0	0	0	0	0	0	0	0	0	0	0	0	0	0	0	0	0	0	0	0	0	0	0	0	0	0	0	0	0	0	0	0
specI_v3_Cluster10724	specI_v3_10724	2325.SAMN02947172			2 Bacteria	1239 Firmicutes	186801 Clostridia	68295 Thermoanaerobacterales	186814 Thermoanaerobacteraceae	1754 Thermoanaerobacter	2325 Thermoanaerobacter kivui	2325 Thermoanaerobacter kivui	2378	0	1	0	0	0	0	0	0	0	0	0	0	0	0	0	0	0	0	0	0	0	0	0	0	0	0	0	0	1	0	0	0	1	0	0	0
specI_v3_Cluster10725	specI_v3_10725	233100.SAMN05216526			2 Bacteria	1224 Proteobacteria	1236 Gammaproteobacteria	135613 Chromatiales	72276 Ectothiorhodospiraceae	233099 Ectothiorhodosinus	233100 Ectothiorhodosinus mongolicus	233100 Ectothiorhodosinus mongolicus	1837	0	1	0	0	0	0	0	0	0	0	0	0	0	0	0	1	1	1	0	0	0	0	1	1	0	0	0	0	1	0	0	0	1	0	1	0
specI_v3_Cluster10726	specI_v3_10726	234267.SAMN02598277			2 Bacteria	57723 Acidobacteria	332159 Solibacteres	332160 Solibacterales	332161 Solibacteraceae	332162 Candidatus Solibacter	332163 Candidatus Solibacter usitatus	332163 Candidatus Solibacter usitatus	7826	0	1	1	0	0	0	0	0	1	1	0	0	0	0	0	1	0	1	0	0	0	1	0	1	1	0	0	0	1	1	1	1	1	0	0	0
specI_v3_Cluster10727	specI_v3_10727	235205.SAMEA3214536			2 Bacteria	1224 Proteobacteria	1236 Gammaproteobacteria	NA Gammaproteobacteria order incertae sedis	NA Gammaproteobacteria fam. incertae sedis	NA Gammaproteobacteria gen. incertae sedis	235205 Bathymodiolus azoricus thioautotrophic gill symbiont	235205 Bathymodiolus azoricus thioautotrophic gill symbiont	1785	0	1	0	0	0	0	0	0	0	0	0	0	0	0	0	0	0	0	0	0	0	0	0	0	0	0	0	0	0	0	0	0	0	0	0	0
specI_v3_Cluster10728	specI_v3_10728	236097.SAMN02436178			2 Bacteria	1224 Proteobacteria	1236 Gammaproteobacteria	135619 Oceanospirillales	224372 Alcanivoracaceae	59753 Alcanivorax	236097 Alcanivorax sp. DG881	236097 Alcanivorax sp. DG881	3337	0	1	0	1	1	0	0	0	0	0	0	0	0	0	1	0	0	1	1	0	0	1	1	1	1	1	1	1	1	0	0	1	1	1	0	1
specI_v3_Cluster10729	specI_v3_10729	237018.SAMN04489723			2 Bacteria	976 Bacteroidetes	768503 Cytophagia	768507 Cytophagales	563798 Cyclobacteriaceae	246875 Algoriphagus	237018 Algoriphagus aquimarinus	237018 Algoriphagus aquimarinus	4377	0	1	0	0	0	0	0	0	0	0	0	0	0	0	0	0	0	1	1	1	0	1	1	1	1	1	1	0	1	1	1	0	1	0	0	0
specI_v3_Cluster1073	specI_v3_01073	1035193.SAMN02436687			2 Bacteria	976 Bacteroidetes	117743 Flavobacteriia	200644 Flavobacteriales	49546 Flavobacteriaceae	1016 Capnocytophaga	712212 Capnocytophaga sp. oral taxon 326	712212 Capnocytophaga sp. oral taxon 326	3232	0	1	0	0	1	0	0	0	0	0	0	1	0	0	0	0	0	0	0	0	0	0	0	0	0	0	0	1	0	0	0	0	0	0	0	0
specI_v3_Cluster10730	specI_v3_10730	237069.SAMN05216498			2 Bacteria	1239 Firmicutes	91061 Bacilli	1385 Bacillales	186817 Bacillaceae	286800 Tenuibacillus	237069 Tenuibacillus multivorans	237069 Tenuibacillus multivorans	3020	0	1	0	0	0	0	0	0	0	0	0	0	0	0	0	0	0	1	0	0	0	0	1	1	1	0	0	1	0	0	0	1	0	0	0	0
specI_v3_Cluster10732	specI_v3_10732	237679.SAMN04488072			2 Bacteria	1239 Firmicutes	91061 Bacilli	1385 Bacillales	186817 Bacillaceae	175304 Lentibacillus	237679 Lentibacillus halodurans	237679 Lentibacillus halodurans	3525	0	1	0	0	0	0	0	0	0	0	0	0	0	0	0	0	0	0	0	0	0	0	0	0	0	0	0	0	0	0	0	0	0	0	0	0
specI_v3_Cluster10733	specI_v3_10733	237682.SAMN05421676			2 Bacteria	1239 Firmicutes	91061 Bacilli	1385 Bacillales	186817 Bacillaceae	320933 Salinibacillus	237682 Salinibacillus kushneri	237682 Salinibacillus kushneri	3541	0	1	0	0	0	0	0	0	1	1	0	0	0	0	0	0	0	0	0	0	0	0	0	0	0	0	0	0	0	0	0	0	0	0	0	0
specI_v3_Cluster10734	specI_v3_10734	237727.SAMN02436135			2 Bacteria	1224 Proteobacteria	28211 Alphaproteobacteria	204457 Sphingomonadales	335929 Erythrobacteraceae	1041 Erythrobacter	237727 Erythrobacter sp. NAP1	237727 Erythrobacter sp. NAP1	3177	0	1	0	1	0	0	0	0	0	0	0	0	0	0	0	0	0	1	1	0	0	0	1	1	1	1	1	1	0	0	1	1	0	0	0	0
specI_v3_Cluster10735	specI_v3_10735	240015.SAMN02603447			2 Bacteria	57723 Acidobacteria	204432 Acidobacteriia	204433 Acidobacteriales	204434 Acidobacteriaceae	33973 Acidobacterium	33075 Acidobacterium capsulatum	33075 Acidobacterium capsulatum	3382	0	1	0	0	0	0	0	0	0	0	0	1	0	0	0	0	0	0	0	0	0	0	0	0	0	0	0	0	0	0	1	0	0	0	0	0
specI_v3_Cluster10736	specI_v3_10736	240302.SAMN04487936			2 Bacteria	1239 Firmicutes	91061 Bacilli	1385 Bacillales	186817 Bacillaceae	45667 Halobacillus	240302 Halobacillus dabanensis	240302 Halobacillus dabanensis	4083	0	1	0	0	0	0	0	0	0	0	0	0	0	0	0	0	0	0	0	0	0	0	0	0	0	0	0	0	0	0	0	0	0	0	0	0
specI_v3_Cluster10737	specI_v3_10737	240303.SAMN05421677			2 Bacteria	1239 Firmicutes	91061 Bacilli	1385 Bacillales	186817 Bacillaceae	45667 Halobacillus	240303 Halobacillus aidingensis	240303 Halobacillus aidingensis	4237	0	1	0	0	0	0	0	0	1	1	0	0	0	0	0	0	0	1	1	1	1	0	1	1	1	1	0	1	0	0	1	1	0	0	0	1
specI_v3_Cluster10738	specI_v3_10738	241244.SAMN04305282			2 Bacteria	1239 Firmicutes	91061 Bacilli	1385 Bacillales	186818 Planococcaceae	648802 Rummeliibacillus	241244 Rummeliibacillus stabekisii	241244 Rummeliibacillus stabekisii	3232	0	1	1	0	0	0	0	1	1	1	0	1	1	0	1	1	0	0	0	0	0	0	0	0	0	0	0	0	0	0	0	0	0	0	0	0
specI_v3_Cluster10739	specI_v3_10739	243232.SAMN02603984			2157 Archaea	28890 Euryarchaeota	183939 Methanococci	2182 Methanococcales	196117 Methanocaldococcaceae	196118 Methanocaldococcus	2190 Methanocaldococcus jannaschii	2190 Methanocaldococcus jannaschii	1715	0	1	0	1	0	0	0	0	0	0	0	0	0	0	0	0	0	1	1	0	0	0	0	0	0	1	0	0	1	0	0	0	1	0	0	0
specI_v3_Cluster1074	specI_v3_01074	553177.SAMN00000681			2 Bacteria	976 Bacteroidetes	117743 Flavobacteriia	200644 Flavobacteriales	49546 Flavobacteriaceae	1016 Capnocytophaga	1019 Capnocytophaga sputigena	1019 Capnocytophaga sputigena	2672	0	1	0	0	1	0	1	0	0	0	0	1	0	0	1	0	0	0	0	0	0	0	0	0	0	0	0	1	0	0	0	0	0	0	0	0
specI_v3_Cluster10740	specI_v3_10740	243272.SAMN02604019			2 Bacteria	544448 Tenericutes	31969 Mollicutes	2085 Mycoplasmatales	2092 Mycoplasmataceae	2093 Mycoplasma	2111 Mycoplasma arthritidis	2111 Mycoplasma arthritidis	631	0	1	0	0	1	0	1	0	0	0	0	0	0	0	0	0	0	0	0	1	0	0	0	0	0	1	1	1	1	0	0	0	1	0	0	0
specI_v3_Cluster10741	specI_v3_10741	244.SAMEA103966498			2 Bacteria	1239 Firmicutes	91061 Bacilli	1385 Bacillales	186818 Planococcaceae	162291 Planomicrobium	244 Planomicrobium okeanokoites	244 Planomicrobium okeanokoites	3428	0	1	0	0	0	0	0	1	1	0	1	1	0	1	0	1	1	0	0	0	0	0	0	0	0	0	0	0	0	0	0	0	0	0	0	0
specI_v3_Cluster10743	specI_v3_10743	244581.SAMN02905703			2 Bacteria	1224 Proteobacteria	28211 Alphaproteobacteria	1921002 Holosporales	2100208 Caedimonadaceae	2100211 Candidatus Paracaedimonas	244581 Candidatus Paracaedimonas acanthamoebae	244581 Candidatus Paracaedimonas acanthamoebae	1359	0	1	0	0	1	0	0	1	1	1	0	0	0	0	0	1	1	1	0	0	0	0	1	1	0	0	0	0	0	1	0	1	1	0	1	0
specI_v3_Cluster10744	specI_v3_10744	244582.SAMN02996431			2 Bacteria	1224 Proteobacteria	28211 Alphaproteobacteria	1921002 Holosporales	1777752 Candidatus Paracaedibacteraceae	1521255 Candidatus Paracaedibacter	244582 Candidatus Paracaedibacter symbiosus	244582 Candidatus Paracaedibacter symbiosus	2478	0	1	0	0	1	0	0	0	0	0	0	0	0	0	0	1	1	1	1	1	1	0	1	1	1	1	0	1	1	1	0	1	0	0	1	0
specI_v3_Cluster10745	specI_v3_10745	245187.SAMN04488003			2 Bacteria	1224 Proteobacteria	28211 Alphaproteobacteria	204455 Rhodobacterales	31989 Rhodobacteraceae	245186 Loktanella	245187 Loktanella fryxellensis	245187 Loktanella fryxellensis	3447	0	1	0	0	0	0	0	0	0	0	0	0	0	0	0	0	0	1	1	1	1	1	1	1	1	1	1	1	1	1	1	1	1	0	0	0
specI_v3_Cluster10746	specI_v3_10746	246191.SAMN05660337			2 Bacteria	1224 Proteobacteria	28221 Deltaproteobacteria	213115 Desulfovibrionales	194924 Desulfovibrionaceae	872 Desulfovibrio	246191 Desulfovibrio ferrireducens	246191 Desulfovibrio ferrireducens	3378	0	1	0	0	0	0	0	0	0	0	0	0	0	0	0	0	0	1	1	0	0	0	0	0	1	1	0	1	0	0	1	0	0	0	0	0
specI_v3_Cluster10747	specI_v3_10747	246199.SAMN02436640			2 Bacteria	1239 Firmicutes	186801 Clostridia	186802 Clostridiales	541000 Ruminococcaceae	1263 Ruminococcus	1264 Ruminococcus albus	1264 Ruminococcus albus	3833	0	1	0	0	1	0	0	1	1	1	1	0	1	1	0	0	0	0	0	0	0	0	0	0	0	0	0	0	0	0	0	0	0	0	0	0
specI_v3_Cluster10748	specI_v3_10748	246200.SAMN02604003			2 Bacteria	1224 Proteobacteria	28211 Alphaproteobacteria	204455 Rhodobacterales	31989 Rhodobacteraceae	97050 Ruegeria	89184 Ruegeria pomeroyi	89184 Ruegeria pomeroyi	3836	0	1	0	1	0	0	0	0	0	0	0	0	0	0	0	0	0	1	1	1	1	0	0	1	1	1	1	1	0	1	1	1	0	0	0	0
specI_v3_Cluster10749	specI_v3_10749	246273.SAMD00061059			2 Bacteria	1224 Proteobacteria	28211 Alphaproteobacteria	766 Rickettsiales	942 Anaplasmataceae	953 Wolbachia	246273 Wolbachia endosymbiont of Cimex lectularius	246273 Wolbachia endosymbiont of Cimex lectularius	1216	0	1	0	0	0	0	0	0	1	0	0	1	0	0	1	0	0	0	0	0	0	0	0	0	1	0	0	1	0	0	0	0	1	0	0	0
specI_v3_Cluster1075	specI_v3_01075	1089447.SAMN02471881			2 Bacteria	1224 Proteobacteria	1236 Gammaproteobacteria	135625 Pasteurellales	712 Pasteurellaceae	416916 Aggregatibacter	714 Aggregatibacter actinomycetemcomitans	714 Aggregatibacter actinomycetemcomitans	2114.4	51.0568	5	0	0	1	0	1	0	0	0	0	1	0	1	1	0	0	0	0	0	0	0	0	1	1	1	0	0	0	0	0	0	0	0	0	0
specI_v3_Cluster10750	specI_v3_10750	246969.SAMN02603626			2157 Archaea	28890 Euryarchaeota	183968 Thermococci	2258 Thermococcales	2259 Thermococcaceae	2263 Thermococcus	246969 Thermococcus sp. AM4	246969 Thermococcus sp. AM4	2222	0	1	0	1	0	0	0	0	0	0	0	0	0	0	0	0	0	1	1	0	0	0	0	0	0	1	0	0	1	0	0	0	1	0	0	0
specI_v3_Cluster10751	specI_v3_10751	247490.SAMD00036615			2 Bacteria	203682 Planctomycetes	2517206 Candidatus Brocadiae	1127829 Candidatus Brocadiales	1127830 Candidatus Brocadiaceae	360731 Candidatus Jettenia	247490 Candidatus Jettenia caeni	247490 Candidatus Jettenia caeni	3600	0	1	0	0	0	0	0	1	0	0	0	0	0	0	0	1	1	1	1	0	0	0	0	1	1	1	1	1	0	1	1	1	0	0	0	0
specI_v3_Cluster10752	specI_v3_10752	247633.SAMN02436155			2 Bacteria	1224 Proteobacteria	1236 Gammaproteobacteria	1706369 Cellvibrionales	1706375 Spongiibacteraceae	NA Spongiibacteraceae gen. incertae sedis	247633 marine gamma proteobacterium HTCC2143	247633 marine gamma proteobacterium HTCC2143	3662	0	1	0	1	0	0	0	0	0	0	0	0	0	0	0	0	0	1	1	1	1	0	0	0	1	1	1	1	0	0	0	1	0	0	0	0
specI_v3_Cluster10753	specI_v3_10753	247634.SAMN02436226			2 Bacteria	1224 Proteobacteria	1236 Gammaproteobacteria	1706369 Cellvibrionales	1706372 Halieaceae	NA Halieaceae gen. incertae sedis	247634 marine gamma proteobacterium HTCC2148	247634 marine gamma proteobacterium HTCC2148	3827	0	1	0	1	0	0	0	0	0	0	0	0	0	0	0	0	0	1	1	1	1	0	0	0	1	1	1	1	1	1	1	1	1	1	0	0
specI_v3_Cluster10754	specI_v3_10754	249189.SAMN03267173			2 Bacteria	1239 Firmicutes	91061 Bacilli	186826 Lactobacillales	81852 Enterococcaceae	1350 Enterococcus	249189 Enterococcus hermanniensis	249189 Enterococcus hermanniensis	2550	0	1	0	0	1	0	0	0	0	0	1	1	0	0	0	0	0	0	0	0	0	0	0	0	0	0	0	0	0	0	0	0	0	0	0	0
specI_v3_Cluster10755	specI_v3_10755	251221.SAMD00061120			2 Bacteria	1117 Cyanobacteria	307596 Gloeobacteria	307595 Gloeobacterales	1890422 Gloeobacteraceae	33071 Gloeobacter	33072 Gloeobacter violaceus	33072 Gloeobacter violaceus	4430	0	1	0	0	0	0	0	0	0	0	0	0	0	0	0	1	1	1	0	0	0	1	1	1	1	0	0	0	0	1	1	0	1	0	0	0
specI_v3_Cluster10756	specI_v3_10756	251229.SAMN02261359			2 Bacteria	1117 Cyanobacteria	NA Cyanobacteria class incertae sedis	1890505 Chroococcidiopsidales	1890528 Chroococcidiopsidaceae	54298 Chroococcidiopsis	54299 Chroococcidiopsis thermalis	54299 Chroococcidiopsis thermalis	5408	0	1	1	0	0	0	0	0	1	0	1	0	0	0	0	0	1	0	0	0	0	0	0	0	0	0	0	0	0	0	0	0	0	0	0	0
specI_v3_Cluster10757	specI_v3_10757	252246.SAMN05421799			2 Bacteria	1239 Firmicutes	91061 Bacilli	1385 Bacillales	186823 Alicyclobacillaceae	29330 Alicyclobacillus	252246 Alicyclobacillus vulcanalis	252246 Alicyclobacillus vulcanalis	2917	0	1	0	0	0	0	0	0	0	0	0	0	0	0	0	0	0	1	0	0	0	0	0	1	0	0	0	0	0	0	1	0	0	0	0	0
specI_v3_Cluster10758	specI_v3_10758	252305.SAMN02436081			2 Bacteria	1224 Proteobacteria	28211 Alphaproteobacteria	204455 Rhodobacterales	31989 Rhodobacteraceae	1679449 Pseudooceanicola	314255 Pseudooceanicola batsensis	314255 Pseudooceanicola batsensis	4212	0	1	1	1	0	0	0	0	0	0	0	0	0	0	0	0	0	0	0	0	0	0	0	0	0	0	0	0	0	0	0	0	0	0	0	0
specI_v3_Cluster10759	specI_v3_10759	253.SAMN04074747			2 Bacteria	976 Bacteroidetes	117743 Flavobacteriia	200644 Flavobacteriales	49546 Flavobacteriaceae	59732 Chryseobacterium	253 Chryseobacterium indologenes	253 Chryseobacterium indologenes	4334	0	1	0	0	1	0	0	0	0	0	0	0	0	0	0	0	0	0	0	0	0	0	0	0	0	0	0	0	0	0	0	0	0	0	0	0
specI_v3_Cluster1076	specI_v3_01076	714.SAMN03799081			2 Bacteria	1224 Proteobacteria	1236 Gammaproteobacteria	135625 Pasteurellales	712 Pasteurellaceae	416916 Aggregatibacter	714 Aggregatibacter actinomycetemcomitans	714 Aggregatibacter actinomycetemcomitans	2027	152.622	29	0	0	1	0	1	0	0	0	0	1	0	0	1	0	0	0	0	0	0	0	0	0	0	0	0	0	0	0	0	0	0	0	0	0
specI_v3_Cluster10760	specI_v3_10760	254406.SAMN04488042			2 Bacteria	1224 Proteobacteria	28211 Alphaproteobacteria	204455 Rhodobacterales	31989 Rhodobacteraceae	573139 Shimia	254406 Shimia aestuarii	254406 Shimia aestuarii	4068	0	1	0	0	0	0	0	0	0	0	0	0	0	0	0	0	0	1	0	1	1	0	0	0	1	1	0	0	0	0	0	0	0	0	0	0
specI_v3_Cluster10761	specI_v3_10761	254757.SAMN04202600			2 Bacteria	1239 Firmicutes	91061 Bacilli	1385 Bacillales	186817 Bacillaceae	1386 Bacillus	254757 Bacillus farraginis	254757 Bacillus farraginis	5280	0	1	0	0	0	1	0	1	1	1	1	1	1	1	0	1	0	0	0	0	0	0	0	0	0	0	0	0	0	0	0	0	0	0	0	0
specI_v3_Cluster10762	specI_v3_10762	255045.SAMN05444158			2 Bacteria	1224 Proteobacteria	28211 Alphaproteobacteria	356 Rhizobiales	41294 Bradyrhizobiaceae	374 Bradyrhizobium	255045 Bradyrhizobium canariense	255045 Bradyrhizobium canariense	7291	0	1	0	0	0	0	0	0	1	1	0	0	0	0	1	0	0	0	0	0	0	0	0	0	0	0	0	0	0	0	0	1	0	0	0	0
specI_v3_Cluster10763	specI_v3_10763	258515.SAMN05192585			2 Bacteria	1239 Firmicutes	186801 Clostridia	186802 Clostridiales	541000 Ruminococcaceae	258514 Acetanaerobacterium	258515 Acetanaerobacterium elongatum	258515 Acetanaerobacterium elongatum	2773	0	1	0	0	0	0	0	0	0	0	0	0	0	0	0	0	0	0	0	0	0	0	0	0	0	0	0	0	0	0	0	0	0	0	0	0
specI_v3_Cluster10764	specI_v3_10764	258723.SAMEA103892151			2 Bacteria	1239 Firmicutes	91061 Bacilli	186826 Lactobacillales	186828 Carnobacteriaceae	191769 Marinilactibacillus	258723 Marinilactibacillus piezotolerans	258723 Marinilactibacillus piezotolerans	2113	0	1	0	0	0	0	0	1	1	0	1	1	1	1	1	1	1	0	0	0	0	0	0	0	0	0	0	1	0	0	0	0	1	1	0	1
specI_v3_Cluster10765	specI_v3_10765	259564.SAMN02598545			2157 Archaea	28890 Euryarchaeota	224756 Methanomicrobia	94695 Methanosarcinales	2206 Methanosarcinaceae	2225 Methanococcoides	29291 Methanococcoides burtonii	29291 Methanococcoides burtonii	2272	0	1	0	1	0	0	0	0	0	0	0	0	0	0	0	0	0	1	1	0	0	0	0	0	1	1	1	0	1	0	0	0	0	0	0	0
specI_v3_Cluster10766	specI_v3_10766	260084.SAMN02927928			2 Bacteria	1224 Proteobacteria	28211 Alphaproteobacteria	204458 Caulobacterales	76892 Caulobacteraceae	76890 Asticcacaulis	260084 Asticcacaulis taihuensis	260084 Asticcacaulis taihuensis	3574	0	1	0	0	0	0	0	1	1	1	0	0	0	0	1	1	1	1	0	0	0	1	1	1	0	0	1	0	0	1	1	1	1	0	0	0
specI_v3_Cluster10767	specI_v3_10767	260086.SAMN05216207			2 Bacteria	201174 Actinobacteria	1760 Actinobacteria	85010 Pseudonocardiales	2070 Pseudonocardiaceae	1847 Pseudonocardia	260086 Pseudonocardia ammonioxydans	260086 Pseudonocardia ammonioxydans	7007	0	1	0	0	0	0	0	0	0	0	0	0	0	0	0	0	0	0	0	0	0	0	0	0	0	0	0	0	0	0	0	0	0	0	0	0
specI_v3_Cluster10768	specI_v3_10768	261164.SAMN04549283			2 Bacteria	1224 Proteobacteria	1236 Gammaproteobacteria	72274 Pseudomonadales	468 Moraxellaceae	497 Psychrobacter	261164 Psychrobacter alimentarius	261164 Psychrobacter alimentarius	2661	0	1	1	0	0	0	0	1	1	0	1	1	1	1	1	1	1	1	1	1	1	1	1	1	1	1	1	1	1	1	1	1	1	1	0	1
specI_v3_Cluster10769	specI_v3_10769	261292.SAMN02232044			2 Bacteria	1224 Proteobacteria	28216 Betaproteobacteria	32003 Nitrosomonadales	206379 Nitrosomonadaceae	914 Nitrosomonas	261292 Nitrosomonas sp. Is79A3	261292 Nitrosomonas sp. Is79A3	3372	0	1	0	0	0	0	0	1	0	0	0	0	0	0	0	1	1	1	0	0	1	0	1	1	1	0	0	0	0	1	1	0	0	0	0	1
specI_v3_Cluster1077	specI_v3_01077	1261.SAMN03854410			2 Bacteria	1239 Firmicutes	186801 Clostridia	186802 Clostridiales	186804 Peptostreptococcaceae	1257 Peptostreptococcus	1261 Peptostreptococcus anaerobius [Peptostreptococcus anaerobius/Peptostreptococcus anaerobius CAG:621]	1261 Peptostreptococcus anaerobius	1888.71	90.4594	7	0	0	1	0	0	0	0	0	0	1	0	0	0	0	0	0	0	0	0	0	0	0	0	0	0	0	0	0	0	0	0	0	0	0
specI_v3_Cluster10770	specI_v3_10770	261317.SAMN02603413			2 Bacteria	1224 Proteobacteria	1236 Gammaproteobacteria	91347 Enterobacterales	1903409 Erwiniaceae	32199 Buchnera	9 Buchnera aphidicola	9 Buchnera aphidicola	359	0	1	0	0	1	0	0	0	0	0	0	0	0	0	0	0	0	0	0	0	0	0	0	0	0	0	0	0	0	0	0	1	0	0	0	0
specI_v3_Cluster10771	specI_v3_10771	261388.SAMN02981542			2157 Archaea	28890 Euryarchaeota	183967 Thermoplasmata	2301 Thermoplasmatales	90142 Ferroplasmaceae	74968 Ferroplasma	261388 Ferroplasma sp. Type II	261388 Ferroplasma sp. Type II	2736	0	1	0	0	0	0	0	1	0	0	0	1	0	0	0	0	0	0	0	0	0	0	0	0	0	0	0	0	0	0	0	1	0	0	0	0
specI_v3_Cluster10772	specI_v3_10772	261392.SAMN02745149			2 Bacteria	203691 Spirochaetes	203692 Spirochaetia	136 Spirochaetales	137 Spirochaetaceae	157 Treponema	261392 Treponema porcinum	261392 Treponema porcinum	2193	0	1	0	0	0	0	0	1	1	0	1	0	1	0	0	0	0	0	0	0	0	0	0	0	0	0	0	0	0	0	0	0	0	0	0	0
specI_v3_Cluster10773	specI_v3_10773	262209.SAMN04412765			2 Bacteria	201174 Actinobacteria	1760 Actinobacteria	85006 Micrococcales	85021 Intrasporangiaceae	53457 Janibacter	262209 Janibacter melonis	262209 Janibacter melonis	2936	0	1	0	0	1	0	0	1	1	0	1	1	0	0	0	1	1	0	0	0	0	0	0	0	0	0	0	0	0	0	0	0	0	0	0	0
specI_v3_Cluster10774	specI_v3_10774	263474.SAMN04202596			2 Bacteria	1239 Firmicutes	91061 Bacilli	1385 Bacillales	186817 Bacillaceae	1386 Bacillus	263474 Bacillus humi	263474 Bacillus humi	4772	0	1	1	0	0	0	0	0	0	0	0	0	0	0	0	0	0	0	0	0	0	0	0	0	0	0	0	0	0	0	0	0	0	0	0	0
specI_v3_Cluster10775	specI_v3_10775	263852.SAMN02745116			2 Bacteria	1239 Firmicutes	91061 Bacilli	186826 Lactobacillales	81852 Enterococcaceae	337670 Pilibacter	263852 Pilibacter termitis	263852 Pilibacter termitis	2574	0	1	0	0	0	0	0	0	0	0	0	0	0	0	0	0	0	0	0	0	0	0	0	0	0	0	0	0	0	0	0	0	0	0	0	0
specI_v3_Cluster10776	specI_v3_10776	264202.SAMD00061108			2 Bacteria	204428 Chlamydiae	204429 Chlamydiia	51291 Chlamydiales	809 Chlamydiaceae	810 Chlamydia	83556 Chlamydia felis	83556 Chlamydia felis	1005	0	1	0	0	0	0	0	0	0	0	0	0	0	0	0	0	0	0	0	0	0	0	0	0	0	0	0	0	0	0	0	0	0	0	0	0
specI_v3_Cluster10777	specI_v3_10777	265072.SAMN02598256			2 Bacteria	1224 Proteobacteria	28216 Betaproteobacteria	32003 Nitrosomonadales	32011 Methylophilaceae	404 Methylobacillus	405 Methylobacillus flagellatus	405 Methylobacillus flagellatus	2753	0	1	1	1	0	0	0	0	0	0	0	0	0	0	0	0	0	0	0	0	0	0	0	0	0	0	0	0	0	0	0	0	0	0	0	0
specI_v3_Cluster10778	specI_v3_10778	265719.SAMN04488509			2 Bacteria	1224 Proteobacteria	1236 Gammaproteobacteria	135614 Xanthomonadales	1775411 Rhodanobacteraceae	265718 Aquimonas	265719 Aquimonas voraii	265719 Aquimonas voraii	3598	0	1	0	0	0	0	0	1	1	1	0	1	0	0	0	1	1	1	1	1	1	0	1	1	1	1	1	1	1	1	1	1	1	0	1	1
specI_v3_Cluster10779	specI_v3_10779	266117.SAMN02598258			2 Bacteria	201174 Actinobacteria	84995 Rubrobacteria	84996 Rubrobacterales	84997 Rubrobacteraceae	42255 Rubrobacter	49319 Rubrobacter xylanophilus	49319 Rubrobacter xylanophilus	3140	0	1	0	0	0	0	0	1	0	1	0	1	1	1	1	1	0	1	1	0	0	0	0	0	0	1	0	1	0	0	0	1	0	0	0	0
specI_v3_Cluster1078	specI_v3_01078	1035197.SAMN02436797			2 Bacteria	976 Bacteroidetes	200643 Bacteroidia	171549 Bacteroidales	171552 Prevotellaceae	1283313 Alloprevotella	712469 Prevotella sp. oral taxon 473	712469 Prevotella sp. oral taxon 473	2316	0	1	0	0	1	0	0	0	0	0	0	0	0	0	0	0	0	0	0	0	0	0	0	0	0	0	0	0	0	0	0	0	0	0	0	0
specI_v3_Cluster10780	specI_v3_10780	266779.SAMN02598260			2 Bacteria	1224 Proteobacteria	28211 Alphaproteobacteria	356 Rhizobiales	69277 Phyllobacteriaceae	449972 Chelativorans	266779 Chelativorans sp. BNC1	266779 Chelativorans sp. BNC1	4064	0	1	0	0	0	0	0	0	1	1	0	0	0	0	0	0	0	1	0	0	0	0	0	0	0	1	0	0	0	0	0	0	0	0	0	0
specI_v3_Cluster10781	specI_v3_10781	266892.SAMN04488054			2 Bacteria	1239 Firmicutes	91061 Bacilli	1385 Bacillales	186817 Bacillaceae	1884429 Salibacterium	266892 Salibacterium qingdaonense	266892 Salibacterium qingdaonense	3538	0	1	0	0	0	0	0	0	0	0	0	0	0	0	0	0	0	0	0	0	0	0	0	0	0	0	0	0	0	0	0	0	0	0	0	0
specI_v3_Cluster10782	specI_v3_10782	266940.SAMN02598259			2 Bacteria	201174 Actinobacteria	1760 Actinobacteria	622452 Kineosporiales	83778 Kineosporiaceae	33981 Kineococcus	131568 Kineococcus radiotolerans	131568 Kineococcus radiotolerans	4480	0	1	0	0	0	0	0	1	1	1	1	1	0	0	1	1	1	0	0	0	0	1	0	1	0	0	0	0	0	1	0	1	0	0	0	0
specI_v3_Cluster10783	specI_v3_10783	267748.SAMN03081417			2 Bacteria	544448 Tenericutes	31969 Mollicutes	2085 Mycoplasmatales	2092 Mycoplasmataceae	2093 Mycoplasma	2118 Mycoplasma mobile	2118 Mycoplasma mobile	635	0	1	0	1	1	0	0	0	0	0	1	0	0	0	0	0	0	0	0	0	0	0	0	0	0	0	0	0	0	0	0	0	0	0	0	0
specI_v3_Cluster10784	specI_v3_10784	267850.SAMN02700551			2 Bacteria	1224 Proteobacteria	1236 Gammaproteobacteria	135619 Oceanospirillales	135620 Oceanospirillaceae	267849 Nitrincola	267850 Nitrincola lacisaponensis	267850 Nitrincola lacisaponensis	3093	0	1	0	1	0	0	0	1	0	0	0	1	0	0	1	1	1	1	1	0	0	0	1	1	1	1	0	1	1	0	0	0	1	0	0	1
specI_v3_Cluster10785	specI_v3_10785	268407.SAMN02996812			2 Bacteria	1239 Firmicutes	91061 Bacilli	1385 Bacillales	186822 Paenibacillaceae	44249 Paenibacillus	268407 Paenibacillus wynnii	268407 Paenibacillus wynnii	4891	0	1	1	0	0	0	0	1	1	1	0	0	1	1	1	0	0	0	0	0	0	1	0	0	0	0	0	0	1	0	0	0	1	0	0	0
specI_v3_Cluster10786	specI_v3_10786	268739.SAMEA3138954			2157 Archaea	28890 Euryarchaeota	183963 Halobacteria	2235 Halobacteriales	1963268 Haloarculaceae	63743 Natronomonas	416273 Natronomonas moolapensis	416273 Natronomonas moolapensis	2749	0	1	0	0	0	0	0	0	0	0	0	0	0	0	0	0	0	1	0	0	0	0	1	1	0	0	0	1	0	0	1	0	1	0	0	1
specI_v3_Cluster10787	specI_v3_10787	269670.SAMN02982927			2 Bacteria	1239 Firmicutes	91061 Bacilli	1385 Bacillales	186821 Sporolactobacillaceae	2077 Sporolactobacillus	269670 Sporolactobacillus nakayamae	269670 Sporolactobacillus nakayamae	3371	0	1	0	0	0	0	0	1	0	1	0	1	0	1	1	1	1	0	0	0	0	0	0	0	0	0	0	0	0	0	0	0	0	0	0	0
specI_v3_Cluster10788	specI_v3_10788	2702.SAMN03851013			2 Bacteria	201174 Actinobacteria	1760 Actinobacteria	85004 Bifidobacteriales	31953 Bifidobacteriaceae	2701 Gardnerella	2702 Gardnerella vaginalis	2702 Gardnerella vaginalis	1292	0	1	0	0	1	0	0	1	0	0	0	1	0	1	1	0	0	0	0	0	0	0	0	0	0	0	0	0	0	0	0	0	0	0	0	0
specI_v3_Cluster10789	specI_v3_10789	272123.SAMN02232008			2 Bacteria	1117 Cyanobacteria	NA Cyanobacteria class incertae sedis	1161 Nostocales	1162 Nostocaceae	1163 Anabaena	1165 Anabaena cylindrica	1165 Anabaena cylindrica	5320	0	1	0	1	0	0	0	1	1	1	0	0	0	0	0	0	0	1	0	0	0	0	1	1	1	0	0	0	1	1	1	0	1	0	0	0
specI_v3_Cluster1079	specI_v3_01079	1852368.SAMEA4415111			2 Bacteria	976 Bacteroidetes	200643 Bacteroidia	171549 Bacteroidales	171552 Prevotellaceae	NA Prevotellaceae gen. incertae sedis	1852368 Prevotellaceae bacterium Marseille-P2826	1852368 Prevotellaceae bacterium Marseille-P2826	2187	0	1	0	0	0	0	0	1	0	0	0	1	0	1	1	0	0	0	0	1	1	0	0	0	0	0	0	1	0	0	0	0	0	0	0	0
specI_v3_Cluster10790	specI_v3_10790	272134.SAMN02261250			2 Bacteria	1117 Cyanobacteria	NA Cyanobacteria class incertae sedis	1890424 Synechococcales	1890438 Leptolyngbyaceae	47251 Leptolyngbya	1184 Leptolyngbya boryana	1184 Leptolyngbya boryana	6796	0	1	0	1	0	0	0	1	1	1	0	0	0	0	0	1	1	1	0	1	1	0	1	1	1	1	0	1	0	1	1	1	0	0	0	0
specI_v3_Cluster10791	specI_v3_10791	272557.SAMD00061092			2157 Archaea	28889 Crenarchaeota	183924 Thermoprotei	114380 Desulfurococcales	2272 Desulfurococcaceae	56635 Aeropyrum	56636 Aeropyrum pernix	56636 Aeropyrum pernix	1700	0	1	0	0	0	0	0	0	0	0	0	0	0	0	0	0	0	1	1	0	0	0	0	0	0	1	0	0	1	0	0	0	1	0	0	0
specI_v3_Cluster10792	specI_v3_10792	272633.SAMD00061084			2 Bacteria	544448 Tenericutes	31969 Mollicutes	2085 Mycoplasmatales	2092 Mycoplasmataceae	2093 Mycoplasma	28227 Mycoplasma penetrans	28227 Mycoplasma penetrans	1037	0	1	0	0	0	0	0	0	0	0	0	0	0	0	0	0	0	0	0	0	0	0	0	0	0	0	0	0	0	0	0	0	0	0	0	0
specI_v3_Cluster10793	specI_v3_10793	272635.SAMEA3138324			2 Bacteria	544448 Tenericutes	31969 Mollicutes	2085 Mycoplasmatales	2092 Mycoplasmataceae	2093 Mycoplasma	2107 Mycoplasma pulmonis	2107 Mycoplasma pulmonis	782	0	1	0	0	1	0	1	0	0	0	0	0	0	0	0	0	0	0	0	0	0	0	0	0	0	0	0	0	0	0	0	0	0	0	0	0
specI_v3_Cluster10794	specI_v3_10794	272844.SAMEA3283067			2157 Archaea	28890 Euryarchaeota	183968 Thermococci	2258 Thermococcales	2259 Thermococcaceae	2260 Pyrococcus	29292 Pyrococcus abyssi	29292 Pyrococcus abyssi	1784	0	1	0	1	0	0	0	0	0	0	0	0	0	0	0	0	0	1	1	0	0	0	0	0	0	1	0	0	1	0	0	0	1	0	0	0
specI_v3_Cluster10795	specI_v3_10795	273063.SAMD00061096			2157 Archaea	28889 Crenarchaeota	183924 Thermoprotei	2281 Sulfolobales	118883 Sulfolobaceae	69655 Sulfurisphaera	111955 Sulfurisphaera tokodaii	111955 Sulfurisphaera tokodaii	2816	0	1	0	0	0	0	0	0	0	0	0	0	0	0	0	0	0	0	0	0	0	0	0	0	0	0	0	0	1	0	0	0	1	0	0	1
specI_v3_Cluster10796	specI_v3_10796	273075.SAMEA3138325			2157 Archaea	28890 Euryarchaeota	183967 Thermoplasmata	2301 Thermoplasmatales	46659 Thermoplasmataceae	2302 Thermoplasma	2303 Thermoplasma acidophilum	2303 Thermoplasma acidophilum	1478	0	1	0	0	0	0	0	0	0	0	0	0	0	0	0	0	0	1	0	0	0	0	0	0	0	0	0	0	1	0	0	0	1	1	0	0
specI_v3_Cluster10797	specI_v3_10797	273116.SAMD00061089			2157 Archaea	28890 Euryarchaeota	183967 Thermoplasmata	2301 Thermoplasmatales	46659 Thermoplasmataceae	2302 Thermoplasma	50339 Thermoplasma volcanium	50339 Thermoplasma volcanium	1526	0	1	0	0	0	0	0	0	0	0	0	0	0	0	0	0	0	1	0	0	0	0	0	0	0	0	0	0	1	0	0	0	1	1	0	0
specI_v3_Cluster10798	specI_v3_10798	273121.SAMEA3138333			2 Bacteria	1224 Proteobacteria	29547 Epsilonproteobacteria	213849 Campylobacterales	72293 Helicobacteraceae	843 Wolinella	844 Wolinella succinogenes	844 Wolinella succinogenes	2044	0	1	0	0	1	0	0	1	0	1	0	0	0	0	1	1	1	1	0	0	0	0	0	0	1	1	0	0	0	1	0	1	0	0	0	0
specI_v3_Cluster10799	specI_v3_10799	273678.SAMN03266143			2 Bacteria	201174 Actinobacteria	1760 Actinobacteria	85006 Micrococcales	85023 Microbacteriaceae	33882 Microbacterium	273678 Microbacterium hydrocarbonoxydans	273678 Microbacterium hydrocarbonoxydans	3663	0	1	1	0	1	0	0	1	1	1	0	0	0	0	1	1	1	1	0	0	0	0	0	0	0	0	1	0	0	1	0	1	0	0	0	0
specI_v3_Cluster108	specI_v3_00108	1211112.SAMN02469873			2 Bacteria	1224 Proteobacteria	1236 Gammaproteobacteria	72274 Pseudomonadales	135621 Pseudomonadaceae	286 Pseudomonas	122355 Pseudomonas psychrophila	122355 Pseudomonas psychrophila	4753	0	1	1	0	0	0	0	1	1	1	0	1	1	1	1	1	1	1	1	0	0	1	1	1	0	0	0	0	0	1	0	1	1	1	0	1
specI_v3_Cluster1080	specI_v3_01080	304767.SAMEA2272490			2 Bacteria	1239 Firmicutes	186801 Clostridia	186802 Clostridiales	186807 Peptococcaceae	56112 Dehalobacter	55583 Dehalobacter restrictus [Dehalobacter sp. CF/Dehalobacter sp. DCA/Dehalobacter sp. UNSWDHB/Dehalobacter sp. TeCB1/Dehalobacter sp. E1/Dehalobacter restrictus]	55583 Dehalobacter restrictus	2926	103.226	6	1	1	0	0	0	1	1	1	0	0	0	0	0	1	1	1	0	0	1	0	1	1	1	0	0	1	0	1	1	1	1	0	0	1
specI_v3_Cluster10800	specI_v3_10800	2741.SAMN04489866			2 Bacteria	1239 Firmicutes	186801 Clostridia	186802 Clostridiales	186807 Peptococcaceae	2740 Peptococcus	2741 Peptococcus niger	2741 Peptococcus niger	1848	0	1	0	0	0	0	0	0	0	0	0	0	0	0	0	0	0	0	0	0	0	0	0	0	0	0	0	0	0	0	0	0	0	0	0	0
specI_v3_Cluster10801	specI_v3_10801	274537.SAMN05793943			2 Bacteria	1090 Chlorobi	191410 Chlorobia	191411 Chlorobiales	191412 Chlorobiaceae	256319 Chlorobaculum	274537 Chlorobaculum limnaeum	274537 Chlorobaculum limnaeum	2452	0	1	0	0	0	0	0	0	0	0	0	0	0	0	0	1	1	1	0	1	1	0	1	1	0	0	0	0	1	1	1	0	0	0	0	0
specI_v3_Cluster10802	specI_v3_10802	274854.SAMN02954313			2157 Archaea	28890 Euryarchaeota	NA Euryarchaeota class incertae sedis	NA Euryarchaeota order incertae sedis	NA Euryarchaeota fam. incertae sedis	NA Euryarchaeota gen. incertae sedis	274854 uncultured marine group II euryarchaeote	274854 uncultured marine group II euryarchaeote	1781	0	1	0	1	0	0	0	0	0	0	0	0	0	0	0	0	0	1	1	1	1	1	0	0	1	1	1	1	1	1	0	0	1	0	0	0
specI_v3_Cluster10803	specI_v3_10803	276.SAMN02898028			2 Bacteria	1297 Deinococcus-Thermus	188787 Deinococci	68933 Thermales	188786 Thermaceae	270 Thermus	276 Thermus filiformis	276 Thermus filiformis	2211	0	1	0	1	0	0	0	0	0	0	0	0	0	1	0	0	0	1	0	1	1	0	0	0	1	0	0	0	1	0	0	0	1	0	0	0
specI_v3_Cluster10804	specI_v3_10804	278963.SAMN02440899			2 Bacteria	57723 Acidobacteria	204432 Acidobacteriia	204433 Acidobacteriales	204434 Acidobacteriaceae	NA Acidobacteriaceae gen. incertae sedis	278963 Acidobacteriaceae bacterium TAA166	278963 Acidobacteriaceae bacterium TAA166	5268	0	1	0	1	0	0	0	0	0	1	0	0	0	0	0	0	0	0	0	0	0	0	0	0	0	0	0	0	0	0	0	0	0	0	0	0
specI_v3_Cluster10805	specI_v3_10805	279215.SAMN03025778			2 Bacteria	1239 Firmicutes	91061 Bacilli	1385 Bacillales	186817 Bacillaceae	1386 Bacillus	279215 Bacillus alveayuensis	279215 Bacillus alveayuensis	6627	0	1	0	1	0	0	0	0	0	0	0	0	0	0	0	0	0	0	0	0	0	0	0	0	0	0	0	0	0	0	0	0	0	0	0	0
specI_v3_Cluster10806	specI_v3_10806	279824.SAMN03080617			2 Bacteria	976 Bacteroidetes	768503 Cytophagia	768507 Cytophagales	563798 Cyclobacteriaceae	246875 Algoriphagus	279824 Algoriphagus alkaliphilus	279824 Algoriphagus alkaliphilus	4334	0	1	0	0	0	0	0	0	1	1	0	0	0	0	1	1	0	1	1	0	1	0	0	1	1	0	0	0	0	1	1	1	0	0	0	0
specI_v3_Cluster10807	specI_v3_10807	280093.SAMN05443373			2 Bacteria	976 Bacteroidetes	117743 Flavobacteriia	200644 Flavobacteriales	49546 Flavobacteriaceae	237 Flavobacterium	280093 Flavobacterium granuli	280093 Flavobacterium granuli	3251	0	1	0	0	0	0	0	0	1	1	0	0	0	0	0	1	0	1	1	0	0	1	1	1	1	0	0	0	0	1	0	0	1	0	0	0
specI_v3_Cluster10808	specI_v3_10808	28028.SAMN02996497			2 Bacteria	201174 Actinobacteria	1760 Actinobacteria	85007 Corynebacteriales	1653 Corynebacteriaceae	1716 Corynebacterium	28028 Corynebacterium flavescens	28028 Corynebacterium flavescens	2202	0	1	1	0	0	0	0	0	1	0	0	0	0	1	0	1	0	0	0	0	0	0	0	0	0	0	0	0	0	0	0	0	0	1	0	1
specI_v3_Cluster10809	specI_v3_10809	28066.SAMN06118385			2 Bacteria	1224 Proteobacteria	28216 Betaproteobacteria	80840 Burkholderiales	80864 Comamonadaceae	28065 Rhodoferax	28066 Rhodoferax fermentans	28066 Rhodoferax fermentans	4029	0	1	0	0	0	0	0	0	0	1	0	0	0	0	0	1	1	1	0	1	1	1	1	1	1	0	0	0	1	1	1	1	1	0	0	0
specI_v3_Cluster1081	specI_v3_01081	1035308.SAMN02256502			2 Bacteria	1239 Firmicutes	186801 Clostridia	186802 Clostridiales	186807 Peptococcaceae	56112 Dehalobacter	1035308 Dehalobacter sp. FTH1	1035308 Dehalobacter sp. FTH1	5825	0	1	1	0	0	0	0	1	0	0	0	0	0	0	0	1	1	1	0	1	1	1	0	0	0	0	0	0	0	1	1	0	1	0	0	0
specI_v3_Cluster10810	specI_v3_10810	28072.SAMN02261333			2 Bacteria	1117 Cyanobacteria	NA Cyanobacteria class incertae sedis	1161 Nostocales	1162 Nostocaceae	1177 Nostoc	28072 Nostoc sp. PCC 7524	28072 Nostoc sp. PCC 7524	5355	0	1	0	1	0	0	0	0	0	0	0	0	0	0	0	0	0	1	1	0	0	0	1	1	1	1	0	0	0	1	1	0	1	0	1	0
specI_v3_Cluster10811	specI_v3_10811	28083.SAMN04274765			2 Bacteria	1224 Proteobacteria	1236 Gammaproteobacteria	118969 Legionellales	444 Legionellaceae	445 Legionella	28083 Legionella birminghamensis	28083 Legionella birminghamensis	3214	0	1	0	0	1	0	1	0	0	0	0	0	0	0	0	0	0	0	0	0	0	0	0	0	0	0	0	0	0	0	0	0	0	0	0	0
specI_v3_Cluster10812	specI_v3_10812	28094.SAMN06295900			2 Bacteria	1224 Proteobacteria	28216 Betaproteobacteria	80840 Burkholderiales	119060 Burkholderiaceae	1822464 Paraburkholderia	28094 Paraburkholderia caryophylli	28094 Paraburkholderia caryophylli	5797	0	1	0	0	0	0	0	1	1	1	0	0	0	0	0	0	0	0	0	0	0	1	0	0	0	0	0	0	0	0	0	0	1	0	0	0
specI_v3_Cluster10813	specI_v3_10813	281362.SAMN04317214			2 Bacteria	1224 Proteobacteria	28216 Betaproteobacteria	206389 Rhodocyclales	2008795 Azonexaceae	73029 Dechloromonas	281362 Dechloromonas denitrificans	281362 Dechloromonas denitrificans	3891	0	1	0	0	1	0	0	1	0	0	0	0	0	0	0	1	1	1	0	0	0	0	1	1	1	0	1	0	0	1	1	1	0	0	0	0
specI_v3_Cluster10814	specI_v3_10814	28181.SAMN05467120			2 Bacteria	1224 Proteobacteria	28211 Alphaproteobacteria	204441 Rhodospirillales	41295 Rhodospirillaceae	1313115 Magnetovibrio	28181 Magnetovibrio blakemorei	28181 Magnetovibrio blakemorei	3356	0	1	1	0	0	0	0	0	0	0	0	0	0	0	0	0	0	1	1	1	1	0	0	1	1	1	1	1	1	0	1	1	1	0	0	0
specI_v3_Cluster10815	specI_v3_10815	28234.SAMN04488588			2 Bacteria	200918 Thermotogae	188708 Thermotogae	1643947 Petrotogales	1643949 Petrotogaceae	28233 Geotoga	28234 Geotoga petraea	28234 Geotoga petraea	2072	0	1	0	0	0	0	0	0	0	0	0	0	0	0	0	0	0	0	0	0	0	0	0	0	0	0	0	0	0	0	0	0	0	0	0	0
specI_v3_Cluster10816	specI_v3_10816	282676.SAMN06640543			2157 Archaea	28889 Crenarchaeota	183924 Thermoprotei	2281 Sulfolobales	118883 Sulfolobaceae	12914 Acidianus	282676 Acidianus manzaensis	282676 Acidianus manzaensis	2644	0	1	0	1	0	0	0	0	0	0	0	0	0	0	0	0	0	0	0	0	0	0	0	0	0	0	0	0	0	0	0	0	0	0	0	0
specI_v3_Cluster10817	specI_v3_10817	283737.SAMN05660453			2 Bacteria	1239 Firmicutes	91061 Bacilli	186826 Lactobacillales	81850 Leuconostocaceae	559173 Fructobacillus	283737 Fructobacillus durionis	283737 Fructobacillus durionis	1250	0	1	0	0	0	0	0	0	0	0	0	0	0	0	1	0	0	0	0	0	0	0	0	1	0	0	0	0	0	0	0	0	1	1	0	1
specI_v3_Cluster10818	specI_v3_10818	283786.SAMN04487990			2 Bacteria	976 Bacteroidetes	117743 Flavobacteriia	200644 Flavobacteriales	49546 Flavobacteriaceae	283785 Bizionia	283786 Bizionia paragorgiae	283786 Bizionia paragorgiae	2868	0	1	0	0	0	0	0	0	0	0	0	0	0	0	0	0	0	0	0	0	0	0	0	0	0	0	0	0	0	0	0	0	0	0	0	0
specI_v3_Cluster10819	specI_v3_10819	28445.SAMN05729961			2 Bacteria	201174 Actinobacteria	1760 Actinobacteria	85007 Corynebacteriales	1762 Mycobacteriaceae	1763 Mycobacterium	28445 Mycobacterium intermedium	28445 Mycobacterium intermedium	5668	0	1	0	0	1	0	1	1	1	1	0	0	0	0	0	1	1	1	0	0	0	0	0	1	1	0	0	0	0	1	1	1	0	0	0	0
specI_v3_Cluster1082	specI_v3_01082	29486.SAMN03421018			2 Bacteria	1224 Proteobacteria	1236 Gammaproteobacteria	91347 Enterobacterales	1903411 Yersiniaceae	629 Yersinia	29486 Yersinia ruckeri	29486 Yersinia ruckeri	3272.75	65.1693	60	0	1	1	0	1	1	0	0	0	0	1	0	0	0	0	0	0	0	0	0	0	0	0	0	0	0	0	0	0	0	0	0	0	0
specI_v3_Cluster10820	specI_v3_10820	28452.SAMN04546715			2 Bacteria	203691 Spirochaetes	203692 Spirochaetia	1643688 Leptospirales	170 Leptospiraceae	171 Leptospira	28452 Leptospira alstonii	28452 Leptospira alstonii	4255	0	1	0	0	1	0	1	0	0	0	0	0	0	0	0	1	1	1	1	1	1	0	1	1	1	1	0	0	0	1	0	1	0	0	0	0
specI_v3_Cluster10821	specI_v3_10821	284577.SAMN05216571			2 Bacteria	1224 Proteobacteria	1236 Gammaproteobacteria	135619 Oceanospirillales	28256 Halomonadaceae	2745 Halomonas	284577 Halomonas taeanensis	284577 Halomonas taeanensis	3429	0	1	0	0	0	0	0	0	0	0	0	0	0	0	0	0	0	0	0	0	0	0	0	0	0	0	0	0	0	0	0	0	0	0	0	0
specI_v3_Cluster10822	specI_v3_10822	284581.SAMN03999406			2 Bacteria	1239 Firmicutes	91061 Bacilli	1385 Bacillales	186817 Bacillaceae	1386 Bacillus	284581 Bacillus koreensis	284581 Bacillus koreensis	4403	0	1	1	0	0	0	0	1	1	1	0	0	0	0	0	0	0	0	0	0	0	0	0	1	0	0	0	0	0	0	1	1	1	0	0	0
specI_v3_Cluster10823	specI_v3_10823	285351.SAMN04488035			2 Bacteria	201174 Actinobacteria	1760 Actinobacteria	85006 Micrococcales	145360 Sanguibacteraceae	60919 Sanguibacter	285351 Sanguibacter marinus	285351 Sanguibacter marinus	2643	0	1	0	0	0	0	0	1	1	1	1	1	0	0	1	1	1	1	0	0	0	0	1	1	0	0	0	0	0	1	0	1	0	0	0	0
specI_v3_Cluster10824	specI_v3_10824	285983.SAMN03220617			2 Bacteria	1239 Firmicutes	91061 Bacilli	1385 Bacillales	186817 Bacillaceae	1386 Bacillus	285983 Bacillus subterraneus	285983 Bacillus subterraneus	3465	0	1	0	0	0	0	0	0	1	1	0	0	0	0	0	1	0	1	0	1	1	0	0	0	1	0	1	0	0	0	0	1	0	0	0	0
specI_v3_Cluster10826	specI_v3_10826	288705.SAMN02603684			2 Bacteria	201174 Actinobacteria	1760 Actinobacteria	85006 Micrococcales	1268 Micrococcaceae	1645 Renibacterium	1646 Renibacterium salmoninarum	1646 Renibacterium salmoninarum	3507	0	1	0	0	1	0	1	0	0	0	0	0	0	0	0	0	0	0	0	0	0	0	0	0	0	0	0	0	0	0	0	0	0	0	0	0
specI_v3_Cluster10827	specI_v3_10827	28892.SAMN02256542			2157 Archaea	28890 Euryarchaeota	224756 Methanomicrobia	2191 Methanomicrobiales	2194 Methanomicrobiaceae	81416 Methanofollis	2201 Methanofollis liminatans	2201 Methanofollis liminatans	2424	0	1	0	1	0	0	0	1	0	0	0	0	0	0	0	1	1	0	0	0	0	0	0	0	0	0	0	0	0	0	0	0	1	0	0	0
specI_v3_Cluster10828	specI_v3_10828	290052.SAMN04229414			2 Bacteria	1239 Firmicutes	186801 Clostridia	186802 Clostridiales	541000 Ruminococcaceae	35829 Acetivibrio	290052 Acetivibrio ethanolgignens	290052 Acetivibrio ethanolgignens	3378	0	1	0	0	1	0	0	0	0	0	0	0	0	0	0	0	0	0	0	0	0	0	0	0	0	0	0	0	0	0	0	0	0	0	0	0
specI_v3_Cluster10829	specI_v3_10829	290054.SAMN02745114			2 Bacteria	1239 Firmicutes	186801 Clostridia	186802 Clostridiales	186806 Eubacteriaceae	1730 Eubacterium	290054 Eubacterium coprostanoligenes	290054 Eubacterium coprostanoligenes	1649	0	1	0	0	0	0	0	1	1	0	1	0	0	0	0	0	0	0	0	0	0	0	0	0	0	0	0	0	0	0	0	0	0	0	0	0
specI_v3_Cluster1083	specI_v3_01083	935293.SAMN03177402			2 Bacteria	1224 Proteobacteria	1236 Gammaproteobacteria	91347 Enterobacterales	1903411 Yersiniaceae	629 Yersinia	NA Yersinia nurmii/entomophaga	NA Yersinia nurmii/entomophaga	3681	80.6102	2	0	0	0	1	0	1	0	0	0	0	1	0	0	0	0	0	0	0	0	0	0	0	0	0	0	0	0	0	0	0	0	0	0	0
specI_v3_Cluster10830	specI_v3_10830	290317.SAMN02598273			2 Bacteria	1090 Chlorobi	191410 Chlorobia	191411 Chlorobiales	191412 Chlorobiaceae	1091 Chlorobium	1096 Chlorobium phaeobacteroides	1096 Chlorobium phaeobacteroides	2650	0	1	0	1	0	0	0	0	0	0	0	0	0	0	0	0	1	1	0	0	1	0	1	1	0	0	0	0	0	0	1	0	1	0	0	0
specI_v3_Cluster10831	specI_v3_10831	290318.SAMN02598271			2 Bacteria	1090 Chlorobi	191410 Chlorobia	191411 Chlorobiales	191412 Chlorobiaceae	1091 Chlorobium	1094 Chlorobium phaeovibrioides	1094 Chlorobium phaeovibrioides	1753	0	1	0	1	0	0	0	0	0	0	0	0	0	0	0	0	0	1	0	0	0	0	1	1	0	0	0	1	0	0	1	0	0	0	0	0
specI_v3_Cluster10832	specI_v3_10832	290400.SAMN02598279			2 Bacteria	1224 Proteobacteria	28211 Alphaproteobacteria	204455 Rhodobacterales	31989 Rhodobacteraceae	188905 Jannaschia	290400 Jannaschia sp. CCS1	290400 Jannaschia sp. CCS1	4212	0	1	0	1	0	0	0	0	0	0	0	0	0	0	0	0	0	1	1	1	0	0	0	0	1	1	1	1	0	0	0	1	0	0	0	0
specI_v3_Cluster10833	specI_v3_10833	290512.SAMN02598281			2 Bacteria	1090 Chlorobi	191410 Chlorobia	191411 Chlorobiales	191412 Chlorobiaceae	1101 Prosthecochloris	1102 Prosthecochloris aestuarii	1102 Prosthecochloris aestuarii	2263	0	1	0	1	0	0	0	0	0	0	0	0	0	0	0	0	0	1	1	0	0	0	1	1	1	1	0	1	1	0	1	0	1	0	0	1
specI_v3_Cluster10834	specI_v3_10834	291169.SAMN05178898			2 Bacteria	1224 Proteobacteria	1236 Gammaproteobacteria	72273 Thiotrichales	135616 Piscirickettsiaceae	40222 Methylophaga	291169 Methylophaga muralis	291169 Methylophaga muralis	2793	0	1	0	1	0	0	0	0	0	0	0	0	0	0	0	1	1	1	1	1	1	0	0	0	0	1	1	0	1	0	0	0	1	0	0	0
specI_v3_Cluster10835	specI_v3_10835	291985.SAMEA2719621			2 Bacteria	1224 Proteobacteria	28211 Alphaproteobacteria	204457 Sphingomonadales	335929 Erythrobacteraceae	1041 Erythrobacter	291985 Erythrobacter vulgaris	291985 Erythrobacter vulgaris	2772	0	1	0	0	0	0	0	0	0	0	0	0	0	0	0	0	0	1	1	1	1	0	0	0	1	1	1	1	1	0	1	0	1	0	0	0
specI_v3_Cluster10836	specI_v3_10836	292222.SAMN04214891			2 Bacteria	1224 Proteobacteria	28211 Alphaproteobacteria	204457 Sphingomonadales	335929 Erythrobacteraceae	361177 Altererythrobacter	292222 Altererythrobacter troitsensis	292222 Altererythrobacter troitsensis	2836	0	1	0	1	1	0	0	0	1	1	0	0	0	0	0	0	0	1	0	0	0	0	0	0	0	0	0	0	0	0	0	0	0	0	0	0
specI_v3_Cluster10837	specI_v3_10837	292415.SAMN02598291			2 Bacteria	1224 Proteobacteria	28216 Betaproteobacteria	32003 Nitrosomonadales	2008790 Thiobacillaceae	919 Thiobacillus	36861 Thiobacillus denitrificans	36861 Thiobacillus denitrificans	2827	0	1	1	0	0	0	0	1	1	1	0	0	0	0	0	1	1	1	0	0	1	0	1	1	1	0	0	0	0	1	1	1	0	0	0	0
specI_v3_Cluster10838	specI_v3_10838	292459.SAMD00061067			2 Bacteria	1239 Firmicutes	186801 Clostridia	186802 Clostridiales	543349 Symbiobacteriaceae	2733 Symbiobacterium	2734 Symbiobacterium thermophilum	2734 Symbiobacterium thermophilum	3337	0	1	0	0	0	0	0	1	1	1	0	0	0	0	1	1	1	0	0	0	0	0	0	0	0	0	0	1	0	0	0	1	1	0	0	0
specI_v3_Cluster10839	specI_v3_10839	292563.SAMN02232010			2 Bacteria	1117 Cyanobacteria	NA Cyanobacteria class incertae sedis	1118 Chroococcales	1890452 Cyanobacteriaceae	102234 Cyanobacterium	102235 Cyanobacterium stanieri	102235 Cyanobacterium stanieri	2837	0	1	0	0	0	0	0	0	0	0	1	1	0	0	0	0	0	0	0	1	1	0	0	0	0	0	0	1	0	0	1	0	0	0	1	0
specI_v3_Cluster1084	specI_v3_01084	214092.SAMEA1705942			2 Bacteria	1224 Proteobacteria	1236 Gammaproteobacteria	91347 Enterobacterales	1903411 Yersiniaceae	629 Yersinia	NA Yersinia sp. [Yersinia wautersii/Yersinia similis/Yersinia intermedia/Yersinia pestis/Yersinia pseudotuberculosis]	NA Yersinia sp.	4004.48	219.058	170	1	1	1	1	1	0	0	0	0	1	1	0	0	0	0	0	0	0	0	0	0	0	0	0	0	0	0	0	0	0	0	0	0	0
specI_v3_Cluster10840	specI_v3_10840	292564.SAMN02261330			2 Bacteria	1117 Cyanobacteria	NA Cyanobacteria class incertae sedis	1890424 Synechococcales	1890426 Synechococcaceae	167375 Cyanobium	59930 Cyanobium gracile	59930 Cyanobium gracile	3280	0	1	0	1	0	0	0	0	0	0	0	0	0	0	0	0	0	1	1	1	1	0	1	1	1	1	0	0	0	1	0	0	0	0	0	0
specI_v3_Cluster10841	specI_v3_10841	292805.SAMN02603678			2 Bacteria	1224 Proteobacteria	28211 Alphaproteobacteria	766 Rickettsiales	942 Anaplasmataceae	953 Wolbachia	80849 Wolbachia endosymbiont of Brugia malayi	80849 Wolbachia endosymbiont of Brugia malayi	805	0	1	0	0	1	0	0	0	0	0	0	0	0	0	0	0	0	0	0	0	0	0	0	0	0	0	0	0	0	0	0	0	0	0	0	0
specI_v3_Cluster10842	specI_v3_10842	29343.SAMEA2634676			2 Bacteria	1239 Firmicutes	186801 Clostridia	186802 Clostridiales	541000 Ruminococcaceae	NA Ruminococcaceae gen. incertae sedis	29343 [Clostridium] cellulosi	29343 [Clostridium] cellulosi	2017	0	1	0	0	0	0	0	1	1	1	0	1	0	0	0	1	1	0	0	0	0	0	0	1	1	0	0	0	0	0	1	1	1	0	0	0
specI_v3_Cluster10843	specI_v3_10843	29349.SAMN06461356			2 Bacteria	1239 Firmicutes	186801 Clostridia	186802 Clostridiales	186804 Peptostreptococcaceae	NA Peptostreptococcaceae gen. incertae sedis	29349 [Clostridium] thermoalcaliphilum	29349 [Clostridium] thermoalcaliphilum	2027	0	1	0	0	0	0	0	0	0	0	0	0	0	0	0	0	1	1	0	0	0	0	0	0	0	1	1	0	0	0	0	0	1	0	0	0
specI_v3_Cluster10844	specI_v3_10844	29364.SAMN04487772			2 Bacteria	1239 Firmicutes	186801 Clostridia	186802 Clostridiales	186803 Lachnospiraceae	1506553 Lachnoclostridium	29364 [Clostridium] polysaccharolyticum	29364 [Clostridium] polysaccharolyticum	3020	0	1	0	0	0	0	0	0	0	0	0	0	0	0	0	0	0	0	0	0	0	0	0	0	0	0	0	0	0	0	0	0	0	0	0	0
specI_v3_Cluster10845	specI_v3_10845	29367.SAMN05170536			2 Bacteria	1239 Firmicutes	186801 Clostridia	186802 Clostridiales	31979 Clostridiaceae	1485 Clostridium	29367 Clostridium puniceum	29367 Clostridium puniceum	5305	0	1	0	0	0	0	0	1	1	1	1	0	0	0	0	1	1	0	0	0	0	0	0	0	0	0	0	0	0	0	1	1	0	0	0	0
specI_v3_Cluster10846	specI_v3_10846	29379.SAMN04158717			2 Bacteria	1239 Firmicutes	91061 Bacilli	1385 Bacillales	90964 Staphylococcaceae	1279 Staphylococcus	29379 Staphylococcus auricularis	29379 Staphylococcus auricularis	2092	0	1	0	0	1	0	1	0	0	0	0	0	0	0	0	0	0	0	0	0	0	0	0	0	0	0	0	0	0	0	0	0	0	0	0	0
specI_v3_Cluster10847	specI_v3_10847	293826.SAMN02598282			2 Bacteria	1239 Firmicutes	186801 Clostridia	186802 Clostridiales	31979 Clostridiaceae	114627 Alkaliphilus	208226 Alkaliphilus metalliredigens	208226 Alkaliphilus metalliredigens	4625	0	1	0	1	0	0	0	1	0	0	0	0	0	0	0	0	0	1	1	0	0	0	1	1	0	0	0	0	1	0	0	0	1	0	1	0
specI_v3_Cluster10848	specI_v3_10848	29421.SAMN06458300			2 Bacteria	1224 Proteobacteria	28211 Alphaproteobacteria	356 Rhizobiales	41294 Bradyrhizobiaceae	911 Nitrobacter	29421 Nitrobacter vulgaris	29421 Nitrobacter vulgaris	3501	0	1	0	0	0	0	0	0	1	1	0	0	0	0	1	0	0	0	0	0	0	0	0	0	0	0	0	0	0	0	0	1	0	0	0	0
specI_v3_Cluster10849	specI_v3_10849	29422.SAMN04274767			2 Bacteria	1224 Proteobacteria	1236 Gammaproteobacteria	118969 Legionellales	444 Legionellaceae	445 Legionella	29422 Legionella brunensis	29422 Legionella brunensis	3280	0	1	0	1	0	0	0	0	0	0	0	0	0	0	0	1	1	1	0	0	0	0	0	1	0	0	0	0	0	1	1	0	0	0	0	0
specI_v3_Cluster1085	specI_v3_01085	29483.SAMEA1486374			2 Bacteria	1224 Proteobacteria	1236 Gammaproteobacteria	91347 Enterobacterales	1903411 Yersiniaceae	629 Yersinia	29483 Yersinia aldovae	29483 Yersinia aldovae	3960.33	169.563	6	0	1	1	0	0	1	0	0	0	0	1	0	0	0	0	0	0	0	0	0	0	0	0	0	0	0	0	0	0	0	0	0	0	0
specI_v3_Cluster10850	specI_v3_10850	294699.SAMN04570556			2 Bacteria	1239 Firmicutes	91061 Bacilli	1385 Bacillales	186817 Bacillaceae	150247 Anoxybacillus	294699 Anoxybacillus amylolyticus	294699 Anoxybacillus amylolyticus	2898	0	1	1	0	0	0	0	0	0	0	1	0	0	1	0	0	0	1	0	1	1	0	1	1	0	0	0	0	0	1	0	0	0	0	0	0
specI_v3_Cluster10851	specI_v3_10851	295108.SAMN03855788			2 Bacteria	1224 Proteobacteria	1236 Gammaproteobacteria	118969 Legionellales	118968 Coxiellaceae	1755683 Candidatus Berkiella	295108 Candidatus Berkiella aquae	295108 Candidatus Berkiella aquae	3189	0	1	0	0	0	0	0	1	1	1	0	0	0	0	0	1	1	1	1	1	1	1	1	1	0	0	0	0	0	1	1	1	1	0	0	0
specI_v3_Cluster10852	specI_v3_10852	29524.SAMN02745171			2 Bacteria	976 Bacteroidetes	200643 Bacteroidia	171549 Bacteroidales	171551 Porphyromonadaceae	836 Porphyromonas	29524 Porphyromonas circumdentaria	29524 Porphyromonas circumdentaria	1691	0	1	0	0	0	0	0	1	0	0	0	1	0	0	0	0	0	0	0	0	0	0	0	0	0	0	0	0	0	0	0	0	0	0	0	0
specI_v3_Cluster10853	specI_v3_10853	29539.SAMN02745716			2 Bacteria	201174 Actinobacteria	1497346 Thermoleophilia	588674 Thermoleophilales	320796 Thermoleophilaceae	192992 Thermoleophilum	29539 Thermoleophilum album	29539 Thermoleophilum album	2060	0	1	0	0	0	0	0	0	0	0	0	0	0	0	0	0	0	1	0	0	0	1	0	1	0	0	0	0	1	0	0	0	1	0	0	0
specI_v3_Cluster10854	specI_v3_10854	29554.SAMD00019276			2 Bacteria	544448 Tenericutes	31969 Mollicutes	2085 Mycoplasmatales	2092 Mycoplasmataceae	2093 Mycoplasma	29554 Mycoplasma canadense	29554 Mycoplasma canadense	484	0	1	0	0	0	0	0	1	0	0	1	0	1	1	0	0	0	1	0	0	0	0	0	0	0	0	0	0	1	0	0	0	0	0	0	0
specI_v3_Cluster10855	specI_v3_10855	29556.SAMN03398459			2 Bacteria	544448 Tenericutes	31969 Mollicutes	2085 Mycoplasmatales	2092 Mycoplasmataceae	2093 Mycoplasma	29556 Mycoplasma gallinaceum	29556 Mycoplasma gallinaceum	571	0	1	0	0	1	0	0	0	0	0	1	1	0	0	0	0	0	0	0	0	0	0	0	0	0	0	0	0	0	0	0	0	0	0	0	0
specI_v3_Cluster10856	specI_v3_10856	29557.SAMN04578532			2 Bacteria	544448 Tenericutes	31969 Mollicutes	2085 Mycoplasmatales	2092 Mycoplasmataceae	2093 Mycoplasma	29557 Mycoplasma gallinarum	29557 Mycoplasma gallinarum	601	0	1	0	0	1	0	0	0	0	0	0	0	0	0	0	0	0	0	0	0	0	0	0	0	0	0	0	0	0	0	0	0	0	0	0	0
specI_v3_Cluster10857	specI_v3_10857	295596.SAMEA3387527			2 Bacteria	544448 Tenericutes	31969 Mollicutes	2085 Mycoplasmatales	2092 Mycoplasmataceae	295595 Candidatus Hepatoplasma	295596 Candidatus Hepatoplasma crinochetorum	295596 Candidatus Hepatoplasma crinochetorum	563	0	1	0	0	1	0	0	1	0	0	0	0	0	0	0	0	0	1	0	1	1	0	1	1	1	0	0	0	0	1	0	0	0	0	0	0
specI_v3_Cluster10858	specI_v3_10858	29563.SAMN02983006			2 Bacteria	1239 Firmicutes	186801 Clostridia	53433 Halanaerobiales	972 Halanaerobiaceae	2330 Halanaerobium	29563 Halanaerobium salsuginis	29563 Halanaerobium salsuginis	2818	0	1	0	0	0	0	0	0	0	0	0	0	0	0	0	0	0	0	0	0	0	0	0	0	0	0	0	0	0	0	0	0	0	0	0	0
specI_v3_Cluster10859	specI_v3_10859	29571.SAMN05878437			2 Bacteria	1224 Proteobacteria	1236 Gammaproteobacteria	135619 Oceanospirillales	28256 Halomonadaceae	2745 Halomonas	29571 Halomonas subglaciescola	29571 Halomonas subglaciescola	2814	0	1	0	0	0	0	0	1	1	0	0	0	0	0	0	0	0	1	0	0	0	0	1	1	0	1	0	1	0	0	0	0	1	0	0	1
specI_v3_Cluster1086	specI_v3_01086	631.SAMEA859919			2 Bacteria	1224 Proteobacteria	1236 Gammaproteobacteria	91347 Enterobacterales	1903411 Yersiniaceae	629 Yersinia	NA Yersinia sp. [Yersinia frederiksenii/Yersinia massiliensis/Yersinia intermedia]	NA Yersinia sp.	4300.89	139.248	9	0	1	1	0	0	1	0	0	0	0	1	0	0	0	0	0	0	0	0	0	0	0	0	0	0	0	0	0	0	0	0	0	0	0
specI_v3_Cluster10860	specI_v3_10860	296218.SAMN04382068			2 Bacteria	976 Bacteroidetes	768503 Cytophagia	768507 Cytophagales	200667 Flammeovirgaceae	290180 Roseivirga	296218 Roseivirga echinicomitans	296218 Roseivirga echinicomitans	3639	0	1	0	1	1	0	0	0	1	0	1	0	0	0	0	0	0	1	1	1	1	0	1	1	1	1	1	1	0	0	1	1	0	0	0	0
specI_v3_Cluster10861	specI_v3_10861	296591.SAMN02598293			2 Bacteria	1224 Proteobacteria	28216 Betaproteobacteria	80840 Burkholderiales	80864 Comamonadaceae	52972 Polaromonas	296591 Polaromonas sp. JS666	296591 Polaromonas sp. JS666	4817	0	1	1	0	0	0	0	1	1	1	0	0	0	0	1	1	1	1	0	0	0	1	1	1	1	0	0	0	0	1	0	1	1	0	0	0
specI_v3_Cluster10862	specI_v3_10862	297318.SAMN05929621			2 Bacteria	1239 Firmicutes	91061 Bacilli	1385 Bacillales	186822 Paenibacillaceae	44249 Paenibacillus	297318 Paenibacillus rhizosphaerae	297318 Paenibacillus rhizosphaerae	6962	0	1	0	0	0	1	0	1	1	1	0	1	1	0	1	1	0	0	1	0	0	0	0	0	1	0	0	0	0	0	1	0	0	0	0	0
specI_v3_Cluster10863	specI_v3_10863	299262.SAMN06234538			2 Bacteria	1224 Proteobacteria	28211 Alphaproteobacteria	204455 Rhodobacterales	31989 Rhodobacteraceae	299261 Tateyamaria	299262 Tateyamaria omphalii	299262 Tateyamaria omphalii	3747	0	1	0	1	0	0	0	0	0	0	0	1	0	0	0	0	0	1	1	0	0	0	0	0	1	1	0	0	0	0	0	0	0	0	0	0
specI_v3_Cluster10864	specI_v3_10864	304268.SAMN05934581			2 Bacteria	1239 Firmicutes	91061 Bacilli	1385 Bacillales	186817 Bacillaceae	1386 Bacillus	304268 Bacillus alkalitelluris	304268 Bacillus alkalitelluris	4958	0	1	1	0	0	0	0	0	0	0	0	0	0	0	0	0	0	0	0	0	0	0	0	1	1	0	0	0	0	0	0	0	0	0	0	0
specI_v3_Cluster10865	specI_v3_10865	304371.SAMD00060931			2157 Archaea	28890 Euryarchaeota	224756 Methanomicrobia	570264 Methanocellales	570265 Methanocellaceae	570266 Methanocella	570267 Methanocella paludicola	570267 Methanocella paludicola	3004	0	1	0	0	0	0	0	1	1	1	0	0	0	0	0	1	1	1	0	0	0	0	0	1	0	0	0	0	0	0	1	0	0	0	0	0
specI_v3_Cluster10866	specI_v3_10866	305507.SAMN04489724			2 Bacteria	976 Bacteroidetes	768503 Cytophagia	768507 Cytophagales	563798 Cyclobacteriaceae	246875 Algoriphagus	305507 Algoriphagus locisalis	305507 Algoriphagus locisalis	4676	0	1	0	0	0	0	0	0	0	0	0	0	0	0	0	0	0	0	0	0	0	0	0	0	0	0	0	0	0	0	0	0	0	0	0	0
specI_v3_Cluster10867	specI_v3_10867	308853.SAMN05421752			2157 Archaea	28890 Euryarchaeota	183963 Halobacteria	1644060 Natrialbales	1644061 Natrialbaceae	134813 Natronorubrum	308853 Natronorubrum thiooxidans	308853 Natronorubrum thiooxidans	4237	0	1	0	0	0	0	0	0	0	0	0	0	0	0	0	0	0	0	0	0	0	0	0	0	0	0	0	0	0	0	0	0	0	0	0	0
specI_v3_Cluster10868	specI_v3_10868	309798.SAMN02603927			2 Bacteria	2138240 Coprothermobacterota	2138243 Coprothermobacteria	2138246 Coprothermobacterales	2138247 Coprothermobacteraceae	68335 Coprothermobacter	35786 Coprothermobacter proteolyticus	35786 Coprothermobacter proteolyticus	1405	0	1	0	0	0	0	0	1	0	0	0	0	0	0	0	1	1	1	0	0	0	0	0	0	0	0	0	0	0	0	1	0	1	0	0	0
specI_v3_Cluster10869	specI_v3_10869	309799.SAMN02603928			2 Bacteria	68297 Dictyoglomi	203486 Dictyoglomia	203487 Dictyoglomales	203488 Dictyoglomaceae	13 Dictyoglomus	14 Dictyoglomus thermophilum	14 Dictyoglomus thermophilum	1912	0	1	0	1	0	0	0	0	0	0	0	0	0	0	0	1	1	0	0	0	0	0	0	0	0	0	0	0	1	0	0	0	1	0	1	0
specI_v3_Cluster1087	specI_v3_01087	630.SAMEA980208			2 Bacteria	1224 Proteobacteria	1236 Gammaproteobacteria	91347 Enterobacterales	1903411 Yersiniaceae	629 Yersinia	NA Yersinia sp. [Yersinia aleksiciae/Yersinia kristensenii/Yersinia mollaretii/Yersinia enterocolitica/Yersinia bercovieri]	NA Yersinia sp.	4017.82	195.655	17	1	1	1	1	0	1	0	0	0	0	1	0	0	0	0	0	0	0	0	0	0	0	0	0	0	0	0	0	0	0	0	0	0	0
specI_v3_Cluster10870	specI_v3_10870	309801.SAMN02603430			2 Bacteria	200795 Chloroflexi	189775 Thermomicrobia	189776 Thermomicrobiales	189777 Thermomicrobiaceae	499 Thermomicrobium	500 Thermomicrobium roseum	500 Thermomicrobium roseum	1922	0	1	0	0	0	0	0	0	0	0	0	0	0	0	0	0	0	1	0	0	0	0	0	0	0	0	0	0	1	0	0	0	1	0	1	0
specI_v3_Cluster10871	specI_v3_10871	310780.SAMN05216267			2 Bacteria	201174 Actinobacteria	1760 Actinobacteria	85011 Streptomycetales	2062 Streptomycetaceae	1883 Streptomyces	310780 Streptomyces rubidus	310780 Streptomyces rubidus	7717	0	1	0	0	0	0	0	0	0	0	0	0	0	0	0	0	0	0	0	0	0	0	0	0	0	0	0	0	0	0	0	0	0	0	0	0
specI_v3_Cluster10872	specI_v3_10872	310781.SAMN05216259			2 Bacteria	201174 Actinobacteria	1760 Actinobacteria	85011 Streptomycetales	2062 Streptomycetaceae	1883 Streptomyces	310781 Streptomyces guanduensis	310781 Streptomyces guanduensis	6774	0	1	0	0	0	0	0	0	0	0	0	0	0	0	0	0	0	0	0	0	0	0	0	0	0	0	0	0	0	0	0	0	0	0	0	0
specI_v3_Cluster10873	specI_v3_10873	311333.SAMN05421664			2 Bacteria	976 Bacteroidetes	117743 Flavobacteriia	200644 Flavobacteriales	49546 Flavobacteriaceae	59732 Chryseobacterium	311333 Chryseobacterium soldanellicola	311333 Chryseobacterium soldanellicola	3681	0	1	0	0	0	0	0	0	0	0	0	0	0	0	0	0	0	0	0	0	0	0	0	0	0	0	0	0	0	0	0	0	0	0	0	0
specI_v3_Cluster10874	specI_v3_10874	311410.SAMEA3493278			2 Bacteria	1224 Proteobacteria	28211 Alphaproteobacteria	204455 Rhodobacterales	31989 Rhodobacteraceae	478070 Labrenzia	311410 Labrenzia alba	311410 Labrenzia alba	5592	0	1	0	0	0	0	0	0	0	0	0	0	0	0	0	0	0	1	1	0	1	0	0	1	1	1	1	1	1	0	1	1	1	0	0	0
specI_v3_Cluster10875	specI_v3_10875	311458.SAMD00016619			2157 Archaea	651137 Thaumarchaeota	NA Thaumarchaeota class incertae sedis	NA Thaumarchaeota order incertae sedis	NA Thaumarchaeota fam. incertae sedis	1048752 Candidatus Caldiarchaeum	311458 Candidatus Caldiarchaeum subterraneum	311458 Candidatus Caldiarchaeum subterraneum	1730	0	1	0	0	0	0	0	0	0	0	0	0	0	0	0	0	0	1	1	0	0	0	0	0	0	0	0	0	1	0	0	0	1	0	0	0
specI_v3_Cluster10876	specI_v3_10876	312284.SAMN02436159			2 Bacteria	201174 Actinobacteria	1760 Actinobacteria	NA Actinobacteria order incertae sedis	NA Actinobacteria fam. incertae sedis	NA Actinobacteria gen. incertae sedis	312284 marine actinobacterium PHSC20C1	312284 marine actinobacterium PHSC20C1	2668	0	1	0	1	0	0	0	1	1	0	0	0	0	0	0	0	0	1	0	0	0	1	0	0	0	0	0	0	0	0	0	0	1	0	0	0
specI_v3_Cluster10877	specI_v3_10877	313367.SAMEA3517096			2 Bacteria	1224 Proteobacteria	28211 Alphaproteobacteria	204455 Rhodobacterales	31989 Rhodobacteraceae	188905 Jannaschia	313367 Jannaschia seosinensis	313367 Jannaschia seosinensis	3813	0	1	0	1	0	0	0	0	0	0	0	0	0	0	0	0	0	1	0	0	0	0	1	0	0	1	0	1	0	0	0	0	1	0	0	1
specI_v3_Cluster10878	specI_v3_10878	313589.SAMN00622971			2 Bacteria	201174 Actinobacteria	1760 Actinobacteria	85006 Micrococcales	85021 Intrasporangiaceae	53457 Janibacter	313589 Janibacter sp. HTCC2649	313589 Janibacter sp. HTCC2649	4100	0	1	0	1	0	0	0	1	1	1	0	0	0	0	1	1	1	0	0	0	0	1	0	0	0	0	0	0	0	1	0	1	0	0	0	0
specI_v3_Cluster10879	specI_v3_10879	313594.SAMN02436114			2 Bacteria	976 Bacteroidetes	117743 Flavobacteriia	200644 Flavobacteriales	49546 Flavobacteriaceae	52959 Polaribacter	531 Polaribacter irgensii	531 Polaribacter irgensii	2557	0	1	0	1	0	0	0	0	0	0	0	0	0	0	0	0	0	1	1	0	0	1	0	0	1	1	1	1	0	0	0	0	1	0	0	0
specI_v3_Cluster1088	specI_v3_01088	1288385.SAMEA1486427			2 Bacteria	1224 Proteobacteria	1236 Gammaproteobacteria	91347 Enterobacterales	1903411 Yersiniaceae	629 Yersinia	1288385 Yersinia pekkanenii	1288385 Yersinia pekkanenii	4766	25.4558	2	0	0	0	1	0	1	0	0	0	0	1	0	0	0	0	0	0	0	0	0	0	0	0	0	0	0	0	0	0	0	0	0	0	0
specI_v3_Cluster10880	specI_v3_10880	313596.SAMN02603916			2 Bacteria	976 Bacteroidetes	117743 Flavobacteriia	200644 Flavobacteriales	49546 Flavobacteriaceae	252306 Robiginitalea	252307 Robiginitalea biformata	252307 Robiginitalea biformata	3211	0	1	0	1	0	0	0	0	0	0	0	0	0	0	0	0	0	1	0	0	0	0	0	0	1	1	0	1	0	1	1	1	0	0	0	0
specI_v3_Cluster10881	specI_v3_10881	313603.SAMN02603923			2 Bacteria	976 Bacteroidetes	117743 Flavobacteriia	200644 Flavobacteriales	49546 Flavobacteriaceae	252356 Maribacter	313603 Maribacter sp. HTCC2170	313603 Maribacter sp. HTCC2170	3411	0	1	0	1	0	0	0	0	1	0	0	0	0	0	0	0	0	1	1	0	0	0	0	0	1	1	0	0	0	0	1	1	0	0	0	0
specI_v3_Cluster10882	specI_v3_10882	313628.SAMN02436148			2 Bacteria	256845 Lentisphaerae	1313211 Lentisphaeria	278081 Lentisphaerales	566277 Lentisphaeraceae	256846 Lentisphaera	256847 Lentisphaera araneosa	256847 Lentisphaera araneosa	5104	0	1	0	1	0	0	0	0	0	0	0	0	0	0	0	0	0	1	1	1	1	0	0	0	1	1	1	1	1	1	1	1	1	0	0	0
specI_v3_Cluster10883	specI_v3_10883	314225.SAMN00622970			2 Bacteria	1224 Proteobacteria	28211 Alphaproteobacteria	204457 Sphingomonadales	335929 Erythrobacteraceae	1041 Erythrobacter	39960 Erythrobacter litoralis	39960 Erythrobacter litoralis	3011	0	1	0	1	0	0	0	0	0	0	0	0	0	0	0	0	0	1	0	1	1	0	0	0	1	1	0	0	0	0	1	0	0	0	0	0
specI_v3_Cluster10884	specI_v3_10884	314230.SAMN02436112			2 Bacteria	203682 Planctomycetes	203683 Planctomycetia	112 Planctomycetales	126 Planctomycetaceae	265487 Blastopirellula	124 Blastopirellula marina	124 Blastopirellula marina	6025	0	1	0	1	0	0	0	0	0	0	0	0	0	0	0	0	0	1	0	1	1	0	0	1	1	1	1	1	1	1	1	1	0	0	0	0
specI_v3_Cluster10885	specI_v3_10885	314232.SAMN02436109			2 Bacteria	1224 Proteobacteria	28211 Alphaproteobacteria	204455 Rhodobacterales	31989 Rhodobacteraceae	2211641 Yoonia	245188 Yoonia vestfoldensis	245188 Yoonia vestfoldensis	3068	0	1	0	1	0	0	0	0	0	0	0	0	0	0	0	1	1	1	1	1	1	1	1	1	1	1	1	1	1	1	1	1	1	0	1	1
specI_v3_Cluster10886	specI_v3_10886	314253.SAMN02436084			2 Bacteria	1224 Proteobacteria	28211 Alphaproteobacteria	356 Rhizobiales	41294 Bradyrhizobiaceae	911 Nitrobacter	314253 Nitrobacter sp. Nb-311A	314253 Nitrobacter sp. Nb-311A	4256	0	1	0	1	0	0	0	1	1	1	0	0	0	0	0	1	1	0	0	0	0	0	0	1	1	0	0	0	0	0	1	1	0	0	0	0
specI_v3_Cluster10887	specI_v3_10887	314254.SAMN02436134			2 Bacteria	1224 Proteobacteria	28211 Alphaproteobacteria	204455 Rhodobacterales	69657 Hyphomonadaceae	153232 Oceanicaulis	314254 Oceanicaulis sp. HTCC2633	314254 Oceanicaulis sp. HTCC2633	3029	0	1	1	1	0	0	0	0	0	0	0	0	0	0	1	0	0	1	1	1	1	0	1	0	1	1	1	1	1	0	1	1	1	1	0	1
specI_v3_Cluster10888	specI_v3_10888	314256.SAMN02436142			2 Bacteria	1224 Proteobacteria	28211 Alphaproteobacteria	204455 Rhodobacterales	31989 Rhodobacteraceae	252301 Oceanicola	252302 Oceanicola granulosus	252302 Oceanicola granulosus	3792	0	1	1	1	0	0	0	0	0	0	0	0	0	0	1	1	1	1	1	1	1	0	0	0	1	1	0	0	0	1	0	1	1	1	0	1
specI_v3_Cluster10889	specI_v3_10889	314260.SAMN02603918			2 Bacteria	1224 Proteobacteria	28211 Alphaproteobacteria	255473 Parvularculales	255474 Parvularculaceae	208215 Parvularcula	208216 Parvularcula bermudensis	208216 Parvularcula bermudensis	2687	0	1	0	1	0	0	0	0	0	0	0	0	0	0	0	1	1	1	1	1	1	0	0	1	1	1	0	0	1	1	0	1	1	0	0	0
specI_v3_Cluster1089	specI_v3_01089	630.SAMN04875564			2 Bacteria	1224 Proteobacteria	1236 Gammaproteobacteria	91347 Enterobacterales	1903411 Yersiniaceae	629 Yersinia	NA Yersinia sp. [Yersinia sp. FDAARGOS_228/Yersinia frederiksenii/Yersinia enterocolitica/Yersinia intermedia]	NA Yersinia sp.	4406.06	210.087	17	0	1	1	1	0	1	0	0	0	0	1	0	0	0	0	0	0	0	0	0	0	0	0	0	0	0	0	0	0	0	0	0	0	0
specI_v3_Cluster10890	specI_v3_10890	314265.SAMN02436105			2 Bacteria	1224 Proteobacteria	28211 Alphaproteobacteria	204455 Rhodobacterales	31989 Rhodobacteraceae	263377 Salipiger	344736 Salipiger bermudensis	344736 Salipiger bermudensis	5452	0	1	1	1	0	0	0	0	0	0	0	0	0	0	0	0	0	1	1	1	1	0	0	0	1	1	1	1	1	1	1	1	1	0	0	0
specI_v3_Cluster10891	specI_v3_10891	314270.SAMN02436225			2 Bacteria	1224 Proteobacteria	28211 Alphaproteobacteria	204455 Rhodobacterales	31989 Rhodobacteraceae	NA Rhodobacteraceae gen. incertae sedis	314270 Rhodobacteraceae bacterium HTCC2083	314270 Rhodobacteraceae bacterium HTCC2083	4179	0	1	0	1	0	0	0	0	0	0	0	0	1	0	0	0	0	1	1	1	1	0	0	0	1	1	1	1	0	0	1	1	0	0	0	0
specI_v3_Cluster10892	specI_v3_10892	314271.SAMN02436110			2 Bacteria	1224 Proteobacteria	28211 Alphaproteobacteria	204455 Rhodobacterales	31989 Rhodobacteraceae	404235 Maritimibacter	404236 Maritimibacter alkaliphilus	404236 Maritimibacter alkaliphilus	4712	0	1	0	1	0	0	0	0	1	0	0	0	0	0	0	0	0	1	1	0	0	0	0	0	1	1	0	0	0	0	0	0	0	0	0	0
specI_v3_Cluster10893	specI_v3_10893	314278.SAMN02436141			2 Bacteria	1224 Proteobacteria	1236 Gammaproteobacteria	135613 Chromatiales	72276 Ectothiorhodospiraceae	35796 Nitrococcus	35797 Nitrococcus mobilis	35797 Nitrococcus mobilis	3503	0	1	0	1	0	0	0	0	0	0	0	0	0	0	0	1	1	0	1	0	0	0	0	0	1	0	0	0	0	0	0	0	0	0	0	0
specI_v3_Cluster10894	specI_v3_10894	314282.SAMN00622974			2 Bacteria	1224 Proteobacteria	1236 Gammaproteobacteria	135622 Alteromonadales	267894 Psychromonadaceae	67572 Psychromonas	314282 Psychromonas sp. CNPT3	314282 Psychromonas sp. CNPT3	2580	0	1	0	1	0	0	0	0	0	0	0	1	0	0	0	0	0	1	1	1	1	1	0	0	1	1	1	1	1	0	1	1	1	0	1	0
specI_v3_Cluster10895	specI_v3_10895	314283.SAMN02436140			2 Bacteria	1224 Proteobacteria	1236 Gammaproteobacteria	135619 Oceanospirillales	255527 Saccharospirillaceae	230494 Reinekea	374838 Reinekea blandensis	374838 Reinekea blandensis	4238	0	1	0	1	0	0	0	0	0	0	0	0	0	0	0	0	0	1	1	1	1	0	0	1	1	1	0	0	1	0	0	1	0	0	0	0
specI_v3_Cluster10896	specI_v3_10896	314285.SAMN02436113			2 Bacteria	1224 Proteobacteria	1236 Gammaproteobacteria	1706369 Cellvibrionales	1706372 Halieaceae	393661 Congregibacter	393662 Congregibacter litoralis	393662 Congregibacter litoralis	3933	0	1	0	1	0	0	0	0	0	0	0	0	0	0	0	0	0	1	1	1	1	0	1	1	1	1	1	1	0	1	1	1	0	0	0	1
specI_v3_Cluster10897	specI_v3_10897	314287.SAMN02436104			2 Bacteria	1224 Proteobacteria	1236 Gammaproteobacteria	1706369 Cellvibrionales	1706374 Porticoccaceae	NA Porticoccaceae gen. incertae sedis	314287 gamma proteobacterium HTCC2207	314287 gamma proteobacterium HTCC2207	2388	0	1	0	1	0	0	0	0	0	0	0	0	0	0	0	0	0	1	0	1	1	0	0	1	1	1	1	1	0	1	0	0	0	0	0	0
specI_v3_Cluster10898	specI_v3_10898	315423.SAMN04488020			2 Bacteria	1224 Proteobacteria	28211 Alphaproteobacteria	204455 Rhodobacterales	31989 Rhodobacteraceae	315422 Palleronia	315423 Palleronia marisminoris	315423 Palleronia marisminoris	3873	0	1	0	0	0	0	0	1	0	0	0	0	0	0	0	0	0	1	1	1	1	0	0	1	1	1	1	1	1	1	0	0	1	0	0	1
specI_v3_Cluster10899	specI_v3_10899	316055.SAMN02598338			2 Bacteria	1224 Proteobacteria	28211 Alphaproteobacteria	356 Rhizobiales	41294 Bradyrhizobiaceae	1073 Rhodopseudomonas	1076 Rhodopseudomonas palustris	1076 Rhodopseudomonas palustris	4878	0	1	0	0	0	0	0	1	1	1	0	1	0	0	1	0	0	1	0	0	0	0	0	1	0	0	0	0	0	1	0	1	1	0	0	0
specI_v3_Cluster109	specI_v3_00109	1563157.SAMN04193521			2 Bacteria	1224 Proteobacteria	1236 Gammaproteobacteria	72274 Pseudomonadales	135621 Pseudomonadaceae	286 Pseudomonas	1563157 Pseudomonas endophytica	1563157 Pseudomonas endophytica	4276	0	1	0	0	0	0	0	1	1	1	0	1	1	1	1	1	1	1	1	0	0	1	1	1	0	0	0	0	0	1	0	1	1	1	0	1
specI_v3_Cluster1090	specI_v3_01090	29485.SAMN03144976			2 Bacteria	1224 Proteobacteria	1236 Gammaproteobacteria	91347 Enterobacterales	1903411 Yersiniaceae	629 Yersinia	29485 Yersinia rohdei	29485 Yersinia rohdei	3874.17	95.5435	6	0	0	1	0	0	1	0	0	0	0	1	0	0	0	0	0	0	0	0	0	0	0	0	0	0	0	0	0	0	0	0	0	0	0
specI_v3_Cluster10900	specI_v3_10900	316056.SAMN02598337			2 Bacteria	1224 Proteobacteria	28211 Alphaproteobacteria	356 Rhizobiales	41294 Bradyrhizobiaceae	1073 Rhodopseudomonas	1076 Rhodopseudomonas palustris	1076 Rhodopseudomonas palustris	4886	0	1	0	0	0	0	0	1	1	1	0	0	0	0	1	1	1	1	0	0	0	0	0	1	1	0	0	0	0	1	1	1	1	0	0	0
specI_v3_Cluster10901	specI_v3_10901	316058.SAMN02598335			2 Bacteria	1224 Proteobacteria	28211 Alphaproteobacteria	356 Rhizobiales	41294 Bradyrhizobiaceae	1073 Rhodopseudomonas	1076 Rhodopseudomonas palustris	1076 Rhodopseudomonas palustris	4683	0	1	0	0	0	0	0	1	1	1	0	1	0	0	1	0	0	1	0	0	0	0	0	1	0	0	0	0	0	1	0	1	1	0	0	0
specI_v3_Cluster10902	specI_v3_10902	316278.SAMEA3138265			2 Bacteria	1117 Cyanobacteria	NA Cyanobacteria class incertae sedis	1890424 Synechococcales	1890426 Synechococcaceae	1129 Synechococcus	316278 Synechococcus sp. RCC307	316278 Synechococcus sp. RCC307	2535	0	1	0	1	0	0	0	0	0	0	0	0	0	0	0	0	0	1	1	1	1	0	1	1	1	1	1	1	1	1	1	1	0	0	0	0
specI_v3_Cluster10903	specI_v3_10903	316330.SAMN02597373			2 Bacteria	201174 Actinobacteria	1760 Actinobacteria	85012 Streptosporangiales	2004 Streptosporangiaceae	2005 Microbispora	316330 Microbispora sp. ATCC PTA-5024	316330 Microbispora sp. ATCC PTA-5024	7801	0	1	1	0	0	0	0	0	0	0	0	0	0	0	0	0	0	0	0	0	0	0	0	0	0	0	0	0	0	0	0	0	0	0	0	0
specI_v3_Cluster10904	specI_v3_10904	317025.SAMN02598288			2 Bacteria	1224 Proteobacteria	1236 Gammaproteobacteria	72273 Thiotrichales	135616 Piscirickettsiaceae	28884 Hydrogenovibrio	39765 Hydrogenovibrio crunogenus	39765 Hydrogenovibrio crunogenus	2196	0	1	0	1	0	0	0	0	0	0	0	0	0	0	0	0	0	1	1	1	1	0	1	1	1	1	0	1	1	1	1	1	1	0	0	1
specI_v3_Cluster10905	specI_v3_10905	317655.SAMN02598319			2 Bacteria	1224 Proteobacteria	28211 Alphaproteobacteria	204457 Sphingomonadales	41297 Sphingomonadaceae	165697 Sphingopyxis	117207 Sphingopyxis alaskensis	117207 Sphingopyxis alaskensis	3165	0	1	0	1	0	0	0	0	0	0	0	0	0	0	0	0	0	0	0	0	0	0	0	0	0	0	0	0	0	0	0	0	0	0	0	0
specI_v3_Cluster10906	specI_v3_10906	317936.SAMN02261332			2 Bacteria	1117 Cyanobacteria	NA Cyanobacteria class incertae sedis	1161 Nostocales	1162 Nostocaceae	1177 Nostoc	317936 Nostoc sp. PCC 7107	317936 Nostoc sp. PCC 7107	5237	0	1	0	1	0	0	0	1	1	1	0	0	1	0	1	0	0	1	0	0	0	0	1	1	0	0	0	0	0	0	1	1	0	0	0	0
specI_v3_Cluster10907	specI_v3_10907	318161.SAMN02598300			2 Bacteria	1224 Proteobacteria	1236 Gammaproteobacteria	135622 Alteromonadales	267890 Shewanellaceae	22 Shewanella	192073 Shewanella denitrificans	192073 Shewanella denitrificans	3754	0	1	0	1	0	0	0	0	0	0	0	0	0	0	0	1	1	1	1	1	1	0	0	1	1	1	1	1	1	1	0	1	1	0	0	1
specI_v3_Cluster10908	specI_v3_10908	318464.SAMN02925393			2 Bacteria	1239 Firmicutes	186801 Clostridia	186802 Clostridiales	31979 Clostridiaceae	1485 Clostridium	318464 Clostridium sulfidigenes	318464 Clostridium sulfidigenes	3148	0	1	1	0	0	0	0	1	1	1	1	1	0	0	0	1	1	1	0	1	1	0	1	1	0	0	0	0	0	1	1	1	0	0	0	0
specI_v3_Cluster10909	specI_v3_10909	319225.SAMN02598284			2 Bacteria	1090 Chlorobi	191410 Chlorobia	191411 Chlorobiales	191412 Chlorobiaceae	1099 Pelodictyon	1100 Pelodictyon luteolum	1100 Pelodictyon luteolum	2083	0	1	0	0	0	0	0	0	0	0	0	0	0	0	0	0	0	1	0	1	1	0	1	1	1	0	0	1	0	1	1	0	1	0	0	1
specI_v3_Cluster1091	specI_v3_01091	29484.SAMEA859937			2 Bacteria	1224 Proteobacteria	1236 Gammaproteobacteria	91347 Enterobacterales	1903411 Yersiniaceae	629 Yersinia	29484 Yersinia frederiksenii	29484 Yersinia frederiksenii	4252.33	52.6245	3	0	1	1	0	0	0	0	0	1	0	0	0	1	1	1	0	0	0	0	0	1	1	0	0	0	0	0	0	0	0	0	0	0	0
specI_v3_Cluster10910	specI_v3_10910	319652.SAMN02797811			2 Bacteria	1239 Firmicutes	91061 Bacilli	186826 Lactobacillales	33958 Lactobacillaceae	1253 Pediococcus	319652 Pediococcus cellicola	319652 Pediococcus cellicola	1916	0	1	0	0	0	0	0	1	1	1	1	1	1	1	1	1	0	0	0	0	0	0	0	0	0	0	0	0	0	0	0	0	1	1	0	1
specI_v3_Cluster10911	specI_v3_10911	31967.SAMEA3309515			2 Bacteria	1224 Proteobacteria	28211 Alphaproteobacteria	204458 Caulobacterales	76892 Caulobacteraceae	20 Phenylobacterium	21 Phenylobacterium immobile	21 Phenylobacterium immobile	3224	0	1	0	0	0	0	0	0	1	1	0	0	0	0	0	1	0	1	0	0	0	1	0	0	1	0	0	0	0	0	0	1	1	0	0	0
specI_v3_Cluster10912	specI_v3_10912	319795.SAMN02598303			2 Bacteria	1297 Deinococcus-Thermus	188787 Deinococci	118964 Deinococcales	183710 Deinococcaceae	1298 Deinococcus	68909 Deinococcus geothermalis	68909 Deinococcus geothermalis	2330	0	1	0	1	0	0	0	1	0	0	0	1	1	1	1	0	0	0	1	0	0	0	0	0	0	0	0	0	1	0	0	1	0	1	0	1
specI_v3_Cluster10913	specI_v3_10913	319938.SAMN03988806			2 Bacteria	1224 Proteobacteria	1236 Gammaproteobacteria	72273 Thiotrichales	135617 Thiotrichaceae	1021 Beggiatoa	288004 Beggiatoa leptomitoformis	288004 Beggiatoa leptomitoformis	3160	0	1	0	1	0	0	0	0	0	0	0	0	0	0	0	1	1	1	1	0	0	0	1	1	1	1	0	0	0	1	0	0	1	0	0	0
specI_v3_Cluster10914	specI_v3_10914	319970.SAMN03267169			2 Bacteria	1239 Firmicutes	91061 Bacilli	186826 Lactobacillales	81852 Enterococcaceae	1350 Enterococcus	319970 Enterococcus devriesei	319970 Enterococcus devriesei	3135	0	1	0	0	1	0	0	0	0	0	0	0	0	0	0	0	0	0	0	0	0	0	0	0	0	0	0	0	0	0	0	0	0	0	0	0
specI_v3_Cluster10915	specI_v3_10915	32024.SAMN02777050			2 Bacteria	1224 Proteobacteria	29547 Epsilonproteobacteria	213849 Campylobacterales	72294 Campylobacteraceae	194 Campylobacter	206 Campylobacter sputorum	206 Campylobacter sputorum	1840	0	1	0	0	1	0	1	0	1	0	1	0	0	0	0	0	0	0	0	0	0	0	0	0	0	0	0	0	0	0	0	0	0	0	0	0
specI_v3_Cluster10916	specI_v3_10916	32040.SAMN04489710			2 Bacteria	1224 Proteobacteria	28216 Betaproteobacteria	80840 Burkholderiales	80864 Comamonadaceae	12916 Acidovorax	32040 Acidovorax konjaci	32040 Acidovorax konjaci	4452	0	1	0	0	0	0	0	1	1	1	0	0	0	0	0	1	1	1	0	0	1	0	1	1	0	0	0	0	0	1	1	0	0	0	0	0
specI_v3_Cluster10917	specI_v3_10917	320497.SAMN04396918			2 Bacteria	1224 Proteobacteria	28211 Alphaproteobacteria	204441 Rhodospirillales	433 Acetobacteraceae	320496 Neoasaia	320497 Neoasaia chiangmaiensis	320497 Neoasaia chiangmaiensis	3002	0	1	0	0	1	0	0	1	1	1	0	1	1	0	1	1	1	1	0	0	0	0	1	1	1	0	0	0	0	1	1	1	1	1	0	0
specI_v3_Cluster10918	specI_v3_10918	32051.SAMEA3138264			2 Bacteria	1117 Cyanobacteria	NA Cyanobacteria class incertae sedis	1890424 Synechococcales	1890426 Synechococcaceae	1129 Synechococcus	32051 Synechococcus sp. WH 7803	32051 Synechococcus sp. WH 7803	2533	0	1	0	1	0	0	0	0	0	0	0	0	0	0	0	0	0	1	1	1	1	0	1	1	1	1	1	1	1	1	1	1	1	0	0	0
specI_v3_Cluster10919	specI_v3_10919	320771.SAMN00000631			2 Bacteria	74201 Verrucomicrobia	203494 Verrucomicrobiae	48461 Verrucomicrobiales	134621 Verrucomicrobia subdivision 3	1032526 Pedosphaera	1032527 Pedosphaera parvula	1032527 Pedosphaera parvula	6510	0	1	1	0	0	0	0	1	1	1	0	0	0	0	0	1	1	1	0	1	1	0	1	1	1	0	1	1	1	1	1	1	1	0	0	0
specI_v3_Cluster1092	specI_v3_01092	29484.SAMEA859965			2 Bacteria	1224 Proteobacteria	1236 Gammaproteobacteria	91347 Enterobacterales	1903411 Yersiniaceae	629 Yersinia	29484 Yersinia frederiksenii	29484 Yersinia frederiksenii	4448.62	165.681	13	0	1	1	1	0	1	0	0	0	0	1	0	0	0	0	0	0	0	0	0	0	0	0	0	0	0	0	0	0	0	0	0	0	0
specI_v3_Cluster10920	specI_v3_10920	320778.SAMN03702592			2 Bacteria	1224 Proteobacteria	1236 Gammaproteobacteria	135623 Vibrionales	641 Vibrionaceae	657 Photobacterium	320778 Photobacterium ganghwense	320778 Photobacterium ganghwense	4698	0	1	0	1	0	0	0	0	0	0	0	0	0	0	0	0	0	1	0	0	0	0	0	0	1	0	0	0	0	0	1	1	0	0	0	0
specI_v3_Cluster10921	specI_v3_10921	320787.SAMN03846661			2 Bacteria	976 Bacteroidetes	768503 Cytophagia	768507 Cytophagales	563798 Cyclobacteriaceae	68288 Cyclobacterium	320787 Cyclobacterium amurskyense	320787 Cyclobacterium amurskyense	4768	0	1	0	1	0	0	0	0	0	0	0	0	0	0	0	0	0	1	1	1	1	1	1	1	1	1	1	1	1	0	1	1	1	0	0	0
specI_v3_Cluster10922	specI_v3_10922	321267.SAMEA3528422			2 Bacteria	1224 Proteobacteria	28211 Alphaproteobacteria	204455 Rhodobacterales	31989 Rhodobacteraceae	573139 Shimia	321267 Shimia marina	321267 Shimia marina	3878	0	1	0	1	0	0	0	0	0	0	0	0	0	0	1	0	0	1	1	1	1	0	0	0	1	1	1	1	0	1	1	1	1	1	0	1
specI_v3_Cluster10923	specI_v3_10923	321327.SAMN02604048			2 Bacteria	1117 Cyanobacteria	NA Cyanobacteria class incertae sedis	1890424 Synechococcales	1890426 Synechococcaceae	1129 Synechococcus	321327 Synechococcus sp. JA-3-3Ab	321327 Synechococcus sp. JA-3-3Ab	2760	0	1	0	0	0	0	0	0	0	0	0	0	0	0	0	0	0	1	0	0	0	0	0	0	0	0	0	0	1	0	0	0	1	0	1	0
specI_v3_Cluster10924	specI_v3_10924	321332.SAMN02604049			2 Bacteria	1117 Cyanobacteria	NA Cyanobacteria class incertae sedis	1890424 Synechococcales	1890426 Synechococcaceae	1129 Synechococcus	321332 Synechococcus sp. JA-2-3B'a(2-13)	321332 Synechococcus sp. JA-2-3B'a(2-13)	2862	0	1	0	0	0	0	0	0	0	0	0	0	0	0	0	0	0	1	0	0	0	0	0	0	0	0	0	0	1	0	0	0	1	0	1	0
specI_v3_Cluster10925	specI_v3_10925	321339.SAMN05444340			2 Bacteria	1224 Proteobacteria	28211 Alphaproteobacteria	204455 Rhodobacterales	31989 Rhodobacteraceae	608658 Citreimonas	321339 Citreimonas salinaria	321339 Citreimonas salinaria	4120	0	1	0	0	0	0	0	0	0	0	0	0	0	0	0	0	0	0	0	0	0	0	0	0	0	0	0	0	0	0	0	0	0	0	0	0
specI_v3_Cluster10926	specI_v3_10926	321763.SAMN04488692			2 Bacteria	1239 Firmicutes	186801 Clostridia	53433 Halanaerobiales	972 Halanaerobiaceae	630723 Halarsenatibacter	321763 Halarsenatibacter silvermanii	321763 Halarsenatibacter silvermanii	2589	0	1	0	0	0	0	0	0	0	0	0	0	0	0	0	0	0	1	0	0	0	0	1	1	0	0	0	1	0	0	0	0	1	0	0	1
specI_v3_Cluster10927	specI_v3_10927	323097.SAMN02598307			2 Bacteria	1224 Proteobacteria	28211 Alphaproteobacteria	356 Rhizobiales	41294 Bradyrhizobiaceae	911 Nitrobacter	912 Nitrobacter hamburgensis	912 Nitrobacter hamburgensis	3804	0	1	1	0	0	0	0	1	1	1	0	0	0	0	0	1	1	0	0	0	0	0	0	1	1	0	0	0	0	0	1	1	0	0	0	0
specI_v3_Cluster10928	specI_v3_10928	323098.SAMN02598308			2 Bacteria	1224 Proteobacteria	28211 Alphaproteobacteria	356 Rhizobiales	41294 Bradyrhizobiaceae	911 Nitrobacter	913 Nitrobacter winogradskyi	913 Nitrobacter winogradskyi	3122	0	1	1	0	0	0	0	0	1	1	0	0	0	0	1	0	0	0	0	0	0	0	0	0	0	0	0	0	0	0	0	1	0	0	0	0
specI_v3_Cluster10929	specI_v3_10929	323259.SAMN02598287			2157 Archaea	28890 Euryarchaeota	224756 Methanomicrobia	2191 Methanomicrobiales	196137 Methanospirillaceae	2202 Methanospirillum	2203 Methanospirillum hungatei	2203 Methanospirillum hungatei	3139	0	1	1	0	0	0	0	1	0	0	0	0	0	0	0	1	1	1	1	0	0	0	0	0	1	0	0	0	0	1	1	0	0	0	0	0
specI_v3_Cluster1093	specI_v3_01093	630.SAMEA1486353			2 Bacteria	1224 Proteobacteria	1236 Gammaproteobacteria	91347 Enterobacterales	1903411 Yersiniaceae	629 Yersinia	NA Yersinia enterocolitica/intermedia	NA Yersinia enterocolitica/intermedia	4109.7	185.711	152	0	0	1	1	1	1	0	0	1	1	1	0	0	0	0	0	0	0	0	0	0	0	0	0	0	0	0	0	0	0	0	0	0	0
specI_v3_Cluster10930	specI_v3_10930	324925.SAMN02598283			2 Bacteria	1090 Chlorobi	191410 Chlorobia	191411 Chlorobiales	191412 Chlorobiaceae	1099 Pelodictyon	34090 Pelodictyon phaeoclathratiforme	34090 Pelodictyon phaeoclathratiforme	2707	0	1	0	1	0	0	0	0	0	0	0	0	0	0	0	0	0	1	0	0	0	0	1	1	0	0	1	0	0	1	1	0	1	0	0	0
specI_v3_Cluster10931	specI_v3_10931	325473.SAMN03160575			2 Bacteria	976 Bacteroidetes	117743 Flavobacteriia	200644 Flavobacteriales	49546 Flavobacteriaceae	49277 Psychroserpens	325473 Psychroserpens mesophilus	325473 Psychroserpens mesophilus	3279	0	1	0	0	0	0	0	0	0	0	0	0	0	0	0	0	1	1	1	1	1	0	0	0	1	1	1	1	0	1	1	1	0	0	0	0
specI_v3_Cluster10932	specI_v3_10932	325775.SAMN03273000			2 Bacteria	1224 Proteobacteria	1236 Gammaproteobacteria	118969 Legionellales	118968 Coxiellaceae	776 Coxiella	325775 Coxiella endosymbiont of Amblyomma americanum	325775 Coxiella endosymbiont of Amblyomma americanum	537	0	1	0	0	1	0	0	0	0	0	0	0	0	0	0	0	0	0	0	0	0	0	0	0	0	0	0	0	0	0	0	0	0	0	0	0
specI_v3_Cluster10933	specI_v3_10933	326297.SAMN02598298			2 Bacteria	1224 Proteobacteria	1236 Gammaproteobacteria	135622 Alteromonadales	267890 Shewanellaceae	22 Shewanella	60478 Shewanella amazonensis	60478 Shewanella amazonensis	3645	0	1	1	1	0	0	0	0	0	1	0	0	0	0	1	1	1	1	0	1	1	0	0	1	1	1	1	0	0	1	1	1	0	0	0	1
specI_v3_Cluster10934	specI_v3_10934	326298.SAMN02598289			2 Bacteria	1224 Proteobacteria	29547 Epsilonproteobacteria	213849 Campylobacterales	72293 Helicobacteraceae	202746 Sulfurimonas	39766 Sulfurimonas denitrificans	39766 Sulfurimonas denitrificans	2096	0	1	1	0	0	0	0	1	0	0	0	0	0	0	0	1	1	1	1	0	0	0	0	1	1	1	0	0	1	0	1	1	1	0	0	0
specI_v3_Cluster10935	specI_v3_10935	326427.SAMN00623036			2 Bacteria	200795 Chloroflexi	32061 Chloroflexia	32064 Chloroflexales	1106 Chloroflexaceae	1107 Chloroflexus	152260 Chloroflexus aggregans	152260 Chloroflexus aggregans	3730	0	1	0	0	0	0	0	0	0	0	0	0	0	0	0	0	0	1	0	0	0	0	0	1	0	0	0	0	1	0	0	0	1	0	1	0
specI_v3_Cluster10936	specI_v3_10936	326522.SAMN06212707			2 Bacteria	1224 Proteobacteria	28216 Betaproteobacteria	206351 Neisseriales	481 Neisseriaceae	482 Neisseria	326522 Neisseria animaloris	326522 Neisseria animaloris	2137	0	1	0	0	0	0	0	0	0	0	0	0	1	0	0	0	0	0	0	0	0	0	0	0	0	0	0	0	0	0	0	0	0	0	0	0
specI_v3_Cluster10937	specI_v3_10937	326523.SAMN06212709			2 Bacteria	1224 Proteobacteria	28216 Betaproteobacteria	206351 Neisseriales	481 Neisseriaceae	482 Neisseria	326523 Neisseria zoodegmatis	326523 Neisseria zoodegmatis	2333	0	1	0	0	0	0	0	0	0	0	0	0	1	0	0	0	0	0	0	0	0	0	0	0	0	0	0	0	0	0	0	0	0	0	0	0
specI_v3_Cluster10938	specI_v3_10938	327095.SAMD00022562			2 Bacteria	201174 Actinobacteria	1760 Actinobacteria	85006 Micrococcales	1042322 Demequinaceae	577469 Demequina	327095 Demequina aestuarii	327095 Demequina aestuarii	2606	0	1	0	0	0	0	0	1	1	1	1	0	0	1	0	0	0	1	0	0	0	0	0	0	1	1	0	0	0	0	1	0	0	0	0	0
specI_v3_Cluster10939	specI_v3_10939	327277.SAMN02699097			2 Bacteria	201174 Actinobacteria	1760 Actinobacteria	85004 Bifidobacteriales	31953 Bifidobacteriaceae	1678 Bifidobacterium	327277 Bifidobacterium crudilactis	327277 Bifidobacterium crudilactis	1903	0	1	0	0	0	1	0	1	0	0	0	1	1	1	1	1	1	0	0	0	0	0	0	0	0	0	0	0	1	0	0	0	0	0	0	1
specI_v3_Cluster1094	specI_v3_01094	28152.SAMN03202900			2 Bacteria	1224 Proteobacteria	1236 Gammaproteobacteria	91347 Enterobacterales	1903411 Yersiniaceae	629 Yersinia	NA Yersinia kristensenii/frederiksenii	NA Yersinia kristensenii/frederiksenii	4064.15	171.216	13	0	1	1	0	1	1	0	0	0	0	1	0	0	0	0	0	0	0	0	0	0	0	0	0	0	0	0	0	0	0	0	0	0	0
specI_v3_Cluster10940	specI_v3_10940	328396.SAMN03267160			2 Bacteria	1239 Firmicutes	91061 Bacilli	186826 Lactobacillales	81852 Enterococcaceae	1350 Enterococcus	328396 Enterococcus aquimarinus	328396 Enterococcus aquimarinus	2342	0	1	0	1	0	0	0	0	0	0	0	0	0	0	0	0	0	0	0	0	0	0	0	0	0	0	0	0	0	0	0	0	0	0	0	0
specI_v3_Cluster10941	specI_v3_10941	329726.SAMN02604308			2 Bacteria	1117 Cyanobacteria	NA Cyanobacteria class incertae sedis	1890424 Synechococcales	1890429 Acaryochloridaceae	155977 Acaryochloris	155978 Acaryochloris marina	155978 Acaryochloris marina	6254	0	1	0	1	1	0	0	0	0	0	0	0	0	0	0	0	0	1	1	1	1	0	1	1	1	1	0	0	0	1	0	0	1	0	0	0
specI_v3_Cluster10942	specI_v3_10942	33053.SAMN04299433			2 Bacteria	1224 Proteobacteria	28216 Betaproteobacteria	206351 Neisseriales	481 Neisseriaceae	482 Neisseria	33053 Neisseria perflava	33053 Neisseria perflava	3568	0	1	1	0	0	0	0	0	0	0	0	0	0	0	0	0	0	0	0	0	0	0	0	0	0	0	0	0	0	0	0	0	0	0	0	0
specI_v3_Cluster10943	specI_v3_10943	331104.SAMN02604249			2 Bacteria	976 Bacteroidetes	117743 Flavobacteriia	200644 Flavobacteriales	39782 Blattabacteriaceae	34098 Blattabacterium	624186 Blattabacterium sp. (Blattella germanica)	624186 Blattabacterium sp. (Blattella germanica)	586	0	1	0	0	1	0	0	0	0	0	0	0	0	0	1	0	0	0	0	0	0	0	0	0	0	0	0	0	0	0	0	0	0	0	0	0
specI_v3_Cluster10944	specI_v3_10944	331113.SAMEA2272380			2 Bacteria	204428 Chlamydiae	204429 Chlamydiia	1963360 Parachlamydiales	92712 Simkaniaceae	34093 Simkania	83561 Simkania negevensis	83561 Simkania negevensis	2381	0	1	0	0	0	0	0	0	0	0	0	0	0	0	0	1	1	1	1	1	1	0	1	1	1	1	1	1	1	1	0	1	1	1	0	0
specI_v3_Cluster10945	specI_v3_10945	331648.SAMN06075354			2 Bacteria	976 Bacteroidetes	117743 Flavobacteriia	200644 Flavobacteriales	49546 Flavobacteriaceae	363408 Nonlabens	331648 Nonlabens spongiae	331648 Nonlabens spongiae	3004	0	1	0	0	1	0	0	0	0	0	0	0	0	0	0	0	0	1	1	1	1	0	1	1	1	1	1	0	1	0	1	0	1	0	0	0
specI_v3_Cluster10946	specI_v3_10946	331678.SAMN02598272			2 Bacteria	1090 Chlorobi	191410 Chlorobia	191411 Chlorobiales	191412 Chlorobiaceae	1091 Chlorobium	1096 Chlorobium phaeobacteroides	1096 Chlorobium phaeobacteroides	2469	0	1	0	1	0	0	0	0	0	0	0	0	1	0	1	0	0	1	0	1	1	0	1	1	1	1	0	1	1	1	1	1	1	1	0	1
specI_v3_Cluster10947	specI_v3_10947	331679.SAMN02797812			2 Bacteria	1239 Firmicutes	91061 Bacilli	186826 Lactobacillales	33958 Lactobacillaceae	1253 Pediococcus	331679 Pediococcus stilesii	331679 Pediococcus stilesii	1784	0	1	0	0	0	0	0	1	1	1	1	1	1	1	1	0	0	0	0	0	0	0	0	0	0	0	0	0	0	0	0	0	0	1	0	1
specI_v3_Cluster10948	specI_v3_10948	331869.SAMN02436095			2 Bacteria	1224 Proteobacteria	28211 Alphaproteobacteria	NA Alphaproteobacteria order incertae sedis	NA Alphaproteobacteria fam. incertae sedis	NA Alphaproteobacteria gen. incertae sedis	331869 alpha proteobacterium BAL199	331869 alpha proteobacterium BAL199	6128	0	1	0	0	0	0	0	0	0	0	0	0	0	0	0	1	1	1	1	1	1	0	0	1	1	1	1	1	1	1	0	1	0	0	0	0
specI_v3_Cluster10949	specI_v3_10949	332977.SAMN05421740			2 Bacteria	976 Bacteroidetes	117747 Sphingobacteriia	200666 Sphingobacteriales	84566 Sphingobacteriaceae	416949 Parapedobacter	332977 Parapedobacter koreensis	332977 Parapedobacter koreensis	4830	0	1	0	0	0	0	0	1	1	1	1	0	0	0	0	0	0	0	0	0	0	0	0	0	0	0	0	0	0	0	0	0	0	0	0	0
specI_v3_Cluster1095	specI_v3_01095	1443113.SAMN03081541			2 Bacteria	1224 Proteobacteria	1236 Gammaproteobacteria	91347 Enterobacterales	1903411 Yersiniaceae	629 Yersinia	630 Yersinia enterocolitica	630 Yersinia enterocolitica	5317	0	1	0	0	1	0	0	0	0	0	1	0	0	0	1	1	1	0	0	0	0	0	1	1	0	0	0	0	0	0	0	0	0	0	0	0
specI_v3_Cluster10950	specI_v3_10950	333138.SAMN03074851			2 Bacteria	1239 Firmicutes	91061 Bacilli	1385 Bacillales	186817 Bacillaceae	1386 Bacillus	333138 Bacillus okhensis	333138 Bacillus okhensis	4333	0	1	0	0	0	0	0	0	0	0	1	1	0	0	0	0	0	0	0	0	0	0	1	0	1	0	0	1	0	0	0	0	1	0	1	0
specI_v3_Cluster10951	specI_v3_10951	333140.SAMN04423155			2 Bacteria	976 Bacteroidetes	768503 Cytophagia	768507 Cytophagales	200667 Flammeovirgaceae	290180 Roseivirga	333140 Roseivirga spongicola	333140 Roseivirga spongicola	3854	0	1	0	1	1	0	0	0	0	0	0	0	0	0	0	0	0	1	1	1	1	0	1	1	1	1	1	1	0	1	0	0	0	0	0	0
specI_v3_Cluster10952	specI_v3_10952	334253.SAMN04487943			2 Bacteria	1239 Firmicutes	91061 Bacilli	1385 Bacillales	186817 Bacillaceae	74385 Gracilibacillus	334253 Gracilibacillus orientalis	334253 Gracilibacillus orientalis	4284	0	1	0	0	0	0	0	0	0	0	0	0	0	0	0	0	0	0	0	0	0	0	0	0	0	0	0	0	0	0	0	0	0	0	0	0
specI_v3_Cluster10953	specI_v3_10953	334735.SAMEA2821851			2 Bacteria	1239 Firmicutes	91061 Bacilli	1385 Bacillales	186818 Planococcaceae	1569 Sporosarcina	334735 Sporosarcina koreensis	334735 Sporosarcina koreensis	2898	0	1	0	0	0	0	0	0	0	0	0	0	0	0	0	1	0	0	0	0	0	0	0	0	0	0	0	1	0	0	0	0	0	0	0	1
specI_v3_Cluster10954	specI_v3_10954	335543.SAMN02598285			2 Bacteria	1224 Proteobacteria	28221 Deltaproteobacteria	213462 Syntrophobacterales	213465 Syntrophobacteraceae	29526 Syntrophobacter	119484 Syntrophobacter fumaroxidans	119484 Syntrophobacter fumaroxidans	4064	0	1	1	1	0	0	0	1	0	0	0	0	0	0	0	1	1	1	0	0	1	0	0	1	1	0	0	0	1	1	1	1	0	0	0	0
specI_v3_Cluster10955	specI_v3_10955	336292.SAMN05660710			2 Bacteria	1224 Proteobacteria	28211 Alphaproteobacteria	204455 Rhodobacterales	31989 Rhodobacteraceae	265 Paracoccus	336292 Paracoccus tibetensis	336292 Paracoccus tibetensis	3740	0	1	0	0	0	0	0	0	0	0	0	0	0	0	0	0	0	0	0	0	0	0	0	0	0	0	0	0	0	0	0	0	0	0	0	0
specI_v3_Cluster10956	specI_v3_10956	337097.SAMN05731676			2 Bacteria	1239 Firmicutes	91061 Bacilli	1385 Bacillales	186817 Bacillaceae	551771 Vulcanibacillus	337097 Vulcanibacillus modesticaldus	337097 Vulcanibacillus modesticaldus	2117	0	1	1	0	0	0	0	0	0	0	0	0	0	0	0	0	0	0	0	0	0	0	0	0	0	0	0	0	0	0	0	0	0	0	0	0
specI_v3_Cluster10957	specI_v3_10957	337701.SAMN05444398			2 Bacteria	1224 Proteobacteria	28211 Alphaproteobacteria	204455 Rhodobacterales	31989 Rhodobacteraceae	74030 Roseovarius	337701 Roseovarius pacificus	337701 Roseovarius pacificus	4430	0	1	0	0	0	0	0	0	0	0	1	0	0	0	0	0	0	1	1	1	1	0	1	1	1	1	1	1	0	0	0	1	0	0	0	1
specI_v3_Cluster10958	specI_v3_10958	33876.SAMN02645299			2 Bacteria	201174 Actinobacteria	1760 Actinobacteria	85008 Micromonosporales	28056 Micromonosporaceae	33874 Catenuloplanes	33876 Catenuloplanes japonicus	33876 Catenuloplanes japonicus	9703	0	1	1	0	0	0	0	0	0	0	0	0	0	0	0	0	0	0	0	0	0	0	0	0	0	0	0	0	0	0	0	0	0	0	0	0
specI_v3_Cluster10959	specI_v3_10959	33888.SAMN04910036			2 Bacteria	201174 Actinobacteria	1760 Actinobacteria	85006 Micrococcales	85023 Microbacteriaceae	33886 Rathayibacter	33888 Rathayibacter tritici	33888 Rathayibacter tritici	2866	0	1	0	0	1	0	0	1	1	1	0	0	1	0	1	1	1	0	0	0	0	0	1	0	0	0	0	0	0	1	0	0	1	1	0	1
specI_v3_Cluster1096	specI_v3_01096	1736522.SAMN04155791			2 Bacteria	1224 Proteobacteria	28216 Betaproteobacteria	80840 Burkholderiales	75682 Oxalobacteraceae	149698 Massilia	NA Massilia sp. [Massilia sp. Root351/Massilia sp. Root418]	NA Massilia sp.	6059	0	2	0	0	1	0	0	1	1	1	1	0	0	0	0	0	0	1	1	0	0	1	0	1	0	0	0	0	0	1	0	1	1	0	0	0
specI_v3_Cluster10960	specI_v3_10960	338963.SAMN02598295			2 Bacteria	1224 Proteobacteria	28221 Deltaproteobacteria	69541 Desulfuromonadales	213421 Desulfuromonadaceae	18 Pelobacter	19 Pelobacter carbinolicus	19 Pelobacter carbinolicus	3304	0	1	1	1	0	0	0	0	0	0	0	0	0	0	0	1	1	1	1	1	1	0	0	0	1	1	0	0	0	1	0	0	0	0	0	0
specI_v3_Cluster10961	specI_v3_10961	338966.SAMN02598297			2 Bacteria	1224 Proteobacteria	28221 Deltaproteobacteria	69541 Desulfuromonadales	213421 Desulfuromonadaceae	18 Pelobacter	29543 Pelobacter propionicus	29543 Pelobacter propionicus	3576	0	1	0	0	0	0	0	1	1	1	0	0	0	0	0	1	1	1	0	1	1	0	0	1	1	0	0	0	0	1	1	1	0	0	0	0
specI_v3_Cluster10962	specI_v3_10962	33922.SAMN02745179			2 Bacteria	544448 Tenericutes	31969 Mollicutes	2085 Mycoplasmatales	2092 Mycoplasmataceae	2093 Mycoplasma	33922 Mycoplasma agassizii	33922 Mycoplasma agassizii	1015	0	1	0	0	0	0	0	0	1	0	1	0	0	0	0	0	0	0	0	0	0	0	0	0	0	0	0	0	0	0	0	0	0	0	0	0
specI_v3_Cluster10963	specI_v3_10963	339671.SAMN02598296			2 Bacteria	1224 Proteobacteria	1236 Gammaproteobacteria	135625 Pasteurellales	712 Pasteurellaceae	713 Actinobacillus	67854 Actinobacillus succinogenes	67854 Actinobacillus succinogenes	2079	0	1	0	0	1	0	0	1	1	0	1	0	0	0	0	0	0	0	0	0	0	0	0	0	0	0	0	0	0	0	0	0	0	0	0	0
specI_v3_Cluster10964	specI_v3_10964	33977.SAMN04884672			2 Bacteria	1239 Firmicutes	91061 Bacilli	1385 Bacillales	186818 Planococcaceae	33976 Caryophanon	33977 Caryophanon latum	33977 Caryophanon latum	3118	0	1	0	0	1	0	0	1	1	0	1	0	1	1	0	0	0	1	0	0	0	0	0	0	0	0	0	0	0	0	0	0	0	0	0	0
specI_v3_Cluster10965	specI_v3_10965	33978.SAMN04884678			2 Bacteria	1239 Firmicutes	91061 Bacilli	1385 Bacillales	186818 Planococcaceae	33976 Caryophanon	33978 Caryophanon tenue	33978 Caryophanon tenue	3090	0	1	0	0	1	0	0	1	1	0	1	0	1	1	1	0	0	0	0	0	0	0	0	0	0	0	0	0	0	0	0	0	0	0	0	0
specI_v3_Cluster10966	specI_v3_10966	339866.SAMN03840739			2 Bacteria	1224 Proteobacteria	28216 Betaproteobacteria	80840 Burkholderiales	NA Burkholderiales fam. incertae sedis	32012 Thiomonas	339866 Thiomonas bhubaneswarensis	339866 Thiomonas bhubaneswarensis	3047	0	1	1	0	0	0	0	1	0	0	0	0	0	0	0	1	1	1	0	0	1	0	1	1	1	0	0	0	1	1	1	1	1	0	0	0
specI_v3_Cluster10967	specI_v3_10967	34002.SAMN04489859			2 Bacteria	1224 Proteobacteria	28211 Alphaproteobacteria	204455 Rhodobacterales	31989 Rhodobacteraceae	265 Paracoccus	34002 Paracoccus alcaliphilus	34002 Paracoccus alcaliphilus	4581	0	1	0	0	0	0	0	0	0	0	0	0	0	0	0	0	0	0	0	0	0	0	0	0	0	0	0	0	0	0	0	0	0	0	0	0
specI_v3_Cluster10968	specI_v3_10968	340177.SAMN02598328			2 Bacteria	1090 Chlorobi	191410 Chlorobia	191411 Chlorobiales	191412 Chlorobiaceae	1091 Chlorobium	337090 Chlorobium chlorochromatii	337090 Chlorobium chlorochromatii	2002	0	1	0	1	0	0	0	0	0	0	0	0	0	0	0	1	1	1	1	1	1	0	1	1	1	1	0	1	1	1	1	0	1	0	0	1
specI_v3_Cluster10969	specI_v3_10969	340345.SAMN03295676			2 Bacteria	201174 Actinobacteria	1760 Actinobacteria	85010 Pseudonocardiales	2070 Pseudonocardiaceae	65496 Actinoalloteichus	340345 Actinoalloteichus hymeniacidonis	340345 Actinoalloteichus hymeniacidonis	5346	0	1	0	0	1	0	0	0	0	1	0	0	0	0	0	1	0	0	0	0	0	0	0	0	1	0	0	0	0	0	0	0	0	0	0	0
specI_v3_Cluster1097	specI_v3_01097	1035707.SAMN05216552			2 Bacteria	1224 Proteobacteria	28216 Betaproteobacteria	80840 Burkholderiales	75682 Oxalobacteraceae	149698 Massilia	1035707 Massilia namucuonensis	1035707 Massilia namucuonensis	7053	0	1	0	0	0	0	0	0	0	0	0	0	0	0	0	0	0	0	0	0	0	0	0	0	0	0	0	0	0	0	0	0	0	0	0	0
specI_v3_Cluster10970	specI_v3_10970	34060.SAMN06308687			2 Bacteria	1224 Proteobacteria	1236 Gammaproteobacteria	72274 Pseudomonadales	468 Moraxellaceae	475 Moraxella	34060 Moraxella caviae	34060 Moraxella caviae	2285	0	1	0	0	1	0	0	1	1	0	1	0	0	0	0	0	0	0	0	0	0	0	0	0	0	0	0	0	0	0	0	0	0	0	0	0
specI_v3_Cluster10971	specI_v3_10971	34097.SAMN02745150			2 Bacteria	203691 Spirochaetes	203692 Spirochaetia	1643687 Brevinematales	1100104 Brevinemataceae	34096 Brevinema	34097 Brevinema andersonii	34097 Brevinema andersonii	1442	0	1	0	0	0	0	0	0	0	0	0	0	0	0	0	1	1	1	0	0	0	0	0	1	0	0	0	0	0	0	0	0	0	0	0	0
specI_v3_Cluster10972	specI_v3_10972	341036.SAMN05660649			2 Bacteria	1239 Firmicutes	186801 Clostridia	186802 Clostridiales	186807 Peptococcaceae	2282740 Desulfallas	341036 Desulfallas arcticus	341036 Desulfallas arcticus	5056	0	1	0	0	0	0	0	0	0	0	0	0	0	0	0	0	0	0	0	0	0	0	0	0	0	0	0	0	0	0	0	0	0	0	0	0
specI_v3_Cluster10973	specI_v3_10973	342949.SAMN02603477			2157 Archaea	28890 Euryarchaeota	183968 Thermococci	2258 Thermococcales	2259 Thermococcaceae	2260 Pyrococcus	342949 Pyrococcus sp. NA2	342949 Pyrococcus sp. NA2	1980	0	1	0	0	0	0	0	0	0	0	0	0	0	0	0	0	0	1	1	0	0	0	0	0	0	1	0	0	1	0	0	0	1	0	0	0
specI_v3_Cluster10974	specI_v3_10974	344747.SAMN02436120			2 Bacteria	203682 Planctomycetes	203683 Planctomycetia	112 Planctomycetales	126 Planctomycetaceae	1649453 Gimesia	122 Gimesia maris	122 Gimesia maris	6480	0	1	0	1	0	0	0	0	0	0	0	0	0	0	1	0	0	1	1	1	1	0	0	1	1	1	1	1	1	1	1	1	1	1	0	1
specI_v3_Cluster10975	specI_v3_10975	344882.SAMN03701687			2 Bacteria	1224 Proteobacteria	1236 Gammaproteobacteria	135614 Xanthomonadales	32033 Xanthomonadaceae	83618 Pseudoxanthomonas	344882 Pseudoxanthomonas dokdonensis	344882 Pseudoxanthomonas dokdonensis	3003	0	1	1	0	0	0	0	0	0	0	0	0	0	0	0	0	0	0	0	0	0	0	0	0	0	0	0	0	0	0	0	0	0	0	0	0
specI_v3_Cluster10976	specI_v3_10976	345309.SAMN03389089			2 Bacteria	1224 Proteobacteria	1236 Gammaproteobacteria	135614 Xanthomonadales	1775411 Rhodanobacteraceae	242605 Luteibacter	345309 Luteibacter yeojuensis	345309 Luteibacter yeojuensis	3844	0	1	0	1	0	0	0	0	0	1	0	0	0	0	0	1	0	0	0	0	0	1	0	1	0	0	0	0	0	1	0	1	0	0	0	0
specI_v3_Cluster10977	specI_v3_10977	345341.SAMN00013041			2 Bacteria	201174 Actinobacteria	1760 Actinobacteria	85010 Pseudonocardiales	2070 Pseudonocardiaceae	43356 Kutzneria	345341 Kutzneria sp. 744	345341 Kutzneria sp. 744	10200	0	1	1	0	1	0	0	0	0	0	0	0	0	0	0	0	0	0	0	0	0	0	0	0	0	0	0	0	0	0	0	0	0	0	0	0
specI_v3_Cluster10978	specI_v3_10978	345632.SAMN03096815			2 Bacteria	1224 Proteobacteria	28221 Deltaproteobacteria	69541 Desulfuromonadales	213422 Geobacteraceae	28231 Geobacter	345632 Geobacter pickeringii	345632 Geobacter pickeringii	3002	0	1	0	0	0	0	0	1	1	1	0	0	0	0	0	1	1	1	1	0	0	0	0	1	1	0	0	0	0	1	1	1	0	0	0	0
specI_v3_Cluster10979	specI_v3_10979	348151.SAMN02797786			2 Bacteria	1239 Firmicutes	91061 Bacilli	186826 Lactobacillales	33958 Lactobacillaceae	1578 Lactobacillus	348151 Lactobacillus siliginis	348151 Lactobacillus siliginis	1922	0	1	0	0	0	1	0	1	1	0	1	1	1	0	1	1	1	0	0	0	0	0	0	0	0	0	0	1	0	0	0	0	1	1	0	1
specI_v3_Cluster1098	specI_v3_01098	1685.SAMD00047596			2 Bacteria	201174 Actinobacteria	1760 Actinobacteria	85004 Bifidobacteriales	31953 Bifidobacteriaceae	1678 Bifidobacterium	1685 Bifidobacterium breve [Bifidobacterium breve/Actinobacteria bacterium UC5.1-1C2]	1685 Bifidobacterium breve	2003.61	211.64	54	0	0	1	1	0	0	0	1	0	1	1	1	0	0	0	0	0	0	0	0	0	0	0	0	0	0	0	0	0	0	0	0	0	0
specI_v3_Cluster10980	specI_v3_10980	348780.SAMEA3138222			2157 Archaea	28890 Euryarchaeota	183963 Halobacteria	2235 Halobacteriales	1963268 Haloarculaceae	63743 Natronomonas	2257 Natronomonas pharaonis	2257 Natronomonas pharaonis	2653	0	1	0	1	0	0	0	0	0	0	0	0	0	0	0	0	0	0	0	0	1	0	0	0	0	0	0	0	0	0	1	0	1	0	0	1
specI_v3_Cluster10981	specI_v3_10981	349064.SAMN05660429			2 Bacteria	1224 Proteobacteria	1236 Gammaproteobacteria	135622 Alteromonadales	267889 Colwelliaceae	1518149 Thalassotalea	349064 Thalassotalea agarivorans	349064 Thalassotalea agarivorans	2999	0	1	0	0	0	0	0	0	0	0	0	0	0	0	0	0	0	0	0	0	0	0	0	0	0	0	0	0	0	0	0	0	0	0	0	0
specI_v3_Cluster10982	specI_v3_10982	349095.SAMN05660299			2 Bacteria	1239 Firmicutes	909932 Negativicutes	1843489 Veillonellales	31977 Veillonellaceae	906 Megasphaera	349095 Megasphaera paucivorans	349095 Megasphaera paucivorans	2735	0	1	0	0	0	0	0	1	0	0	0	0	0	0	0	1	1	1	0	0	0	0	1	1	0	0	0	0	0	0	1	1	0	0	0	0
specI_v3_Cluster10983	specI_v3_10983	349102.SAMN02598341			2 Bacteria	1224 Proteobacteria	28211 Alphaproteobacteria	204455 Rhodobacterales	31989 Rhodobacteraceae	1060 Rhodobacter	1063 Rhodobacter sphaeroides	1063 Rhodobacter sphaeroides	3111	0	1	0	0	0	0	0	0	0	0	0	0	0	0	0	1	1	1	0	0	0	0	1	1	0	0	1	0	0	0	0	0	0	0	0	0
specI_v3_Cluster10984	specI_v3_10984	349106.SAMN02598345			2 Bacteria	1224 Proteobacteria	1236 Gammaproteobacteria	72274 Pseudomonadales	468 Moraxellaceae	497 Psychrobacter	349106 Psychrobacter sp. PRwf-1	349106 Psychrobacter sp. PRwf-1	2370	0	1	1	1	1	0	0	1	1	0	1	1	1	1	0	1	1	1	0	0	0	0	0	0	0	0	0	0	1	0	0	0	0	1	0	1
specI_v3_Cluster10985	specI_v3_10985	349124.SAMN00623046			2 Bacteria	1224 Proteobacteria	1236 Gammaproteobacteria	135613 Chromatiales	72276 Ectothiorhodospiraceae	85108 Halorhodospira	1053 Halorhodospira halophila	1053 Halorhodospira halophila	2407	0	1	1	1	0	0	0	0	0	0	0	0	0	0	0	1	1	1	0	0	0	0	1	1	0	0	0	1	1	0	1	0	1	0	1	1
specI_v3_Cluster10986	specI_v3_10986	349161.SAMN02598304			2 Bacteria	1239 Firmicutes	186801 Clostridia	186802 Clostridiales	186807 Peptococcaceae	1562 Desulfotomaculum	59610 Desulfotomaculum reducens	59610 Desulfotomaculum reducens	3276	0	1	1	1	0	0	0	1	0	0	0	1	0	0	0	0	0	0	0	0	0	0	0	0	0	0	0	0	0	0	0	0	0	0	0	0
specI_v3_Cluster10987	specI_v3_10987	349307.SAMN02598350			2157 Archaea	28890 Euryarchaeota	224756 Methanomicrobia	94695 Methanosarcinales	143067 Methanosaetaceae	2222 Methanothrix	2224 Methanothrix thermoacetophila	2224 Methanothrix thermoacetophila	1696	0	1	1	0	0	0	0	1	0	0	0	0	0	0	0	1	1	1	0	0	0	0	0	0	1	0	0	0	1	1	1	0	1	0	1	0
specI_v3_Cluster10988	specI_v3_10988	349521.SAMN02603483			2 Bacteria	1224 Proteobacteria	1236 Gammaproteobacteria	135619 Oceanospirillales	224379 Hahellaceae	158481 Hahella	158327 Hahella chejuensis	158327 Hahella chejuensis	6778	0	1	0	1	0	0	0	0	0	0	0	0	0	0	0	1	1	1	1	1	1	0	1	1	1	1	1	1	1	1	0	1	1	1	0	1
specI_v3_Cluster10989	specI_v3_10989	350688.SAMN00623039			2 Bacteria	1239 Firmicutes	186801 Clostridia	186802 Clostridiales	31979 Clostridiaceae	114627 Alkaliphilus	461876 Alkaliphilus oremlandii	461876 Alkaliphilus oremlandii	2836	0	1	0	1	0	0	0	0	1	1	0	1	0	0	0	1	1	1	0	0	0	0	0	0	0	0	0	1	0	1	1	1	1	0	0	1
specI_v3_Cluster1099	specI_v3_01099	216816.SAMEA51818668			2 Bacteria	201174 Actinobacteria	1760 Actinobacteria	85004 Bifidobacteriales	31953 Bifidobacteriaceae	1678 Bifidobacterium	216816 Bifidobacterium longum [Bifidobacterium longum CAG:69/Bifidobacterium longum]	216816 Bifidobacterium longum	2082.23	249.352	89	0	0	1	0	1	0	0	0	0	1	0	0	0	0	1	0	0	0	0	0	0	0	0	0	0	0	0	0	0	0	0	0	0	0
specI_v3_Cluster10990	specI_v3_10990	351016.SAMN02436151			2 Bacteria	1224 Proteobacteria	28211 Alphaproteobacteria	204455 Rhodobacterales	31989 Rhodobacteraceae	2433 Roseobacter	351016 Roseobacter sp. AzwK-3b	351016 Roseobacter sp. AzwK-3b	4145	0	1	0	1	0	0	0	0	0	0	0	0	0	0	0	0	0	1	0	1	1	0	1	1	1	1	0	1	0	1	1	0	1	0	0	1
specI_v3_Cluster10991	specI_v3_10991	351160.SAMEA3138262			2157 Archaea	28890 Euryarchaeota	224756 Methanomicrobia	570264 Methanocellales	570265 Methanocellaceae	570266 Methanocella	1175445 Methanocella arvoryzae	1175445 Methanocella arvoryzae	3085	0	1	0	0	1	0	0	1	1	1	0	0	0	0	0	0	0	1	0	0	0	0	0	1	1	0	0	0	0	1	1	0	0	0	0	0
specI_v3_Cluster10992	specI_v3_10992	351605.SAMN02598352			2 Bacteria	1224 Proteobacteria	28221 Deltaproteobacteria	69541 Desulfuromonadales	213422 Geobacteraceae	28231 Geobacter	351604 Geobacter uraniireducens	351604 Geobacter uraniireducens	4357	0	1	0	0	0	0	0	1	1	1	0	0	0	0	0	1	1	1	0	0	1	0	1	1	1	0	0	0	0	1	1	1	0	0	0	0
specI_v3_Cluster10993	specI_v3_10993	351607.SAMN02598358			2 Bacteria	201174 Actinobacteria	1760 Actinobacteria	1643683 Acidothermales	85032 Acidothermaceae	28048 Acidothermus	28049 Acidothermus cellulolyticus	28049 Acidothermus cellulolyticus	2157	0	1	0	1	0	0	0	0	0	0	0	0	0	0	0	1	1	1	0	0	0	0	0	0	1	0	0	1	0	0	0	0	0	0	0	0
specI_v3_Cluster10994	specI_v3_10994	355243.SAMN03080615			2 Bacteria	1224 Proteobacteria	1236 Gammaproteobacteria	135619 Oceanospirillales	135620 Oceanospirillaceae	515417 Amphritea	355243 Amphritea atlantica	355243 Amphritea atlantica	4352	0	1	0	0	0	0	0	0	0	0	0	0	0	0	1	0	0	1	1	1	1	0	0	1	1	1	1	1	0	1	1	1	1	1	0	1
specI_v3_Cluster10995	specI_v3_10995	355548.SAMN04487945			2157 Archaea	28890 Euryarchaeota	183963 Halobacteria	2235 Halobacteriales	2236 Halobacteriaceae	2239 Halobacterium	355548 Halobacterium jilantaiense	355548 Halobacterium jilantaiense	3054	0	1	0	0	0	0	0	0	0	0	0	0	0	0	0	0	0	0	0	0	0	0	0	0	0	0	0	0	0	0	0	0	0	0	0	0
specI_v3_Cluster10996	specI_v3_10996	35622.SAMN04489764			2 Bacteria	201174 Actinobacteria	1760 Actinobacteria	85012 Streptosporangiales	2012 Thermomonosporaceae	2071601 Thermostaphylospora	35622 Thermostaphylospora chromogena	35622 Thermostaphylospora chromogena	5122	0	1	0	0	0	0	0	1	1	1	0	0	0	1	1	1	1	0	0	0	0	0	0	0	0	0	0	0	1	0	1	1	0	0	0	0
specI_v3_Cluster10997	specI_v3_10997	356305.SAMN05421841			2 Bacteria	976 Bacteroidetes	117743 Flavobacteriia	200644 Flavobacteriales	49546 Flavobacteriaceae	59732 Chryseobacterium	356305 Chryseobacterium wanjuense	356305 Chryseobacterium wanjuense	4159	0	1	0	0	0	0	0	0	0	0	0	0	0	0	0	0	0	0	0	0	0	0	0	0	0	0	0	0	0	0	0	0	0	0	0	0
specI_v3_Cluster10998	specI_v3_10998	356660.SAMN05444336			2 Bacteria	1224 Proteobacteria	28211 Alphaproteobacteria	204455 Rhodobacterales	31989 Rhodobacteraceae	663242 Albimonas	356660 Albimonas donghaensis	356660 Albimonas donghaensis	4255	0	1	0	0	0	0	0	0	0	0	0	1	0	0	0	0	0	1	1	0	0	0	0	0	1	1	1	1	1	0	0	0	1	0	0	0
specI_v3_Cluster10999	specI_v3_10999	35754.SAMN02645310			2 Bacteria	201174 Actinobacteria	1760 Actinobacteria	85008 Micromonosporales	28056 Micromonosporaceae	35753 Dactylosporangium	35754 Dactylosporangium aurantiacum	35754 Dactylosporangium aurantiacum	10136	0	1	1	0	0	0	0	1	1	1	0	0	0	0	0	0	0	0	0	0	0	0	0	0	1	0	0	0	0	0	0	0	0	0	0	0
specI_v3_Cluster11	specI_v3_00011	253.SAMN03486965			2 Bacteria	976 Bacteroidetes	117743 Flavobacteriia	200644 Flavobacteriales	49546 Flavobacteriaceae	59732 Chryseobacterium	253 Chryseobacterium indologenes	253 Chryseobacterium indologenes	5380	0	1	0	0	1	0	1	1	0	0	1	1	1	1	0	0	0	0	0	0	0	0	0	0	0	0	0	0	0	0	0	1	0	1	0	0
specI_v3_Cluster110	specI_v3_00110	47884.SAMN03328798			2 Bacteria	1224 Proteobacteria	1236 Gammaproteobacteria	72274 Pseudomonadales	135621 Pseudomonadaceae	286 Pseudomonas	47884 Pseudomonas taetrolens	47884 Pseudomonas taetrolens	4349	69.2965	2	0	0	0	0	0	1	1	1	0	1	1	1	1	1	1	1	1	0	0	1	1	1	0	0	0	0	0	1	0	1	1	1	0	1
specI_v3_Cluster1100	specI_v3_01100	1035839.SAMN02393707			2 Bacteria	1224 Proteobacteria	1236 Gammaproteobacteria	135625 Pasteurellales	712 Pasteurellaceae	724 Haemophilus	1078480 Haemophilus sputorum	1078480 Haemophilus sputorum	1996	12.7279	2	0	0	1	0	0	0	0	0	0	1	0	0	0	0	0	0	0	0	0	0	0	0	0	0	0	1	0	0	0	0	0	0	0	0
specI_v3_Cluster11000	specI_v3_11000	35755.SAMN03365283			2 Bacteria	201174 Actinobacteria	1760 Actinobacteria	85007 Corynebacteriales	1653 Corynebacteriaceae	1716 Corynebacterium	35755 Corynebacterium kutscheri	35755 Corynebacterium kutscheri	2047	0	1	0	0	1	0	1	0	0	0	0	0	0	0	0	0	0	0	0	0	0	0	0	0	0	0	0	0	0	0	0	0	0	0	0	0
specI_v3_Cluster11001	specI_v3_11001	357804.SAMN02598361			2 Bacteria	1224 Proteobacteria	1236 Gammaproteobacteria	135622 Alteromonadales	267894 Psychromonadaceae	67572 Psychromonas	357794 Psychromonas ingrahamii	357794 Psychromonas ingrahamii	3545	0	1	0	1	0	0	0	0	0	0	0	0	0	0	0	0	0	1	1	1	1	1	1	1	1	1	1	1	1	1	1	1	1	0	0	1
specI_v3_Cluster11002	specI_v3_11002	357808.SAMN02598362			2 Bacteria	200795 Chloroflexi	32061 Chloroflexia	32064 Chloroflexales	1508635 Roseiflexaceae	120961 Roseiflexus	357808 Roseiflexus sp. RS-1	357808 Roseiflexus sp. RS-1	4517	0	1	0	1	0	0	0	0	0	0	0	0	0	0	0	0	1	1	0	0	0	0	0	0	0	0	0	0	1	0	0	0	1	0	1	0
specI_v3_Cluster11003	specI_v3_11003	358.SAMN03267957			2 Bacteria	1224 Proteobacteria	28211 Alphaproteobacteria	356 Rhizobiales	82115 Rhizobiaceae	357 Agrobacterium	358 Agrobacterium tumefaciens	358 Agrobacterium tumefaciens	4449	0	1	0	0	1	0	0	1	1	1	0	0	1	1	1	1	0	0	0	0	0	0	0	0	0	0	0	0	0	1	0	1	1	1	1	1
specI_v3_Cluster11004	specI_v3_11004	360107.SAMN02603439			2 Bacteria	1224 Proteobacteria	29547 Epsilonproteobacteria	213849 Campylobacterales	72294 Campylobacteraceae	194 Campylobacter	76517 Campylobacter hominis	76517 Campylobacter hominis	1682	0	1	0	0	1	0	0	1	0	0	0	1	0	0	0	0	0	0	0	0	0	0	0	0	0	0	0	0	0	0	0	0	0	0	0	0
specI_v3_Cluster11005	specI_v3_11005	360412.SAMD00034889			2 Bacteria	200795 Chloroflexi	292625 Anaerolineae	292629 Anaerolineales	292628 Anaerolineaceae	475961 Longilinea	360412 Longilinea arvoryzae	360412 Longilinea arvoryzae	3886	0	1	1	1	0	0	0	1	0	0	0	0	0	0	0	1	1	1	0	0	0	0	0	0	1	0	0	0	0	1	1	1	0	0	0	0
specI_v3_Cluster11006	specI_v3_11006	361041.SAMN03431281			2 Bacteria	1224 Proteobacteria	28211 Alphaproteobacteria	356 Rhizobiales	45401 Hyphomicrobiaceae	46913 Devosia	361041 Devosia soli	361041 Devosia soli	3709	0	1	1	0	0	0	0	1	1	1	1	0	0	0	0	1	1	1	0	0	0	0	0	0	0	0	0	0	0	1	0	1	0	0	0	0
specI_v3_Cluster11007	specI_v3_11007	361183.SAMN03896005			2 Bacteria	1224 Proteobacteria	28211 Alphaproteobacteria	204457 Sphingomonadales	335929 Erythrobacteraceae	361177 Altererythrobacter	361183 Altererythrobacter epoxidivorans	361183 Altererythrobacter epoxidivorans	2773	0	1	1	1	0	0	0	0	1	0	1	1	0	1	0	1	1	1	1	0	0	0	0	0	1	1	0	0	0	1	0	0	0	0	0	0
specI_v3_Cluster11008	specI_v3_11008	361279.SAMEA78858418			2 Bacteria	1239 Firmicutes	91061 Bacilli	1385 Bacillales	186817 Bacillaceae	459532 Terribacillus	361279 Terribacillus halophilus	361279 Terribacillus halophilus	3487	0	1	0	0	0	0	0	1	1	1	0	1	1	0	0	1	0	0	0	1	0	1	0	1	0	0	0	0	0	0	1	1	1	0	0	0
specI_v3_Cluster11009	specI_v3_11009	362837.SAMN03955382			2 Bacteria	544448 Tenericutes	31969 Mollicutes	186328 Entomoplasmatales	2131 Spiroplasmataceae	2132 Spiroplasma	362837 Spiroplasma cantharicola	362837 Spiroplasma cantharicola	1017	0	1	0	0	1	0	0	0	0	0	0	0	0	0	0	0	0	0	0	0	0	0	0	0	0	0	0	0	0	0	0	0	0	0	0	0
specI_v3_Cluster1101	specI_v3_01101	944546.SAMD00060980			2 Bacteria	1224 Proteobacteria	29547 Epsilonproteobacteria	213849 Campylobacterales	72294 Campylobacteraceae	28196 Arcobacter	28197 Arcobacter butzleri	28197 Arcobacter butzleri	2274.83	119.542	12	0	0	1	0	1	1	1	1	0	1	0	1	1	1	1	1	0	1	1	0	0	1	1	0	0	0	0	1	0	1	0	0	0	0
specI_v3_Cluster11010	specI_v3_11010	364032.SAMN05443662			2 Bacteria	1224 Proteobacteria	1236 Gammaproteobacteria	72273 Thiotrichales	135616 Piscirickettsiaceae	364031 Sulfurivirga	364032 Sulfurivirga caldicuralii	364032 Sulfurivirga caldicuralii	1632	0	1	0	0	0	0	0	0	0	0	0	0	0	0	0	0	0	1	1	0	0	0	0	0	0	1	0	0	1	0	0	0	1	0	0	0
specI_v3_Cluster11011	specI_v3_11011	364197.SAMN05216296			2 Bacteria	1224 Proteobacteria	1236 Gammaproteobacteria	72274 Pseudomonadales	135621 Pseudomonadaceae	286 Pseudomonas	364197 Pseudomonas pohangensis	364197 Pseudomonas pohangensis	3434	0	1	0	0	0	0	0	0	0	0	0	0	0	0	0	0	0	0	0	0	0	0	0	0	0	0	0	0	0	0	0	0	0	0	0	0
specI_v3_Cluster11012	specI_v3_11012	364199.SAMN04489858			2 Bacteria	1224 Proteobacteria	28211 Alphaproteobacteria	204455 Rhodobacterales	31989 Rhodobacteraceae	265 Paracoccus	364199 Paracoccus homiensis	364199 Paracoccus homiensis	3840	0	1	0	0	0	0	0	0	0	0	0	0	0	0	0	0	0	0	0	0	0	0	0	0	0	0	0	0	0	0	0	0	0	0	0	0
specI_v3_Cluster11013	specI_v3_11013	364200.SAMN04488515			2 Bacteria	1224 Proteobacteria	28211 Alphaproteobacteria	204455 Rhodobacterales	31989 Rhodobacteraceae	2211636 Cognatiyoonia	364200 Cognatiyoonia koreensis	364200 Cognatiyoonia koreensis	3584	0	1	0	0	0	0	0	1	0	0	0	1	0	0	0	0	0	1	0	0	0	0	0	0	1	1	1	0	0	0	0	0	1	0	0	0
specI_v3_Cluster11014	specI_v3_11014	365044.SAMN02598302			2 Bacteria	1224 Proteobacteria	28216 Betaproteobacteria	80840 Burkholderiales	80864 Comamonadaceae	52972 Polaromonas	216465 Polaromonas naphthalenivorans	216465 Polaromonas naphthalenivorans	4084	0	1	0	1	0	0	0	1	0	0	0	0	0	1	0	1	1	1	1	0	0	1	1	1	1	0	0	0	0	1	1	1	1	0	0	0
specI_v3_Cluster11015	specI_v3_11015	365046.SAMN02603053			2 Bacteria	1224 Proteobacteria	28216 Betaproteobacteria	80840 Burkholderiales	80864 Comamonadaceae	174951 Ramlibacter	94132 Ramlibacter tataouinensis	94132 Ramlibacter tataouinensis	3881	0	1	1	0	0	0	0	1	1	1	1	0	0	0	0	1	1	1	0	0	0	1	0	1	0	0	0	0	0	1	1	1	1	0	0	0
specI_v3_Cluster11016	specI_v3_11016	366533.SAMN05444339			2 Bacteria	1224 Proteobacteria	28211 Alphaproteobacteria	204455 Rhodobacterales	31989 Rhodobacteraceae	245186 Loktanella	366533 Loktanella atrilutea	366533 Loktanella atrilutea	4071	0	1	0	0	0	0	0	0	0	0	0	0	0	0	0	0	0	1	1	1	1	1	1	1	1	1	1	1	1	1	1	1	1	0	0	0
specI_v3_Cluster11017	specI_v3_11017	366584.SAMN05216377			2 Bacteria	201174 Actinobacteria	1760 Actinobacteria	85010 Pseudonocardiales	2070 Pseudonocardiaceae	1847 Pseudonocardia	366584 Pseudonocardia oroxyli	366584 Pseudonocardia oroxyli	5836	0	1	0	0	0	0	0	0	0	0	0	0	0	0	0	1	0	1	1	0	0	0	0	0	1	1	0	0	0	0	0	0	0	0	0	0
specI_v3_Cluster11018	specI_v3_11018	367299.SAMN02645228			2 Bacteria	201174 Actinobacteria	1760 Actinobacteria	85006 Micrococcales	85021 Intrasporangiaceae	367298 Phycicoccus	367299 Phycicoccus jejuensis	367299 Phycicoccus jejuensis	3752	0	1	0	0	0	0	0	1	1	1	0	0	0	0	0	0	0	0	0	0	0	0	0	0	0	0	0	0	0	0	0	0	0	0	0	0
specI_v3_Cluster11019	specI_v3_11019	367336.SAMN02436106			2 Bacteria	1224 Proteobacteria	28211 Alphaproteobacteria	204455 Rhodobacterales	NA Rhodobacterales fam. incertae sedis	NA Rhodobacterales gen. incertae sedis	367336 Rhodobacterales bacterium HTCC2255	367336 Rhodobacterales bacterium HTCC2255	2240	0	1	0	1	0	0	0	0	0	0	0	0	0	0	0	0	0	1	1	1	1	1	0	0	1	1	1	1	1	0	1	1	1	0	0	0
specI_v3_Cluster1102	specI_v3_01102	103621.SAMN03197959			2 Bacteria	201174 Actinobacteria	1760 Actinobacteria	2037 Actinomycetales	2049 Actinomycetaceae	1654 Actinomyces	103621 Actinomyces urogenitalis	103621 Actinomyces urogenitalis	2154	237.91	3	0	0	1	0	0	1	0	0	0	1	0	0	0	0	0	0	0	0	0	0	0	0	0	0	0	0	0	0	0	0	0	0	0	0
specI_v3_Cluster11020	specI_v3_11020	367477.SAMN03761181			2 Bacteria	201174 Actinobacteria	1760 Actinobacteria	85006 Micrococcales	85023 Microbacteriaceae	33882 Microbacterium	367477 Microbacterium sp. XT11	367477 Microbacterium sp. XT11	1927	0	1	1	0	0	0	0	1	1	1	0	0	0	0	1	1	1	1	0	0	0	0	0	0	0	0	1	0	0	1	0	1	0	0	0	0
specI_v3_Cluster11021	specI_v3_11021	36805.SAMN06010969			2 Bacteria	201174 Actinobacteria	1760 Actinobacteria	85006 Micrococcales	85023 Microbacteriaceae	33882 Microbacterium	36805 Microbacterium aurum	36805 Microbacterium aurum	3096	0	1	0	0	0	1	0	1	1	1	0	0	0	0	0	1	1	1	0	0	0	0	0	0	0	0	0	0	0	1	0	1	0	0	0	0
specI_v3_Cluster11022	specI_v3_11022	368408.SAMN02598366			2157 Archaea	28889 Crenarchaeota	183924 Thermoprotei	2266 Thermoproteales	114378 Thermofilaceae	2268 Thermofilum	2269 Thermofilum pendens	2269 Thermofilum pendens	1824	0	1	0	0	0	0	0	0	0	0	0	0	0	0	0	0	0	1	0	0	0	0	0	0	1	0	0	0	1	1	0	0	1	0	0	0
specI_v3_Cluster11023	specI_v3_11023	36842.SAMN02194393			2 Bacteria	1239 Firmicutes	186801 Clostridia	186802 Clostridiales	31979 Clostridiaceae	1884930 Maledivibacter	36842 Maledivibacter halophilus	36842 Maledivibacter halophilus	5414	0	1	0	0	0	0	0	0	1	0	1	0	0	1	0	0	0	0	0	0	0	0	0	0	0	0	0	0	0	0	0	0	0	0	0	0
specI_v3_Cluster11024	specI_v3_11024	36847.SAMN04437757			2 Bacteria	1239 Firmicutes	186801 Clostridia	186802 Clostridiales	186803 Lachnospiraceae	2039240 Anaerotignum	36847 Anaerotignum neopropionicum	36847 Anaerotignum neopropionicum	2928	0	1	0	0	0	0	0	0	1	0	1	1	0	0	0	0	0	0	0	0	0	0	0	0	0	0	0	0	0	0	0	0	0	0	0	0
specI_v3_Cluster11025	specI_v3_11025	36849.SAMN04121004			2 Bacteria	1239 Firmicutes	186801 Clostridia	186802 Clostridiales	31979 Clostridiaceae	44261 Oxobacter	36849 Oxobacter pfennigii	36849 Oxobacter pfennigii	4276	0	1	0	0	0	0	0	1	1	1	0	0	0	0	0	0	0	1	0	0	0	0	0	0	1	0	0	0	0	0	1	0	0	0	0	0
specI_v3_Cluster11026	specI_v3_11026	36861.SAMN03731048			2 Bacteria	1224 Proteobacteria	28216 Betaproteobacteria	32003 Nitrosomonadales	2008790 Thiobacillaceae	919 Thiobacillus	36861 Thiobacillus denitrificans	36861 Thiobacillus denitrificans	3076	0	1	1	0	0	0	0	0	0	0	0	0	0	0	0	0	0	0	0	0	0	0	0	0	0	0	0	0	0	0	0	0	0	0	0	0
specI_v3_Cluster11027	specI_v3_11027	36870.SAMD00061100			2 Bacteria	1224 Proteobacteria	1236 Gammaproteobacteria	91347 Enterobacterales	1903409 Erwiniaceae	51228 Wigglesworthia	51229 Wigglesworthia glossinidia	51229 Wigglesworthia glossinidia	611	0	1	0	0	0	0	0	0	0	0	0	0	0	0	0	0	0	0	0	0	0	0	0	0	0	0	0	0	0	0	0	0	0	0	0	0
specI_v3_Cluster11028	specI_v3_11028	369401.SAMN05428642			2 Bacteria	976 Bacteroidetes	117743 Flavobacteriia	200644 Flavobacteriales	49546 Flavobacteriaceae	369400 Flaviramulus	369401 Flaviramulus basaltis	369401 Flaviramulus basaltis	3672	0	1	0	0	0	0	0	0	0	0	0	0	0	0	0	0	0	1	0	0	0	0	0	0	0	1	1	0	0	0	0	0	0	0	0	0
specI_v3_Cluster11029	specI_v3_11029	370438.SAMD00060921			2 Bacteria	1239 Firmicutes	186801 Clostridia	186802 Clostridiales	186807 Peptococcaceae	191373 Pelotomaculum	110500 Pelotomaculum thermopropionicum	110500 Pelotomaculum thermopropionicum	2920	0	1	0	0	0	0	0	1	0	0	0	0	0	0	0	1	1	0	0	0	0	0	0	1	0	1	0	0	0	1	1	0	1	0	0	0
specI_v3_Cluster1103	specI_v3_01103	1036672.SAMN01940915			2 Bacteria	1224 Proteobacteria	28216 Betaproteobacteria	80840 Burkholderiales	506 Alcaligenaceae	290425 Advenella	310575 Advenella kashmirensis	310575 Advenella kashmirensis	3873	0	1	0	0	0	0	0	1	1	1	0	0	0	0	0	1	1	1	0	0	0	0	0	1	0	0	0	0	1	1	0	1	1	1	0	0
specI_v3_Cluster11030	specI_v3_11030	370526.SAMN04489835			2 Bacteria	201174 Actinobacteria	1760 Actinobacteria	85007 Corynebacteriales	1762 Mycobacteriaceae	1866885 Mycolicibacterium	370526 Mycolicibacterium rutilum	370526 Mycolicibacterium rutilum	5729	0	1	0	0	0	0	0	1	0	1	0	0	0	0	0	1	1	1	0	0	0	0	0	0	0	0	0	0	0	0	1	1	0	0	0	0
specI_v3_Cluster11031	specI_v3_11031	370764.SAMN04489810			2 Bacteria	201174 Actinobacteria	1760 Actinobacteria	85006 Micrococcales	85023 Microbacteriaceae	33882 Microbacterium	370764 Microbacterium pygmaeum	370764 Microbacterium pygmaeum	3437	0	1	0	0	0	0	0	1	1	1	0	0	0	0	0	1	1	1	0	0	0	0	0	0	0	0	0	0	0	1	0	1	0	0	0	0
specI_v3_Cluster11032	specI_v3_11032	371196.SAMN04221293			2 Bacteria	1117 Cyanobacteria	NA Cyanobacteria class incertae sedis	1161 Nostocales	1892263 Hapalosiphonaceae	996924 Mastigocoleus	996925 Mastigocoleus testarum	996925 Mastigocoleus testarum	8733	0	1	0	1	0	0	0	0	0	0	0	0	0	0	0	0	0	1	1	1	1	0	0	1	1	1	0	0	0	1	0	0	0	0	0	0
specI_v3_Cluster11033	specI_v3_11033	371602.SAMN04487984			2 Bacteria	1239 Firmicutes	91061 Bacilli	186826 Lactobacillales	186827 Aerococcaceae	1375 Aerococcus	371602 Aerococcus suis	371602 Aerococcus suis	1259	0	1	0	0	0	0	0	0	0	0	0	0	0	0	0	0	0	0	0	0	0	0	0	0	0	0	0	0	0	0	0	0	0	0	0	0
specI_v3_Cluster11034	specI_v3_11034	371731.SAMN00017479			2 Bacteria	1224 Proteobacteria	28211 Alphaproteobacteria	204455 Rhodobacterales	31989 Rhodobacteraceae	1060 Rhodobacter	371731 Rhodobacter sp. SW2	371731 Rhodobacter sp. SW2	3408	0	1	0	1	0	0	0	1	0	0	0	0	0	0	0	1	1	1	0	1	1	0	1	1	1	0	1	0	0	1	0	1	0	0	0	0
specI_v3_Cluster11035	specI_v3_11035	372461.SAMN02604290			2 Bacteria	1224 Proteobacteria	1236 Gammaproteobacteria	91347 Enterobacterales	1903409 Erwiniaceae	32199 Buchnera	9 Buchnera aphidicola	9 Buchnera aphidicola	357	0	1	0	0	1	0	0	0	0	0	0	0	0	0	0	0	0	1	0	1	1	0	1	1	0	1	0	0	0	1	0	1	0	0	0	0
specI_v3_Cluster11036	specI_v3_11036	373903.SAMN00623047			2 Bacteria	1239 Firmicutes	186801 Clostridia	53433 Halanaerobiales	972 Halanaerobiaceae	32636 Halothermothrix	31909 Halothermothrix orenii	31909 Halothermothrix orenii	2342	0	1	1	1	0	0	0	0	0	0	0	0	0	0	0	0	0	1	1	1	1	0	0	1	1	1	1	1	1	1	1	1	1	0	1	0
specI_v3_Cluster11037	specI_v3_11037	373994.SAMN02232049			2 Bacteria	1117 Cyanobacteria	NA Cyanobacteria class incertae sedis	1161 Nostocales	1185 Rivulariaceae	373984 Rivularia	373994 Rivularia sp. PCC 7116	373994 Rivularia sp. PCC 7116	6609	0	1	0	1	0	0	0	0	0	0	0	0	0	0	0	0	0	1	1	1	1	0	0	0	1	1	0	1	1	1	1	0	0	0	0	1
specI_v3_Cluster11038	specI_v3_11038	374463.SAMN02604023			2 Bacteria	1224 Proteobacteria	1236 Gammaproteobacteria	NA Gammaproteobacteria order incertae sedis	NA Gammaproteobacteria fam. incertae sedis	NA Gammaproteobacteria gen. incertae sedis	186490 Candidatus Baumannia cicadellinicola	186490 Candidatus Baumannia cicadellinicola	595	0	1	0	0	1	0	0	0	1	0	1	0	0	0	0	0	0	1	0	0	0	0	0	0	0	1	0	0	0	0	0	0	0	0	0	0
specI_v3_Cluster11039	specI_v3_11039	374847.SAMN02598368			2157 Archaea	51967 Candidatus Korarchaeota	NA Candidatus Korarchaeota class incertae sedis	NA Candidatus Korarchaeota order incertae sedis	NA Candidatus Korarchaeota fam. incertae sedis	498845 Candidatus Korarchaeum	498846 Candidatus Korarchaeum cryptofilum	498846 Candidatus Korarchaeum cryptofilum	1602	0	1	0	0	0	0	0	0	0	0	0	0	0	0	0	0	0	1	0	0	0	0	0	0	1	0	0	0	1	1	0	0	1	0	0	0
specI_v3_Cluster1104	specI_v3_01104	1247726.SAMN02641504			2 Bacteria	1224 Proteobacteria	28216 Betaproteobacteria	80840 Burkholderiales	506 Alcaligenaceae	290425 Advenella	302406 Advenella mimigardefordensis	302406 Advenella mimigardefordensis	4060	0	1	0	0	0	0	0	1	1	1	0	0	0	0	0	1	1	1	0	0	0	0	0	1	0	0	0	0	1	1	0	1	1	1	0	0
specI_v3_Cluster11040	specI_v3_11040	375286.SAMN02603336			2 Bacteria	1224 Proteobacteria	28216 Betaproteobacteria	80840 Burkholderiales	75682 Oxalobacteraceae	29580 Janthinobacterium	375286 Janthinobacterium sp. Marseille	375286 Janthinobacterium sp. Marseille	3697	0	1	0	1	0	0	0	1	1	1	0	0	0	0	0	1	0	1	0	0	0	0	1	1	0	0	0	0	0	1	0	1	0	0	0	0
specI_v3_Cluster11041	specI_v3_11041	375574.SAMN03840682			2 Bacteria	1224 Proteobacteria	28216 Betaproteobacteria	206351 Neisseriales	1499392 Chromobacteriaceae	397456 Gulbenkiania	375574 Gulbenkiania indica	375574 Gulbenkiania indica	2703	0	1	0	1	0	0	0	0	0	0	0	0	0	0	0	0	0	0	0	0	0	0	0	0	0	0	0	0	0	0	0	0	0	0	0	0
specI_v3_Cluster11042	specI_v3_11042	375760.SAMN04488073			2 Bacteria	1224 Proteobacteria	1236 Gammaproteobacteria	135622 Alteromonadales	72275 Alteromonadaceae	2742 Marinobacter	375760 Marinobacter gudaonensis	375760 Marinobacter gudaonensis	3434	0	1	0	0	0	0	0	0	0	0	0	0	0	0	0	1	0	1	1	0	0	0	0	0	1	1	1	0	1	0	0	1	1	0	0	0
specI_v3_Cluster11043	specI_v3_11043	37625.SAMN05660420			2 Bacteria	1224 Proteobacteria	28221 Deltaproteobacteria	69541 Desulfuromonadales	213421 Desulfuromonadaceae	37817 Desulfuromusa	37625 Desulfuromusa kysingii	37625 Desulfuromusa kysingii	3343	0	1	0	0	0	0	0	0	0	0	0	0	0	0	1	0	0	1	1	1	1	0	0	0	1	1	0	0	1	0	1	1	1	1	0	1
specI_v3_Cluster11044	specI_v3_11044	376427.SAMN04487954			2 Bacteria	1224 Proteobacteria	1236 Gammaproteobacteria	135619 Oceanospirillales	28256 Halomonadaceae	2745 Halomonas	376427 Halomonas gudaonensis	376427 Halomonas gudaonensis	3885	0	1	0	0	0	0	0	0	0	0	0	0	0	0	0	0	0	0	0	0	0	0	0	0	0	0	0	0	0	0	0	0	0	0	0	0
specI_v3_Cluster11045	specI_v3_11045	37658.SAMN05661086			2 Bacteria	1239 Firmicutes	186801 Clostridia	186802 Clostridiales	186803 Lachnospiraceae	1506553 Lachnoclostridium	37658 [Clostridium] populeti	37658 [Clostridium] populeti	3683	0	1	0	0	0	0	0	0	0	0	0	0	0	0	0	0	0	0	0	0	0	0	0	0	0	0	0	0	0	0	0	0	0	0	0	0
specI_v3_Cluster11046	specI_v3_11046	37659.SAMN02841231			2 Bacteria	1239 Firmicutes	186801 Clostridia	186802 Clostridiales	31979 Clostridiaceae	1485 Clostridium	37659 Clostridium algidicarnis	37659 Clostridium algidicarnis	2784	0	1	0	0	0	0	0	1	1	1	1	0	0	0	0	1	1	1	0	0	0	0	0	1	0	0	0	1	0	1	1	1	0	0	0	1
specI_v3_Cluster11047	specI_v3_11047	37692.SAMEA2272373			2 Bacteria	544448 Tenericutes	31969 Mollicutes	186329 Acholeplasmatales	2146 Acholeplasmataceae	33926 Candidatus Phytoplasma	37692 Candidatus Phytoplasma mali	37692 Candidatus Phytoplasma mali	482	0	1	0	0	1	0	1	1	1	1	0	0	1	0	1	0	0	0	0	0	0	0	0	0	0	0	0	0	0	0	0	0	0	0	0	0
specI_v3_Cluster11048	specI_v3_11048	379066.SAMD00060909			2 Bacteria	142182 Gemmatimonadetes	219685 Gemmatimonadetes	219686 Gemmatimonadales	219687 Gemmatimonadaceae	173479 Gemmatimonas	173480 Gemmatimonas aurantiaca	173480 Gemmatimonas aurantiaca	3935	0	1	0	0	0	0	0	1	0	0	0	0	0	0	0	1	1	1	0	0	0	0	1	1	0	0	0	0	0	0	0	0	1	0	0	0
specI_v3_Cluster11049	specI_v3_11049	37927.SAMN04508113			2 Bacteria	201174 Actinobacteria	1760 Actinobacteria	85006 Micrococcales	1268 Micrococcaceae	596707 Sinomonas	37927 Sinomonas atrocyanea	37927 Sinomonas atrocyanea	4034	0	1	1	0	0	0	0	0	1	1	0	0	0	0	0	1	0	1	0	1	1	0	0	1	1	1	0	0	0	1	1	1	0	0	1	0
specI_v3_Cluster1105	specI_v3_01105	1116391.SAMN02603387			2 Bacteria	1239 Firmicutes	91061 Bacilli	1385 Bacillales	186822 Paenibacillaceae	44249 Paenibacillus	61624 Paenibacillus mucilaginosus	61624 Paenibacillus mucilaginosus	7405	376.102	3	1	0	1	0	0	1	1	1	0	0	0	0	1	1	0	0	0	0	0	0	0	0	0	0	0	0	0	0	0	1	0	0	0	0
specI_v3_Cluster11050	specI_v3_11050	37928.SAMN04489742			2 Bacteria	201174 Actinobacteria	1760 Actinobacteria	85006 Micrococcales	1268 Micrococcaceae	1663 Arthrobacter	37928 Arthrobacter crystallopoietes	37928 Arthrobacter crystallopoietes	4674	0	1	0	0	0	0	0	1	1	1	0	0	1	0	1	0	0	0	0	0	0	0	0	0	1	0	0	0	0	0	0	0	0	0	0	0
specI_v3_Cluster11051	specI_v3_11051	379482.SAMN04487961			2 Bacteria	1224 Proteobacteria	1236 Gammaproteobacteria	135622 Alteromonadales	72275 Alteromonadaceae	2742 Marinobacter	379482 Marinobacter pelagius	379482 Marinobacter pelagius	3471	0	1	0	0	0	0	0	0	0	0	0	0	0	0	0	0	0	0	0	0	0	0	0	0	0	0	0	0	0	0	0	0	0	0	0	0
specI_v3_Cluster11052	specI_v3_11052	380244.SAMN05216298			2 Bacteria	201174 Actinobacteria	1760 Actinobacteria	85014 Glycomycetales	85034 Glycomycetaceae	58113 Glycomyces	380244 Glycomyces sambucus	380244 Glycomyces sambucus	5043	0	1	0	0	0	0	0	1	1	1	0	0	0	0	1	1	1	0	0	0	0	0	0	0	1	0	0	0	0	0	0	0	0	0	0	0
specI_v3_Cluster11053	specI_v3_11053	380248.SAMN05216251			2 Bacteria	201174 Actinobacteria	1760 Actinobacteria	85011 Streptomycetales	2062 Streptomycetaceae	1883 Streptomyces	380248 Streptomyces alni	380248 Streptomyces alni	7066	0	1	0	0	0	0	0	0	0	0	0	0	0	0	0	0	0	0	0	0	0	0	0	0	0	0	0	0	0	0	0	0	0	0	0	0
specI_v3_Cluster11054	specI_v3_11054	38026.SAMN04488589			2157 Archaea	28890 Euryarchaeota	224756 Methanomicrobia	94695 Methanosarcinales	2206 Methanosarcinaceae	2220 Methanolobus	38026 Methanolobus vulcani	38026 Methanolobus vulcani	2804	0	1	0	0	0	0	0	0	0	0	0	0	0	0	0	0	0	1	1	0	0	0	0	0	1	1	0	0	0	0	0	0	0	0	0	0
specI_v3_Cluster11055	specI_v3_11055	381665.SAMN05216554			2 Bacteria	201174 Actinobacteria	1760 Actinobacteria	85006 Micrococcales	85023 Microbacteriaceae	881616 Herbiconiux	381665 Herbiconiux ginsengi	381665 Herbiconiux ginsengi	4507	0	1	0	0	0	0	0	1	0	0	0	0	0	0	0	1	0	0	0	0	0	0	0	0	0	0	0	0	0	0	0	1	0	0	0	0
specI_v3_Cluster11056	specI_v3_11056	381751.SAMN05444391			2 Bacteria	200783 Aquificae	187857 Aquificae	32069 Aquificales	64898 Aquificaceae	75905 Thermocrinis	381751 Thermocrinis minervae	381751 Thermocrinis minervae	1463	0	1	0	0	0	0	0	0	0	0	0	0	0	0	0	0	0	1	0	0	0	0	0	0	1	0	0	0	1	1	0	0	1	0	0	0
specI_v3_Cluster11057	specI_v3_11057	381764.SAMN00623043			2 Bacteria	200918 Thermotogae	188708 Thermotogae	2419 Thermotogales	1643950 Fervidobacteriaceae	2422 Fervidobacterium	2424 Fervidobacterium nodosum	2424 Fervidobacterium nodosum	1750	0	1	0	0	0	0	0	0	0	0	0	0	0	0	0	1	1	1	0	0	0	0	0	0	0	0	0	0	1	0	0	1	1	0	0	0
specI_v3_Cluster11058	specI_v3_11058	382464.SAMN02436317			2 Bacteria	74201 Verrucomicrobia	203494 Verrucomicrobiae	NA Verrucomicrobiae order incertae sedis	NA Verrucomicrobiae fam. incertae sedis	NA Verrucomicrobiae gen. incertae sedis	382464 Verrucomicrobiae bacterium DG1235	382464 Verrucomicrobiae bacterium DG1235	4909	0	1	0	0	0	0	0	0	0	0	0	0	0	0	0	0	0	1	1	1	1	0	0	1	1	1	0	1	0	1	0	1	0	0	0	0
specI_v3_Cluster11059	specI_v3_11059	38302.SAMN04488535			2 Bacteria	201174 Actinobacteria	1760 Actinobacteria	85007 Corynebacteriales	1653 Corynebacteriaceae	1716 Corynebacterium	38302 Corynebacterium mycetoides	38302 Corynebacterium mycetoides	2049	0	1	0	0	0	0	0	1	1	1	0	1	0	0	0	0	0	0	0	0	0	0	0	0	0	0	0	0	0	0	0	0	0	0	0	0
specI_v3_Cluster1106	specI_v3_01106	2209.SAMN02708932			2157 Archaea	28890 Euryarchaeota	224756 Methanomicrobia	94695 Methanosarcinales	2206 Methanosarcinaceae	2207 Methanosarcina	NA Methanosarcina soligelidi/mazei	NA Methanosarcina soligelidi/mazei	3331.57	50.6038	61	1	1	0	0	0	1	1	1	1	0	0	1	0	1	1	1	1	0	1	0	0	1	1	0	0	0	0	1	1	1	1	0	0	0
specI_v3_Cluster11060	specI_v3_11060	383372.SAMN02598306			2 Bacteria	200795 Chloroflexi	32061 Chloroflexia	32064 Chloroflexales	1508635 Roseiflexaceae	120961 Roseiflexus	120962 Roseiflexus castenholzii	120962 Roseiflexus castenholzii	4330	0	1	0	1	0	0	0	0	0	0	0	1	0	0	0	1	0	0	0	0	0	0	0	0	0	0	0	0	1	0	0	0	1	0	0	0
specI_v3_Cluster11061	specI_v3_11061	383381.SAMN02737000			2 Bacteria	1224 Proteobacteria	28211 Alphaproteobacteria	204457 Sphingomonadales	335929 Erythrobacteraceae	1041 Erythrobacter	383381 Erythrobacter sp. JL475	383381 Erythrobacter sp. JL475	3041	0	1	0	1	0	0	0	0	0	0	0	0	0	0	0	0	0	1	1	0	0	0	1	1	1	1	1	1	0	0	1	1	0	0	0	0
specI_v3_Cluster11062	specI_v3_11062	384616.SAMN02598374			2157 Archaea	28889 Crenarchaeota	183924 Thermoprotei	2266 Thermoproteales	2267 Thermoproteaceae	2276 Pyrobaculum	2277 Pyrobaculum islandicum	2277 Pyrobaculum islandicum	1978	0	1	0	0	0	0	0	0	0	0	0	0	0	0	0	0	0	1	0	0	0	0	0	0	0	0	0	0	1	0	0	0	1	0	0	0
specI_v3_Cluster11063	specI_v3_11063	386301.SAMN05216282			2 Bacteria	201174 Actinobacteria	1760 Actinobacteria	85006 Micrococcales	85023 Microbacteriaceae	69578 Cryobacterium	386301 Cryobacterium psychrotolerans	386301 Cryobacterium psychrotolerans	3053	0	1	0	0	0	0	0	1	1	1	0	0	0	0	1	1	1	1	0	0	0	1	0	1	0	0	0	0	0	1	1	1	1	0	0	0
specI_v3_Cluster11064	specI_v3_11064	387092.SAMD00060914			2 Bacteria	1224 Proteobacteria	29547 Epsilonproteobacteria	NA Epsilonproteobacteria order incertae sedis	NA Epsilonproteobacteria fam. incertae sedis	269258 Nitratiruptor	387092 Nitratiruptor sp. SB155-2	387092 Nitratiruptor sp. SB155-2	1843	0	1	0	0	0	0	0	0	0	0	0	0	0	0	0	0	0	1	1	0	0	0	0	0	0	1	0	0	1	0	0	0	1	0	0	0
specI_v3_Cluster11065	specI_v3_11065	387631.SAMN02028569			2157 Archaea	28890 Euryarchaeota	183980 Archaeoglobi	2231 Archaeoglobales	2232 Archaeoglobaceae	2233 Archaeoglobus	1316941 Archaeoglobus sulfaticallidus	1316941 Archaeoglobus sulfaticallidus	2216	0	1	0	0	0	0	0	0	0	0	0	0	0	0	0	0	0	1	0	0	0	0	0	0	0	1	0	0	0	0	0	0	1	0	0	0
specI_v3_Cluster11066	specI_v3_11066	388280.SAMN04488057			2 Bacteria	976 Bacteroidetes	768503 Cytophagia	768507 Cytophagales	563798 Cyclobacteriaceae	68288 Cyclobacterium	388280 Cyclobacterium lianum	388280 Cyclobacterium lianum	4687	0	1	0	0	0	0	0	0	0	1	0	0	0	0	0	0	0	1	0	0	0	0	1	1	1	1	0	1	0	0	0	1	1	0	0	1
specI_v3_Cluster11067	specI_v3_11067	388413.SAMN02436092			2 Bacteria	976 Bacteroidetes	768503 Cytophagia	768507 Cytophagales	563798 Cyclobacteriaceae	246875 Algoriphagus	388413 Algoriphagus machipongonensis	388413 Algoriphagus machipongonensis	3936	0	1	0	0	0	0	0	0	0	0	0	0	0	0	0	0	0	1	1	0	0	0	0	0	1	1	0	0	1	0	1	0	0	0	0	0
specI_v3_Cluster11068	specI_v3_11068	390241.SAMN04488023			2 Bacteria	976 Bacteroidetes	117747 Sphingobacteriia	200666 Sphingobacteriales	84566 Sphingobacteriaceae	84567 Pedobacter	390241 Pedobacter rhizosphaerae	390241 Pedobacter rhizosphaerae	4850	0	1	0	0	0	0	0	0	0	0	0	0	0	0	0	0	0	0	0	0	0	0	0	0	0	0	0	0	0	0	0	0	0	0	0	0
specI_v3_Cluster11069	specI_v3_11069	390270.SAMN04488005			2 Bacteria	1224 Proteobacteria	28211 Alphaproteobacteria	204455 Rhodobacterales	31989 Rhodobacteraceae	2211641 Yoonia	390270 Yoonia tamlensis	390270 Yoonia tamlensis	3188	0	1	0	0	0	0	0	0	0	0	0	0	0	0	0	0	0	1	1	1	1	1	0	0	1	1	0	1	1	1	1	0	1	0	0	0
specI_v3_Cluster1107	specI_v3_01107	269796.SAMN02598538			2 Bacteria	1224 Proteobacteria	28211 Alphaproteobacteria	204441 Rhodospirillales	41295 Rhodospirillaceae	1081 Rhodospirillum	1085 Rhodospirillum rubrum	1085 Rhodospirillum rubrum	3834.5	61.5183	2	0	0	0	0	0	0	0	0	0	0	0	0	0	0	0	1	1	1	1	0	1	1	1	1	1	1	1	1	1	1	1	0	1	0
specI_v3_Cluster11070	specI_v3_11070	39060.SAMN05660706			2 Bacteria	1239 Firmicutes	186801 Clostridia	186802 Clostridiales	186807 Peptococcaceae	2282740 Desulfallas	39060 Desulfallas geothermicus	39060 Desulfallas geothermicus	3703	0	1	0	0	0	0	0	0	0	0	0	0	0	0	0	0	0	0	0	0	0	0	0	0	0	0	0	0	0	0	0	0	0	0	0	0
specI_v3_Cluster11071	specI_v3_11071	390807.SAMN04488095			2 Bacteria	1224 Proteobacteria	28211 Alphaproteobacteria	204455 Rhodobacterales	31989 Rhodobacteraceae	188905 Jannaschia	390807 Jannaschia pohangensis	390807 Jannaschia pohangensis	3734	0	1	0	0	0	0	0	0	0	0	0	0	0	0	0	0	0	1	0	1	1	0	0	0	1	1	1	0	0	1	0	0	0	0	0	0
specI_v3_Cluster11072	specI_v3_11072	390989.SAMN02645231			2 Bacteria	201174 Actinobacteria	1760 Actinobacteria	85008 Micromonosporales	28056 Micromonosporaceae	390988 Actinocatenispora	390989 Actinocatenispora sera	390989 Actinocatenispora sera	6360	0	1	1	0	0	0	0	1	1	1	0	0	0	0	0	1	0	0	0	0	0	0	0	0	1	0	0	0	0	0	0	1	0	0	0	0
specI_v3_Cluster11073	specI_v3_11073	391587.SAMN02436147			2 Bacteria	976 Bacteroidetes	117743 Flavobacteriia	200644 Flavobacteriales	49546 Flavobacteriaceae	221065 Kordia	221066 Kordia algicida	221066 Kordia algicida	4514	0	1	0	1	0	0	0	0	0	0	0	0	0	0	0	0	0	1	1	1	1	0	0	0	1	1	0	0	0	1	1	0	0	0	0	0
specI_v3_Cluster11074	specI_v3_11074	391589.SAMN02436271			2 Bacteria	1224 Proteobacteria	28211 Alphaproteobacteria	204455 Rhodobacterales	31989 Rhodobacteraceae	2433 Roseobacter	391589 Roseobacter sp. GAI101	391589 Roseobacter sp. GAI101	4203	0	1	0	1	0	0	0	0	0	0	0	0	0	0	0	0	0	1	1	1	1	0	0	0	1	1	1	1	1	0	1	1	1	1	0	1
specI_v3_Cluster11075	specI_v3_11075	391592.SAMN02436122			2 Bacteria	1224 Proteobacteria	29547 Epsilonproteobacteria	235899 Nautiliales	224467 Nautiliaceae	191301 Caminibacter	291048 Caminibacter mediatlanticus	291048 Caminibacter mediatlanticus	1826	0	1	0	0	0	0	0	0	0	0	0	0	0	0	0	0	0	1	1	1	0	0	0	1	0	1	0	0	1	0	0	1	1	0	0	0
specI_v3_Cluster11076	specI_v3_11076	391595.SAMN02603624			2 Bacteria	1224 Proteobacteria	28211 Alphaproteobacteria	204455 Rhodobacterales	31989 Rhodobacteraceae	2433 Roseobacter	42443 Roseobacter litoralis	42443 Roseobacter litoralis	4311	0	1	0	1	0	0	0	0	0	0	0	0	0	0	0	0	0	1	1	0	1	0	0	0	1	1	0	1	0	0	1	0	0	0	0	0
specI_v3_Cluster11077	specI_v3_11077	391596.SAMN02436100			2 Bacteria	976 Bacteroidetes	117747 Sphingobacteriia	200666 Sphingobacteriales	84566 Sphingobacteriaceae	84567 Pedobacter	391596 Pedobacter sp. BAL39	391596 Pedobacter sp. BAL39	5101	0	1	0	0	0	0	0	1	1	0	0	1	0	0	0	1	1	1	0	0	0	0	0	1	0	0	0	0	0	1	0	1	0	0	0	0
specI_v3_Cluster11078	specI_v3_11078	391597.SAMN02436153			2 Bacteria	1224 Proteobacteria	28216 Betaproteobacteria	80840 Burkholderiales	119060 Burkholderiaceae	131079 Limnobacter	391597 Limnobacter sp. MED105	391597 Limnobacter sp. MED105	3245	0	1	0	1	0	0	0	0	1	1	0	0	0	0	0	1	1	1	1	1	1	0	1	1	1	1	1	1	1	1	1	1	1	0	1	0
specI_v3_Cluster11079	specI_v3_11079	391603.SAMN02436146			2 Bacteria	976 Bacteroidetes	117743 Flavobacteriia	200644 Flavobacteriales	NA Flavobacteriales fam. incertae sedis	NA Flavobacteriales gen. incertae sedis	391603 Flavobacteriales bacterium ALC-1	391603 Flavobacteriales bacterium ALC-1	3445	0	1	0	1	0	0	0	0	0	0	0	0	0	0	0	0	0	1	1	0	0	0	0	0	1	1	0	0	0	0	1	0	0	0	0	0
specI_v3_Cluster1108	specI_v3_01108	1036779.SAMN04515666			2 Bacteria	1224 Proteobacteria	28211 Alphaproteobacteria	356 Rhizobiales	41294 Bradyrhizobiaceae	85413 Bosea	1036779 Bosea lupini	1036779 Bosea lupini	5922	0	1	0	0	0	0	0	0	0	0	0	0	0	0	0	0	0	0	0	0	0	0	0	0	0	0	0	0	0	0	0	0	0	0	0	0
specI_v3_Cluster11080	specI_v3_11080	391615.SAMN02436275			2 Bacteria	1224 Proteobacteria	1236 Gammaproteobacteria	NA Gammaproteobacteria order incertae sedis	NA Gammaproteobacteria fam. incertae sedis	NA Gammaproteobacteria gen. incertae sedis	391615 gamma proteobacterium HTCC5015	391615 gamma proteobacterium HTCC5015	2459	0	1	0	1	0	0	0	0	0	0	0	0	0	0	0	1	1	1	1	0	0	0	1	1	1	1	1	1	0	0	0	1	0	0	0	1
specI_v3_Cluster11081	specI_v3_11081	391616.SAMN02603620			2 Bacteria	1224 Proteobacteria	28211 Alphaproteobacteria	204455 Rhodobacterales	31989 Rhodobacteraceae	53945 Octadecabacter	53946 Octadecabacter arcticus	53946 Octadecabacter arcticus	4420	0	1	0	1	0	0	0	0	0	0	0	0	0	0	0	0	0	1	1	1	1	1	0	0	1	1	1	1	0	0	0	1	1	0	0	0
specI_v3_Cluster11082	specI_v3_11082	391625.SAMN02436152			2 Bacteria	1224 Proteobacteria	28221 Deltaproteobacteria	29 Myxococcales	224463 Nannocystaceae	191767 Plesiocystis	191768 Plesiocystis pacifica	191768 Plesiocystis pacifica	8450	0	1	0	1	0	0	0	0	0	0	0	0	0	0	0	1	1	1	1	1	1	0	0	0	1	1	0	0	0	0	0	1	0	0	0	0
specI_v3_Cluster11083	specI_v3_11083	391626.SAMN02603621			2 Bacteria	1224 Proteobacteria	28211 Alphaproteobacteria	204455 Rhodobacterales	31989 Rhodobacteraceae	53945 Octadecabacter	1217908 Octadecabacter antarcticus	1217908 Octadecabacter antarcticus	4435	0	1	0	1	0	0	0	0	0	0	0	0	0	0	0	0	0	1	1	1	1	1	0	0	1	1	1	1	0	0	0	1	1	0	0	0
specI_v3_Cluster11084	specI_v3_11084	391735.SAMN02598379			2 Bacteria	1224 Proteobacteria	28216 Betaproteobacteria	80840 Burkholderiales	80864 Comamonadaceae	364316 Verminephrobacter	364317 Verminephrobacter eiseniae	364317 Verminephrobacter eiseniae	4908	0	1	0	0	1	0	0	0	0	0	0	0	0	0	0	1	1	1	1	1	1	0	1	1	1	1	0	0	1	1	1	0	0	0	0	0
specI_v3_Cluster11085	specI_v3_11085	391936.SAMN02471159			2 Bacteria	1224 Proteobacteria	1236 Gammaproteobacteria	135619 Oceanospirillales	224372 Alcanivoracaceae	59753 Alcanivorax	1306787 Alcanivorax pacificus	1306787 Alcanivorax pacificus	3702	0	1	0	1	0	0	0	0	0	0	0	0	0	0	0	0	0	1	1	1	1	0	1	1	1	1	1	1	1	0	0	1	1	0	1	0
specI_v3_Cluster11086	specI_v3_11086	391937.SAMN02471160			2 Bacteria	1224 Proteobacteria	28211 Alphaproteobacteria	356 Rhizobiales	69277 Phyllobacteriaceae	245876 Nitratireductor	1231180 Nitratireductor pacificus	1231180 Nitratireductor pacificus	4197	0	1	0	0	0	0	0	0	0	0	0	0	0	0	0	1	1	1	0	0	0	0	1	1	1	1	1	1	0	0	0	0	0	0	0	0
specI_v3_Cluster11087	specI_v3_11087	392734.SAMN05443244			2 Bacteria	57723 Acidobacteria	204432 Acidobacteriia	204433 Acidobacteriales	204434 Acidobacteriaceae	392733 Terriglobus	392734 Terriglobus roseus	392734 Terriglobus roseus	3972	0	1	0	0	0	0	0	0	0	0	0	0	0	0	0	1	0	1	0	0	0	1	1	1	1	0	0	0	0	0	1	0	1	0	0	0
specI_v3_Cluster11088	specI_v3_11088	393762.SAMN05660472			2 Bacteria	1239 Firmicutes	186801 Clostridia	186802 Clostridiales	31979 Clostridiaceae	89958 Natronincola	393762 Natronincola ferrireducens	393762 Natronincola ferrireducens	2924	0	1	0	0	0	0	0	0	0	0	0	0	0	0	0	0	0	0	0	0	0	0	0	0	0	0	0	0	0	0	0	0	0	0	0	0
specI_v3_Cluster11089	specI_v3_11089	394096.SAMN02719563			2 Bacteria	1224 Proteobacteria	28221 Deltaproteobacteria	29 Myxococcales	39 Archangiaceae	224455 Hyalangium	394096 Hyalangium minutum	394096 Hyalangium minutum	9109	0	1	0	0	0	0	0	1	1	1	0	0	0	0	1	1	0	1	0	0	0	0	0	1	1	0	0	0	0	1	0	0	0	0	0	0
specI_v3_Cluster1109	specI_v3_01109	1736544.SAMN04155813			2 Bacteria	1224 Proteobacteria	28211 Alphaproteobacteria	356 Rhizobiales	41294 Bradyrhizobiaceae	85413 Bosea	1736544 Bosea sp. Root483D1	1736544 Bosea sp. Root483D1	6046	0	1	0	0	1	0	0	1	1	1	0	0	0	0	1	1	1	1	0	0	0	1	1	1	0	0	1	0	0	1	1	1	1	1	1	0
specI_v3_Cluster11090	specI_v3_11090	394098.SAMEA2821807			2 Bacteria	1239 Firmicutes	91061 Bacilli	1385 Bacillales	186818 Planococcaceae	941338 Bhargavaea	394098 Bhargavaea cecembensis	394098 Bhargavaea cecembensis	3035	0	1	0	0	0	0	0	1	1	1	1	1	0	0	0	1	1	1	0	0	0	1	1	1	1	1	0	0	0	1	1	1	1	0	0	0
specI_v3_Cluster11091	specI_v3_11091	394193.SAMN04489732			2 Bacteria	201174 Actinobacteria	1760 Actinobacteria	85010 Pseudonocardiales	2070 Pseudonocardiaceae	1813 Amycolatopsis	394193 Amycolatopsis saalfeldensis	394193 Amycolatopsis saalfeldensis	9180	0	1	0	0	0	0	0	1	1	1	0	1	0	0	1	0	0	0	0	0	0	0	0	0	1	0	0	0	0	0	0	1	0	0	0	0
specI_v3_Cluster11092	specI_v3_11092	394264.SAMN04488040			2 Bacteria	1224 Proteobacteria	28211 Alphaproteobacteria	204455 Rhodobacterales	31989 Rhodobacteraceae	60136 Sulfitobacter	394264 Sulfitobacter marinus	394264 Sulfitobacter marinus	3437	0	1	0	0	0	0	0	0	0	0	0	0	0	0	0	0	0	1	1	1	1	0	0	0	1	1	1	1	1	0	1	1	1	1	0	1
specI_v3_Cluster11093	specI_v3_11093	394503.SAMN00623037			2 Bacteria	1239 Firmicutes	186801 Clostridia	186802 Clostridiales	2304686 Hungateiclostridiaceae	1508657 Ruminiclostridium	1521 Ruminiclostridium cellulolyticum	1521 Ruminiclostridium cellulolyticum	3390	0	1	0	0	0	0	0	1	1	1	1	0	0	0	0	1	1	1	1	1	1	1	1	1	1	0	0	0	0	1	1	1	1	0	0	0
specI_v3_Cluster11094	specI_v3_11094	39480.SAMN05828332			2 Bacteria	1239 Firmicutes	1737404 Tissierellia	1737405 Tissierellales	2042895 Gottschalkiaceae	2042899 Andreesenia	39480 Andreesenia angusta	39480 Andreesenia angusta	2380	0	1	1	0	0	0	0	1	1	0	1	0	0	0	0	1	1	0	0	0	0	0	0	0	0	0	0	0	0	0	0	0	0	0	0	0
specI_v3_Cluster11095	specI_v3_11095	39495.SAMN02745111			2 Bacteria	1239 Firmicutes	186801 Clostridia	186802 Clostridiales	186806 Eubacteriaceae	1730 Eubacterium	39495 Eubacterium uniforme	39495 Eubacterium uniforme	2411	0	1	0	0	0	0	0	1	1	1	1	0	1	1	0	0	0	0	0	0	0	0	0	0	0	0	0	0	0	0	0	0	0	0	0	0
specI_v3_Cluster11096	specI_v3_11096	395493.SAMN02261399			2 Bacteria	1224 Proteobacteria	1236 Gammaproteobacteria	72273 Thiotrichales	135617 Thiotrichaceae	1021 Beggiatoa	1022 Beggiatoa alba	1022 Beggiatoa alba	3450	0	1	0	0	0	0	0	0	0	0	0	0	0	0	0	1	1	1	1	0	1	0	0	1	1	1	0	0	1	1	1	1	1	0	0	0
specI_v3_Cluster11097	specI_v3_11097	395961.SAMN00000655			2 Bacteria	1117 Cyanobacteria	NA Cyanobacteria class incertae sedis	1150 Oscillatoriales	1892249 Cyanothecaceae	43988 Cyanothece	395961 Cyanothece sp. PCC 7425	395961 Cyanothece sp. PCC 7425	4966	0	1	0	1	0	0	0	0	1	1	0	0	0	0	0	0	0	1	1	1	1	1	1	1	0	0	0	0	1	1	0	0	1	0	0	0
specI_v3_Cluster11098	specI_v3_11098	395963.SAMN02598441			2 Bacteria	1224 Proteobacteria	28211 Alphaproteobacteria	356 Rhizobiales	45404 Beijerinckiaceae	532 Beijerinckia	533 Beijerinckia indica	533 Beijerinckia indica	3569	0	1	0	0	0	0	0	1	1	1	0	0	0	0	0	0	0	1	1	1	0	0	1	1	1	0	1	0	0	1	0	1	1	0	0	0
specI_v3_Cluster11099	specI_v3_11099	395964.SAMN02441570			2 Bacteria	1224 Proteobacteria	28211 Alphaproteobacteria	356 Rhizobiales	45404 Beijerinckiaceae	184923 Methylocapsa	133552 Methylocapsa acidiphila	133552 Methylocapsa acidiphila	3673	0	1	0	0	0	0	0	0	0	0	0	0	0	0	0	0	0	1	0	1	1	0	0	1	0	0	0	0	0	0	1	0	0	0	0	0
specI_v3_Cluster111	specI_v3_00111	1608994.SAMN03328806			2 Bacteria	1224 Proteobacteria	1236 Gammaproteobacteria	NA Gammaproteobacteria order [Pasteurellales/Pseudomonadales]	NA Gammaproteobacteria fam. [Pseudomonadaceae/Pasteurellaceae]	NA Gammaproteobacteria gen. [Testudinibacter/Pseudomonas]	NA Gammaproteobacteria sp. [Testudinibacter aquarius/Pseudomonas weihenstephanensis/Pseudomonas sp. TAA207/Pseudomonas sp. TAD18]	NA Gammaproteobacteria sp.	4307.25	74.6162	4	1	1	0	1	0	1	1	1	0	1	1	1	1	1	1	1	1	0	0	1	0	1	1	1	1	1	0	1	1	1	1	1	0	1
specI_v3_Cluster1110	specI_v3_01110	1881058.SAMN05428997			2 Bacteria	1224 Proteobacteria	28211 Alphaproteobacteria	356 Rhizobiales	41294 Bradyrhizobiaceae	85413 Bosea	1881058 Bosea sp. DSM 18164	1881058 Bosea sp. DSM 18164	6184	0	1	0	0	0	0	0	1	1	1	0	0	0	0	1	1	1	1	0	0	0	1	1	1	0	0	1	0	0	1	1	1	1	1	1	0
specI_v3_Cluster11100	specI_v3_11100	395965.SAMN00000045			2 Bacteria	1224 Proteobacteria	28211 Alphaproteobacteria	356 Rhizobiales	45404 Beijerinckiaceae	120652 Methylocella	199596 Methylocella silvestris	199596 Methylocella silvestris	3818	0	1	1	0	0	0	0	0	0	0	0	0	0	0	0	1	1	1	0	1	1	0	1	1	1	0	0	0	0	1	1	1	1	0	0	0
specI_v3_Cluster11101	specI_v3_11101	396014.SAMN02639400			2 Bacteria	201174 Actinobacteria	1760 Actinobacteria	85006 Micrococcales	85020 Dermabacteraceae	43668 Brachybacterium	396014 Brachybacterium phenoliresistens	396014 Brachybacterium phenoliresistens	3605	0	1	1	0	0	0	0	1	1	1	0	1	1	0	1	0	0	0	0	0	0	0	0	1	0	0	0	1	0	0	0	0	1	0	0	1
specI_v3_Cluster11102	specI_v3_11102	396268.SAMN02797776			2 Bacteria	1239 Firmicutes	91061 Bacilli	186826 Lactobacillales	33958 Lactobacillaceae	1578 Lactobacillus	396268 Lactobacillus secaliphilus	396268 Lactobacillus secaliphilus	1467	0	1	0	0	0	1	0	1	1	1	1	0	1	0	1	1	0	0	0	0	0	0	0	0	0	0	0	0	0	0	0	1	1	1	0	1
specI_v3_Cluster11103	specI_v3_11103	39691.SAMN06064251			2 Bacteria	201174 Actinobacteria	1760 Actinobacteria	85007 Corynebacteriales	1762 Mycobacteriaceae	1866885 Mycolicibacterium	39691 Mycolicibacterium moriokaense	39691 Mycolicibacterium moriokaense	5973	0	1	0	0	0	0	0	0	0	0	0	0	0	0	0	0	0	0	0	0	0	0	0	0	0	0	0	0	0	0	0	0	0	0	0	0
specI_v3_Cluster11104	specI_v3_11104	39692.SAMN06064253			2 Bacteria	201174 Actinobacteria	1760 Actinobacteria	85007 Corynebacteriales	1762 Mycobacteriaceae	1866885 Mycolicibacterium	39692 Mycolicibacterium parafortuitum	39692 Mycolicibacterium parafortuitum	5683	0	1	0	0	0	0	0	1	0	1	0	0	0	0	0	1	1	1	0	0	0	0	0	0	0	0	0	0	0	0	1	1	0	0	0	0
specI_v3_Cluster11105	specI_v3_11105	397278.SAMN02645230			2 Bacteria	201174 Actinobacteria	1760 Actinobacteria	85009 Propionibacteriales	85015 Nocardioidaceae	86795 Marmoricola	397278 Marmoricola aequoreus	397278 Marmoricola aequoreus	3935	0	1	1	0	0	0	0	1	1	1	0	0	0	0	1	1	1	1	0	0	0	1	0	1	1	0	0	0	0	1	1	1	1	0	0	0
specI_v3_Cluster11106	specI_v3_11106	397287.SAMN01730991			2 Bacteria	1239 Firmicutes	186801 Clostridia	186802 Clostridiales	186803 Lachnospiraceae	NA Lachnospiraceae gen. incertae sedis	397287 Lachnospiraceae bacterium 28-4	397287 Lachnospiraceae bacterium 28-4	4025	0	1	0	0	1	0	0	0	0	0	0	0	0	1	0	0	0	0	0	0	0	0	0	0	0	0	0	0	0	0	0	0	0	0	0	0
specI_v3_Cluster11107	specI_v3_11107	397288.SAMN01730990			2 Bacteria	1239 Firmicutes	186801 Clostridia	186802 Clostridiales	186803 Lachnospiraceae	NA Lachnospiraceae gen. incertae sedis	397288 Lachnospiraceae bacterium 3-1	397288 Lachnospiraceae bacterium 3-1	5078	0	1	0	0	1	0	0	0	0	0	0	0	0	0	0	0	0	0	0	0	0	0	0	0	0	0	0	0	0	0	0	0	0	0	0	0
specI_v3_Cluster11108	specI_v3_11108	397290.SAMN01730994			2 Bacteria	1239 Firmicutes	186801 Clostridia	186802 Clostridiales	186803 Lachnospiraceae	NA Lachnospiraceae gen. incertae sedis	397290 Lachnospiraceae bacterium A2	397290 Lachnospiraceae bacterium A2	5215	0	1	0	0	1	0	0	0	0	0	0	1	0	0	0	0	0	0	0	0	0	0	0	0	0	0	0	0	0	0	0	0	0	0	0	0
specI_v3_Cluster11109	specI_v3_11109	397291.SAMN01730988			2 Bacteria	1239 Firmicutes	186801 Clostridia	186802 Clostridiales	186803 Lachnospiraceae	NA Lachnospiraceae gen. incertae sedis	397291 Lachnospiraceae bacterium A4	397291 Lachnospiraceae bacterium A4	6549	0	1	0	0	1	0	0	0	0	0	0	0	0	0	0	0	0	0	0	0	0	0	0	0	0	0	0	0	0	0	0	0	0	0	0	0
specI_v3_Cluster1111	specI_v3_01111	1884352.SAMN05519103			2 Bacteria	1224 Proteobacteria	28211 Alphaproteobacteria	356 Rhizobiales	NA Rhizobiales fam. incertae sedis	NA Rhizobiales gen. incertae sedis	NA Rhizobiales bacterium [Rhizobiales bacterium GAS191/Rhizobiales bacterium GAS188/Rhizobiales bacterium GAS113]	NA Rhizobiales bacterium	8721.67	587.653	3	0	0	0	0	0	1	1	1	0	0	0	0	0	1	0	0	0	0	0	1	0	1	0	0	0	0	0	1	1	1	1	0	0	0
specI_v3_Cluster11110	specI_v3_11110	397948.SAMN00623034			2157 Archaea	28889 Crenarchaeota	183924 Thermoprotei	2266 Thermoproteales	2267 Thermoproteaceae	76886 Caldivirga	76887 Caldivirga maquilingensis	76887 Caldivirga maquilingensis	1963	0	1	0	0	0	0	0	0	0	0	0	0	0	0	0	0	0	1	0	0	0	0	0	0	0	0	0	0	1	0	0	0	1	0	0	1
specI_v3_Cluster11111	specI_v3_11111	39841.SAMN05660836			2 Bacteria	1224 Proteobacteria	28221 Deltaproteobacteria	213462 Syntrophobacterales	213465 Syntrophobacteraceae	88358 Thermodesulforhabdus	39841 Thermodesulforhabdus norvegica	39841 Thermodesulforhabdus norvegica	2664	0	1	0	0	0	0	0	0	0	0	0	0	0	0	0	0	0	1	0	0	0	0	0	1	0	1	0	0	1	1	0	0	1	0	0	0
specI_v3_Cluster11112	specI_v3_11112	398580.SAMN02598387			2 Bacteria	1224 Proteobacteria	28211 Alphaproteobacteria	204455 Rhodobacterales	31989 Rhodobacteraceae	309512 Dinoroseobacter	215813 Dinoroseobacter shibae	215813 Dinoroseobacter shibae	3584	0	1	0	0	0	0	0	0	0	0	0	0	0	0	0	0	0	1	1	0	0	0	0	1	1	1	1	0	0	0	0	0	0	0	0	0
specI_v3_Cluster11113	specI_v3_11113	398694.SAMN06064260			2 Bacteria	201174 Actinobacteria	1760 Actinobacteria	85007 Corynebacteriales	1762 Mycobacteriaceae	1763 Mycobacterium	398694 Mycobacterium shinjukuense	398694 Mycobacterium shinjukuense	3834	0	1	0	0	0	0	0	0	1	1	0	0	0	0	0	1	1	0	0	0	0	0	0	1	0	0	0	0	0	1	1	1	1	0	0	0
specI_v3_Cluster11114	specI_v3_11114	398720.SAMN02436111			2 Bacteria	976 Bacteroidetes	117743 Flavobacteriia	200644 Flavobacteriales	49546 Flavobacteriaceae	283735 Leeuwenhoekiella	360293 Leeuwenhoekiella blandensis	360293 Leeuwenhoekiella blandensis	3735	0	1	0	0	0	0	0	0	0	0	0	0	0	0	0	0	0	1	1	1	1	0	0	1	1	1	1	1	1	1	1	1	1	0	0	0
specI_v3_Cluster11115	specI_v3_11115	398767.SAMN00623044			2 Bacteria	1224 Proteobacteria	28221 Deltaproteobacteria	69541 Desulfuromonadales	213422 Geobacteraceae	28231 Geobacter	313985 Geobacter lovleyi	313985 Geobacter lovleyi	3606	0	1	0	0	0	0	0	1	0	0	0	0	0	0	0	1	1	1	1	0	1	0	1	1	1	0	0	0	1	1	1	1	1	0	0	0
specI_v3_Cluster11116	specI_v3_11116	398843.SAMN04545449			2 Bacteria	201174 Actinobacteria	1760 Actinobacteria	85007 Corynebacteriales	85025 Nocardiaceae	1827 Rhodococcus	398843 Rhodococcus kyotonensis	398843 Rhodococcus kyotonensis	4877	0	1	0	0	1	0	0	1	1	1	0	1	1	1	1	1	1	1	1	0	0	1	1	1	1	1	1	0	1	1	1	1	1	0	0	0
specI_v3_Cluster11117	specI_v3_11117	399497.SAMN06245885			2 Bacteria	201174 Actinobacteria	1760 Actinobacteria	85009 Propionibacteriales	31957 Propionibacteriaceae	72763 Tessaracoccus	399497 Tessaracoccus flavescens	399497 Tessaracoccus flavescens	3255	0	1	1	1	1	0	0	1	0	0	0	0	0	0	0	1	1	1	0	0	0	0	0	0	0	0	0	0	0	0	0	0	0	0	0	0
specI_v3_Cluster11118	specI_v3_11118	399550.SAMN02598390			2157 Archaea	28889 Crenarchaeota	183924 Thermoprotei	114380 Desulfurococcales	2272 Desulfurococcaceae	2279 Staphylothermus	2280 Staphylothermus marinus	2280 Staphylothermus marinus	1570	0	1	0	0	0	0	0	0	0	0	0	0	0	0	0	0	0	1	1	0	0	0	0	0	1	1	0	0	1	0	0	0	1	0	0	0
specI_v3_Cluster11119	specI_v3_11119	399736.SAMN04489720			2 Bacteria	201174 Actinobacteria	1760 Actinobacteria	85006 Micrococcales	85023 Microbacteriaceae	46352 Agrococcus	399736 Agrococcus jejuensis	399736 Agrococcus jejuensis	3224	0	1	0	0	0	0	0	1	1	1	0	0	1	0	1	1	1	1	0	1	1	1	1	1	1	1	0	1	0	1	0	1	1	0	0	1
specI_v3_Cluster1112	specI_v3_01112	1038858.SAMN02440776			2 Bacteria	1224 Proteobacteria	28211 Alphaproteobacteria	356 Rhizobiales	335928 Xanthobacteraceae	6 Azorhizobium	281091 Azorhizobium doebereinerae	281091 Azorhizobium doebereinerae	5217	0	1	1	0	1	0	0	1	1	1	0	0	1	0	1	1	1	1	0	1	0	0	0	1	0	0	0	0	0	1	1	1	0	0	0	0
specI_v3_Cluster11120	specI_v3_11120	400055.SAMN04490243			2 Bacteria	976 Bacteroidetes	117743 Flavobacteriia	200644 Flavobacteriales	49546 Flavobacteriaceae	252306 Robiginitalea	400055 Robiginitalea myxolifaciens	400055 Robiginitalea myxolifaciens	2844	0	1	0	0	0	0	0	0	0	0	0	0	0	0	0	0	0	1	1	1	1	0	0	0	1	1	0	1	0	0	1	0	0	0	0	0
specI_v3_Cluster11121	specI_v3_11121	400092.SAMN03098875			2 Bacteria	976 Bacteroidetes	768503 Cytophagia	768507 Cytophagales	1853232 Hymenobacteraceae	323449 Pontibacter	400092 Pontibacter korlensis	400092 Pontibacter korlensis	4116	0	1	1	0	0	0	0	0	0	0	1	1	0	0	0	0	0	1	1	0	0	0	0	0	1	1	0	0	0	0	0	0	0	0	0	0
specI_v3_Cluster11122	specI_v3_11122	401053.SAMN00100755			2 Bacteria	57723 Acidobacteria	204432 Acidobacteriia	204433 Acidobacteriales	204434 Acidobacteriaceae	392733 Terriglobus	870903 Terriglobus saanensis	870903 Terriglobus saanensis	4180	0	1	1	0	0	0	0	0	0	0	0	0	0	0	0	1	1	1	0	0	0	1	0	1	0	0	0	0	1	1	0	0	1	0	0	0
specI_v3_Cluster11123	specI_v3_11123	401472.SAMN02953970			2 Bacteria	201174 Actinobacteria	1760 Actinobacteria	85007 Corynebacteriales	1653 Corynebacteriaceae	1716 Corynebacterium	401472 Corynebacterium ureicelerivorans	401472 Corynebacterium ureicelerivorans	1864	0	1	0	0	1	0	1	1	0	0	0	1	0	0	0	0	0	0	0	0	0	0	0	0	0	0	0	0	0	0	0	0	0	0	0	0
specI_v3_Cluster11124	specI_v3_11124	402384.SAMN06640208			2 Bacteria	1239 Firmicutes	91061 Bacilli	1385 Bacillales	186817 Bacillaceae	45667 Halobacillus	402384 Halobacillus mangrovi	402384 Halobacillus mangrovi	3962	0	1	0	0	1	0	0	0	1	1	0	0	0	0	0	0	0	1	1	1	1	0	1	1	1	1	0	1	0	0	1	1	0	0	0	1
specI_v3_Cluster11125	specI_v3_11125	402385.SAMN05421848			2 Bacteria	1224 Proteobacteria	1236 Gammaproteobacteria	135619 Oceanospirillales	28256 Halomonadaceae	504090 Kushneria	402385 Kushneria avicenniae	402385 Kushneria avicenniae	3234	0	1	0	0	0	0	0	0	0	0	0	0	0	0	0	0	0	1	0	1	1	0	0	0	1	1	1	0	0	1	0	0	0	0	0	1
specI_v3_Cluster11126	specI_v3_11126	402596.SAMN04489844			2 Bacteria	201174 Actinobacteria	1760 Actinobacteria	85009 Propionibacteriales	85015 Nocardioidaceae	1839 Nocardioides	402596 Nocardioides exalbidus	402596 Nocardioides exalbidus	4332	0	1	0	0	0	0	0	1	1	1	0	0	0	0	0	1	1	0	0	0	0	0	0	0	0	0	0	0	0	1	0	1	0	0	0	0
specI_v3_Cluster11127	specI_v3_11127	402777.SAMN02261340			2 Bacteria	1117 Cyanobacteria	NA Cyanobacteria class incertae sedis	1150 Oscillatoriales	1892252 Microcoleaceae	1501433 Kamptonema	331992 Kamptonema formosum	331992 Kamptonema formosum	5714	0	1	0	1	0	0	0	0	0	0	0	0	0	0	0	0	0	1	0	1	1	1	1	1	1	1	1	1	1	1	1	1	1	0	0	0
specI_v3_Cluster11128	specI_v3_11128	402881.SAMN00623055			2 Bacteria	1224 Proteobacteria	28211 Alphaproteobacteria	356 Rhizobiales	119043 Rhodobiaceae	256616 Parvibaculum	256618 Parvibaculum lavamentivorans	256618 Parvibaculum lavamentivorans	3636	0	1	0	0	0	0	0	1	1	1	0	0	0	0	0	1	1	1	1	0	0	1	0	1	1	1	1	1	1	0	0	1	1	1	0	0
specI_v3_Cluster11129	specI_v3_11129	40324.SAMN04207798			2 Bacteria	1224 Proteobacteria	1236 Gammaproteobacteria	135614 Xanthomonadales	32033 Xanthomonadaceae	40323 Stenotrophomonas	40324 Stenotrophomonas maltophilia	40324 Stenotrophomonas maltophilia	3099	0	1	1	0	0	0	0	1	1	1	0	1	0	1	0	1	1	1	0	0	0	0	0	1	0	0	0	0	0	1	0	1	0	0	0	0
specI_v3_Cluster1113	specI_v3_01113	438753.SAMD00060925			2 Bacteria	1224 Proteobacteria	28211 Alphaproteobacteria	356 Rhizobiales	335928 Xanthobacteraceae	6 Azorhizobium	7 Azorhizobium caulinodans	7 Azorhizobium caulinodans	4717	0	1	0	0	0	0	0	1	1	1	0	1	1	1	1	0	0	0	0	0	0	1	0	0	0	0	0	0	0	0	0	0	1	0	0	0
specI_v3_Cluster11130	specI_v3_11130	403833.SAMN00623056			2 Bacteria	200918 Thermotogae	188708 Thermotogae	1643947 Petrotogales	1643949 Petrotogaceae	28236 Petrotoga	69499 Petrotoga mobilis	69499 Petrotoga mobilis	1898	0	1	0	1	0	0	0	1	1	0	0	0	0	0	0	1	1	1	1	0	0	0	0	0	0	0	0	0	0	0	1	1	1	0	0	0
specI_v3_Cluster11131	specI_v3_11131	404589.SAMN02598401			2 Bacteria	1224 Proteobacteria	28221 Deltaproteobacteria	29 Myxococcales	1524215 Anaeromyxobacteraceae	161492 Anaeromyxobacter	404589 Anaeromyxobacter sp. Fw109-5	404589 Anaeromyxobacter sp. Fw109-5	4466	0	1	1	0	0	0	0	1	1	1	0	0	0	0	1	0	0	0	0	0	0	0	0	1	0	0	0	0	0	1	1	1	0	0	0	0
specI_v3_Cluster11132	specI_v3_11132	40518.SAMN02910441			2 Bacteria	1239 Firmicutes	186801 Clostridia	186802 Clostridiales	541000 Ruminococcaceae	1263 Ruminococcus	40518 Ruminococcus bromii	40518 Ruminococcus bromii	2491	0	1	0	0	0	0	0	1	1	0	1	0	1	1	0	0	0	0	0	0	0	0	0	0	0	0	0	0	0	0	0	0	0	0	0	0
specI_v3_Cluster11133	specI_v3_11133	40543.SAMN04320708			2 Bacteria	32066 Fusobacteria	203490 Fusobacteriia	203491 Fusobacteriales	1129771 Leptotrichiaceae	168808 Sneathia	40543 Sneathia sanguinegens	40543 Sneathia sanguinegens	1208	0	1	0	0	1	0	0	0	0	0	0	1	0	1	1	0	0	0	0	0	0	0	0	0	0	0	0	0	0	0	0	0	0	0	0	0
specI_v3_Cluster11134	specI_v3_11134	405436.SAMN05444365			2 Bacteria	201174 Actinobacteria	1760 Actinobacteria	85008 Micromonosporales	28056 Micromonosporaceae	1873 Micromonospora	405436 Micromonospora pattaloongensis	405436 Micromonospora pattaloongensis	4878	0	1	0	0	0	0	0	0	0	0	0	0	0	0	0	0	0	0	0	0	0	0	0	0	0	0	0	0	0	0	0	0	0	0	0	0
specI_v3_Cluster11135	specI_v3_11135	405444.SAMN03701675			2 Bacteria	1224 Proteobacteria	1236 Gammaproteobacteria	135614 Xanthomonadales	32033 Xanthomonadaceae	40323 Stenotrophomonas	405444 Stenotrophomonas humi	405444 Stenotrophomonas humi	3499	0	1	1	0	0	0	0	1	1	1	1	1	1	1	1	1	1	1	0	0	0	0	0	1	0	0	0	0	0	1	0	1	0	1	0	0
specI_v3_Cluster11136	specI_v3_11136	405559.SAMN05421772			2 Bacteria	1224 Proteobacteria	28211 Alphaproteobacteria	204455 Rhodobacterales	31989 Rhodobacteraceae	265 Paracoccus	405559 Paracoccus saliphilus	405559 Paracoccus saliphilus	4388	0	1	0	0	0	0	0	0	0	0	0	0	0	1	0	0	0	1	0	0	0	0	0	1	0	0	0	0	0	0	0	1	0	0	0	0
specI_v3_Cluster11137	specI_v3_11137	406020.SAMN03351773			2 Bacteria	1224 Proteobacteria	1236 Gammaproteobacteria	72273 Thiotrichales	135616 Piscirickettsiaceae	933 Thiomicrospira	406020 Thiomicrospira microaerophila	406020 Thiomicrospira microaerophila	2738	0	1	0	1	0	0	0	0	0	0	0	0	0	0	0	0	0	1	0	0	0	0	1	1	0	0	0	1	1	0	0	0	1	0	1	0
specI_v3_Cluster11138	specI_v3_11138	406100.SAMN04488052			2 Bacteria	1224 Proteobacteria	1236 Gammaproteobacteria	135613 Chromatiales	72276 Ectothiorhodospiraceae	406099 Aquisalimonas	406100 Aquisalimonas asiatica	406100 Aquisalimonas asiatica	3701	0	1	0	0	0	0	0	0	0	0	0	0	0	0	0	0	0	0	0	0	0	0	0	0	0	0	0	0	0	0	0	0	0	0	0	0
specI_v3_Cluster11139	specI_v3_11139	406327.SAMN02598403			2157 Archaea	28890 Euryarchaeota	183939 Methanococci	2182 Methanococcales	2183 Methanococcaceae	2184 Methanococcus	2187 Methanococcus vannielii	2187 Methanococcus vannielii	1678	0	1	0	1	0	0	0	0	0	0	0	0	0	0	0	0	0	0	1	0	0	0	0	0	0	1	0	0	1	0	0	0	1	0	0	0
specI_v3_Cluster1114	specI_v3_01114	1411123.SAMN02745209			2 Bacteria	1224 Proteobacteria	28211 Alphaproteobacteria	356 Rhizobiales	NA Rhizobiales fam. incertae sedis	NA Rhizobiales gen. incertae sedis	1411123 Rhizobiales bacterium YIM 77505	1411123 Rhizobiales bacterium YIM 77505	4008	0	1	0	0	0	0	0	0	0	1	0	0	0	0	0	1	0	1	0	0	0	0	0	1	1	0	0	0	0	0	1	0	1	0	0	0
specI_v3_Cluster11140	specI_v3_11140	406341.SAMN03295392			2 Bacteria	1224 Proteobacteria	28211 Alphaproteobacteria	356 Rhizobiales	41294 Bradyrhizobiaceae	85413 Bosea	406341 Bosea sp. WAO	406341 Bosea sp. WAO	4979	0	1	1	0	0	0	0	1	1	1	0	0	0	0	1	1	1	1	0	0	0	1	1	1	0	0	1	0	0	1	1	1	1	1	1	0
specI_v3_Cluster11141	specI_v3_11141	407022.SAMN05661044			2 Bacteria	976 Bacteroidetes	117747 Sphingobacteriia	200666 Sphingobacteriales	84566 Sphingobacteriaceae	407021 Pseudosphingobacterium	407022 Pseudosphingobacterium domesticum	407022 Pseudosphingobacterium domesticum	5599	0	1	0	0	0	0	0	0	0	0	0	0	0	0	0	0	0	0	0	0	0	0	0	0	0	0	0	0	0	0	0	0	0	0	0	0
specI_v3_Cluster11142	specI_v3_11142	407036.SAMN05216243			2 Bacteria	1239 Firmicutes	91061 Bacilli	1385 Bacillales	186817 Bacillaceae	482460 Sediminibacillus	407036 Sediminibacillus albus	407036 Sediminibacillus albus	3476	0	1	0	0	0	0	0	1	1	0	0	0	0	0	0	1	0	0	0	0	0	0	0	0	0	0	0	1	0	0	0	0	1	0	0	1
specI_v3_Cluster11143	specI_v3_11143	407234.SAMN05421795			2 Bacteria	1224 Proteobacteria	28211 Alphaproteobacteria	204455 Rhodobacterales	31989 Rhodobacteraceae	1060 Rhodobacter	407234 Rhodobacter vinaykumarii	407234 Rhodobacter vinaykumarii	3261	0	1	0	0	0	0	0	1	1	0	0	0	0	0	0	1	1	1	0	0	0	0	0	1	0	0	0	0	0	0	0	0	0	0	0	0
specI_v3_Cluster11144	specI_v3_11144	40754.SAMD00019192			2 Bacteria	1224 Proteobacteria	1236 Gammaproteobacteria	72273 Thiotrichales	135617 Thiotrichaceae	40751 Thioploca	40754 Thioploca ingrica	40754 Thioploca ingrica	3964	0	1	0	0	0	0	0	0	0	0	0	0	0	0	0	1	0	1	1	1	1	0	1	1	1	1	0	0	1	1	1	1	0	0	0	0
specI_v3_Cluster11145	specI_v3_11145	408074.SAMN05660909			2 Bacteria	976 Bacteroidetes	1853228 Chitinophagia	1853229 Chitinophagales	563835 Chitinophagaceae	79328 Chitinophaga	408074 Chitinophaga terrae Kim and Jung 2007	408074 Chitinophaga terrae Kim and Jung 2007	5584	0	1	0	0	0	0	0	0	0	0	0	0	0	0	0	0	0	0	0	0	0	0	0	0	0	0	0	0	0	0	0	0	0	0	0	0
specI_v3_Cluster11146	specI_v3_11146	40841.SAMN04487864			2 Bacteria	1239 Firmicutes	909932 Negativicutes	1843488 Acidaminococcales	909930 Acidaminococcaceae	40840 Succiniclasticum	40841 Succiniclasticum ruminis	40841 Succiniclasticum ruminis	2435	0	1	0	0	0	0	0	0	0	0	0	0	0	0	0	0	0	0	0	0	0	0	0	0	0	0	0	0	0	0	0	0	0	0	0	0
specI_v3_Cluster11147	specI_v3_11147	408657.SAMN04487995			2 Bacteria	976 Bacteroidetes	768503 Cytophagia	768507 Cytophagales	89373 Cytophagaceae	120831 Dyadobacter	408657 Dyadobacter koreensis	408657 Dyadobacter koreensis	5989	0	1	0	0	0	0	0	1	0	1	0	0	0	0	0	1	0	1	0	0	0	0	1	1	0	0	0	0	0	1	0	0	0	0	0	0
specI_v3_Cluster11148	specI_v3_11148	410358.SAMN00623052			2157 Archaea	28890 Euryarchaeota	224756 Methanomicrobia	2191 Methanomicrobiales	88404 Methanocorpusculaceae	2192 Methanocorpusculum	83984 Methanocorpusculum labreanum	83984 Methanocorpusculum labreanum	1739	0	1	1	1	0	0	0	1	1	0	1	0	1	1	0	1	1	1	0	0	0	0	0	0	0	0	0	0	0	0	0	0	1	0	0	0
specI_v3_Cluster11149	specI_v3_11149	410359.SAMN00623060			2157 Archaea	28889 Crenarchaeota	183924 Thermoprotei	2266 Thermoproteales	2267 Thermoproteaceae	2276 Pyrobaculum	181486 Pyrobaculum calidifontis	181486 Pyrobaculum calidifontis	2149	0	1	0	0	0	0	0	0	0	0	0	0	0	0	0	0	0	1	0	0	0	0	0	0	0	0	0	0	1	0	0	0	1	0	0	0
specI_v3_Cluster1115	specI_v3_01115	270351.SAMD00024788			2 Bacteria	1224 Proteobacteria	28211 Alphaproteobacteria	356 Rhizobiales	119045 Methylobacteriaceae	407 Methylobacterium	270351 Methylobacterium aquaticum [Methylobacterium sp. ap11/Methylobacterium sp. yr596/Methylobacterium aquaticum]	270351 Methylobacterium aquaticum	5814.67	656.113	3	0	0	0	0	0	1	1	1	0	1	0	0	1	0	0	1	0	0	0	0	1	1	0	0	1	0	1	1	1	1	1	1	0	1
specI_v3_Cluster11150	specI_v3_11150	411154.SAMEA2272667			2 Bacteria	976 Bacteroidetes	117743 Flavobacteriia	200644 Flavobacteriales	49546 Flavobacteriaceae	292691 Gramella	411153 Gramella forsetii	411153 Gramella forsetii	3584	0	1	0	0	0	0	0	0	0	0	0	0	0	0	0	0	0	1	0	0	0	0	0	0	1	1	1	0	0	0	0	0	0	0	0	0
specI_v3_Cluster11151	specI_v3_11151	411463.SAMN00627091			2 Bacteria	1239 Firmicutes	186801 Clostridia	186802 Clostridiales	186806 Eubacteriaceae	1730 Eubacterium	39496 Eubacterium ventriosum	39496 Eubacterium ventriosum	2802	0	1	1	0	1	0	0	0	0	0	0	0	0	0	0	0	0	0	0	0	0	0	0	0	0	0	0	0	0	0	0	0	0	0	0	0
specI_v3_Cluster11152	specI_v3_11152	411471.SAMN00008862			2 Bacteria	1239 Firmicutes	186801 Clostridia	186802 Clostridiales	541000 Ruminococcaceae	292632 Subdoligranulum	214851 Subdoligranulum variabile	214851 Subdoligranulum variabile	3381	0	1	0	0	1	0	0	1	1	0	1	1	0	0	0	0	0	0	0	0	0	0	0	0	0	0	0	0	0	0	0	0	0	0	0	0
specI_v3_Cluster11153	specI_v3_11153	411473.SAMN00627105			2 Bacteria	1239 Firmicutes	186801 Clostridia	186802 Clostridiales	541000 Ruminococcaceae	1263 Ruminococcus	40519 Ruminococcus callidus	40519 Ruminococcus callidus	3475	0	1	0	0	1	0	0	0	0	0	0	0	0	0	0	1	1	0	0	0	0	0	0	0	0	0	0	0	0	0	0	0	0	0	0	0
specI_v3_Cluster11154	specI_v3_11154	411684.SAMN02436119			2 Bacteria	1224 Proteobacteria	28211 Alphaproteobacteria	356 Rhizobiales	69277 Phyllobacteriaceae	274591 Hoeflea	244596 Hoeflea phototrophica	244596 Hoeflea phototrophica	4220	0	1	0	1	0	0	0	0	0	0	0	0	0	0	0	0	0	1	1	1	1	1	1	1	1	1	1	1	1	1	1	1	1	0	0	1
specI_v3_Cluster11155	specI_v3_11155	412965.SAMD00060908			2 Bacteria	1224 Proteobacteria	1236 Gammaproteobacteria	NA Gammaproteobacteria order incertae sedis	NA Gammaproteobacteria fam. incertae sedis	NA Gammaproteobacteria gen. incertae sedis	410330 Calyptogena okutanii thioautotrophic gill symbiont	410330 Calyptogena okutanii thioautotrophic gill symbiont	937	0	1	0	0	0	0	0	0	0	0	0	0	0	0	0	0	0	1	1	1	1	0	0	0	1	1	1	1	1	1	0	0	1	0	0	0
specI_v3_Cluster11156	specI_v3_11156	413434.SAMN04488132			2 Bacteria	976 Bacteroidetes	1853228 Chitinophagia	1853229 Chitinophagales	563835 Chitinophagaceae	504481 Sediminibacterium	413434 Sediminibacterium ginsengisoli	413434 Sediminibacterium ginsengisoli	3586	0	1	0	0	0	0	0	1	1	1	0	1	0	0	0	1	1	1	0	1	1	1	1	1	0	0	0	0	0	1	1	1	1	0	0	0
specI_v3_Cluster11157	specI_v3_11157	413882.SAMN03568762			2 Bacteria	1224 Proteobacteria	28216 Betaproteobacteria	80840 Burkholderiales	NA Burkholderiales fam. incertae sedis	NA Burkholderiales gen. incertae sedis	413882 [Polyangium] brachysporum	413882 [Polyangium] brachysporum	5557	0	1	1	0	0	0	0	1	0	0	0	0	0	0	0	1	1	1	0	0	0	0	0	0	1	0	0	0	0	0	0	0	0	0	0	0
specI_v3_Cluster11158	specI_v3_11158	414004.SAMN02744041			2157 Archaea	651137 Thaumarchaeota	NA Thaumarchaeota class incertae sedis	205948 Cenarchaeales	205957 Cenarchaeaceae	46769 Cenarchaeum	46770 Cenarchaeum symbiosum	46770 Cenarchaeum symbiosum	2017	0	1	0	0	1	0	0	0	0	0	0	0	0	0	0	0	0	0	0	0	0	0	0	0	0	0	0	0	0	0	0	0	0	0	0	0
specI_v3_Cluster11159	specI_v3_11159	414048.SAMN04489864			2 Bacteria	976 Bacteroidetes	117747 Sphingobacteriia	200666 Sphingobacteriales	84566 Sphingobacteriaceae	84567 Pedobacter	414048 Pedobacter insulae	414048 Pedobacter insulae	3774	0	1	0	0	0	0	0	0	0	1	0	0	0	0	0	1	0	1	1	0	0	0	0	1	0	0	0	1	0	1	0	0	1	0	0	1
specI_v3_Cluster1116	specI_v3_01116	427683.SAMN04631760			2 Bacteria	1224 Proteobacteria	28211 Alphaproteobacteria	356 Rhizobiales	119045 Methylobacteriaceae	407 Methylobacterium	427683 Methylobacterium platani	427683 Methylobacterium platani	6062	0	1	0	0	1	0	0	1	1	1	0	1	0	0	1	0	0	1	0	0	0	0	1	1	0	0	1	0	1	1	1	1	1	1	0	1
specI_v3_Cluster11160	specI_v3_11160	414684.SAMN02603908			2 Bacteria	1224 Proteobacteria	28211 Alphaproteobacteria	204441 Rhodospirillales	41295 Rhodospirillaceae	1081 Rhodospirillum	34018 Rhodospirillum centenum	34018 Rhodospirillum centenum	4003	0	1	0	1	0	0	0	0	0	0	0	0	0	0	0	1	1	1	1	0	0	0	1	1	1	1	1	1	1	0	1	1	1	0	0	0
specI_v3_Cluster11161	specI_v3_11161	415015.SAMN05660462			2 Bacteria	1239 Firmicutes	186801 Clostridia	186802 Clostridiales	NA Clostridiales fam. incertae sedis	415014 Proteiniborus	415015 Proteiniborus ethanoligenes	415015 Proteiniborus ethanoligenes	2971	0	1	0	0	0	0	0	1	0	0	1	0	0	0	0	1	1	0	0	0	0	0	0	0	0	0	0	0	0	1	0	0	0	0	0	0
specI_v3_Cluster11162	specI_v3_11162	415425.SAMN05444363			2 Bacteria	976 Bacteroidetes	117743 Flavobacteriia	200644 Flavobacteriales	49546 Flavobacteriaceae	237 Flavobacterium	415425 Flavobacterium terrae	415425 Flavobacterium terrae	2886	0	1	0	0	0	0	0	1	1	1	1	0	0	0	0	1	1	1	1	1	1	1	1	1	0	0	0	0	1	1	0	1	0	0	0	0
specI_v3_Cluster11163	specI_v3_11163	415426.SAMN02604082			2157 Archaea	28889 Crenarchaeota	183924 Thermoprotei	114380 Desulfurococcales	2307 Pyrodictiaceae	54247 Hyperthermus	54248 Hyperthermus butylicus	54248 Hyperthermus butylicus	1602	0	1	0	1	0	0	0	0	0	0	0	0	0	0	0	0	0	1	1	0	0	0	0	0	0	1	0	0	1	0	0	0	1	0	0	0
specI_v3_Cluster11164	specI_v3_11164	415747.SAMN03097708			2 Bacteria	1224 Proteobacteria	1236 Gammaproteobacteria	135613 Chromatiales	72276 Ectothiorhodospiraceae	397268 Thiohalomonas	415747 Thiohalomonas denitrificans	415747 Thiohalomonas denitrificans	3260	0	1	0	0	0	0	0	0	0	0	0	0	0	0	0	1	1	1	1	0	0	0	0	0	1	1	0	0	0	0	0	0	0	0	0	0
specI_v3_Cluster11165	specI_v3_11165	416873.SAMN04487951			2 Bacteria	1224 Proteobacteria	1236 Gammaproteobacteria	135619 Oceanospirillales	28256 Halomonadaceae	2745 Halomonas	416873 Halomonas arcis	416873 Halomonas arcis	3846	0	1	0	0	0	0	0	0	0	0	0	0	0	0	0	0	0	0	0	0	0	0	0	0	0	0	0	0	0	0	0	0	0	0	0	0
specI_v3_Cluster11166	specI_v3_11166	418702.SAMN05860622			2 Bacteria	1224 Proteobacteria	28216 Betaproteobacteria	206389 Rhodocyclales	2008795 Azonexaceae	146936 Azonexus	418702 Azonexus hydrophilus	418702 Azonexus hydrophilus	3395	0	1	0	0	0	0	0	1	0	0	0	0	0	0	0	1	1	1	0	1	1	0	1	1	1	0	0	0	0	1	1	1	0	0	0	0
specI_v3_Cluster11167	specI_v3_11167	419481.SAMN05216233			2 Bacteria	1224 Proteobacteria	28221 Deltaproteobacteria	213118 Desulfobacterales	213119 Desulfobacteraceae	497721 Desulfoluna	419481 Desulfoluna spongiiphila	419481 Desulfoluna spongiiphila	5238	0	1	0	0	0	0	0	0	0	0	0	0	0	0	0	0	0	0	0	0	0	0	0	0	0	0	0	0	0	0	0	0	0	0	0	0
specI_v3_Cluster11168	specI_v3_11168	419665.SAMN00623051			2157 Archaea	28890 Euryarchaeota	183939 Methanococci	2182 Methanococcales	2183 Methanococcaceae	2184 Methanococcus	42879 Methanococcus aeolicus	42879 Methanococcus aeolicus	1490	0	1	0	1	0	0	0	0	0	0	0	0	0	0	0	0	0	1	1	0	0	0	0	0	0	1	0	0	1	0	0	0	1	0	0	0
specI_v3_Cluster11169	specI_v3_11169	419940.SAMN05421824			2 Bacteria	976 Bacteroidetes	117743 Flavobacteriia	200644 Flavobacteriales	49546 Flavobacteriaceae	1080193 Hyunsoonleella	419940 Hyunsoonleella jejuensis	419940 Hyunsoonleella jejuensis	2940	0	1	0	0	0	0	0	0	0	0	0	0	0	0	0	0	0	0	0	0	0	0	0	0	0	0	0	0	0	0	0	0	0	0	0	0
specI_v3_Cluster1117	specI_v3_01117	1502749.SAMN02799631			2 Bacteria	1224 Proteobacteria	28211 Alphaproteobacteria	356 Rhizobiales	119045 Methylobacteriaceae	407 Methylobacterium	1502749 Methylobacterium sp. 174MFSha1.1	1502749 Methylobacterium sp. 174MFSha1.1	6690	0	1	0	0	0	0	0	0	0	0	0	0	0	0	0	0	0	0	0	0	0	0	0	0	0	0	0	0	0	0	0	0	0	0	0	0
specI_v3_Cluster11170	specI_v3_11170	420336.SAMN02436323			2 Bacteria	1239 Firmicutes	186801 Clostridia	186802 Clostridiales	NA Clostridiales fam. incertae sedis	2383 Epulopiscium	420336 Epulopiscium sp. 'N.t. morphotype B'	420336 Epulopiscium sp. 'N.t. morphotype B'	2023	0	1	0	0	1	0	0	1	0	0	0	1	0	0	0	0	0	0	0	0	0	0	0	0	0	0	0	0	0	0	0	0	0	0	0	0
specI_v3_Cluster11171	specI_v3_11171	420404.SAMN05421793			2 Bacteria	976 Bacteroidetes	117743 Flavobacteriia	200644 Flavobacteriales	49546 Flavobacteriaceae	59732 Chryseobacterium	420404 Chryseobacterium hominis	420404 Chryseobacterium hominis	2639	0	1	0	0	0	0	0	0	0	0	0	0	0	0	0	0	0	0	0	0	0	0	0	0	0	0	0	0	0	0	0	0	0	0	0	0
specI_v3_Cluster11172	specI_v3_11172	420953.SAMN05192543			2 Bacteria	1224 Proteobacteria	28216 Betaproteobacteria	80840 Burkholderiales	119060 Burkholderiaceae	1822464 Paraburkholderia	420953 Paraburkholderia megapolitana	420953 Paraburkholderia megapolitana	6694	0	1	0	0	0	0	0	1	1	1	0	0	1	0	1	0	0	0	0	0	0	0	0	0	0	0	0	0	1	0	0	0	1	0	0	0
specI_v3_Cluster11173	specI_v3_11173	420998.SAMEA3490732			2 Bacteria	1224 Proteobacteria	28211 Alphaproteobacteria	204455 Rhodobacterales	31989 Rhodobacteraceae	188905 Jannaschia	420998 Jannaschia donghaensis	420998 Jannaschia donghaensis	3482	0	1	0	1	0	0	0	1	0	0	0	0	0	0	0	0	0	1	0	0	0	0	0	0	1	1	1	0	0	0	0	0	1	0	0	0
specI_v3_Cluster11174	specI_v3_11174	422296.SAMN02441550			2 Bacteria	1224 Proteobacteria	28211 Alphaproteobacteria	356 Rhizobiales	45401 Hyphomicrobiaceae	1121251 Cucumibacter	1121252 Cucumibacter marinus	1121252 Cucumibacter marinus	3554	0	1	0	1	0	0	0	0	0	0	0	0	0	0	0	1	1	1	1	1	1	0	1	1	1	1	1	1	1	0	1	0	1	0	0	1
specI_v3_Cluster11175	specI_v3_11175	42253.SAMN03702441			2 Bacteria	40117 Nitrospirae	203693 Nitrospira	189778 Nitrospirales	189779 Nitrospiraceae	1234 Nitrospira	42253 Nitrospira moscoviensis	42253 Nitrospira moscoviensis	4790	0	1	0	0	0	0	0	1	0	0	0	0	0	0	0	1	1	1	0	0	0	0	0	0	0	0	0	0	0	0	0	0	0	0	0	0
specI_v3_Cluster11176	specI_v3_11176	424757.SAMD00028696			2 Bacteria	1224 Proteobacteria	28211 Alphaproteobacteria	356 Rhizobiales	255475 Aurantimonadaceae	414371 Aureimonas	424757 Aureimonas frigidaquae	424757 Aureimonas frigidaquae	3813	0	1	0	0	0	0	0	1	0	0	0	1	0	0	0	1	0	1	0	0	0	1	0	1	0	0	0	0	0	1	0	0	1	0	0	0
specI_v3_Cluster11177	specI_v3_11177	425104.SAMN02598412			2 Bacteria	1224 Proteobacteria	1236 Gammaproteobacteria	135622 Alteromonadales	267890 Shewanellaceae	22 Shewanella	271097 Shewanella sediminis	271097 Shewanella sediminis	4497	0	1	0	1	0	0	0	0	0	0	0	0	0	0	0	0	0	1	1	0	0	1	0	0	1	1	1	0	1	0	1	1	1	0	0	0
specI_v3_Cluster11178	specI_v3_11178	425400.SAMN03074667			2 Bacteria	1224 Proteobacteria	29547 Epsilonproteobacteria	213849 Campylobacterales	72293 Helicobacteraceae	209 Helicobacter	425400 Helicobacter japonicus	425400 Helicobacter japonicus	1802	0	1	0	0	1	0	0	0	0	0	0	0	0	0	0	0	0	0	0	0	0	0	0	0	0	0	0	0	0	0	0	0	0	0	0	0
specI_v3_Cluster11179	specI_v3_11179	425514.SAMN05443550			2 Bacteria	976 Bacteroidetes	117747 Sphingobacteriia	200666 Sphingobacteriales	84566 Sphingobacteriaceae	84567 Pedobacter	425514 Pedobacter hartonius	425514 Pedobacter hartonius	4635	0	1	0	0	0	0	0	1	1	1	0	0	1	0	1	1	0	0	0	0	0	1	0	0	0	0	0	0	0	1	0	0	1	0	0	0
specI_v3_Cluster1118	specI_v3_01118	426117.SAMN00623053			2 Bacteria	1224 Proteobacteria	28211 Alphaproteobacteria	356 Rhizobiales	119045 Methylobacteriaceae	407 Methylobacterium	NA Methylobacterium sp. [Methylobacterium sp. WSM2598/Methylobacterium sp. 4-46]	NA Methylobacterium sp.	6834.5	318.905	2	0	0	0	0	0	0	1	1	0	0	0	0	0	0	0	0	0	0	0	0	1	1	0	0	0	0	1	0	0	0	1	0	0	0
specI_v3_Cluster11180	specI_v3_11180	426128.SAMN05660297			2 Bacteria	1239 Firmicutes	186801 Clostridia	186802 Clostridiales	31979 Clostridiaceae	89958 Natronincola	426128 Natronincola peptidivorans	426128 Natronincola peptidivorans	3542	0	1	0	0	0	0	0	0	0	0	0	0	0	0	0	0	0	0	0	0	0	0	0	0	0	0	0	0	0	0	0	0	0	0	0	0
specI_v3_Cluster11181	specI_v3_11181	428126.SAMN00627073			2 Bacteria	1239 Firmicutes	526524 Erysipelotrichia	526525 Erysipelotrichales	128827 Erysipelotrichaceae	1505663 Erysipelatoclostridium	29348 [Clostridium] spiroforme	29348 [Clostridium] spiroforme	2465	0	1	0	0	0	0	0	1	0	0	1	0	0	0	0	0	1	0	0	0	0	0	0	0	0	0	0	0	0	0	0	0	0	0	0	0
specI_v3_Cluster11182	specI_v3_11182	428412.SAMN04088565			2 Bacteria	1224 Proteobacteria	1236 Gammaproteobacteria	91347 Enterobacterales	543 Enterobacteriaceae	401618 Candidatus Riesia	428412 Candidatus Riesia pthiripubis	428412 Candidatus Riesia pthiripubis	77	0	1	0	0	1	0	0	0	0	0	0	0	0	0	0	0	0	0	0	1	1	0	0	0	0	0	0	0	0	0	0	1	0	0	0	0
specI_v3_Cluster11183	specI_v3_11183	428993.SAMN06296058			2 Bacteria	1224 Proteobacteria	1236 Gammaproteobacteria	135614 Xanthomonadales	32033 Xanthomonadaceae	83618 Pseudoxanthomonas	428993 Pseudoxanthomonas indica	428993 Pseudoxanthomonas indica	3556	0	1	0	0	0	0	0	1	1	1	0	1	0	0	0	1	1	1	0	0	0	0	0	1	0	0	0	0	0	1	1	1	0	0	0	0
specI_v3_Cluster11184	specI_v3_11184	429009.SAMN02598268			2 Bacteria	1239 Firmicutes	186801 Clostridia	68295 Thermoanaerobacterales	186814 Thermoanaerobacteraceae	42837 Ammonifex	42838 Ammonifex degensii	42838 Ammonifex degensii	2052	0	1	0	0	0	0	0	0	0	0	0	0	0	0	0	0	0	1	1	0	0	0	0	1	0	1	0	0	1	0	0	1	1	0	0	0
specI_v3_Cluster11185	specI_v3_11185	429727.SAMN03383426			2 Bacteria	1224 Proteobacteria	28211 Alphaproteobacteria	356 Rhizobiales	45401 Hyphomicrobiaceae	46913 Devosia	429727 Devosia chinhatensis	429727 Devosia chinhatensis	3108	0	1	0	0	0	0	0	1	0	0	1	1	0	0	0	1	1	1	0	0	0	0	1	1	0	0	0	0	0	1	0	0	1	0	0	0
specI_v3_Cluster11186	specI_v3_11186	429728.SAMN05216456			2 Bacteria	1224 Proteobacteria	28211 Alphaproteobacteria	356 Rhizobiales	45401 Hyphomicrobiaceae	46913 Devosia	429728 Devosia crocina	429728 Devosia crocina	3590	0	1	0	0	0	0	0	1	1	1	1	0	0	0	0	1	1	1	0	0	0	0	0	0	0	0	0	0	0	1	0	1	0	0	0	0
specI_v3_Cluster11187	specI_v3_11187	430453.SAMN04487962			2 Bacteria	1224 Proteobacteria	1236 Gammaproteobacteria	135622 Alteromonadales	72275 Alteromonadaceae	2742 Marinobacter	430453 Marinobacter segnicrescens	430453 Marinobacter segnicrescens	3897	0	1	0	0	0	0	0	0	0	0	0	0	0	0	0	0	0	0	0	0	0	0	0	0	0	0	0	0	0	0	0	0	0	0	0	0
specI_v3_Cluster11188	specI_v3_11188	431041.SAMEA3861759			2 Bacteria	1117 Cyanobacteria	NA Cyanobacteria class incertae sedis	1890424 Synechococcales	1890426 Synechococcaceae	1129 Synechococcus	431041 Candidatus Synechococcus spongiarum	431041 Candidatus Synechococcus spongiarum	1661	0	1	0	1	0	0	0	0	0	0	0	0	0	0	0	0	0	0	0	0	0	0	0	0	0	0	0	0	0	0	0	0	0	0	0	0
specI_v3_Cluster11189	specI_v3_11189	431306.SAMEA2738364			2 Bacteria	1224 Proteobacteria	28211 Alphaproteobacteria	204441 Rhodospirillales	433 Acetobacteraceae	434 Acetobacter	431306 Acetobacter ghanensis	431306 Acetobacter ghanensis	2510	0	1	0	0	0	0	0	1	1	1	0	0	1	1	1	1	1	0	0	0	0	0	0	0	0	0	0	0	1	0	0	0	1	1	1	0
specI_v3_Cluster1119	specI_v3_01119	460265.SAMN00000043			2 Bacteria	1224 Proteobacteria	28211 Alphaproteobacteria	356 Rhizobiales	119045 Methylobacteriaceae	407 Methylobacterium	114616 Methylobacterium nodulans	114616 Methylobacterium nodulans	7356	0	1	0	0	1	0	0	1	1	1	0	1	0	0	1	0	0	1	0	0	0	0	0	0	0	0	1	0	0	0	0	1	0	0	0	0
specI_v3_Cluster11190	specI_v3_11190	431489.SAMD00022566			2 Bacteria	201174 Actinobacteria	1760 Actinobacteria	85006 Micrococcales	1042322 Demequinaceae	577469 Demequina	431489 Demequina lutea	431489 Demequina lutea	2534	0	1	0	0	0	0	0	0	0	0	0	0	0	0	0	0	0	0	0	0	0	0	0	0	0	0	0	0	0	0	0	0	0	0	0	0
specI_v3_Cluster11191	specI_v3_11191	432608.SAMN04903359			2 Bacteria	544448 Tenericutes	31969 Mollicutes	2085 Mycoplasmatales	2092 Mycoplasmataceae	2093 Mycoplasma	432608 Candidatus Mycoplasma haemobos	432608 Candidatus Mycoplasma haemobos	1109	0	1	0	0	1	0	0	1	1	0	1	1	0	0	0	0	0	0	0	0	0	0	0	0	0	0	0	0	0	0	0	0	0	0	0	0
specI_v3_Cluster11192	specI_v3_11192	435880.SAMN04487988			2 Bacteria	976 Bacteroidetes	768503 Cytophagia	768507 Cytophagales	563798 Cyclobacteriaceae	246875 Algoriphagus	435880 Algoriphagus hitonicola	435880 Algoriphagus hitonicola	3813	0	1	0	0	0	0	0	0	0	0	0	0	0	0	0	0	0	0	0	0	0	0	0	0	0	0	0	0	0	0	0	0	0	0	0	0
specI_v3_Cluster11193	specI_v3_11193	435908.SAMN02897942			2 Bacteria	1224 Proteobacteria	1236 Gammaproteobacteria	135622 Alteromonadales	267893 Idiomarinaceae	135575 Idiomarina	435908 Idiomarina salinarum	435908 Idiomarina salinarum	2100	0	1	0	1	0	0	0	0	0	0	0	0	0	0	0	0	0	1	0	0	0	0	1	1	1	1	0	1	0	0	0	0	1	0	0	1
specI_v3_Cluster11194	specI_v3_11194	436114.SAMN02598418			2 Bacteria	200783 Aquificae	187857 Aquificae	32069 Aquificales	224027 Hydrogenothermaceae	212790 Sulfurihydrogenibium	436114 Sulfurihydrogenibium sp. YO3AOP1	436114 Sulfurihydrogenibium sp. YO3AOP1	1721	0	1	0	0	0	0	0	0	0	0	0	0	0	0	0	0	0	1	0	0	0	0	0	0	1	0	0	0	1	0	0	0	1	0	0	0
specI_v3_Cluster11195	specI_v3_11195	436308.SAMN00000032			2157 Archaea	651137 Thaumarchaeota	NA Thaumarchaeota class incertae sedis	31932 Nitrosopumilales	338190 Nitrosopumilaceae	338191 Nitrosopumilus	338192 Nitrosopumilus maritimus	338192 Nitrosopumilus maritimus	1795	0	1	0	1	0	0	0	0	0	0	0	0	0	0	0	0	0	1	1	1	1	0	0	1	1	1	1	1	1	1	0	1	1	0	0	1
specI_v3_Cluster11196	specI_v3_11196	437022.SAMN03855808			2 Bacteria	1224 Proteobacteria	1236 Gammaproteobacteria	118969 Legionellales	118968 Coxiellaceae	1755683 Candidatus Berkiella	437022 Candidatus Berkiella cookevillensis	437022 Candidatus Berkiella cookevillensis	2557	0	1	0	0	0	0	0	1	0	0	0	0	0	0	0	1	1	1	1	1	1	0	0	1	0	1	1	0	0	0	0	1	0	0	0	0
specI_v3_Cluster11197	specI_v3_11197	43775.SAMN04489760			2 Bacteria	1224 Proteobacteria	28221 Deltaproteobacteria	213462 Syntrophobacterales	213468 Syntrophaceae	43773 Syntrophus	43775 Syntrophus gentianae	43775 Syntrophus gentianae	3397	0	1	0	0	0	0	0	1	1	1	0	0	0	0	0	1	1	1	1	0	0	0	1	1	1	0	0	0	1	1	1	1	1	0	0	0
specI_v3_Cluster11198	specI_v3_11198	438855.SAMN02745036			2 Bacteria	1224 Proteobacteria	1236 Gammaproteobacteria	135618 Methylococcales	403 Methylococcaceae	1221209 Methylomarinum	438855 Methylomarinum vadi	438855 Methylomarinum vadi	4027	0	1	0	0	0	0	0	0	0	0	0	0	0	0	0	0	0	1	1	1	1	0	1	1	1	1	0	0	1	1	1	1	1	0	0	0
specI_v3_Cluster11199	specI_v3_11199	43928.SAMN05443636			2157 Archaea	28890 Euryarchaeota	183963 Halobacteria	1644055 Haloferacales	1963271 Halorubraceae	43927 Halobaculum	43928 Halobaculum gomorrense	43928 Halobaculum gomorrense	3149	0	1	0	0	0	0	0	0	0	0	0	0	0	0	0	0	0	0	0	0	0	0	0	0	0	0	0	0	0	0	0	0	0	0	0	0
specI_v3_Cluster112	specI_v3_00112	296.SAMN04371283			2 Bacteria	1224 Proteobacteria	1236 Gammaproteobacteria	72274 Pseudomonadales	135621 Pseudomonadaceae	286 Pseudomonas	NA Pseudomonas versuta/fragi [Pseudomonas sp. Lz4W/Pseudomonas versuta/Pseudomonas fragi]	NA Pseudomonas versuta/fragi	4495.83	116.508	6	1	1	0	0	0	1	1	1	0	1	1	1	1	1	1	1	1	0	0	1	1	1	0	0	0	0	0	1	0	1	1	1	0	1
specI_v3_Cluster1120	specI_v3_01120	1736364.SAMN04151754			2 Bacteria	1224 Proteobacteria	28211 Alphaproteobacteria	356 Rhizobiales	119045 Methylobacteriaceae	407 Methylobacterium	NA Methylobacterium sp. [Methylobacterium sp. Leaf108/Methylobacterium sp. Leaf399/Methylobacterium sp. Leaf466]	NA Methylobacterium sp.	3845	66.7008	3	0	0	1	0	0	1	1	1	0	1	1	1	1	1	0	0	0	0	0	0	0	0	0	0	0	0	0	1	0	1	1	1	0	1
specI_v3_Cluster11200	specI_v3_11200	439292.SAMN00000036			2 Bacteria	1239 Firmicutes	91061 Bacilli	1385 Bacillales	186821 Sporolactobacillaceae	NA Sporolactobacillaceae gen. incertae sedis	85683 [Bacillus] selenitireducens	85683 [Bacillus] selenitireducens	3255	0	1	0	0	0	0	0	0	1	1	0	0	0	0	0	1	1	1	0	0	0	1	1	1	1	0	0	1	1	0	0	0	1	0	1	1
specI_v3_Cluster11201	specI_v3_11201	439481.SAMN02598523			2157 Archaea	28890 Euryarchaeota	NA Euryarchaeota class incertae sedis	NA Euryarchaeota order incertae sedis	NA Euryarchaeota fam. incertae sedis	379546 Aciduliprofundum	379547 Aciduliprofundum boonei	379547 Aciduliprofundum boonei	1544	0	1	0	1	0	0	0	0	0	0	0	0	0	0	0	0	0	1	1	0	0	0	0	0	1	1	0	0	1	0	0	0	1	0	0	0
specI_v3_Cluster11202	specI_v3_11202	44010.SAMN04216921			2 Bacteria	201174 Actinobacteria	1760 Actinobacteria	85007 Corynebacteriales	1762 Mycobacteriaceae	1763 Mycobacterium	44010 Mycobacterium conspicuum	44010 Mycobacterium conspicuum	5457	0	1	0	0	1	0	0	0	1	1	0	0	0	0	0	1	1	0	0	0	0	0	0	1	0	0	0	0	0	1	1	1	1	0	0	0
specI_v3_Cluster11203	specI_v3_11203	440168.SAMN04487974			2 Bacteria	1224 Proteobacteria	28211 Alphaproteobacteria	356 Rhizobiales	45401 Hyphomicrobiaceae	1082930 Pelagibacterium	440168 Pelagibacterium luteolum	440168 Pelagibacterium luteolum	4266	0	1	0	0	0	0	0	1	1	1	1	0	0	0	0	0	0	1	0	0	0	0	1	1	0	0	0	0	0	0	1	0	0	0	0	0
specI_v3_Cluster11204	specI_v3_11204	441112.SAMN04488094			2 Bacteria	1224 Proteobacteria	28211 Alphaproteobacteria	204455 Rhodobacterales	31989 Rhodobacteraceae	599652 Tropicimonas	441112 Tropicimonas isoalkanivorans	441112 Tropicimonas isoalkanivorans	4798	0	1	0	0	0	0	0	0	0	0	0	0	0	0	0	0	0	1	1	1	1	0	0	1	1	1	0	0	1	1	1	0	1	0	0	1
specI_v3_Cluster11205	specI_v3_11205	441119.SAMN04488047			2 Bacteria	1224 Proteobacteria	28211 Alphaproteobacteria	204455 Rhodobacterales	31989 Rhodobacteraceae	1400062 Tranquillimonas	441119 Tranquillimonas alkanivorans	441119 Tranquillimonas alkanivorans	4467	0	1	0	0	0	0	0	0	0	0	0	0	0	0	0	0	0	0	0	0	0	0	0	0	0	0	0	0	0	0	0	0	0	0	0	0
specI_v3_Cluster11206	specI_v3_11206	441209.SAMN05717329			2 Bacteria	1224 Proteobacteria	28211 Alphaproteobacteria	204455 Rhodobacterales	31989 Rhodobacteraceae	119541 Rhodobaca	441209 Rhodobaca barguzinensis	441209 Rhodobaca barguzinensis	3728	0	1	0	0	0	0	0	0	1	0	0	0	0	0	0	1	1	1	0	0	0	0	1	1	0	0	0	1	0	0	0	0	1	0	1	1
specI_v3_Cluster11207	specI_v3_11207	442341.SAMN04487959			2 Bacteria	1224 Proteobacteria	1236 Gammaproteobacteria	135619 Oceanospirillales	28256 Halomonadaceae	2745 Halomonas	442341 Halomonas xianhensis	442341 Halomonas xianhensis	4051	0	1	0	0	0	0	0	0	0	0	0	0	0	0	0	0	0	0	0	0	0	0	0	0	0	0	0	0	0	0	0	0	0	0	0	0
specI_v3_Cluster11208	specI_v3_11208	44252.SAMN02739344			2 Bacteria	1239 Firmicutes	91061 Bacilli	1385 Bacillales	186822 Paenibacillaceae	44249 Paenibacillus	44252 Paenibacillus macerans	44252 Paenibacillus macerans	6561	0	1	0	0	0	0	0	0	0	0	0	0	0	0	0	0	0	0	0	0	0	0	0	0	0	0	0	0	0	0	0	0	0	0	0	0
specI_v3_Cluster11209	specI_v3_11209	442562.SAMN02951863			2 Bacteria	1224 Proteobacteria	28211 Alphaproteobacteria	204455 Rhodobacterales	31989 Rhodobacteraceae	295418 Rubellimicrobium	1123067 Rubellimicrobium mesophilum	1123067 Rubellimicrobium mesophilum	4962	0	1	1	0	0	0	0	1	1	1	0	1	0	0	1	0	0	0	0	0	0	0	0	0	0	0	0	0	0	0	0	1	0	0	0	0
specI_v3_Cluster1121	specI_v3_01121	1736242.SAMN04151622			2 Bacteria	1224 Proteobacteria	28211 Alphaproteobacteria	356 Rhizobiales	119045 Methylobacteriaceae	407 Methylobacterium	NA Methylobacterium sp. [Methylobacterium sp. Leaf86/Methylobacterium sp. Leaf91]	NA Methylobacterium sp.	4658.5	6.36396	2	0	0	1	0	0	1	1	1	0	1	0	0	1	1	0	0	0	0	0	0	0	1	0	0	0	0	0	1	0	1	1	0	0	1
specI_v3_Cluster11210	specI_v3_11210	442899.SAMN05720591			2 Bacteria	1239 Firmicutes	91061 Bacilli	1385 Bacillales	186817 Bacillaceae	306539 Halolactibacillus	442899 Halolactibacillus alkaliphilus	442899 Halolactibacillus alkaliphilus	2640	0	1	0	0	0	0	0	1	1	0	1	0	1	1	0	1	1	1	0	0	0	1	1	1	1	1	0	1	0	0	0	1	1	1	0	1
specI_v3_Cluster11211	specI_v3_11211	443143.SAMN00002553			2 Bacteria	1224 Proteobacteria	28221 Deltaproteobacteria	69541 Desulfuromonadales	213422 Geobacteraceae	28231 Geobacter	443143 Geobacter sp. M18	443143 Geobacter sp. M18	4434	0	1	1	0	0	0	0	1	1	1	0	0	0	0	0	1	1	1	0	0	0	0	0	1	1	0	0	0	0	1	1	1	0	0	0	0
specI_v3_Cluster11212	specI_v3_11212	443610.SAMN03383337			2 Bacteria	1224 Proteobacteria	28211 Alphaproteobacteria	356 Rhizobiales	45401 Hyphomicrobiaceae	46913 Devosia	443610 Devosia geojensis	443610 Devosia geojensis	3996	0	1	1	0	0	0	0	0	0	0	0	0	0	0	0	0	0	0	0	0	0	0	0	0	0	0	0	0	0	0	0	0	0	0	0	0
specI_v3_Cluster11213	specI_v3_11213	444157.SAMN02598332			2157 Archaea	28889 Crenarchaeota	183924 Thermoprotei	2266 Thermoproteales	2267 Thermoproteaceae	2276 Pyrobaculum	70771 Pyrobaculum neutrophilum	70771 Pyrobaculum neutrophilum	1966	0	1	0	1	0	0	0	0	0	0	0	0	0	0	0	0	0	1	0	0	0	0	0	0	0	0	0	0	1	0	0	0	1	0	0	0
specI_v3_Cluster11214	specI_v3_11214	444461.SAMN02441029			2 Bacteria	1239 Firmicutes	91061 Bacilli	1385 Bacillales	186817 Bacillaceae	1386 Bacillus	1121084 Bacillus acidiproducens	1121084 Bacillus acidiproducens	3211	0	1	1	0	0	0	0	0	0	0	0	0	0	0	0	0	0	0	0	0	0	0	0	0	0	0	0	0	0	0	0	0	0	0	0	0
specI_v3_Cluster11215	specI_v3_11215	444597.SAMN06064241			2 Bacteria	201174 Actinobacteria	1760 Actinobacteria	85007 Corynebacteriales	1762 Mycobacteriaceae	1866885 Mycolicibacterium	444597 Mycolicibacterium insubricum	444597 Mycolicibacterium insubricum	4201	0	1	0	0	0	0	0	1	0	1	0	0	0	0	0	1	1	1	0	0	0	0	0	0	0	0	0	0	0	0	1	1	0	0	0	0
specI_v3_Cluster11216	specI_v3_11216	44576.SAMN05421881			2 Bacteria	1224 Proteobacteria	28216 Betaproteobacteria	32003 Nitrosomonadales	206379 Nitrosomonadaceae	914 Nitrosomonas	44576 Nitrosomonas halophila	44576 Nitrosomonas halophila	2989	0	1	0	0	0	0	0	1	0	0	0	0	0	0	0	1	1	0	0	0	0	0	0	0	0	0	0	0	1	0	0	0	0	0	0	0
specI_v3_Cluster11217	specI_v3_11217	445932.SAMN00000042			2 Bacteria	74152 Elusimicrobia	641853 Elusimicrobia	641854 Elusimicrobiales	641876 Elusimicrobiaceae	423604 Elusimicrobium	423605 Elusimicrobium minutum	423605 Elusimicrobium minutum	1529	0	1	0	0	1	0	0	1	1	0	1	0	1	1	0	0	0	0	0	0	0	0	0	0	0	0	0	0	0	0	0	0	0	0	0	0
specI_v3_Cluster11218	specI_v3_11218	445961.SAMN02934080			2 Bacteria	976 Bacteroidetes	117743 Flavobacteriia	200644 Flavobacteriales	49546 Flavobacteriaceae	59732 Chryseobacterium	445961 Chryseobacterium soli	445961 Chryseobacterium soli	4064	0	1	1	0	0	0	0	0	0	0	0	0	0	0	0	0	0	0	0	0	0	0	0	0	0	0	0	0	0	0	0	0	0	0	0	0
specI_v3_Cluster11219	specI_v3_11219	445971.SAMN02299418			2 Bacteria	1239 Firmicutes	186801 Clostridia	186802 Clostridiales	186806 Eubacteriaceae	264995 Anaerofustis	214853 Anaerofustis stercorihominis	214853 Anaerofustis stercorihominis	2331	0	1	0	0	1	0	0	0	0	0	1	1	0	0	0	0	0	0	0	0	0	0	0	0	0	0	0	0	0	0	0	0	0	0	0	0
specI_v3_Cluster1122	specI_v3_01122	1131813.SAMN02256484			2 Bacteria	1224 Proteobacteria	28211 Alphaproteobacteria	356 Rhizobiales	119045 Methylobacteriaceae	407 Methylobacterium	NA Methylobacterium sp. [Methylobacterium sp. 88A/Methylobacterium sp. Leaf85/Methylobacterium sp. Leaf93/Methylobacterium sp. Leaf106]	NA Methylobacterium sp.	4396.75	179.58	4	0	0	1	0	0	1	1	1	0	1	0	0	1	1	0	0	0	0	0	0	0	1	0	0	0	0	0	1	0	1	1	0	0	1
specI_v3_Cluster11220	specI_v3_11220	446462.SAMN00001904			2 Bacteria	201174 Actinobacteria	1760 Actinobacteria	85010 Pseudonocardiales	2070 Pseudonocardiaceae	40566 Actinosynnema	40567 Actinosynnema mirum	40567 Actinosynnema mirum	6916	0	1	1	0	1	0	0	1	1	1	0	0	0	0	0	0	0	0	0	0	0	0	0	0	0	0	0	0	0	0	0	0	0	0	0	0
specI_v3_Cluster11221	specI_v3_11221	446465.SAMN00002685			2 Bacteria	201174 Actinobacteria	1760 Actinobacteria	85006 Micrococcales	85020 Dermabacteraceae	43668 Brachybacterium	43669 Brachybacterium faecium	43669 Brachybacterium faecium	3068	0	1	1	0	0	0	0	1	1	1	1	1	1	1	1	1	1	0	0	0	0	0	0	0	1	0	0	0	0	0	0	1	0	1	0	1
specI_v3_Cluster11222	specI_v3_11222	446466.SAMN02598424			2 Bacteria	201174 Actinobacteria	1760 Actinobacteria	85006 Micrococcales	85016 Cellulomonadaceae	1707 Cellulomonas	1711 Cellulomonas flavigena	1711 Cellulomonas flavigena	3678	0	1	1	0	0	0	0	1	1	0	1	1	0	0	0	0	0	1	0	0	0	0	1	1	0	0	0	0	0	1	0	0	0	0	0	0
specI_v3_Cluster11223	specI_v3_11223	446470.SAMN02598427			2 Bacteria	201174 Actinobacteria	1760 Actinobacteria	85014 Glycomycetales	85034 Glycomycetaceae	283810 Stackebrandtia	283811 Stackebrandtia nassauensis	283811 Stackebrandtia nassauensis	6379	0	1	1	0	0	0	0	1	1	1	0	0	0	0	0	0	0	0	0	0	0	0	0	0	0	0	0	0	0	0	0	0	0	0	0	0
specI_v3_Cluster11224	specI_v3_11224	446471.SAMN00002456			2 Bacteria	201174 Actinobacteria	1760 Actinobacteria	85006 Micrococcales	85017 Promicromonosporaceae	186188 Xylanimonas	186189 Xylanimonas cellulosilytica	186189 Xylanimonas cellulosilytica	3337	0	1	0	0	0	0	0	1	1	1	0	0	1	0	1	0	0	0	0	0	0	0	0	0	0	0	0	0	0	0	0	0	0	0	0	0
specI_v3_Cluster11225	specI_v3_11225	447595.SAMN05660826			2 Bacteria	1239 Firmicutes	186801 Clostridia	68295 Thermoanaerobacterales	543371 Thermoanaerobacterales Family III. Incertae Sedis	591374 Caldanaerovirga	447595 Caldanaerovirga acetigignens	447595 Caldanaerovirga acetigignens	2292	0	1	0	0	0	0	0	0	0	0	0	0	0	0	0	0	0	0	0	0	0	0	0	0	0	0	0	0	0	0	0	0	0	0	0	0
specI_v3_Cluster11226	specI_v3_11226	447689.SAMN05292508			2 Bacteria	976 Bacteroidetes	117743 Flavobacteriia	200644 Flavobacteriales	49546 Flavobacteriaceae	104267 Tenacibaculum	447689 Tenacibaculum soleae	447689 Tenacibaculum soleae	2722	0	1	0	0	1	0	0	0	0	0	0	0	1	0	0	0	0	1	1	0	0	0	0	0	1	1	0	0	0	0	1	0	0	0	0	0
specI_v3_Cluster11227	specI_v3_11227	448.SAMN04274772			2 Bacteria	1224 Proteobacteria	1236 Gammaproteobacteria	118969 Legionellales	444 Legionellaceae	445 Legionella	448 Legionella erythra	448 Legionella erythra	2931	0	1	0	1	0	0	0	1	0	0	0	0	0	0	0	1	1	1	0	1	1	0	0	0	0	1	1	0	0	0	0	0	0	0	0	0
specI_v3_Cluster11228	specI_v3_11228	44933.SAMN05660971			2 Bacteria	1224 Proteobacteria	1236 Gammaproteobacteria	135619 Oceanospirillales	28256 Halomonadaceae	2745 Halomonas	44933 Halomonas cupida	44933 Halomonas cupida	4373	0	1	0	0	0	0	0	1	0	0	0	0	0	1	0	1	1	1	1	0	0	0	1	1	1	1	1	1	0	1	0	1	0	0	0	1
specI_v3_Cluster11229	specI_v3_11229	450378.SAMN05176185			2 Bacteria	1224 Proteobacteria	28211 Alphaproteobacteria	204457 Sphingomonadales	335929 Erythrobacteraceae	1295327 Croceicoccus	450378 Croceicoccus marinus	450378 Croceicoccus marinus	3810	0	1	1	0	0	0	0	0	0	0	0	0	0	0	0	0	0	1	1	0	0	0	0	0	1	1	1	0	0	0	1	0	0	0	0	0
specI_v3_Cluster1123	specI_v3_01123	1101191.SAMN02584938			2 Bacteria	1224 Proteobacteria	28211 Alphaproteobacteria	356 Rhizobiales	119045 Methylobacteriaceae	407 Methylobacterium	1101191 Methylobacterium sp. 10	1101191 Methylobacterium sp. 10	4600	0	1	0	1	0	0	0	1	1	1	0	1	0	0	1	1	0	0	0	0	0	0	0	1	0	0	0	0	0	1	0	1	1	0	0	1
specI_v3_Cluster11230	specI_v3_11230	450380.SAMN02947407			2 Bacteria	201174 Actinobacteria	1760 Actinobacteria	85006 Micrococcales	85023 Microbacteriaceae	33882 Microbacterium	450380 Microbacterium profundi	450380 Microbacterium profundi	3228	0	1	1	1	0	0	0	1	1	1	0	0	0	0	1	1	1	1	0	0	0	0	0	0	0	0	1	0	0	1	0	1	0	0	0	0
specI_v3_Cluster11231	specI_v3_11231	45056.SAMN03842654			2 Bacteria	1224 Proteobacteria	1236 Gammaproteobacteria	118969 Legionellales	444 Legionellaceae	445 Legionella	45056 Legionella adelaidensis	45056 Legionella adelaidensis	2194	0	1	0	1	0	0	0	0	0	0	0	0	0	0	0	1	1	1	0	1	1	0	0	1	0	1	0	0	0	1	0	0	0	0	0	0
specI_v3_Cluster11232	specI_v3_11232	45066.SAMN04274776			2 Bacteria	1224 Proteobacteria	1236 Gammaproteobacteria	118969 Legionellales	444 Legionellaceae	445 Legionella	45066 Legionella gratiana	45066 Legionella gratiana	3412	0	1	0	1	0	0	0	1	1	1	0	0	0	0	0	1	1	1	1	1	1	0	1	1	0	1	1	1	1	1	1	1	1	0	0	0
specI_v3_Cluster11233	specI_v3_11233	45068.SAMN04274782			2 Bacteria	1224 Proteobacteria	1236 Gammaproteobacteria	118969 Legionellales	444 Legionellaceae	445 Legionella	45068 Legionella londiniensis	45068 Legionella londiniensis	2172	0	1	0	0	0	0	0	1	0	0	0	0	0	0	0	1	1	1	0	0	0	0	0	1	0	1	1	0	0	0	1	1	0	0	0	0
specI_v3_Cluster11234	specI_v3_11234	45070.SAMN04274786			2 Bacteria	1224 Proteobacteria	1236 Gammaproteobacteria	118969 Legionellales	444 Legionellaceae	445 Legionella	45070 Legionella nautarum	45070 Legionella nautarum	3169	0	1	0	1	0	0	0	0	0	0	0	0	0	0	0	0	0	1	0	0	0	0	0	0	0	1	0	0	0	0	0	1	0	0	0	0
specI_v3_Cluster11235	specI_v3_11235	45072.SAMN04274789			2 Bacteria	1224 Proteobacteria	1236 Gammaproteobacteria	118969 Legionellales	444 Legionellaceae	445 Legionella	45072 Legionella quateirensis	45072 Legionella quateirensis	3496	0	1	0	0	0	0	0	0	0	1	0	0	0	0	0	1	1	0	0	0	0	0	0	0	0	0	0	0	0	0	0	0	0	0	0	0
specI_v3_Cluster11236	specI_v3_11236	45073.SAMN04274790			2 Bacteria	1224 Proteobacteria	1236 Gammaproteobacteria	118969 Legionellales	444 Legionellaceae	445 Legionella	45073 Legionella quinlivanii	45073 Legionella quinlivanii	2989	0	1	0	1	0	0	0	0	0	0	0	0	0	0	0	1	1	0	0	0	0	0	0	0	0	0	0	0	0	0	0	0	0	0	0	0
specI_v3_Cluster11237	specI_v3_11237	45076.SAMN04274800			2 Bacteria	1224 Proteobacteria	1236 Gammaproteobacteria	118969 Legionellales	444 Legionellaceae	445 Legionella	45076 Legionella worsleiensis	45076 Legionella worsleiensis	2614	0	1	0	0	0	0	0	0	0	1	0	0	0	0	0	1	1	0	0	0	0	0	0	0	0	0	0	0	0	0	0	0	0	0	0	0
specI_v3_Cluster11238	specI_v3_11238	450851.SAMN02603048			2 Bacteria	1224 Proteobacteria	28211 Alphaproteobacteria	204458 Caulobacterales	76892 Caulobacteraceae	20 Phenylobacterium	284016 Phenylobacterium zucineum	284016 Phenylobacterium zucineum	3529	0	1	0	0	1	0	0	1	1	1	0	0	0	0	1	1	1	1	0	0	0	1	0	1	0	0	0	0	0	1	1	1	1	0	0	0
specI_v3_Cluster11239	specI_v3_11239	452.SAMN04274795			2 Bacteria	1224 Proteobacteria	1236 Gammaproteobacteria	118969 Legionellales	444 Legionellaceae	445 Legionella	452 Legionella spiritensis	452 Legionella spiritensis	2909	0	1	0	1	0	0	0	1	0	1	0	0	1	0	0	1	1	1	0	0	0	0	0	1	1	1	0	0	0	1	0	1	0	0	1	0
specI_v3_Cluster1124	specI_v3_01124	1101192.SAMN02256406			2 Bacteria	1224 Proteobacteria	28211 Alphaproteobacteria	356 Rhizobiales	119045 Methylobacteriaceae	407 Methylobacterium	1101192 Methylobacterium sp. 77	1101192 Methylobacterium sp. 77	4248	0	1	0	0	0	0	0	1	1	1	0	1	0	0	1	1	0	0	0	0	0	0	0	1	0	0	0	0	0	1	0	1	1	0	0	1
specI_v3_Cluster11240	specI_v3_11240	452471.SAMN00000287			2 Bacteria	976 Bacteroidetes	768503 Cytophagia	768507 Cytophagales	1501348 Amoebophilaceae	281119 Candidatus Amoebophilus	281120 Candidatus Amoebophilus asiaticus	281120 Candidatus Amoebophilus asiaticus	1335	0	1	0	0	1	0	0	1	1	1	0	0	0	0	0	1	1	1	0	0	0	0	1	1	0	1	0	1	0	1	1	1	0	0	1	0
specI_v3_Cluster11241	specI_v3_11241	452637.SAMN00000285			2 Bacteria	74201 Verrucomicrobia	414999 Opitutae	415000 Opitutales	134623 Opitutaceae	178440 Opitutus	107709 Opitutus terrae	107709 Opitutus terrae	4612	0	1	0	1	0	0	0	1	1	1	0	0	0	0	0	1	1	1	1	1	1	1	1	1	1	1	1	1	1	1	1	1	1	0	1	0
specI_v3_Cluster11242	specI_v3_11242	452638.SAMN02598428			2 Bacteria	1224 Proteobacteria	28216 Betaproteobacteria	80840 Burkholderiales	119060 Burkholderiaceae	44013 Polynucleobacter	576610 Polynucleobacter necessarius	576610 Polynucleobacter necessarius	1508	0	1	0	0	1	0	0	0	0	0	0	0	0	0	0	1	1	1	1	1	1	1	1	1	1	1	1	0	1	1	1	1	1	0	0	0
specI_v3_Cluster11243	specI_v3_11243	453246.SAMN04965946			2 Bacteria	1224 Proteobacteria	28211 Alphaproteobacteria	204457 Sphingomonadales	41297 Sphingomonadaceae	165695 Sphingobium	453246 Sphingobium sp. TCM1	453246 Sphingobium sp. TCM1	4732	0	1	1	0	0	0	0	0	0	0	0	0	0	0	0	1	1	1	1	0	0	0	0	0	1	1	1	1	1	0	0	1	0	0	0	0
specI_v3_Cluster11244	specI_v3_11244	453582.SAMN05421580			2 Bacteria	1224 Proteobacteria	28211 Alphaproteobacteria	204455 Rhodobacterales	31989 Rhodobacteraceae	1060 Rhodobacter	453582 Rhodobacter aestuarii	453582 Rhodobacter aestuarii	3640	0	1	0	0	0	0	0	1	1	0	0	0	0	0	0	1	1	1	0	0	0	0	0	1	0	0	0	0	0	0	0	0	0	0	0	0
specI_v3_Cluster11245	specI_v3_11245	453591.SAMN02598324			2157 Archaea	28889 Crenarchaeota	183924 Thermoprotei	114380 Desulfurococcales	2272 Desulfurococcaceae	54258 Ignicoccus	160233 Ignicoccus hospitalis	160233 Ignicoccus hospitalis	1434	0	1	0	1	0	0	0	0	0	0	0	0	0	0	0	0	0	0	1	0	0	0	0	0	0	0	0	0	1	0	0	0	1	0	0	0
specI_v3_Cluster11246	specI_v3_11246	45361.SAMEA2272202			2 Bacteria	544448 Tenericutes	31969 Mollicutes	2085 Mycoplasmatales	2092 Mycoplasmataceae	2093 Mycoplasma	45361 Mycoplasma conjunctivae	45361 Mycoplasma conjunctivae	696	0	1	0	0	1	0	1	0	0	0	1	0	0	0	0	0	0	0	0	0	0	0	0	1	0	0	0	0	1	0	0	0	1	0	0	0
specI_v3_Cluster11247	specI_v3_11247	454.SAMN04274778			2 Bacteria	1224 Proteobacteria	1236 Gammaproteobacteria	118969 Legionellales	444 Legionellaceae	445 Legionella	454 Legionella israelensis	454 Legionella israelensis	2821	0	1	0	1	0	0	0	1	1	0	0	0	0	0	0	1	1	1	0	0	0	0	0	1	0	0	0	0	0	0	1	0	0	0	0	0
specI_v3_Cluster11248	specI_v3_11248	454133.SAMN05890674			2 Bacteria	1117 Cyanobacteria	NA Cyanobacteria class incertae sedis	1890424 Synechococcales	1890436 Pseudanabaenaceae	132605 Limnothrix	71188 Limnothrix rosea	71188 Limnothrix rosea	3443	0	1	0	1	0	0	0	0	1	1	0	0	0	0	0	1	1	1	1	1	1	0	1	1	1	1	1	0	0	1	1	1	0	0	0	0
specI_v3_Cluster11249	specI_v3_11249	454136.SAMN05890689			2 Bacteria	1117 Cyanobacteria	NA Cyanobacteria class incertae sedis	1150 Oscillatoriales	1892254 Oscillatoriaceae	1198 Phormidium	71191 Phormidium ambiguum	71191 Phormidium ambiguum	6149	0	1	0	1	0	0	0	0	0	0	0	0	0	0	0	0	0	0	0	0	0	0	0	0	0	0	0	0	0	0	0	0	0	0	0	0
specI_v3_Cluster1125	specI_v3_01125	1736245.SAMN04151625			2 Bacteria	1224 Proteobacteria	28211 Alphaproteobacteria	356 Rhizobiales	119045 Methylobacteriaceae	407 Methylobacterium	NA Methylobacterium sp. [Methylobacterium sp. Leaf88/Methylobacterium sp. Leaf89/Methylobacterium sp. Leaf94/Methylobacterium sp. Leaf111/Methylobacterium sp. Leaf465]	NA Methylobacterium sp.	4409	84.9382	5	0	0	1	0	0	1	1	1	0	1	1	1	1	1	0	0	0	0	0	0	0	0	0	0	0	0	0	1	0	1	1	1	0	1
specI_v3_Cluster11250	specI_v3_11250	454194.SAMEA3158464			2 Bacteria	57723 Acidobacteria	1562566 Blastocatellia	1748771 Blastocatellales	2048906 Pyrinomonadaceae	1562565 Pyrinomonas	454194 Pyrinomonas methylaliphatogenes	454194 Pyrinomonas methylaliphatogenes	3180	0	1	1	0	0	0	0	0	0	0	0	1	0	0	0	0	0	1	0	1	1	0	0	1	0	0	0	0	0	0	0	1	1	0	0	0
specI_v3_Cluster11251	specI_v3_11251	455432.SAMN04426989			2 Bacteria	201174 Actinobacteria	1760 Actinobacteria	85007 Corynebacteriales	85025 Nocardiaceae	1817 Nocardia	455432 Nocardia terpenica	455432 Nocardia terpenica	8144	0	1	0	0	1	0	1	0	0	0	0	0	0	0	0	0	0	0	0	0	0	0	0	0	1	0	0	0	0	0	1	0	0	0	0	0
specI_v3_Cluster11252	specI_v3_11252	455436.SAMN02436144			2 Bacteria	1224 Proteobacteria	1236 Gammaproteobacteria	135622 Alteromonadales	72275 Alteromonadaceae	89404 Glaciecola	455436 Glaciecola sp. HTCC2999	455436 Glaciecola sp. HTCC2999	2216	0	1	0	0	0	0	0	0	0	0	0	0	1	0	0	0	0	1	1	1	1	0	0	0	1	1	1	1	1	0	1	1	1	0	0	0
specI_v3_Cluster11253	specI_v3_11253	45610.SAMN04076494			2 Bacteria	1224 Proteobacteria	1236 Gammaproteobacteria	72274 Pseudomonadales	468 Moraxellaceae	497 Psychrobacter	45610 Psychrobacter urativorans	45610 Psychrobacter urativorans	2264	0	1	1	0	0	0	0	1	1	0	1	1	1	1	1	1	1	1	1	1	1	1	1	1	1	1	1	1	1	1	1	1	1	1	0	1
specI_v3_Cluster11254	specI_v3_11254	456320.SAMN00000040			2157 Archaea	28890 Euryarchaeota	183939 Methanococci	2182 Methanococcales	2183 Methanococcaceae	2184 Methanococcus	2188 Methanococcus voltae	2188 Methanococcus voltae	1717	0	1	0	1	0	0	0	0	0	0	0	0	0	0	0	0	0	1	0	0	0	0	0	0	0	0	0	1	0	0	0	0	1	0	0	1
specI_v3_Cluster11255	specI_v3_11255	456442.SAMN02598409			2157 Archaea	28890 Euryarchaeota	224756 Methanomicrobia	2191 Methanomicrobiales	1198451 Methanoregulaceae	395331 Methanoregula	358766 Methanoregula boonei	358766 Methanoregula boonei	2450	0	1	1	0	0	0	0	0	0	0	0	0	0	0	0	1	1	1	1	0	0	0	1	1	1	0	0	0	0	1	1	1	0	0	0	0
specI_v3_Cluster11256	specI_v3_11256	457415.SAMN02463783			2 Bacteria	508458 Synergistetes	649775 Synergistia	649776 Synergistales	649777 Synergistaceae	2753 Synergistes	457415 Synergistes sp. 3_1_syn1	457415 Synergistes sp. 3_1_syn1	2960	0	1	0	0	0	0	0	1	0	1	0	0	0	0	0	1	1	0	0	0	0	0	0	0	0	0	0	0	0	0	0	0	0	0	0	0
specI_v3_Cluster11257	specI_v3_11257	457570.SAMN02598430			2 Bacteria	1239 Firmicutes	186801 Clostridia	485256 Natranaerobiales	485255 Natranaerobiaceae	375928 Natranaerobius	375929 Natranaerobius thermophilus	375929 Natranaerobius thermophilus	2882	0	1	0	0	0	0	0	0	0	0	0	0	0	0	0	0	0	0	0	0	0	0	0	0	0	0	0	0	0	0	0	0	0	0	1	0
specI_v3_Cluster11258	specI_v3_11258	458.SAMN04274791			2 Bacteria	1224 Proteobacteria	1236 Gammaproteobacteria	118969 Legionellales	444 Legionellaceae	445 Legionella	458 Legionella rubrilucens	458 Legionella rubrilucens	2847	0	1	0	1	0	0	0	1	0	0	0	0	0	0	0	1	1	1	0	1	1	0	0	0	0	1	1	0	0	0	0	0	0	0	0	0
specI_v3_Cluster11259	specI_v3_11259	459347.SAMN04202599			2 Bacteria	1239 Firmicutes	91061 Bacilli	1385 Bacillales	186817 Bacillaceae	1386 Bacillus	459347 Bacillus cecembensis	459347 Bacillus cecembensis	4706	0	1	0	0	0	0	0	1	1	1	1	0	0	0	0	1	0	0	0	0	0	0	0	1	0	0	0	0	0	1	1	1	0	0	0	0
specI_v3_Cluster1126	specI_v3_01126	1736265.SAMN04151645			2 Bacteria	1224 Proteobacteria	28211 Alphaproteobacteria	356 Rhizobiales	119045 Methylobacteriaceae	407 Methylobacterium	1736265 Methylobacterium sp. Leaf125	1736265 Methylobacterium sp. Leaf125	4727	0	1	0	0	1	0	0	1	1	1	0	1	1	1	1	1	0	0	0	0	0	0	0	0	0	0	0	0	0	1	0	1	1	1	0	1
specI_v3_Cluster11260	specI_v3_11260	459858.SAMN06064252			2 Bacteria	201174 Actinobacteria	1760 Actinobacteria	85007 Corynebacteriales	1762 Mycobacteriaceae	1763 Mycobacterium	459858 Mycobacterium noviomagense	459858 Mycobacterium noviomagense	4411	0	1	0	0	0	0	0	0	0	0	0	0	0	0	0	0	0	0	0	0	0	0	0	0	0	0	0	0	0	0	0	0	0	0	0	0
specI_v3_Cluster11261	specI_v3_11261	460.SAMN04274797			2 Bacteria	1224 Proteobacteria	1236 Gammaproteobacteria	118969 Legionellales	444 Legionellaceae	445 Legionella	460 Legionella steigerwaltii	460 Legionella steigerwaltii	3449	0	1	0	1	0	0	0	0	0	0	0	0	0	0	0	0	0	0	0	0	0	0	0	0	0	0	0	0	0	0	0	0	0	0	0	0
specI_v3_Cluster11262	specI_v3_11262	46223.SAMN05421852			2 Bacteria	1239 Firmicutes	91061 Bacilli	1385 Bacillales	186824 Thermoactinomycetaceae	292636 Thermoflavimicrobium	46223 Thermoflavimicrobium dichotomicum	46223 Thermoflavimicrobium dichotomicum	3608	0	1	0	0	0	0	0	1	1	1	1	0	0	0	0	0	0	0	1	0	0	0	0	1	0	0	0	0	0	0	0	1	1	0	0	0
specI_v3_Cluster11263	specI_v3_11263	46224.SAMN03267288			2 Bacteria	1239 Firmicutes	91061 Bacilli	1385 Bacillales	186817 Bacillaceae	1386 Bacillus	46224 Bacillus sporothermodurans	46224 Bacillus sporothermodurans	4211	0	1	0	0	0	0	0	0	0	0	1	0	0	0	0	1	1	1	0	0	0	1	1	1	1	1	0	0	0	0	1	1	1	1	0	1
specI_v3_Cluster11264	specI_v3_11264	463014.SAMN05257178			2 Bacteria	1224 Proteobacteria	28216 Betaproteobacteria	80840 Burkholderiales	506 Alcaligenaceae	517 Bordetella	463014 Bordetella flabilis	463014 Bordetella flabilis	5082	0	1	0	0	1	0	1	0	1	1	0	0	0	0	0	1	1	1	0	1	1	0	1	1	0	0	0	0	0	1	1	1	0	0	0	0
specI_v3_Cluster11265	specI_v3_11265	463301.SAMN04487955			2 Bacteria	1224 Proteobacteria	1236 Gammaproteobacteria	135619 Oceanospirillales	28256 Halomonadaceae	2745 Halomonas	463301 Halomonas korlensis	463301 Halomonas korlensis	3716	0	1	0	0	0	0	0	0	0	0	0	0	0	0	0	0	0	0	0	0	0	0	0	0	0	0	0	0	0	0	0	0	0	0	0	0
specI_v3_Cluster11266	specI_v3_11266	464029.SAMN02982989			2 Bacteria	1224 Proteobacteria	28211 Alphaproteobacteria	356 Rhizobiales	82115 Rhizobiaceae	379 Rhizobium	464029 Rhizobium oryzae	464029 Rhizobium oryzae	5700	0	1	0	0	0	0	0	0	0	0	0	0	0	0	0	0	0	0	0	0	0	0	0	0	0	0	0	0	0	0	0	0	0	0	0	0
specI_v3_Cluster11267	specI_v3_11267	465721.SAMN03776156			2 Bacteria	1224 Proteobacteria	1236 Gammaproteobacteria	1775403 Nevskiales	568386 Sinobacteraceae	469322 Steroidobacter	465721 Steroidobacter denitrificans	465721 Steroidobacter denitrificans	2975	0	1	1	1	0	0	0	1	1	1	0	0	0	0	0	1	0	1	0	0	0	0	0	1	1	0	0	0	0	1	1	1	1	0	0	0
specI_v3_Cluster11268	specI_v3_11268	466038.SAMN02440710			2 Bacteria	1224 Proteobacteria	28211 Alphaproteobacteria	54526 Pelagibacterales	1655514 Pelagibacteraceae	198251 Candidatus Pelagibacter	198252 Candidatus Pelagibacter ubique	198252 Candidatus Pelagibacter ubique	1459	0	1	0	1	0	0	0	0	0	0	0	0	0	0	0	0	0	1	1	1	1	1	1	1	1	1	1	1	1	1	1	1	1	0	0	0
specI_v3_Cluster11269	specI_v3_11269	467661.SAMN02436222			2 Bacteria	1224 Proteobacteria	28211 Alphaproteobacteria	204455 Rhodobacterales	31989 Rhodobacteraceae	NA Rhodobacteraceae gen. incertae sedis	467661 Rhodobacteraceae bacterium KLH11	467661 Rhodobacteraceae bacterium KLH11	4274	0	1	0	0	0	0	0	0	0	0	0	0	0	0	0	0	0	1	1	0	1	0	0	0	1	1	1	1	0	0	0	1	1	0	0	0
specI_v3_Cluster1127	specI_v3_01127	1736254.SAMN04151634			2 Bacteria	1224 Proteobacteria	28211 Alphaproteobacteria	356 Rhizobiales	119045 Methylobacteriaceae	407 Methylobacterium	1736254 Methylobacterium sp. Leaf104	1736254 Methylobacterium sp. Leaf104	4402	0	1	0	0	1	0	0	1	1	1	0	1	1	1	1	1	0	0	0	0	0	0	0	0	0	0	0	0	0	1	0	1	1	1	0	1
specI_v3_Cluster11270	specI_v3_11270	468056.SAMN05443549			2 Bacteria	976 Bacteroidetes	117743 Flavobacteriia	200644 Flavobacteriales	49546 Flavobacteriaceae	237 Flavobacterium	468056 Flavobacterium fluvii	468056 Flavobacterium fluvii	3488	0	1	0	0	0	0	0	0	0	1	0	0	0	0	0	0	0	1	0	1	1	0	1	1	1	0	0	0	0	1	0	1	0	0	0	0
specI_v3_Cluster11271	specI_v3_11271	468059.SAMN02440833			2 Bacteria	976 Bacteroidetes	117747 Sphingobacteriia	200666 Sphingobacteriales	84566 Sphingobacteriaceae	84567 Pedobacter	1122943 Pedobacter oryzae	1122943 Pedobacter oryzae	3048	0	1	0	0	0	0	0	0	0	0	0	0	0	0	0	1	1	1	0	0	0	1	1	1	1	0	0	0	0	1	1	0	1	0	0	0
specI_v3_Cluster11272	specI_v3_11272	468556.SAMN02441055			2 Bacteria	201174 Actinobacteria	1760 Actinobacteria	85007 Corynebacteriales	85026 Gordoniaceae	2053 Gordonia	1121721 Gordonia kroppenstedtii	1121721 Gordonia kroppenstedtii	3963	0	1	0	1	0	0	0	0	0	0	0	0	0	0	0	0	0	0	0	0	0	0	0	0	0	0	0	0	0	0	0	0	0	0	0	0
specI_v3_Cluster11273	specI_v3_11273	46914.SAMN02983206			2 Bacteria	1224 Proteobacteria	28211 Alphaproteobacteria	356 Rhizobiales	45401 Hyphomicrobiaceae	46913 Devosia	46914 Devosia riboflavina	46914 Devosia riboflavina	4273	0	1	1	0	0	0	0	1	1	1	1	0	0	0	0	1	1	1	0	0	0	0	0	0	0	0	0	0	0	1	0	1	0	0	0	0
specI_v3_Cluster11274	specI_v3_11274	469371.SAMN00002587			2 Bacteria	201174 Actinobacteria	1760 Actinobacteria	NA Actinobacteria order incertae sedis	NA Actinobacteria fam. incertae sedis	147067 Thermobispora	2006 Thermobispora bispora	2006 Thermobispora bispora	3546	0	1	1	0	0	0	0	1	1	1	0	0	1	1	1	1	0	1	0	0	0	0	0	1	0	0	0	0	1	0	1	1	0	0	0	0
specI_v3_Cluster11275	specI_v3_11275	469378.SAMN02598434			2 Bacteria	201174 Actinobacteria	84998 Coriobacteriia	1643822 Eggerthellales	1643826 Eggerthellaceae	84162 Cryptobacterium	84163 Cryptobacterium curtum	84163 Cryptobacterium curtum	1357	0	1	0	0	1	0	1	0	0	0	0	1	0	0	0	0	0	0	0	0	0	0	0	0	0	0	0	1	0	0	0	0	0	0	0	0
specI_v3_Cluster11276	specI_v3_11276	469381.SAMN02441810			2 Bacteria	508458 Synergistetes	649775 Synergistia	649776 Synergistales	649777 Synergistaceae	47054 Dethiosulfovibrio	47055 Dethiosulfovibrio peptidovorans	47055 Dethiosulfovibrio peptidovorans	2458	0	1	0	1	0	0	0	0	0	0	0	0	0	0	0	1	1	0	0	0	0	0	0	0	0	0	0	1	0	0	0	0	0	0	0	0
specI_v3_Cluster11277	specI_v3_11277	469383.SAMN00002582			2 Bacteria	201174 Actinobacteria	1497346 Thermoleophilia	588673 Solirubrobacterales	320583 Conexibacteraceae	191494 Conexibacter	191495 Conexibacter woesei	191495 Conexibacter woesei	5914	0	1	1	0	0	0	0	0	1	1	0	0	0	0	0	1	1	1	1	1	1	1	1	1	1	0	0	0	1	1	1	1	1	0	0	0
specI_v3_Cluster11278	specI_v3_11278	469616.SAMN02463687			2 Bacteria	32066 Fusobacteria	203490 Fusobacteriia	203491 Fusobacteriales	203492 Fusobacteriaceae	848 Fusobacterium	850 Fusobacterium mortiferum	850 Fusobacterium mortiferum	2538	0	1	0	0	1	0	0	1	1	0	1	1	0	0	0	1	1	0	0	0	0	0	0	0	0	0	0	0	0	1	0	0	0	0	0	0
specI_v3_Cluster11279	specI_v3_11279	470145.SAMN00000014			2 Bacteria	976 Bacteroidetes	200643 Bacteroidia	171549 Bacteroidales	815 Bacteroidaceae	816 Bacteroides	310298 Bacteroides coprocola	310298 Bacteroides coprocola	4291	0	1	0	0	1	0	0	0	0	0	0	0	0	0	0	1	1	0	0	0	0	0	0	0	0	0	0	0	0	0	0	0	0	0	0	0
specI_v3_Cluster1128	specI_v3_01128	1736387.SAMN04151777			2 Bacteria	1224 Proteobacteria	28211 Alphaproteobacteria	356 Rhizobiales	119045 Methylobacteriaceae	407 Methylobacterium	NA Methylobacterium sp. [Methylobacterium sp. Leaf87/Methylobacterium sp. Leaf100/Methylobacterium sp. Leaf102/Methylobacterium sp. Leaf112/Methylobacterium sp. Leaf469]	NA Methylobacterium sp.	4175.8	103.912	5	0	0	1	0	0	1	1	1	0	1	1	1	1	1	0	0	0	0	0	0	0	0	0	0	0	0	0	1	0	1	1	1	0	1
specI_v3_Cluster11280	specI_v3_11280	470453.SAMN06293379			2 Bacteria	1224 Proteobacteria	1236 Gammaproteobacteria	72274 Pseudomonadales	468 Moraxellaceae	475 Moraxella	470453 Moraxella pluranimalium	470453 Moraxella pluranimalium	2042	0	1	0	0	1	0	0	1	1	0	1	0	0	0	0	1	1	0	0	0	0	0	0	0	0	0	0	0	0	0	0	0	0	0	0	0
specI_v3_Cluster11281	specI_v3_11281	470826.SAMN04488027			2 Bacteria	976 Bacteroidetes	117743 Flavobacteriia	200644 Flavobacteriales	49546 Flavobacteriaceae	83612 Psychroflexus	470826 Psychroflexus sediminis	470826 Psychroflexus sediminis	2663	0	1	0	0	0	0	0	0	0	0	0	0	0	0	0	0	0	0	0	0	0	0	0	0	0	0	0	0	0	0	0	0	0	0	0	0
specI_v3_Cluster11282	specI_v3_11282	471514.SAMN04025529			2 Bacteria	1239 Firmicutes	91061 Bacilli	1385 Bacillales	186823 Alicyclobacillaceae	29330 Alicyclobacillus	471514 Alicyclobacillus ferrooxydans	471514 Alicyclobacillus ferrooxydans	4147	0	1	1	0	0	0	0	1	1	0	1	0	0	0	0	0	0	0	0	0	1	0	0	0	1	0	0	0	0	0	1	1	1	0	0	0
specI_v3_Cluster11284	specI_v3_11284	471852.SAMN02598435			2 Bacteria	201174 Actinobacteria	1760 Actinobacteria	85012 Streptosporangiales	2012 Thermomonosporaceae	2019 Thermomonospora	2020 Thermomonospora curvata	2020 Thermomonospora curvata	4890	0	1	0	0	0	0	0	1	1	1	0	0	0	0	1	1	1	0	0	0	0	0	0	0	0	0	0	0	0	0	1	1	0	0	0	0
specI_v3_Cluster11285	specI_v3_11285	471853.SAMN02598436			2 Bacteria	201174 Actinobacteria	1760 Actinobacteria	85006 Micrococcales	125316 Beutenbergiaceae	84756 Beutenbergia	84757 Beutenbergia cavernae	84757 Beutenbergia cavernae	4197	0	1	1	0	0	0	0	0	0	1	0	0	0	0	0	0	0	0	0	0	0	0	0	0	0	0	0	0	1	0	0	0	1	0	0	0
specI_v3_Cluster11286	specI_v3_11286	471855.SAMN02598438			2 Bacteria	201174 Actinobacteria	84998 Coriobacteriia	1643822 Eggerthellales	1643826 Eggerthellaceae	84108 Slackia	84110 Slackia heliotrinireducens	84110 Slackia heliotrinireducens	2765	0	1	0	0	0	0	0	1	1	0	1	0	0	1	0	1	1	0	0	0	0	0	0	0	0	0	0	0	0	0	0	0	0	0	0	0
specI_v3_Cluster11287	specI_v3_11287	471856.SAMN02598439			2 Bacteria	201174 Actinobacteria	1760 Actinobacteria	85006 Micrococcales	85022 Jonesiaceae	43673 Jonesia	43674 Jonesia denitrificans	43674 Jonesia denitrificans	2511	0	1	0	0	0	0	0	1	1	0	1	0	1	1	0	1	1	0	0	0	0	1	0	0	0	0	0	0	1	0	0	1	0	0	0	0
specI_v3_Cluster11288	specI_v3_11288	472175.SAMN02739848			2 Bacteria	1224 Proteobacteria	28211 Alphaproteobacteria	356 Rhizobiales	69277 Phyllobacteriaceae	245876 Nitratireductor	472175 Nitratireductor basaltis	472175 Nitratireductor basaltis	3450	0	1	0	0	1	0	0	1	0	0	0	0	0	0	0	0	0	1	1	0	0	1	0	0	0	1	0	1	1	0	1	0	1	0	0	0
specI_v3_Cluster11289	specI_v3_11289	472175.SAMN06199440			2 Bacteria	1224 Proteobacteria	28211 Alphaproteobacteria	356 Rhizobiales	69277 Phyllobacteriaceae	245876 Nitratireductor	472175 Nitratireductor basaltis	472175 Nitratireductor basaltis	3245	0	1	0	0	0	0	0	0	1	1	0	0	0	0	0	1	1	1	1	1	1	1	0	1	1	1	1	0	0	1	1	1	1	1	0	0
specI_v3_Cluster1129	specI_v3_01129	1736251.SAMN04151631			2 Bacteria	1224 Proteobacteria	28211 Alphaproteobacteria	356 Rhizobiales	119045 Methylobacteriaceae	407 Methylobacterium	1736251 Methylobacterium sp. Leaf99	1736251 Methylobacterium sp. Leaf99	4109	0	1	0	0	1	0	0	1	1	1	0	1	1	1	1	1	0	0	0	0	0	0	0	0	0	0	0	0	0	1	0	1	1	1	0	1
specI_v3_Cluster11290	specI_v3_11290	472181.SAMN05216271			2 Bacteria	1224 Proteobacteria	1236 Gammaproteobacteria	72274 Pseudomonadales	135621 Pseudomonadaceae	286 Pseudomonas	472181 Pseudomonas sabulinigri	472181 Pseudomonas sabulinigri	3624	0	1	0	0	0	0	0	0	0	0	0	0	0	0	0	1	1	1	1	0	0	1	1	1	1	1	1	1	1	1	1	1	1	0	0	1
specI_v3_Cluster11291	specI_v3_11291	472569.SAMEA3388572			2 Bacteria	201174 Actinobacteria	1760 Actinobacteria	85006 Micrococcales	85020 Dermabacteraceae	472568 Devriesea	472569 Devriesea agamarum	472569 Devriesea agamarum	2554	0	1	0	0	0	0	0	0	0	0	0	0	0	0	0	1	1	0	0	0	0	0	0	0	0	0	0	0	0	0	0	0	0	0	0	0
specI_v3_Cluster11292	specI_v3_11292	472759.SAMN02598510			2 Bacteria	1224 Proteobacteria	1236 Gammaproteobacteria	135613 Chromatiales	1046 Chromatiaceae	1227 Nitrosococcus	133539 Nitrosococcus halophilus	133539 Nitrosococcus halophilus	3749	0	1	0	1	0	0	0	0	0	0	0	0	0	1	0	1	1	1	0	0	0	0	1	1	0	0	0	1	1	0	0	0	0	0	0	0
specI_v3_Cluster11293	specI_v3_11293	47311.SAMN04867344			2157 Archaea	28890 Euryarchaeota	183925 Methanobacteria	2158 Methanobacteriales	2159 Methanobacteriaceae	2172 Methanobrevibacter	47311 Methanobrevibacter cuticularis	47311 Methanobrevibacter cuticularis	2061	0	1	0	0	1	0	0	0	0	0	0	0	0	0	0	1	1	0	0	0	0	0	0	0	0	0	0	0	0	0	0	0	0	0	0	0
specI_v3_Cluster11294	specI_v3_11294	474950.SAMN05421771			2 Bacteria	57723 Acidobacteria	204432 Acidobacteriia	204433 Acidobacteriales	204434 Acidobacteriaceae	940557 Granulicella	474950 Granulicella pectinivorans	474950 Granulicella pectinivorans	4260	0	1	0	0	0	0	0	0	0	0	0	0	0	0	0	0	0	1	0	0	0	1	0	1	0	0	0	0	1	0	1	1	1	0	0	0
specI_v3_Cluster11295	specI_v3_11295	474960.SAMN05216180			2 Bacteria	1239 Firmicutes	186801 Clostridia	186802 Clostridiales	541000 Ruminococcaceae	596767 Hydrogenoanaerobacterium	474960 Hydrogenoanaerobacterium saccharovorans	474960 Hydrogenoanaerobacterium saccharovorans	2929	0	1	0	0	0	0	0	1	0	0	0	1	0	0	0	1	1	1	0	0	0	0	0	0	0	0	0	0	0	0	1	1	0	0	0	0
specI_v3_Cluster11296	specI_v3_11296	475255.SAMN04488101			2 Bacteria	976 Bacteroidetes	117747 Sphingobacteriia	200666 Sphingobacteriales	84566 Sphingobacteriaceae	84567 Pedobacter	475255 Pedobacter nyackensis	475255 Pedobacter nyackensis	4968	0	1	0	0	0	0	0	1	1	1	0	0	0	0	0	0	0	0	0	0	0	0	0	0	0	0	0	0	0	0	0	0	0	0	0	0
specI_v3_Cluster11297	specI_v3_11297	476157.SAMN04870883			2 Bacteria	1224 Proteobacteria	28211 Alphaproteobacteria	204457 Sphingomonadales	335929 Erythrobacteraceae	361177 Altererythrobacter	476157 Altererythrobacter ishigakiensis	476157 Altererythrobacter ishigakiensis	2558	0	1	1	1	0	0	0	0	0	0	0	0	0	0	0	1	1	1	1	1	1	0	0	1	1	1	0	1	0	1	1	1	1	1	0	1
specI_v3_Cluster11298	specI_v3_11298	476281.SAMD00061091			2 Bacteria	1224 Proteobacteria	1236 Gammaproteobacteria	91347 Enterobacterales	543 Enterobacteriaceae	409304 Candidatus Ishikawaella	168169 Candidatus Ishikawaella capsulata	168169 Candidatus Ishikawaella capsulata	615	0	1	0	0	0	0	0	0	0	0	0	0	0	0	0	0	0	0	1	0	0	0	0	0	0	0	0	0	1	0	0	0	1	0	0	0
specI_v3_Cluster11299	specI_v3_11299	476652.SAMN03754342			2 Bacteria	1239 Firmicutes	186801 Clostridia	186802 Clostridiales	186807 Peptococcaceae	79206 Desulfosporosinus	476652 Desulfosporosinus acididurans	476652 Desulfosporosinus acididurans	4401	0	1	1	1	0	0	0	0	0	0	0	0	0	0	0	1	1	1	0	0	0	0	0	0	0	0	0	0	0	0	1	0	0	0	0	0
specI_v3_Cluster113	specI_v3_00113	296.SAMN05216594			2 Bacteria	1224 Proteobacteria	1236 Gammaproteobacteria	72274 Pseudomonadales	135621 Pseudomonadaceae	286 Pseudomonas	296 Pseudomonas fragi	296 Pseudomonas fragi	4496	91.4039	4	1	1	0	1	0	1	1	1	0	1	1	1	1	1	1	1	1	0	0	1	1	1	0	0	0	0	0	1	0	1	1	1	0	1
specI_v3_Cluster1130	specI_v3_01130	582675.SAMN05192565			2 Bacteria	1224 Proteobacteria	28211 Alphaproteobacteria	356 Rhizobiales	119045 Methylobacteriaceae	407 Methylobacterium	582675 Methylobacterium gossipiicola	582675 Methylobacterium gossipiicola	4224	0	1	0	0	0	0	0	1	1	1	0	1	1	1	1	1	0	0	0	0	0	0	0	0	0	0	0	0	0	1	0	1	1	1	0	1
specI_v3_Cluster11300	specI_v3_11300	477680.SAMN05421788			2 Bacteria	976 Bacteroidetes	1853228 Chitinophagia	1853229 Chitinophagales	563835 Chitinophagaceae	649460 Filimonas	477680 Filimonas lacunae	477680 Filimonas lacunae	6194	0	1	0	0	0	0	0	0	0	1	0	0	0	0	0	1	0	0	0	0	0	0	0	0	0	0	0	0	0	1	0	0	0	0	0	0
specI_v3_Cluster11301	specI_v3_11301	477690.SAMN05216474			2 Bacteria	976 Bacteroidetes	117743 Flavobacteriia	200644 Flavobacteriales	1853230 Crocinitomicaceae	559293 Lishizhenia	477690 Lishizhenia tianjinensis	477690 Lishizhenia tianjinensis	3112	0	1	0	0	0	0	0	0	0	0	0	0	0	0	0	0	0	1	0	1	1	0	0	0	1	1	0	1	0	0	1	0	0	0	0	0
specI_v3_Cluster11302	specI_v3_11302	477974.SAMN02598442			2 Bacteria	1239 Firmicutes	186801 Clostridia	186802 Clostridiales	186807 Peptococcaceae	471826 Candidatus Desulforudis	471827 Candidatus Desulforudis audaxviator	471827 Candidatus Desulforudis audaxviator	2157	0	1	0	0	0	0	0	0	0	0	0	0	0	0	0	1	1	1	1	0	0	0	0	1	0	1	0	1	1	0	0	0	1	0	0	0
specI_v3_Cluster11303	specI_v3_11303	478741.SAMN02584925			2 Bacteria	74201 Verrucomicrobia	NA Verrucomicrobia class incertae sedis	NA Verrucomicrobia order incertae sedis	NA Verrucomicrobia fam. incertae sedis	NA Verrucomicrobia gen. incertae sedis	478741 Verrucomicrobia bacterium LP2A	478741 Verrucomicrobia bacterium LP2A	2291	0	1	0	0	0	0	0	0	0	0	0	0	0	0	0	1	1	1	1	1	1	0	0	1	1	1	1	1	1	1	0	1	1	0	0	0
specI_v3_Cluster11304	specI_v3_11304	478744.SAMN05444359			2 Bacteria	976 Bacteroidetes	1937959 Saprospiria	1936988 Saprospirales	1937960 Lewinellaceae	70994 Lewinella	478744 Lewinella agarilytica	478744 Lewinella agarilytica	4892	0	1	0	0	0	0	0	0	0	0	0	0	0	0	0	0	0	1	1	0	0	0	0	0	1	1	0	0	0	0	0	0	0	0	0	0
specI_v3_Cluster11305	specI_v3_11305	478801.SAMN02598443			2 Bacteria	201174 Actinobacteria	1760 Actinobacteria	85006 Micrococcales	145357 Dermacoccaceae	57499 Kytococcus	1276 Kytococcus sedentarius	1276 Kytococcus sedentarius	2554	0	1	0	0	0	0	0	1	0	0	0	1	0	0	0	1	1	0	0	0	0	0	0	0	0	1	0	0	1	0	0	0	0	0	0	0
specI_v3_Cluster11306	specI_v3_11306	479431.SAMN02598467			2 Bacteria	201174 Actinobacteria	1760 Actinobacteria	1643684 Nakamurellales	85031 Nakamurellaceae	53460 Nakamurella	53461 Nakamurella multipartita	53461 Nakamurella multipartita	5240	0	1	1	0	0	0	0	1	1	1	0	1	0	0	0	1	1	1	0	0	0	0	0	0	0	0	0	0	0	0	0	1	0	0	0	0
specI_v3_Cluster11307	specI_v3_11307	479433.SAMN02598445			2 Bacteria	201174 Actinobacteria	1760 Actinobacteria	414714 Catenulisporales	414877 Catenulisporaceae	414878 Catenulispora	304895 Catenulispora acidiphila	304895 Catenulispora acidiphila	8914	0	1	1	0	0	0	0	1	1	1	0	0	0	0	0	0	0	0	0	0	0	0	0	0	0	0	0	0	0	1	1	1	0	0	0	0
specI_v3_Cluster11308	specI_v3_11308	479434.SAMN02598446			2 Bacteria	200795 Chloroflexi	189775 Thermomicrobia	85001 Sphaerobacterales	85002 Sphaerobacteraceae	2056 Sphaerobacter	2057 Sphaerobacter thermophilus	2057 Sphaerobacter thermophilus	3485	0	1	1	0	0	0	0	1	1	1	0	0	0	0	1	1	1	0	0	0	0	0	0	0	0	0	0	0	0	1	1	1	0	0	0	0
specI_v3_Cluster11309	specI_v3_11309	48003.SAMN05938804			2 Bacteria	544448 Tenericutes	31969 Mollicutes	2085 Mycoplasmatales	2092 Mycoplasmataceae	2093 Mycoplasma	48003 Mycoplasma pullorum	48003 Mycoplasma pullorum	763	0	1	0	0	1	0	0	0	0	0	1	1	0	0	0	0	0	0	0	0	0	0	0	0	0	0	0	0	0	0	0	0	0	0	0	0
specI_v3_Cluster1131	specI_v3_01131	269660.SAMN02799642			2 Bacteria	1224 Proteobacteria	28211 Alphaproteobacteria	356 Rhizobiales	119045 Methylobacteriaceae	407 Methylobacterium	269660 Methylobacterium brachiatum [Methylobacterium sp. GXF4/Methylobacterium sp. ARG-1/Methylobacterium brachiatum]	269660 Methylobacterium brachiatum	5711.33	206.234	3	0	0	1	0	0	1	1	1	0	0	1	0	1	1	0	0	0	0	0	1	0	0	0	0	0	0	0	0	0	0	1	0	0	0
specI_v3_Cluster11310	specI_v3_11310	480071.SAMEA78895918			2 Bacteria	1239 Firmicutes	91061 Bacilli	1385 Bacillales	186817 Bacillaceae	84406 Virgibacillus	480071 Virgibacillus siamensis	480071 Virgibacillus siamensis	3914	0	1	0	0	0	0	0	1	1	0	0	0	0	0	0	1	0	0	0	0	0	0	0	0	0	0	0	0	0	0	0	0	0	0	0	0
specI_v3_Cluster11311	specI_v3_11311	480391.SAMN02797819			2 Bacteria	1239 Firmicutes	91061 Bacilli	186826 Lactobacillales	33958 Lactobacillaceae	1253 Pediococcus	480391 Pediococcus argentinicus	480391 Pediococcus argentinicus	1746	0	1	0	0	0	1	0	1	1	1	1	1	1	1	1	0	0	0	0	0	0	0	0	0	0	0	0	0	0	0	0	0	0	1	0	1
specI_v3_Cluster11312	specI_v3_11312	481448.SAMN02604183			2 Bacteria	74201 Verrucomicrobia	1955630 Methylacidiphilae	717963 Methylacidiphilales	717964 Methylacidiphilaceae	511745 Methylacidiphilum	511746 Methylacidiphilum infernorum	511746 Methylacidiphilum infernorum	2472	0	1	0	0	0	0	0	0	0	0	0	0	0	0	0	0	0	1	1	1	1	0	1	1	1	1	1	1	1	1	1	1	1	0	0	0
specI_v3_Cluster11313	specI_v3_11313	48256.SAMN06461358			2 Bacteria	1239 Firmicutes	186801 Clostridia	186802 Clostridiales	2304686 Hungateiclostridiaceae	1508657 Ruminiclostridium	48256 Ruminiclostridium hungatei	48256 Ruminiclostridium hungatei	4246	0	1	0	0	0	0	0	0	0	1	0	0	0	0	0	0	0	0	0	0	0	0	0	0	0	0	0	0	0	0	1	1	0	0	0	0
specI_v3_Cluster11314	specI_v3_11314	482827.SAMN04488243			2 Bacteria	1297 Deinococcus-Thermus	188787 Deinococci	68933 Thermales	188786 Thermaceae	270 Thermus	482827 Thermus arciformis	482827 Thermus arciformis	2614	0	1	0	0	0	0	0	0	0	0	0	0	0	1	0	0	0	1	0	1	1	0	0	1	1	0	0	0	1	1	0	0	1	0	1	0
specI_v3_Cluster11315	specI_v3_11315	483547.SAMN03096814			2 Bacteria	1224 Proteobacteria	28221 Deltaproteobacteria	69541 Desulfuromonadales	213422 Geobacteraceae	392332 Geoalkalibacter	483547 Geoalkalibacter subterraneus	483547 Geoalkalibacter subterraneus	2809	0	1	1	0	0	0	0	0	0	0	0	0	0	0	1	1	1	1	1	0	0	0	1	1	1	1	0	1	1	1	1	1	1	0	0	1
specI_v3_Cluster11316	specI_v3_11316	484498.SAMN05421686			2 Bacteria	1224 Proteobacteria	1236 Gammaproteobacteria	135619 Oceanospirillales	135620 Oceanospirillaceae	759360 Oleibacter	484498 Oleibacter marinus	484498 Oleibacter marinus	3472	0	1	0	0	0	0	0	0	0	0	0	0	0	0	0	0	0	1	1	1	1	0	1	1	1	1	1	1	1	0	0	1	1	0	0	1
specI_v3_Cluster11317	specI_v3_11317	48467.SAMN02745166			2 Bacteria	74201 Verrucomicrobia	203494 Verrucomicrobiae	48461 Verrucomicrobiales	203557 Verrucomicrobiaceae	48463 Prosthecobacter	48467 Prosthecobacter debontii	48467 Prosthecobacter debontii	5117	0	1	0	0	0	0	0	0	0	0	0	0	0	0	0	1	1	1	0	1	1	0	1	1	1	1	0	0	0	1	1	0	0	0	0	0
specI_v3_Cluster11318	specI_v3_11318	484770.SAMN02872985			2 Bacteria	1239 Firmicutes	909932 Negativicutes	909929 Selenomonadales	1843490 Sporomusaceae	365348 Pelosinus	484770 Pelosinus sp. UFO1	484770 Pelosinus sp. UFO1	4759	0	1	1	0	0	0	0	1	1	1	0	0	0	0	0	0	0	1	1	1	0	0	1	1	1	0	0	0	0	1	1	1	0	0	0	0
specI_v3_Cluster11319	specI_v3_11319	485602.SAMN05942565			2 Bacteria	201174 Actinobacteria	1760 Actinobacteria	85010 Pseudonocardiales	2070 Pseudonocardiaceae	695999 Actinophytocola	485602 Actinophytocola xinjiangensis	485602 Actinophytocola xinjiangensis	8134	0	1	1	0	0	0	0	0	1	1	0	0	0	0	0	1	0	0	0	0	0	0	0	0	0	0	0	0	0	0	0	0	0	0	0	0
specI_v3_Cluster1132	specI_v3_01132	582667.SAMN05192568			2 Bacteria	1224 Proteobacteria	28211 Alphaproteobacteria	356 Rhizobiales	119045 Methylobacteriaceae	407 Methylobacterium	582667 Methylobacterium pseudosasicola	582667 Methylobacterium pseudosasicola	6795	0	1	0	0	0	0	0	1	1	1	0	0	1	0	1	1	0	0	0	0	0	1	0	0	0	0	0	0	0	0	0	0	1	0	0	0
specI_v3_Cluster11320	specI_v3_11320	485913.SAMN02441796			2 Bacteria	200795 Chloroflexi	388447 Ktedonobacteria	388448 Ktedonobacterales	388449 Ktedonobacteraceae	363276 Ktedonobacter	363277 Ktedonobacter racemifer	363277 Ktedonobacter racemifer	11453	0	1	1	0	0	0	0	0	1	1	0	0	0	0	0	0	0	1	1	0	0	1	0	1	1	1	1	1	1	0	1	0	1	0	0	0
specI_v3_Cluster11321	specI_v3_11321	485915.SAMN02598459			2 Bacteria	1224 Proteobacteria	28221 Deltaproteobacteria	213115 Desulfovibrionales	213117 Desulfohalobiaceae	45662 Desulfohalobium	45663 Desulfohalobium retbaense	45663 Desulfohalobium retbaense	2479	0	1	0	1	0	0	0	1	0	0	0	1	0	0	0	1	1	1	1	0	0	0	1	1	1	1	0	1	1	0	1	0	1	0	0	1
specI_v3_Cluster11322	specI_v3_11322	485916.SAMN02598455			2 Bacteria	1239 Firmicutes	186801 Clostridia	186802 Clostridiales	186807 Peptococcaceae	2282742 Desulfofarcimen	58138 Desulfofarcimen acetoxidans	58138 Desulfofarcimen acetoxidans	4068	0	1	0	0	1	0	0	0	0	0	0	1	0	0	0	0	0	0	0	0	0	0	0	0	0	0	0	0	0	0	0	1	0	0	0	0
specI_v3_Cluster11323	specI_v3_11323	486698.SAMN04216947			2 Bacteria	201174 Actinobacteria	1760 Actinobacteria	85007 Corynebacteriales	1762 Mycobacteriaceae	1763 Mycobacterium	486698 Mycobacterium riyadhense	486698 Mycobacterium riyadhense	5168	0	1	0	0	1	0	0	0	1	1	0	0	0	0	0	1	1	0	0	0	0	0	0	1	0	0	0	0	0	1	1	1	1	0	0	0
specI_v3_Cluster11324	specI_v3_11324	487184.SAMN05216421			2 Bacteria	1224 Proteobacteria	1236 Gammaproteobacteria	72274 Pseudomonadales	135621 Pseudomonadaceae	286 Pseudomonas	487184 Pseudomonas xinjiangensis	487184 Pseudomonas xinjiangensis	3246	0	1	0	0	0	0	0	0	0	0	0	0	0	0	0	0	0	0	0	0	0	0	0	0	0	0	0	0	0	0	0	0	0	0	0	0
specI_v3_Cluster11325	specI_v3_11325	487514.SAMN04634245			2 Bacteria	201174 Actinobacteria	1760 Actinobacteria	85007 Corynebacteriales	1762 Mycobacteriaceae	1763 Mycobacterium	487514 Mycobacterium kyorinense	487514 Mycobacterium kyorinense	4292	0	1	0	0	0	0	0	0	0	0	0	0	0	0	0	0	0	0	0	0	0	0	0	0	0	0	0	0	0	0	0	0	0	0	0	0
specI_v3_Cluster11326	specI_v3_11326	487685.SAMN04488696			2157 Archaea	28890 Euryarchaeota	224756 Methanomicrobia	94695 Methanosarcinales	2206 Methanosarcinaceae	2220 Methanolobus	487685 Methanolobus profundi	487685 Methanolobus profundi	2914	0	1	0	0	0	0	0	0	0	0	0	0	0	0	0	0	0	1	1	0	0	0	0	0	1	1	0	0	0	0	0	0	0	0	0	0
specI_v3_Cluster11327	specI_v3_11327	487796.SAMN02441803			2 Bacteria	976 Bacteroidetes	117743 Flavobacteriia	NA Flavobacteriia order incertae sedis	NA Flavobacteriia fam. incertae sedis	NA Flavobacteriia gen. incertae sedis	487796 Flavobacteria bacterium MS024-2A	487796 Flavobacteria bacterium MS024-2A	1772	0	1	0	1	0	0	0	0	0	0	0	0	0	0	0	0	1	1	1	1	1	1	0	0	1	1	1	1	0	1	1	1	1	0	0	0
specI_v3_Cluster11328	specI_v3_11328	488124.SAMD00044721			2157 Archaea	28890 Euryarchaeota	224756 Methanomicrobia	2191 Methanomicrobiales	2194 Methanomicrobiaceae	81416 Methanofollis	488124 Methanofollis ethanolicus	488124 Methanofollis ethanolicus	2652	0	1	0	0	0	0	0	1	0	0	0	0	1	0	0	1	1	1	0	0	0	0	0	0	0	0	0	0	0	0	0	0	1	0	0	1
specI_v3_Cluster11329	specI_v3_11329	488533.SAMN04487960			2 Bacteria	1224 Proteobacteria	1236 Gammaproteobacteria	135622 Alteromonadales	72275 Alteromonadaceae	2742 Marinobacter	488533 Marinobacter mobilis	488533 Marinobacter mobilis	3603	0	1	0	0	0	0	0	0	0	0	0	0	0	0	0	0	0	0	0	0	0	0	0	0	0	0	0	0	0	0	0	0	0	0	0	0
specI_v3_Cluster1133	specI_v3_01133	1730094.SAMN04123207			2 Bacteria	1224 Proteobacteria	28211 Alphaproteobacteria	356 Rhizobiales	119045 Methylobacteriaceae	407 Methylobacterium	1730094 Methylobacterium sp. GXS13	1730094 Methylobacterium sp. GXS13	5160	0	1	0	0	1	0	0	1	1	1	0	0	1	0	1	1	0	0	0	0	0	1	0	0	0	0	0	0	0	0	0	0	1	0	0	0
specI_v3_Cluster11330	specI_v3_11330	488535.SAMN04487963			2 Bacteria	1224 Proteobacteria	1236 Gammaproteobacteria	135622 Alteromonadales	72275 Alteromonadaceae	2742 Marinobacter	488535 Marinobacter zhejiangensis	488535 Marinobacter zhejiangensis	3645	0	1	0	0	0	0	0	0	0	0	0	0	0	0	0	0	0	0	0	0	0	0	0	0	0	0	0	0	0	0	0	0	0	0	0	0
specI_v3_Cluster11331	specI_v3_11331	488538.SAMN02603472			2 Bacteria	1224 Proteobacteria	28211 Alphaproteobacteria	NA Alphaproteobacteria order incertae sedis	NA Alphaproteobacteria fam. incertae sedis	767891 Candidatus Puniceispirillum	767892 Candidatus Puniceispirillum marinum	767892 Candidatus Puniceispirillum marinum	2546	0	1	0	1	0	0	0	0	0	0	0	0	0	0	0	0	0	1	1	1	1	0	0	0	1	1	1	1	0	1	1	1	1	0	0	0
specI_v3_Cluster11332	specI_v3_11332	489703.SAMN04488038			2 Bacteria	1224 Proteobacteria	1236 Gammaproteobacteria	1775403 Nevskiales	568386 Sinobacteraceae	413435 Solimonas	489703 Solimonas aquatica	489703 Solimonas aquatica	3897	0	1	0	0	0	0	0	0	0	1	0	0	0	0	0	0	0	1	0	0	0	0	0	1	0	0	0	0	0	0	0	0	0	0	0	0
specI_v3_Cluster11333	specI_v3_11333	490188.SAMN04488068			2 Bacteria	1224 Proteobacteria	1236 Gammaproteobacteria	1775403 Nevskiales	568386 Sinobacteraceae	243627 Hydrocarboniphaga	490188 Hydrocarboniphaga daqingensis	490188 Hydrocarboniphaga daqingensis	3256	0	1	0	0	0	0	0	1	1	1	0	0	0	0	1	1	1	1	0	1	0	0	1	1	0	0	0	0	0	1	1	1	1	0	0	0
specI_v3_Cluster11334	specI_v3_11334	490189.SAMN02927903			2 Bacteria	976 Bacteroidetes	117743 Flavobacteriia	200644 Flavobacteriales	49546 Flavobacteriaceae	237 Flavobacterium	490189 Flavobacterium caeni	490189 Flavobacterium caeni	3218	0	1	0	0	0	0	0	1	1	1	0	0	0	0	0	1	1	0	0	0	0	0	1	0	0	0	0	0	0	0	0	0	0	0	0	0
specI_v3_Cluster11335	specI_v3_11335	490629.SAMN05216266			2 Bacteria	201174 Actinobacteria	1760 Actinobacteria	85010 Pseudonocardiales	2070 Pseudonocardiaceae	1813 Amycolatopsis	490629 Amycolatopsis marina	490629 Amycolatopsis marina	6665	0	1	0	0	0	0	0	0	1	0	0	0	0	0	0	1	1	0	0	0	0	0	0	0	1	0	0	1	0	0	0	1	0	0	1	0
specI_v3_Cluster11336	specI_v3_11336	490829.SAMN05421850			2 Bacteria	1224 Proteobacteria	28211 Alphaproteobacteria	204455 Rhodobacterales	31989 Rhodobacteraceae	490828 Lutimaribacter	490829 Lutimaribacter saemankumensis	490829 Lutimaribacter saemankumensis	3763	0	1	0	0	0	0	0	1	0	0	0	0	0	0	0	0	0	1	1	1	1	0	0	0	1	1	1	1	0	0	0	1	0	0	0	0
specI_v3_Cluster11337	specI_v3_11337	492660.SAMN05192566			2 Bacteria	1224 Proteobacteria	28216 Betaproteobacteria	32003 Nitrosomonadales	32011 Methylophilaceae	16 Methylophilus	492660 Methylophilus rhizosphaerae	492660 Methylophilus rhizosphaerae	2647	0	1	0	0	0	0	0	0	1	1	0	0	0	0	1	1	1	1	1	0	0	0	1	1	0	0	0	0	0	1	1	0	1	0	1	0
specI_v3_Cluster11338	specI_v3_11338	49280.SAMN05231771			2 Bacteria	976 Bacteroidetes	117743 Flavobacteriia	200644 Flavobacteriales	49546 Flavobacteriaceae	49279 Gelidibacter	49280 Gelidibacter algens	49280 Gelidibacter algens	3657	0	1	0	1	0	0	0	0	0	0	0	0	1	0	0	0	0	0	0	0	0	0	1	0	0	0	0	0	0	0	0	0	0	0	0	0
specI_v3_Cluster11339	specI_v3_11339	493.SAMN06212706			2 Bacteria	1224 Proteobacteria	28216 Betaproteobacteria	206351 Neisseriales	481 Neisseriaceae	482 Neisseria	493 Neisseria canis	493 Neisseria canis	2336	0	1	0	0	0	0	0	1	0	0	1	1	0	0	0	1	1	0	0	0	0	0	0	0	0	0	0	0	0	0	0	0	0	0	0	0
specI_v3_Cluster1134	specI_v3_01134	693986.SAMN03075686			2 Bacteria	1224 Proteobacteria	28211 Alphaproteobacteria	356 Rhizobiales	119045 Methylobacteriaceae	407 Methylobacterium	NA Methylobacterium oryzae/phyllosphaerae [Methylobacterium sp. UNCCL110/Methylobacterium sp. UNCCL125/Methylobacterium oryzae/Methylobacterium phyllosphaerae]	NA Methylobacterium oryzae/phyllosphaerae	6073.2	341.897	5	0	0	1	0	0	1	1	1	0	1	0	1	1	0	0	1	0	0	0	1	0	1	1	1	0	0	0	1	1	1	1	1	0	0
specI_v3_Cluster11340	specI_v3_11340	493475.SAMD00036601			2 Bacteria	1224 Proteobacteria	1236 Gammaproteobacteria	135622 Alteromonadales	72275 Alteromonadaceae	1621534 Paraglaciecola	1128911 Paraglaciecola arctica	1128911 Paraglaciecola arctica	5333	0	1	0	0	0	0	0	0	0	0	0	0	0	0	0	0	0	1	1	1	1	1	0	0	1	1	1	1	1	0	1	1	1	0	0	0
specI_v3_Cluster11341	specI_v3_11341	494023.SAMEA3490269			2 Bacteria	201174 Actinobacteria	1760 Actinobacteria	85006 Micrococcales	1268 Micrococcaceae	1742990 Paeniglutamicibacter	494023 Paeniglutamicibacter antarcticus	494023 Paeniglutamicibacter antarcticus	4098	0	1	0	0	0	0	0	1	1	1	0	1	0	1	1	1	1	1	0	0	0	1	0	1	0	0	0	0	0	1	0	1	1	0	0	0
specI_v3_Cluster11342	specI_v3_11342	49547.SAMN04867343			2157 Archaea	28890 Euryarchaeota	183925 Methanobacteria	2158 Methanobacteriales	2159 Methanobacteriaceae	2172 Methanobrevibacter	49547 Methanobrevibacter curvatus	49547 Methanobrevibacter curvatus	1969	0	1	0	0	1	0	0	1	1	1	1	0	0	0	0	0	0	0	0	0	0	0	0	0	0	0	0	0	0	0	0	0	0	0	0	0
specI_v3_Cluster11344	specI_v3_11344	497964.SAMN00000678			2 Bacteria	74201 Verrucomicrobia	134549 Spartobacteria	1836787 Chthoniobacterales	1836792 Chthoniobacteraceae	295577 Chthoniobacter	191863 Chthoniobacter flavus	191863 Chthoniobacter flavus	6716	0	1	1	0	0	0	0	0	1	1	0	0	0	0	0	0	0	0	0	0	0	0	0	0	1	0	0	0	1	0	0	0	0	0	0	0
specI_v3_Cluster11345	specI_v3_11345	497965.SAMN00000663			2 Bacteria	1117 Cyanobacteria	NA Cyanobacteria class incertae sedis	1150 Oscillatoriales	1892249 Cyanothecaceae	43988 Cyanothece	497965 Cyanothece sp. PCC 7822	497965 Cyanothece sp. PCC 7822	5422	0	1	0	1	0	0	0	0	0	1	0	0	0	0	0	0	0	1	0	0	0	0	1	1	0	0	0	0	0	0	0	0	0	0	0	0
specI_v3_Cluster11346	specI_v3_11346	498211.SAMN02603448			2 Bacteria	1224 Proteobacteria	1236 Gammaproteobacteria	1706369 Cellvibrionales	1706371 Cellvibrionaceae	10 Cellvibrio	155077 Cellvibrio japonicus	155077 Cellvibrio japonicus	3754	0	1	1	0	0	0	0	1	1	1	0	0	0	0	0	0	0	1	1	0	0	0	0	0	1	1	1	1	0	0	0	1	0	0	0	0
specI_v3_Cluster11347	specI_v3_11347	498367.SAMEA3696889			2 Bacteria	201174 Actinobacteria	1760 Actinobacteria	85011 Streptomycetales	2062 Streptomycetaceae	1883 Streptomyces	498367 Streptomyces specialis	498367 Streptomyces specialis	5448	0	1	0	0	0	0	0	0	0	0	0	0	0	0	0	0	0	0	0	0	0	0	0	0	0	0	0	0	0	0	0	0	0	0	0	0
specI_v3_Cluster11348	specI_v3_11348	498761.SAMN02602985			2 Bacteria	1239 Firmicutes	186801 Clostridia	186802 Clostridiales	31984 Heliobacteriaceae	2697 Heliobacterium	35701 Heliobacterium modesticaldum	35701 Heliobacterium modesticaldum	3002	0	1	0	0	0	0	0	0	1	0	1	0	0	0	0	0	0	0	0	0	0	0	0	0	0	0	0	0	0	0	0	0	0	0	0	0
specI_v3_Cluster11349	specI_v3_11349	499555.SAMN04219460			2 Bacteria	201174 Actinobacteria	1760 Actinobacteria	85007 Corynebacteriales	85029 Dietziaceae	37914 Dietzia	499555 Dietzia timorensis	499555 Dietzia timorensis	3306	0	1	1	0	0	0	0	1	0	0	0	0	0	0	0	1	1	1	0	0	0	0	1	1	0	0	0	0	0	0	0	0	0	0	0	1
specI_v3_Cluster1135	specI_v3_01135	31998.SAMN03406712			2 Bacteria	NA Bacteria phylum [Proteobacteria/Actinobacteria]	NA Bacteria class [Actinobacteria/Alphaproteobacteria]	NA Bacteria order [Rhizobiales/Micromonosporales]	NA Bacteria fam. [Methylobacteriaceae/Micromonosporaceae]	NA Bacteria gen. [Asanoa/Methylobacterium]	NA Bacteria sp. [Methylobacterium sp. 285MFTsu5.1/Methylobacterium sp. EUR3 AL-11/Methylobacterium sp. C1/Methylobacterium sp. 275MFSha3.1/Methylobacterium sp. UNC300MFChir4.1/Methylobacterium sp. 13MFTsu3.1M2/Methylobacterium sp. ME121/Methylobacterium sp. Leaf361/Methylobacterium sp. yr668/Methylobacterium radiotolerans/Asanoa ferruginea]	NA Bacteria sp.	6089	485.707	14	1	1	1	0	0	1	1	1	0	1	0	1	1	0	0	1	0	0	0	1	0	1	1	1	0	0	0	1	1	1	1	1	0	0
specI_v3_Cluster11350	specI_v3_11350	499656.SAMN04241768			2 Bacteria	1224 Proteobacteria	28211 Alphaproteobacteria	204457 Sphingomonadales	335929 Erythrobacteraceae	1041 Erythrobacter	499656 Erythrobacter sp. AP23	499656 Erythrobacter sp. AP23	3162	0	1	0	1	0	0	0	0	0	0	0	0	0	0	0	0	0	1	1	1	1	0	0	0	1	1	1	1	1	0	1	0	1	0	0	0
specI_v3_Cluster11351	specI_v3_11351	500153.SAMN02645236			2 Bacteria	201174 Actinobacteria	1760 Actinobacteria	85011 Streptomycetales	2062 Streptomycetaceae	1883 Streptomyces	500153 Streptomyces avicenniae	500153 Streptomyces avicenniae	5940	0	1	1	0	1	0	0	1	0	0	0	0	0	0	0	1	1	1	0	0	0	0	0	0	0	0	0	0	0	0	0	0	0	0	0	0
specI_v3_Cluster11352	specI_v3_11352	500633.SAMN00000729			2 Bacteria	1239 Firmicutes	186801 Clostridia	186802 Clostridiales	186804 Peptostreptococcaceae	NA Peptostreptococcaceae gen. incertae sedis	89152 [Clostridium] hiranonis	89152 [Clostridium] hiranonis	2271	0	1	0	0	0	0	0	0	0	1	0	0	0	0	0	0	0	0	0	0	0	0	0	0	0	0	0	0	0	0	0	0	0	0	0	0
specI_v3_Cluster11353	specI_v3_11353	502025.SAMN00002596			2 Bacteria	1224 Proteobacteria	28221 Deltaproteobacteria	29 Myxococcales	224464 Kofleriaceae	162027 Haliangium	80816 Haliangium ochraceum	80816 Haliangium ochraceum	6719	0	1	0	1	0	0	0	1	1	1	0	0	1	0	0	1	1	1	1	1	1	0	0	1	1	1	0	1	1	0	1	1	1	0	0	0
specI_v3_Cluster11354	specI_v3_11354	502393.SAMN04324897			2 Bacteria	1239 Firmicutes	91061 Bacilli	1385 Bacillales	NA Bacillales fam. incertae sedis	1378 Gemella	502393 Gemella asaccharolytica	502393 Gemella asaccharolytica	1251	0	1	0	0	1	0	0	0	0	0	0	1	0	0	1	0	0	0	0	0	0	0	0	0	0	0	0	0	0	0	0	0	0	0	0	0
[truncated: 8,882 more rows]
[truncated: 35 more columns]
