# Supplementary material for: Disentangling the impact of environmental and phylogenetic constraints on prokaryotic within-species diversity
Source: ISME J. 2020 Feb 11;14(5):1247–59. doi: 10.1038/s41396-020-0600-z (PMC7174425; doi:10.1038/s41396-020-0600-z)
Supplement: Supplementary file 10 — Tree 155 species [file 41396_2020_600_MOESM10_ESM.txt]

((930945.PRJNA60485:0.92871,(911124.PRJNA59665:0.584041,309800.PRJNA12524:0.835091)0.299:0.16785)1:0.723135,((565575.PRJNA20247:0.525643,1006581.PRJNA65551:0.581499)1:0.537505,(((272563.PRJNA78:0.324427,(536232.PRJNA29859:0.167557,195103.PRJNA304:0.167634)1:0.2048)1:0.179806,(((1282.PRJNA244351:0.0556967,(985002.PRJEA62885:0.00708852,1280.PRJNA240091:0.00820676)1:0.0384392)1:0.269069,(1639.PRJNA255073:0.208998,(235909.PRJNA13233:0.138155,((279010.PRJNA13082:0.0441471,(1423.PRJNA259307:0.0308238,1423.PRJNA268543:0.0189685)1:0.0407165)1:0.0768213,(545693.PRJNA30165:0.103316,(86662.PRJNA258373:0.0135728,1396.PRJNA264413:0.00666827)1:0.128011)0.997:0.0289773)0.999:0.0281774)1:0.0747437)0.999:0.0473008)1:0.0751282,(((1201292.PRJNA244550:0.0639267,(1104325.PRJNA74725:0.0550134,565655.PRJNA32935:0.0869746)0.307:0.0239409)1:0.0951573,((420890.PRJDA18707:0.080588,1358.PRJNA260691:0.0955999)1:0.136726,(((996306.PRJNA63545:0.00576323,391295.PRJNA17153:0.0106142)1:0.07836,(388919.PRJNA13942:0.0570256,(28037.PRJNA242568:0.00961879,171101.PRJNA278:0.0108593)1:0.0414729)1:0.0330544)0.996:0.0183648,(((1304.PRJNA266841:0.00631669,322159.PRJNA13773:0.0159993)1:0.0501997,(1314.PRJNA257934:0.0590044,1311.PRJNA226756:0.0574258)1:0.0301214)0.718:0.0140226,(1198676.PRJNA168469:0.0808874,1123317.PRJNA234798:0.0887214)0.799:0.0189893)1:0.0293863)1:0.0961893)1:0.13927)1:0.0501234,(((568703.PRJEA32195:0.0202495,543734.PRJEA30359:0.0247758)1:0.179059,(353496.PRJNA16120:0.135143,((272621.PRJNA82:0.0315459,326425.PRJNA46731:0.0262145)1:0.0609433,(324831.PRJNA84:0.0573826,713605.PRJNA43549:0.144388)1:0.0593547)0.932:0.0524275)1:0.20221)1:0.0558756,((220668.PRJNA356:0.154321,557436.PRJNA15766:0.220429)0.852:0.0407158,203123.PRJNA317:0.444432)0.999:0.0421562)1:0.0958207)1:0.146481)1:0.174465)0.578:0.0792707,(457405.PRJNA32483:0.710199,((((1338011.PRJNA205476:0.35309,((111105.PRJNA253616:0.00447502,837.PRJNA245225:0.00838543)1:0.167271,(435591.PRJNA13485:0.087005,(357276.PRJNA232731:0.0548013,(272559.PRJNA46:0.0343406,411476.PRJNA18191:0.0317816)1:0.0433283)1:0.106789)0.999:0.0639474)1:0.216969)1:0.485486,(813.PRJNA213111:0.146943,331636.PRJNA62889:0.145137)1:0.901007)0.621:0.0697286,(((267671.PRJNA10687:0.0130749,1193050.PRJNA167243:0.0124655)0.994:0.0156624,(758847.PRJNA47139:0.0282518,355276.PRJNA16146:0.0244294)0.999:0.0222898)1:0.749109,(139.PRJNA264151:0.611564,(243275.PRJNA4:0.226892,243276.PRJNA30655:0.408521)1:0.280842)1:0.350434)1:0.130276)1:0.078747,((((457425.PRJNA180996:0.0601207,(67281.PRJNA238534:0.020126,455632.PRJDA20085:0.0139921)1:0.0486449)1:0.245988,((1136417.PRJNA169836:0.0212066,391037.PRJNA17109:0.0238607)1:0.310655,((1718.PRJNA246675:0.0900835,(1719.PRJNA254110:0.0519166,698964.PRJNA42403:0.0559351)1:0.0718638)1:0.207523,(1051973.PRJNA233522:0.136077,(36809.PRJNA15691:0.0999979,(1205674.PRJEB92:0.0611978,(44454.PRJNA263498:0.0260193,487521.PRJNA82157:0.03231)1:0.0241743)1:0.0818758)1:0.0771077)1:0.0538209)1:0.155784)1:0.0623872)1:0.084261,(267747.PRJNA12460:0.399549,(203267.PRJNA95:0.754583,((1261061.PRJNA181316:0.0144242,1009464.PRJNA51067:0.0116633)1:0.0963586,(326426.PRJNA13487:0.0182321,216816.PRJNA251950:0.0148679)1:0.081129)1:0.35636)0.266:0.0799875)1:0.137274)1:0.462951,(((907239.PRJNA53319:0.0142948,(85963.PRJNA234:0.012526,(210.PRJNA257764:0.012733,210.PRJNA245316:0.0108714)0.998:0.0052339)0.94:0.00717973)1:0.396249,(32022.PRJNA252963:0.042319,1183379.PRJNA162957:0.0389555)1:0.313385)1:0.636822,(((((235.PRJNA243997:0.0837624,283165.PRJNA44:0.242257)1:0.0668713,1287276.PRJNA171524:0.134745)0.867:0.0369126,(382.PRJNA244712:0.0794451,216596.PRJNA344:0.129863)1:0.0742405)1:0.352833,(320483.PRJNA16369:0.745309,(272947.PRJNA61565:0.0714434,452659.PRJNA19943:0.0364636)1:0.49079)1:0.248629)1:0.214882,(((504.PRJEB6199:0.127353,(487.PRJNA239655:0.0121974,528354.PRJNA32795:0.0132468)1:0.08727)1:0.243036,((1247649.PRJNA178410:0.0533492,568706.PRJEB144:0.0476271)1:0.196701,(688245.PRJNA29203:0.281483,(402626.PRJNA17631:0.12579,(292.PRJNA244017:0.0330823,28450.PRJNA244414:0.0326114)1:0.113899)1:0.0673996)0.078:0.0409157)1:0.147548)1:0.141979,(((1266912.PRJNA183026:0.345643,(160492.PRJNA271:0.158141,(40324.PRJNA244350:0.0733384,(317013.PRJNA266888:0.00598104,366649.PRJNA176873:0.00688704)1:0.0602281)0.988:0.0313009)1:0.37818)1:0.0740568,(227377.PRJNA41:0.409082,272624.PRJNA22:0.382954)1:0.109921)0.633:0.0296452,(((480.PRJNA244569:0.280327,(((436717.PRJNA46105:0.00781203,871585.PRJNA51267:0.00529488)0.999:0.00612698,(106654.PRJDB1754:0.0045391,1100841.PRJNA74551:0.00836768)0.937:0.00396437)1:0.0215719,(106649.PRJDB1754:0.0490673,575589.PRJNA38345:0.0360611)1:0.0201033)1:0.19703)1:0.204998,(287.PRJEB5488:0.067597,((303.PRJNA244741:0.00505581,160488.PRJNA267:0.00701849)1:0.042445,(1037911.PRJNA67529:0.0377617,(223283.PRJNA359:0.0103431,205918.PRJNA323:0.00822196)1:0.0345495)1:0.0276742)1:0.0514688)1:0.183801)1:0.0566271,(234831.PRJNA39311:0.214617,(380703.PRJNA16697:0.16081,((666.PRJNA245985:0.0379139,(55601.PRJEB5701:0.0434093,(672.PRJNA256021:0.0222215,(1136163.PRJNA81871:0.0619378,(338187.PRJNA19857:0.00862358,(223926.PRJNA360:0.00666474,1219076.PRJNA184046:0.0110363)1:0.00432097)1:0.0133171)0.186:0.0135063)1:0.0215964)0.997:0.0179387)1:0.117478,((1005058.PRJNA65483:0.0861999,((738.PRJNA258333:0.0533734,(1316932.PRJNA196475:0.03904,416269.PRJNA18221:0.0360977)1:0.0310327)1:0.0549563,(747.PRJNA244572:0.0662551,(727.PRJNA263041:0.0640063,272556.PRJNA239703:0.0590909)1:0.0209412)1:0.0198789)1:0.0370095)1:0.103364,(529507.PRJNA12624:0.0926069,((273526.PRJEB4201:0.0410841,(633.PRJNA243514:0.0206868,393305.PRJNA190:0.0146371)1:0.0395332)1:0.0228819,((932677.PRJDA60793:0.0561945,665029.PRJNA46805:0.0518179)1:0.0236937,(290339.PRJNA12720:0.0327925,((571.PRJNA253752:0.0161248,(1028307.PRJNA66537:0.0108832,1049565.PRJNA67293:0.0137281)0.998:0.00836384)1:0.013523,((550.PRJNA251385:0.00446099,1421338.PRJNA243408:0.00529209)1:0.021552,(546.PRJNA231221:0.0176918,(1008297.PRJNA66023:0.0181171,1110693.PRJDB5:0.0148537)0.852:0.00582695)1:0.00890478)0.967:0.00722092)1:0.0136626)1:0.0301452)1:0.018697)1:0.0292178)1:0.0617684)1:0.0536749)0.998:0.0317842)1:0.0479745)1:0.157904)1:0.0864275)1:0.0623203)1:0.249294)1:0.105861)1:0.104249)0.941:0.0670955)1:0.0625212)0.222:0.0495949)0.999:0.139167)1:0.723135);
