# Supplementary material for: Disentangling the impact of environmental and phylogenetic constraints on prokaryotic within-species diversity
Source: ISME J. 2020 Feb 11;14(5):1247–59. doi: 10.1038/s41396-020-0600-z (PMC7174425; doi:10.1038/s41396-020-0600-z)
Supplement: Supplementary file 11 — Tree 4582 species [file 41396_2020_600_MOESM11_ESM.txt]

(((specI_v2_5048:1.09114,((specI_v2_2498:0.109584,specI_v2_2497:0.123708)1:0.525981,((specI_v2_2501:0.232125,specI_v2_5306:0.195925)1:0.524763,(specI_v2_4744:0.556001,(specI_v2_2499:0.157908,specI_v2_2500:0.180737)1:0.347606)1:0.345768)0.898:0.161658)1:2.403192)1:0.706843,specI_v2_0236:2.756692)0.999:0.197713,(specI_v2_4540:4.07802,(((((specI_v2_4442:0.0704062,((specI_v2_4044:0.0504566,specI_v2_4838:0.0699345)1:0.0229703,(specI_v2_2432:0.0492607,specI_v2_0729:0.0694985)0.659:0.0163646)1:0.040091)1:0.0479601,((((specI_v2_2323:0.111739,(specI_v2_4803:0.0536409,(specI_v2_3610:0.0256031,(specI_v2_3745:0.0131648,(specI_v2_4603:0.0207728,specI_v2_3829:0.0137159)1:0.0356698)0.685:0.0136917)1:0.026487)0.944:0.017098)1:0.0231157,(specI_v2_1648:0.0580442,specI_v2_3700:0.0338425)1:0.0219339)0.531:0.0228879,specI_v2_4416:0.0432215)1:0.0700606,((specI_v2_4150:0.0222477,specI_v2_4563:0.0213785)1:0.0583133,(specI_v2_3100:0.15133,(specI_v2_4623:0.097418,(specI_v2_5144:0.0392145,specI_v2_4415:0.0200826)0.976:0.0206363)1:0.0519242)1:0.0279166)1:0.04497)1:0.041925)1:0.512215,(((((specI_v2_2731:0.107668,specI_v2_1673:0.149431)1:0.385842,(specI_v2_2407:0.183724,specI_v2_2958:0.198785)1:0.214994)1:0.314643,((specI_v2_4762:0.112003,specI_v2_4245:0.0986579)1:0.354474,(specI_v2_3874:0.439712,(specI_v2_3846:0.243546,specI_v2_4026:0.326297)1:0.217339)1:0.545604)1:0.161394)1:0.245473,((specI_v2_4534:0.181652,((specI_v2_4588:0.193812,specI_v2_4517:0.2403)1:0.070457,(specI_v2_1082:0.223762,(specI_v2_4814:0.145232,specI_v2_4125:0.251161)1:0.0607327)0.735:0.0374)0.131:0.042091)1:0.399422,(((specI_v2_2060:0.027895,specI_v2_4199:0.0244304)1:0.387886,(((specI_v2_3895:0.280201,specI_v2_4085:0.245671)0.983:0.056553,((specI_v2_5080:0.271119,specI_v2_4004:0.348461)0.493:0.0481463,(specI_v2_4402:0.2644,(specI_v2_4604:0.140346,specI_v2_4287:0.141789)1:0.133452)0.019:0.0401289)1:0.0649445)0.948:0.0469669,(specI_v2_4823:0.199051,(specI_v2_5212:0.176228,(specI_v2_4779:0.00989622,specI_v2_3797:0.00855542)1:0.150374)1:0.0597183)1:0.164551)1:0.0846538)1:0.393843,(((specI_v2_4061:0.198985,(specI_v2_3922:0.0976852,specI_v2_1642:0.0926206)1:0.141692)1:0.404295,((specI_v2_2801:0.181572,(specI_v2_4917:0.107786,specI_v2_1408:0.191763)0.743:0.0827996)1:0.0591942,(((((specI_v2_2479:0.0325284,(specI_v2_2627:0.0309154,specI_v2_2628:0.0323327)0.713:0.0140881)1:0.0868158,(specI_v2_2265:0.143066,(specI_v2_2807:0.0418935,specI_v2_5185:0.0581983)1:0.0642986)0.997:0.0361682)1:0.145603,(specI_v2_1504:0.215115,(specI_v2_3860:0.106655,specI_v2_4048:0.0906724)1:0.137425)0.795:0.0357967)0.934:0.0226297,((specI_v2_1509:0.0744583,specI_v2_3490:0.0842813)1:0.148398,specI_v2_1719:0.3615457)1:0.0476921)0.878:0.0101999,((specI_v2_3065:0.26175,((specI_v2_4397:0.0363579,specI_v2_0135:0.0410164)1:0.144749,(specI_v2_4980:0.156104,(specI_v2_0259:0.156622,(specI_v2_4728:0.0138097,((specI_v2_2624:0.00968649,specI_v2_1166:0.00788763)1:0.00550549,(specI_v2_1318:0.0149331,(specI_v2_2625:0.0114157,specI_v2_2665:0.0143758)0.321:0.00320642)0.906:0.00369172)0.94:0.00678622)1:0.126725)1:0.0397698)1:0.0300621)1:0.0488311)1:0.0480342,(((specI_v2_4983:0.0203416,specI_v2_2636:0.0212262)1:0.128596,((((specI_v2_0406:0.0595089,specI_v2_2644:0.0667878)1:0.0207587,(specI_v2_2643:0.0671189,specI_v2_4451:0.0621993)1:0.0185866)0.735:0.0115394,((((specI_v2_1433:0.0123379,(specI_v2_2637:0.01501,specI_v2_2638:0.0168736)0.919:0.00568001)1:0.0456733,(specI_v2_3914:0.0149059,specI_v2_0872:0.0137714)1:0.0502598)1:0.0387309,((specI_v2_1510:0.074504,specI_v2_1355:0.0472538)1:0.1043739,specI_v2_4981:0.0621289)0.993:0.0142816)0.926:0.012033,(specI_v2_0871:0.0448141,(specI_v2_2640:0.0406813,(specI_v2_0713:0.0159205,specI_v2_0873:0.011083)0.997:0.04129241)0.998:0.0144676)1:0.05674)0.743:0.0082203)0.999:0.0184875,(specI_v2_2641:0.0321897,(specI_v2_2642:0.0353218,specI_v2_4821:0.033638)0.999:0.0159457)1:0.0530211)1:0.0714845)1:0.100757,(((specI_v2_0870:0.0320444,(specI_v2_2630:0.0206273,specI_v2_0869:0.02106354)0.93:0.01598888)1:0.0238602,(specI_v2_3577:0.052538,(specI_v2_2666:0.0440423,(specI_v2_4221:0.0255541,((specI_v2_4216:0.0224683,specI_v2_2633:0.0190642)0.977:0.00718439,(specI_v2_2667:0.0216129,specI_v2_2632:0.0194767)0.879:0.00781414)0.844:0.00588697)1:0.0138117)0.991:0.0141433)0.627:0.0112957)1:0.1978499,((specI_v2_2748:0.0317267,(specI_v2_2747:0.0274722,specI_v2_1358:0.0400587)0.686:0.0122839)1:0.223001,((specI_v2_5167:0.220121,((specI_v2_3179:0.0762392,specI_v2_4927:0.0927033)1:0.13034,(specI_v2_2749:0.0606458,specI_v2_1688:0.14375)1:0.165798)1:0.0372101)0.921:0.0165352,((specI_v2_3438:0.104676,(specI_v2_2634:0.0636961,specI_v2_1400:0.0497802)1:0.0496673)1:0.0368372,((specI_v2_0868:0.0481901,(specI_v2_0626:0.0403247,(specI_v2_1420:0.0267868,specI_v2_4729:0.0284996)1:0.014705)1:0.0237646)1:0.0887474,specI_v2_2549:0.139465)1:0.039592)1:0.0337457)1:0.0779579)1:0.029877)1:0.0697949)0.934:0.0280912)1:0.0751748)1:0.0948439)1:0.703664)1:0.127687,(specI_v2_2061:0.547201,((specI_v2_1783:0.255173,(specI_v2_4054:0.224366,specI_v2_5281:0.284091)1:0.0863029)1:0.23217,(specI_v2_3229:0.39958,((specI_v2_3862:0.0629794,(specI_v2_3729:0.0373393,specI_v2_0156:0.0470121)0.999:0.0252839)1:0.248662,(((specI_v2_5040:0.20446,(specI_v2_1739:0.123953,specI_v2_1745:0.152718)1:0.0718097)1:0.0813113,((specI_v2_3840:0.117494,specI_v2_3788:0.0621766)1:0.107622,specI_v2_4474:0.255868)0.909:0.0490268)0.998:0.0451183,(specI_v2_4778:0.244543,specI_v2_4687:0.317413)0.997:0.0487339)1:0.0646008)1:0.166171)0.999:0.0721817)0.437:0.0570913)1:0.0938485)0.992:0.0646833)1:0.127555)1:0.113904)1:0.0992534,(((((specI_v2_4684:0.0173606,(specI_v2_2990:0.0159364,specI_v2_4538:0.0382338)1:0.00945373)0.996:0.00941842,specI_v2_3817:0.0141687)0.98:0.072938,(specI_v2_4537:0.145502,specI_v2_0260:0.162002)1:0.0632923)1:0.107383,((specI_v2_5075:0.0243734,specI_v2_4698:0.0409974)1:0.0720813,((specI_v2_4222:0.202593,specI_v2_4697:0.0861365)1:0.0840857,(specI_v2_4413:0.100808,(specI_v2_4286:0.229448,(specI_v2_4197:0.121938,(specI_v2_0237:0.0293803,(specI_v2_4190:0.0198734,(specI_v2_4262:0.013153,specI_v2_4232:0.0173578)0.999:0.00867057)1:0.0180237)1:0.0662862)1:0.0791475)1:0.106453)0.864:0.0380584)1:0.132346)1:0.0797641)1:0.39307,(specI_v2_3734:0.709769,((specI_v2_3728:0.0650745,specI_v2_4987:0.0569589)1:0.204059,((specI_v2_3263:0.227095,(specI_v2_4038:0.457002,(specI_v2_4653:0.184416,(specI_v2_0799:0.2208902,(specI_v2_3356:0.132734,(specI_v2_1384:0.0110796,specI_v2_1385:0.00935793)1:0.0722632)1:0.134189)0.994:0.0438549)1:0.09188)0.75:0.0916456)1:0.118218,(specI_v2_4122:0.188223,((specI_v2_5041:0.12576,(specI_v2_3574:0.0831931,specI_v2_5064:0.11482)1:0.103204)1:0.118561,((specI_v2_3776:0.0235508,specI_v2_3158:0.0464817)1:0.0388324,(specI_v2_2512:0.0386923,specI_v2_2599:0.0412058)1:0.03525)1:0.17321)1:0.0487002)1:0.0936589)1:0.0741601)1:0.40219)1:0.0906042)1:0.143882)1:0.0865689)0.982:0.0756963,(specI_v2_3796:1.57268,((specI_v2_0231:1.17818,((((specI_v2_3872:0.221155,specI_v2_0121:0.24953)1:0.0885026,((specI_v2_0576:0.0382742,specI_v2_1321:0.0314226)1:0.256902,((specI_v2_5195:0.166307,specI_v2_2359:0.27398)1:0.0675451,(specI_v2_4756:0.181751,(specI_v2_1371:0.101608,specI_v2_1566:0.161677)1:0.0871511)1:0.198501)1:0.0879485)1:0.0595868)1:0.5303186,(((specI_v2_2369:0.712919,(specI_v2_1676:0.381166,specI_v2_4740:0.350885)1:0.476889)1:0.101912,(((specI_v2_4182:0.0283316,specI_v2_4592:0.0379634)1:0.25215,(specI_v2_2434:0.350365,(specI_v2_4649:0.281729,(specI_v2_4949:0.122651,specI_v2_0636:0.117218)1:0.172828)1:0.106259)1:0.0987184)1:0.370919,(specI_v2_4283:0.677643,(specI_v2_4820:0.287501,specI_v2_4220:0.298198)1:0.190481)0.958:0.0790863)0.451:0.0479431)0.967:0.0520957,specI_v2_4568:0.755569)0.993:0.0713037)1:0.176871,((specI_v2_4086:0.168223,specI_v2_3142:0.171883)1:0.622199,(((specI_v2_4200:0.105882,(specI_v2_4117:0.1489572,(specI_v2_1351:0.113115,specI_v2_3716:0.106777)1:0.0307042)1:0.0426632)1:0.189059,(specI_v2_4967:0.156586,specI_v2_5304:0.125543)1:0.163989)1:0.294346,(specI_v2_4175:0.567369,(specI_v2_5271:0.0794867,specI_v2_4530:0.041031)1:0.336967)1:0.154945)1:0.369094)1:0.140603)0.489:0.0940069)1:0.0965512,((((specI_v2_3276:0.134043,specI_v2_3126:0.124875)1:0.114839,((specI_v2_2250:0.219907,specI_v2_5146:0.0443537)1:0.27424,(specI_v2_4217:0.443673,((specI_v2_2983:0.0926727,((specI_v2_2660:0.0616071,specI_v2_5005:0.148324)1:0.0261553,(specI_v2_0117:0.0296123,((specI_v2_1260:0.00438764,specI_v2_1259:0.00167591)1:0.0191049,specI_v2_4242:0.0233707)1:0.0191223)1:0.0642077)1:0.0355142)1:0.0433803,(specI_v2_1548:0.0574824,specI_v2_5099:0.0532878)1:0.0689216)1:0.102088)0.997:0.0482873)0.698:0.050798)1:0.867909,(specI_v2_3930:0.605759,specI_v2_3152:0.611866)1:0.354001)1:0.166064,specI_v2_4095:1.11221)0.983:0.0936987)1:0.103964)0.993:0.103804)1:1.690704,(specI_v2_4763:1.390512,((specI_v2_3234:1.483548,specI_v2_3233:1.971911)1:0.207271,(((specI_v2_5045:0.839619,(((specI_v2_0746:0.0240495,(specI_v2_2796:0.0177536,(specI_v2_2587:0.0113394,specI_v2_2585:0.014547)1:0.00861271)1:0.0179376)1:0.0232052,(specI_v2_1354:0.0284692,specI_v2_2784:0.0287525)1:0.0216781)1:0.287002,(((specI_v2_0018:0.0180086,(specI_v2_0212:0.0147174,specI_v2_0015:0.0192841)0.907:0.00682733)1:0.0203898,((specI_v2_0017:0.0339491,(specI_v2_0211:0.022736,(specI_v2_0745:0.0186979,(specI_v2_1663:0.0108761,(specI_v2_0016:0.00750823,specI_v2_1722:0.0198913)1:0.00727524)1:0.00613132)1:0.00913916)0.999:0.00869718)1:0.0153765,(specI_v2_1666:0.0347507,(specI_v2_0837:0.0198202,specI_v2_2586:0.0181885)1:0.0189773)0.999:0.00955199)0.991:0.0123906)1:0.137894,((specI_v2_2461:0.0197952,(specI_v2_1665:0.0160284,specI_v2_1664:0.0121196)1:0.0130564)1:0.0733743,(specI_v2_2462:0.0584675,(specI_v2_2756:0.0143642,specI_v2_0213:0.016729)1:0.0562047)1:0.0456757)1:0.13326)1:0.162594)1:0.454898)1:0.35687,((specI_v2_0184:0.0397011,(specI_v2_3303:0.0331345,((specI_v2_1654:0.00655863,specI_v2_0957:0.0104294)1:0.00758527,(specI_v2_2941:0.0153489,specI_v2_0959:0.0333992)0.085:0.0118594)1:0.0173302)1:0.0440493)1:0.963737,(((specI_v2_1134:0.0246255,((specI_v2_1061:0.0177703,specI_v2_4401:0.0222531)1:0.0184446,(specI_v2_0310:0.0331339,(specI_v2_4362:0.0296551,specI_v2_0924:0.0213777)1:0.0105639)0.875:0.00342813)0.89:0.012259)1:0.187051,(specI_v2_1009:0.0890433,((specI_v2_3370:0.0657959,specI_v2_0646:0.0588562)1:0.0503495,(specI_v2_3025:0.0842316,(specI_v2_1012:0.0436056,(specI_v2_1036:0.0653317,specI_v2_1037:0.0439986)1:0.0122371)0.842:0.00601146)0.472:0.00781416)0.195:0.0208082)1:0.109397)1:0.689266,((((specI_v2_4542:0.00999307,specI_v2_2158:0.0123447)1:0.300947,(specI_v2_4930:0.229172,(specI_v2_3688:0.123832,specI_v2_3689:0.107708)1:0.151905)1:0.243152)1:0.0884975,((specI_v2_4896:0.143887,(specI_v2_4458:0.1649,(specI_v2_4457:0.0814805,specI_v2_4866:0.0820639)1:0.0722109)1:0.0997915)1:0.15177,(((specI_v2_5127:0.158074,((specI_v2_5128:0.220323,specI_v2_5043:0.192832)1:0.048042,((specI_v2_2233:0.0151199,specI_v2_0552:0.015749)1:0.199693,(specI_v2_2230:0.00836039,specI_v2_3318:0.00644789)1:0.2482216)0.967:0.0526621)1:0.121221)0.312:0.0427987,(specI_v2_2231:0.103672,specI_v2_3046:0.106285)1:0.125995)1:0.0906456,((specI_v2_1308:0.0197719,specI_v2_3781:0.02127)1:0.2602143,(specI_v2_0547:0.0223458,(specI_v2_2232:0.0100197,specI_v2_3657:0.00838953)1:0.0149713)1:0.2278039)1:0.123227)1:0.123664)1:0.168495)1:0.0489976,(specI_v2_1474:0.475638,(specI_v2_3018:0.447972,specI_v2_5119:0.459913)1:0.0755344)0.57:0.045903)1:0.1765767)1:0.398376)0.989:0.0930938)1:0.116529,((((specI_v2_1454:0.885186,specI_v2_3027:0.93178)1:0.289291,(((specI_v2_5231:0.183977,specI_v2_0089:0.209382)1:1.016326,(((((specI_v2_3901:0.145588,specI_v2_4023:0.164381)1:0.0727657,((specI_v2_4391:0.0467788,specI_v2_3740:0.0497273)1:0.132934,((((specI_v2_4102:0.0913968,specI_v2_4008:0.0852231)0.701:0.029966,specI_v2_4040:0.18933)1:0.034828,(specI_v2_3989:0.103659,specI_v2_3898:0.109003)1:0.0816195)0.973:0.0234191,(specI_v2_3896:0.124974,specI_v2_3897:0.13066)1:0.0412439)1:0.0554354)1:0.0537281)1:0.225955,specI_v2_4392:0.3118283)1:0.387091,((specI_v2_1886:0.572007,(specI_v2_1337:0.261512,specI_v2_1734:0.190341)1:0.47401)0.921:0.0944534,(((((((specI_v2_3649:0.209193,(specI_v2_1927:0.04901,specI_v2_3863:0.0337395)1:0.254733)1:0.0890408,(specI_v2_5154:0.159091,((specI_v2_3609:0.142451,(specI_v2_3137:0.0318825,specI_v2_2645:0.0519488)1:0.0894036)1:0.188946,specI_v2_2292:0.167809)0.912:0.0415605)1:0.13743)0.999:0.0416805,(specI_v2_5177:0.231479,((specI_v2_5175:0.155495,specI_v2_4702:0.226613)1:0.135466,((specI_v2_2374:0.161084,(specI_v2_1731:0.115714,(specI_v2_2441:0.0818775,(specI_v2_2161:0.0516735,(specI_v2_4374:0.0519195,(specI_v2_2162:0.0171794,specI_v2_2160:0.0258916)1:0.0522672)1:0.0204231)1:0.0566759)1:0.0397382)0.998:0.0342389)1:0.108895,(specI_v2_4937:0.2069729,(specI_v2_3404:0.100155,specI_v2_4318:0.0935015)1:0.149624)1:0.0443624)0.527:0.0321098)0.978:0.0403574)1:0.121894)0.973:0.0321303,((((specI_v2_1662:0.126717,(specI_v2_5158:0.0586667,specI_v2_1963:0.0666288)1:0.0646111)0.596:0.0188248,((specI_v2_4129:0.0811005,((specI_v2_1855:0.0705538,specI_v2_1853:0.0418968)1:0.0326283,(specI_v2_3010:0.00937984,specI_v2_1854:0.00803833)1:0.0967498)0.981:0.0162149)1:0.0684095,((specI_v2_5031:0.0748124,specI_v2_0525:0.106368)1:0.0266521,(specI_v2_2453:0.07693,specI_v2_2751:0.105707)0.989:0.0337581)1:0.0209935)1:0.0257001)1:0.0228727,(specI_v2_4674:0.0472434,specI_v2_5069:0.0342253)1:0.1716865)1:0.166576,((specI_v2_2872:0.222039,specI_v2_2229:0.147523)1:0.109363,(specI_v2_2742:0.206897,specI_v2_4681:0.276639)1:0.0539507)1:0.0380775)1:0.0497822)0.88:0.0286384,(specI_v2_5070:0.459891,specI_v2_1979:0.301211)1:0.0894932)1:0.0438553,(specI_v2_4279:0.36797,(specI_v2_3135:0.0370226,specI_v2_2680:0.0419538)1:0.752062)1:0.2827299)1:0.0835685,(((specI_v2_5174:0.188778,((specI_v2_4860:0.157336,specI_v2_4940:0.1787771)0.902:0.0233664,(((specI_v2_2846:0.0280089,specI_v2_3485:0.0298365)1:0.0783209,(specI_v2_3141:0.0742748,(specI_v2_4141:0.0485016,(specI_v2_1411:0.043632,specI_v2_4380:0.0364601)1:0.0163982)1:0.0183524)1:0.0391065)1:0.102802,(specI_v2_2318:0.1798564,(((specI_v2_3656:0.0865901,specI_v2_1426:0.0766549)0.987:0.0203663,specI_v2_3105:0.1068102)1:0.0900207,specI_v2_4893:0.1356214)1:0.0633037)0.951:0.0219757)0.942:0.0190092)1:0.0712641)1:0.18115,(((specI_v2_3256:0.363641,(((specI_v2_4879:0.101699,specI_v2_2553:0.109623)1:0.0690629,(specI_v2_1825:0.0884714,(specI_v2_4266:0.0880529,(specI_v2_1481:0.025458,specI_v2_0775:0.0310739)1:0.0615655)0.887:0.0251892)1:0.1500964)1:0.0636317,(specI_v2_3403:0.228501,specI_v2_5074:0.153751)1:0.0968611)1:0.0950414)1:0.0936135,(((specI_v2_1515:0.199113,(specI_v2_5169:0.174088,(specI_v2_0697:0.080132,specI_v2_5098:0.0925704)1:0.107179)1:0.0541636)1:0.0907932,((specI_v2_0910:0.183074,specI_v2_2379:0.212871)1:0.136984,(specI_v2_4887:0.0898044,specI_v2_4846:0.0948639)1:0.2443916)0.349:0.0368819)0.871:0.0407177,((((((specI_v2_0127:0.00592456,specI_v2_0126:0.0081393)1:0.157087,((specI_v2_0510:0.197801,((specI_v2_0559:0.0722317,(specI_v2_2621:0.0424801,specI_v2_0550:0.0414847)1:0.0388146)1:0.107656,(specI_v2_1264:0.0994142,specI_v2_3618:0.107272)1:0.0525092)1:0.0725329)0.942:0.0302139,specI_v2_1028:0.241456)0.076:0.0211904)0.959:0.0278814,((specI_v2_0909:0.136919,specI_v2_4482:0.146685)1:0.131547,(specI_v2_1517:0.0170762,(specI_v2_4616:0.00848983,specI_v2_2102:0.0171125)1:0.0111131)1:0.30198)1:0.100705)1:0.0582387,specI_v2_1263:0.3218722)1:0.0740519,(((specI_v2_2108:0.208765,(specI_v2_1497:0.0594945,specI_v2_4886:0.0630365)1:0.116664)1:0.0400347,specI_v2_4384:0.447614)0.948:0.0196997,(((specI_v2_1091:0.0931131,(specI_v2_5073:0.034837,specI_v2_4880:0.0285837)1:0.0998554)1:0.0688164,(((specI_v2_0454:0.100228,(((((((specI_v2_1706:0.00490774,specI_v2_0897:0.00422782)1:0.0177302,(specI_v2_2714:0.0191057,(specI_v2_1382:0.0168973,(specI_v2_1409:0.0176053,(specI_v2_1072:0.0109006,specI_v2_1073:0.00547155)1:0.00703565)0.768:0.00346349)1:0.00898603)1:0.0055137)0.745:0.0098174,(specI_v2_3433:0.0654917,specI_v2_0457:0.0509521)0.955:0.0102174)1:0.0167407,(((specI_v2_2726:0.0142768,specI_v2_4881:0.013322)0.877:0.00469605,(specI_v2_0692:0.0123728,specI_v2_4321:0.00963601)0.989:0.00379496)1:0.0224839,((((specI_v2_1410:0.0112645,(specI_v2_4945:0.00667348,specI_v2_0275:0.01411424)1:0.00594179)1:0.0139484,specI_v2_4818:0.028848)0.999:0.00685403,specI_v2_0899:0.0213557)0.211:0.00502447,specI_v2_4946:0.0248018)1:0.0374685)1:0.027176)1:0.010458,(specI_v2_0458:0.0194813,specI_v2_0302:0.0210751)1:0.0190932)0.858:0.00837072,(specI_v2_0286:0.00720268,specI_v2_0287:0.00674019)1:0.0298018)0.993:0.0128779,specI_v2_3114:0.0708349)1:0.0220263)1:0.0256231,(specI_v2_0456:0.105321,specI_v2_4780:0.060509)1:0.134797)0.91:0.0268354,(((((specI_v2_0452:0.0323099,(specI_v2_4472:0.031142,specI_v2_4343:0.0296685)0.99:0.00987031)0.996:0.00672067,(specI_v2_4312:0.0240687,specI_v2_4746:0.0629803)0.614:0.00759276)1:0.0346264,(specI_v2_2718:0.0910661,(specI_v2_0455:0.0320077,(specI_v2_0900:0.00728989,specI_v2_0898:0.00860224)1:0.018663)1:0.0188284)0.998:0.017992)0.99:0.018195,specI_v2_0778:0.189863)0.337:0.0255756,((((specI_v2_3288:0.0195715,specI_v2_0760:0.00782223)0.762:0.12724508,((((specI_v2_0277:0.0950161,(specI_v2_0522:0.0561706,(specI_v2_4771:0.0148894,specI_v2_0394:0.00912712)1:0.0478893)1:0.0623614)1:0.0199724,((((specI_v2_0521:0.0679,(specI_v2_0906:0.0957004,(specI_v2_0517:0.0587109,(specI_v2_0520:0.0362646,specI_v2_1128:0.0440733)0.972:0.0123645)1:0.0172684)1:0.0207376)1:0.0328784,(((specI_v2_0518:0.171817,((specI_v2_2724:0.0622869,(specI_v2_0513:0.0613622,(specI_v2_0904:0.0405526,(((specI_v2_0276:0.0217409,specI_v2_5292:0.0333577)1:0.0217944,(specI_v2_0515:0.00830109,specI_v2_2103:0.024134)1:0.00632846)0.87:0.00546265,specI_v2_2723:0.0239144)1:0.021459)1:0.0275429)0.83:0.0383127)0.969:0.0114587,((specI_v2_0512:0.0695876,specI_v2_0999:0.0278163)1:0.0585423,((specI_v2_2727:0.0242944,((specI_v2_0686:0.00525801,specI_v2_4514:0.0145891)0.989:0.00417165,(specI_v2_2622:0.00886734,specI_v2_2728:0.0197646)0.983:0.00415727)1:0.0106312)1:0.0137972,((specI_v2_0514:0.0139873,specI_v2_5115:0.0163909)1:0.023141,(specI_v2_0907:0.0260894,(specI_v2_0523:0.0149705,specI_v2_1751:0.00516276)1:0.0238775)0.956:0.00557474)0.733:0.00534171)1:0.0287513)0.999:0.0139971)0.997:0.0178972)1:0.0502748,(specI_v2_4799:0.1213,(specI_v2_1069:0.0675313,(specI_v2_2921:0.0949605,specI_v2_4576:0.0755922)1:0.031442)1:0.0264769)1:0.0452362)0.998:0.0160529,(specI_v2_0511:0.0833408,(specI_v2_0982:0.0878353,specI_v2_4448:0.084767)0.665:0.0142625)1:0.0161676)1:0.0147331)0.671:0.0101706,(specI_v2_0411:0.100882,specI_v2_0132:0.0893243)1:0.0210014)1:0.0197186,specI_v2_2935:0.0976034)1:0.017104)0.996:0.0177597,(specI_v2_0311:0.1112657,(specI_v2_0519:0.138418,(specI_v2_1513:0.1278,(specI_v2_0560:0.0714542,(specI_v2_2104:0.0306213,(specI_v2_4554:0.0131397,specI_v2_0516:0.0115482)1:0.0173097)1:0.0485119)1:0.0484857)0.958:0.0154316)0.903:0.0138452)0.985:0.0171936)1:0.0287683,specI_v2_1551:0.104815)1:0.0342601)1:0.0967999,(specI_v2_1616:0.185633,(specI_v2_4636:0.15856,specI_v2_4774:0.120753)1:0.0633239)1:0.0748944)0.999:0.0589993,(specI_v2_4943:0.00945228,specI_v2_4942:0.0069106)1:0.105733)1:0.0743074)1:0.0272019)1:0.0932237)1:0.0317965,(specI_v2_3757:0.194623,(specI_v2_1074:0.0390271,((specI_v2_1378:0.00599321,specI_v2_5296:0.00463762)1:0.0261943,specI_v2_0901:0.0440891)0.685:0.0145792)1:0.0699312)1:0.0528923)0.981:0.0258244)0.954:0.0278026)1:0.0467965,((specI_v2_4551:0.103584,specI_v2_3621:0.108971)1:0.247654,specI_v2_4819:0.202642)0.994:0.0465574)1:0.107274)1:0.0431388)1:0.105548,((specI_v2_4924:0.284434,specI_v2_3304:0.276998)1:0.167598,(((((specI_v2_2270:0.534265,specI_v2_3358:0.377117)1:0.181358,(((specI_v2_4021:0.134838,(specI_v2_2442:0.0969622,(specI_v2_2654:0.107292,specI_v2_3029:0.114679)0.926:0.0208783)1:0.0786256)1:0.0860374,(specI_v2_0274:0.151895,(specI_v2_1700:0.158799,specI_v2_1702:0.1567)1:0.0505529)1:0.0546188)1:0.319087,(specI_v2_4608:0.308257,(specI_v2_4839:0.188072,(specI_v2_3097:0.0876163,specI_v2_1349:0.0473615)1:0.215702)0.943:0.0720637)1:0.530936)1:0.156511)1:0.294446,((specI_v2_1519:0.126095,((specI_v2_0765:0.0654048,specI_v2_2125:0.0830562)1:0.0556126,((specI_v2_0808:0.0226799,(specI_v2_3710:0.00612625,specI_v2_0425:0.00522381)1:0.0171815)1:0.114021,((specI_v2_4445:0.0698529,(specI_v2_1904:0.0691888,specI_v2_3854:0.0828137)1:0.0284618)1:0.0620444,((specI_v2_1966:0.0228429,(specI_v2_2694:0.014314,specI_v2_4227:0.0120287)0.999:0.00849876)1:0.1101515,(specI_v2_3808:0.0374836,(((specI_v2_4265:0.0405253,specI_v2_4502:0.0340261)1:0.0228035,((specI_v2_2581:0.0224352,(specI_v2_4420:0.0143929,specI_v2_3622:0.0140924)0.967:0.00652229)1:0.0172367,(specI_v2_2985:0.0185136,(specI_v2_4228:0.0226579,(specI_v2_2693:0.0244723,specI_v2_3925:0.0185121)0.998:0.0087431)1:0.0100977)1:0.019294)0.99:0.00884172)0.971:0.00797628,(specI_v2_1902:0.0289622,specI_v2_4354:0.0393425)1:0.0109811)0.95:0.0138695)1:0.0498506)0.372:0.0186818)1:0.0254927)1:0.0268901)0.981:0.0310507)1:0.213369,(specI_v2_1137:0.260074,(specI_v2_3501:0.0207169,specI_v2_5030:0.0311437)1:0.248839)1:0.0548939)1:0.0559737)1:0.0498224,(specI_v2_4349:0.342693,((specI_v2_3990:0.116744,(specI_v2_4599:0.10186,(specI_v2_1526:0.0165032,specI_v2_1527:0.0238765)1:0.08889099)1:0.0404228)1:0.176736,(((specI_v2_4136:0.16407,((((specI_v2_5156:0.0491079,specI_v2_5009:0.0491557)1:0.0654293,(((specI_v2_0549:0.0242637,(specI_v2_4483:0.0085446,specI_v2_1614:0.0189845)1:0.0126032)1:0.0183849,specI_v2_2243:0.0824672)1:0.0765049,(specI_v2_5108:0.055969,(specI_v2_4484:0.0453469,(specI_v2_1469:0.0308631,specI_v2_2619:0.0339825)1:0.0329368)0.844:0.0170917)1:0.147929)0.995:0.0440302)1:0.1432143,((specI_v2_1521:0.0600328,(specI_v2_1569:0.0419046,specI_v2_1165:0.0415658)1:0.0240531)1:0.0946497,((specI_v2_3275:0.0672435,(specI_v2_0492:0.0461539,specI_v2_0491:0.0527792)1:0.0531449)1:0.0429821,((specI_v2_0493:0.0448075,(specI_v2_0382:0.0269433,(specI_v2_3091:0.0171133,(specI_v2_1077:0.0189549,specI_v2_3089:0.0172575)1:0.012088)1:0.0236417)1:0.0216012)1:0.0349957,((specI_v2_1973:0.109967,(((specI_v2_1609:0.112178,(specI_v2_1792:0.1256123,(specI_v2_5222:0.0831269,((specI_v2_4099:0.08954956,(specI_v2_3468:0.0671142,specI_v2_1972:0.0685464)0.982:0.00785032)0.496:0.00776439,(specI_v2_2260:0.034698,(specI_v2_1721:0.0257885,specI_v2_2455:0.0514174)1:0.0319921)1:0.0162819)1:0.02411)0.995:0.0136632)0.264:0.0132669)1:0.0207181,specI_v2_1200:0.0953867)1:0.0243039,specI_v2_3474:0.0848103)1:0.0259542)0.999:0.0190876,(specI_v2_1641:0.116873,(specI_v2_4143:0.0909202,specI_v2_1740:0.0962144)0.05:0.0209627)1:0.0216359)0.907:0.0133603)1:0.0288406)0.999:0.0256702)1:0.103644)1:0.0348649,((((specI_v2_1554:0.121409,specI_v2_5097:0.1043588)1:0.0397416,(specI_v2_1968:0.118773,specI_v2_3936:0.183477)1:0.0418374)0.688:0.0148493,((specI_v2_3938:0.0943663,((specI_v2_3226:0.024063,specI_v2_2788:0.0224522)1:0.0854012,specI_v2_3402:0.0944931)0.741:0.0214022)1:0.0263583,((specI_v2_4630:0.0528749,(specI_v2_1870:0.0250228,specI_v2_1871:0.0269696)1:0.0664559)1:0.0498196,(specI_v2_1062:0.106242,((specI_v2_1089:0.0214,specI_v2_4801:0.0269103)1:0.0748541,specI_v2_4350:0.214093)0.722:0.0224606)0.061:0.0165834)0.997:0.0169776)1:0.0239476)1:0.0700751,(specI_v2_2928:0.121434,(specI_v2_5159:0.0675844,specI_v2_4494:0.104996)1:0.0542761)1:0.0309961)0.934:0.0195452)0.413:0.0176262)1:0.0226858,((((specI_v2_3777:0.175712,(((specI_v2_4715:0.0919205,(specI_v2_2792:0.0813136,(specI_v2_4201:0.0318118,specI_v2_1993:0.0297002)1:0.0779783)0.91:0.020449)1:0.0297464,(specI_v2_2141:0.10917,(specI_v2_2787:0.0684926,(specI_v2_5029:0.0776692,(specI_v2_2378:0.0264346,(specI_v2_2914:0.0156063,specI_v2_5273:0.0164756)1:0.0140964)1:0.0604206)1:0.0257931)1:0.0461877)0.62:0.0193961)1:0.039912,(specI_v2_2119:0.057896,(specI_v2_2454:0.0164784,specI_v2_3935:0.0299816)1:0.059696)1:0.2401703)0.957:0.0247226)1:0.0243908,((specI_v2_5263:0.0382705,specI_v2_4631:0.0270099)1:0.141364,(specI_v2_1869:0.0584749,(specI_v2_3422:0.0194369,(specI_v2_3032:0.00932772,specI_v2_2961:0.00636923)1:0.0121533)1:0.0277317)0.987:0.0913648)1:0.0440602)0.996:0.0209235,(((specI_v2_1021:0.0223734,(specI_v2_2750:0.0042784,specI_v2_5269:0.0198572)1:0.0217067)1:0.129654,(specI_v2_3222:0.124231,(specI_v2_4180:0.0496069,specI_v2_3221:0.0611686)1:0.0407349)1:0.0681281)1:0.0479548,(specI_v2_4907:0.0419575,specI_v2_1846:0.0484966)1:0.166591)0.195:0.0209122)0.997:0.0237001,(((specI_v2_1414:0.126214,(specI_v2_3110:0.0967431,((specI_v2_5268:0.0468538,specI_v2_3535:0.0680181)1:0.0383924,(specI_v2_2057:0.0743361,(specI_v2_4904:0.0343169,specI_v2_3127:0.0378807)1:0.029026)0.992:0.0206269)1:0.0289411)0.975:0.0156217)0.691:0.0105923,(specI_v2_1656:0.105176,specI_v2_2283:0.0924546)1:0.0208565)0.998:0.0179556,((specI_v2_4145:0.0540771,specI_v2_4675:0.0600986)1:0.0668972,(specI_v2_1981:0.121289,specI_v2_2121:0.1239973)0.99:0.0217619)1:0.0256847)1:0.0725663)1:0.0254875)1:0.0277101,(specI_v2_1646:0.193034,((specI_v2_3171:0.0737385,specI_v2_3123:0.0781195)0.993:0.0268793,(specI_v2_1571:0.120522,((specI_v2_3937:0.0532939,specI_v2_2790:0.056344)0.997:0.0194495,((specI_v2_3083:0.0426551,specI_v2_3934:0.0846721)0.992:0.0152096,specI_v2_2789:0.040015)1:0.0130302)1:0.0445869)1:0.027704)1:0.0796857)1:0.0761885)0.729:0.0325509)0.29:0.0350367)1:0.0956271)1:0.0536935,(specI_v2_5162:0.287166,specI_v2_3475:0.446169)1:0.0855027)1:0.0719349)1:0.059004)1:0.0643977)0.999:0.0393982,((specI_v2_4348:0.209663,((specI_v2_2148:0.198035,(specI_v2_0296:0.0948479,(specI_v2_5221:0.214436,(specI_v2_2832:0.00708191,specI_v2_3258:0.0181577)1:0.0930031)0.931:0.0395199)1:0.101096)0.971:0.0371065,(specI_v2_4834:0.197404,(specI_v2_5179:0.0619114,specI_v2_2074:0.0615225)1:0.19099)0.996:0.0394984)1:0.0957278)1:0.268613,(specI_v2_4934:0.286523,(specI_v2_3633:0.210393,(specI_v2_2035:0.37334,specI_v2_2034:0.221979)1:0.0716808)1:0.0534048)1:0.2748561)1:0.0986887)0.834:0.0514864)1:0.45892)1:0.0979352)0.991:0.0658916,(specI_v2_5249:0.283105,specI_v2_2457:0.30677)1:0.385848)0.746:0.1283558)1:0.125581,((specI_v2_5229:0.618881,(specI_v2_5011:0.218779,specI_v2_4105:0.2782725)1:0.394165)1:0.51932,(specI_v2_3157:0.765456,specI_v2_0206:1.041122)0.875:0.0604337)0.993:0.0563167)0.485:0.033605)1:0.0671353,(specI_v2_0202:1.174099,(((specI_v2_3809:0.388412,specI_v2_3831:0.348245)1:0.439441,(specI_v2_2289:1.12439,(((specI_v2_3944:0.356599,(specI_v2_4444:0.331021,(specI_v2_4606:0.117296,(specI_v2_1303:0.00967434,specI_v2_0948:0.00438899)1:0.0972326)1:0.32112)0.043:0.0637525)1:0.215879,(specI_v2_4407:0.408173,(specI_v2_4046:0.336094,specI_v2_4926:0.367416)0.963:0.0642096)1:0.179621)1:0.0993379,(specI_v2_4550:0.3478,specI_v2_5096:0.215342)1:0.3200869)1:0.225713)1:0.189294)1:0.2554564,((((specI_v2_0091:0.0420571,(specI_v2_1210:0.0394748,specI_v2_3274:0.0551821)0.092:0.0133063)1:0.153031,((specI_v2_0195:0.147061,((specI_v2_3849:0.0496948,(specI_v2_3794:0.0431724,(specI_v2_0057:0.0211854,specI_v2_0216:0.0168493)1:0.0442804)0.988:0.0147693)1:0.0502846,(specI_v2_0879:0.0683398,specI_v2_2291:0.0730341)1:0.100762)1:0.0468)0.979:0.0262364,specI_v2_0653:0.2108884)1:0.0624734)1:0.537164,(specI_v2_4864:0.316579,specI_v2_3407:0.4386818)1:0.232344)1:0.544678,(specI_v2_3942:1.04634,(((specI_v2_4109:0.388825,(specI_v2_4280:0.176152,(specI_v2_3878:0.0787291,specI_v2_1324:0.0569976)1:0.168464)1:0.225679)0.986:0.0813403,(specI_v2_4567:0.320202,specI_v2_5232:0.662855)1:0.11956)1:0.398148,((specI_v2_3996:0.27046,specI_v2_1572:0.342875)1:0.312458,(((specI_v2_2272:0.113638,specI_v2_4331:0.103773)1:0.359683,(specI_v2_2334:0.137147,specI_v2_4339:0.129568)1:0.351164)1:0.400159,((specI_v2_1301:0.347678,specI_v2_2130:0.4113924)1:0.197295,(specI_v2_3270:0.00980165,(specI_v2_3813:0.00842832,specI_v2_3242:0.0050297)0.995:0.00972412)1:0.358884)1:0.285502)0.875:0.0782806)1:0.0974976)1:0.172343)1:0.12765)1:0.100883)1:0.0816031)0.982:0.040981)0.761:0.0328106,((((((specI_v2_0393:0.312702,specI_v2_4064:0.269697)1:0.339882,((specI_v2_3001:0.116729,specI_v2_4535:0.117833)1:0.240493,((specI_v2_3000:0.33726,(specI_v2_1772:0.360959,((specI_v2_4289:0.0759834,specI_v2_3877:0.0961106)1:0.321607,(specI_v2_5164:0.093614,specI_v2_4430:0.0974587)1:0.2493028)1:0.0989671)0.076:0.0326265)1:0.0482966,((specI_v2_5121:0.1059,specI_v2_4596:0.116265)1:0.329304,specI_v2_4559:0.33)0.969:0.0508337)1:0.0648535)1:0.087607)1:0.43587,(specI_v2_0204:0.855533,specI_v2_4264:1.243316)0.596:0.078139)0.394:0.0520928,((((((specI_v2_3309:0.230847,((((specI_v2_0359:0.0309854,specI_v2_1404:0.0266733)1:0.142908,(specI_v2_2867:0.0978931,(specI_v2_1402:0.0371758,(specI_v2_0130:0.00958386,((specI_v2_0777:0.0132635,(specI_v2_0754:0.0113149,(specI_v2_3283:0.0282089,specI_v2_0776:0.0166174)1:0.0093944)1:0.00962504)1:0.0111468,specI_v2_0131:0.00911761)0.824:0.00560319)1:0.0191483)1:0.0868623)1:0.106608)1:0.0654871,(specI_v2_4310:0.0736789,(specI_v2_1396:0.0157264,specI_v2_4311:0.0152352)1:0.0687679)1:0.0542469)1:0.053519,specI_v2_3036:0.157421)0.418:0.0301842)1:0.0551606,(specI_v2_4533:0.151778,specI_v2_2116:0.265444)0.499:0.049943)1:0.194613,(specI_v2_4434:0.212693,(specI_v2_4396:0.367725,(((specI_v2_2620:0.0171634,(specI_v2_1054:0.0106186,specI_v2_4412:0.0217401)0.999:0.01392661)0.999:0.0140696,specI_v2_0500:0.0620515)1:0.106728,(specI_v2_1456:0.0946187,specI_v2_3041:0.0916309)0.948:0.0398679)1:0.0816696)1:0.0808941)1:0.231367)1:0.515809,(((((((specI_v2_1512:0.0396186,specI_v2_1789:0.044963)1:0.678062,((specI_v2_3268:0.157143,specI_v2_1494:0.153763)1:0.176862,(specI_v2_2560:0.286207,(specI_v2_2480:0.116868,specI_v2_3362:0.134768)1:0.2499)0.927:0.0955773)1:0.845771)1:0.715231,(((specI_v2_3254:0.0388301,specI_v2_0082:0.0476281)1:0.467077,(specI_v2_0405:0.207939,specI_v2_1307:0.210128)1:0.61351)1:0.265047,((specI_v2_2450:0.223341,(specI_v2_1415:0.0298585,specI_v2_1322:0.0405786)1:0.199937)1:0.478711,(specI_v2_0210:0.311839,specI_v2_3869:0.364375)1:0.3723334)0.681:0.0676992)0.939:0.0865422)1:0.284317,(specI_v2_3397:1.06724,(((specI_v2_3315:0.570202,((((specI_v2_1610:0.305586,(specI_v2_4909:0.145261,specI_v2_4386:0.150904)1:0.162453)0.925:0.0610764,((specI_v2_1413:0.232292,(specI_v2_1047:0.0469158,(specI_v2_1294:0.0153646,specI_v2_1782:0.0138822)1:0.0475705)1:0.289751)0.998:0.0517533,((specI_v2_2446:0.165616,specI_v2_3769:0.174974)1:0.175913,(specI_v2_1622:0.188849,specI_v2_2069:0.248856)1:0.110449)0.324:0.0309556)1:0.20979)1:0.050265,specI_v2_3844:0.536159)1:0.0820148,(specI_v2_0424:0.116906,specI_v2_2773:0.148332)1:0.251642)1:0.154558)0.995:0.1471568,((specI_v2_2865:0.387512,(specI_v2_0432:0.347789,((specI_v2_2448:0.149867,(specI_v2_1555:0.132124,specI_v2_0413:0.140945)1:0.0835214)1:0.332309,(specI_v2_4284:0.255674,specI_v2_4894:0.275815)0.972:0.0640237)1:0.13096)1:0.141934)1:0.148316,specI_v2_3857:0.564954)0.863:0.0579369)0.998:0.0752265,(specI_v2_1331:0.273031,(specI_v2_3819:0.231713,(specI_v2_0958:0.215764,(specI_v2_2447:0.100758,(specI_v2_2444:0.128722,specI_v2_2445:0.0952921)1:0.0628618)1:0.121985)1:0.0709016)0.981:0.0691273)1:0.347354)1:0.346361)0.999:0.104665)1:0.156042,((specI_v2_0563:0.176354,(specI_v2_2854:0.0113487,specI_v2_2853:0.0185115)1:0.166783)1:0.3226358,((specI_v2_2856:0.288525,((specI_v2_2851:0.148452,specI_v2_2852:0.126596)1:0.0655886,(specI_v2_2855:0.146523,specI_v2_2857:0.189638)0.999:0.037689)1:0.144741)1:0.0872682,(specI_v2_3255:0.282604,((specI_v2_2864:0.124198,(specI_v2_3078:0.0183168,specI_v2_3313:0.0320807)1:0.0967927)1:0.0793112,(((specI_v2_2424:0.0322713,(specI_v2_0732:0.0488222,specI_v2_0733:0.0319038)0.414:0.0188121)1:0.159907,(specI_v2_2449:0.0861895,specI_v2_1006:0.121164)1:0.0621213)1:0.136278,(specI_v2_1140:0.0258839,specI_v2_3072:0.0769114)1:0.257227)1:0.0448287)0.986:0.0474449)1:0.126418)1:0.175025)1:0.239165)1:0.225189,((specI_v2_1543:0.2986509,((specI_v2_2558:0.0527411,specI_v2_1401:0.0565877)1:0.102255,(specI_v2_3608:0.11198,(specI_v2_0885:0.0440171,(specI_v2_0473:0.0293806,specI_v2_4235:0.0412238)0.994:0.0173829)1:0.0805863)1:0.0925646)0.987:0.0547749)1:0.258076,(specI_v2_1423:0.4912982,((((specI_v2_2178:0.126367,(specI_v2_4395:0.142033,specI_v2_1470:0.0922982)1:0.0495019)1:0.0445771,specI_v2_1667:0.3554323)1:0.200185,(specI_v2_0138:0.219179,(specI_v2_4236:0.136633,(specI_v2_1395:0.0920557,(specI_v2_0643:0.0209731,specI_v2_4724:0.0255395)1:0.0654779)0.91:0.0321096)1:0.0910502)0.926:0.0657207)1:0.0753103,(specI_v2_5060:0.153864,(specI_v2_0531:0.131534,specI_v2_4772:0.274053)0.984:0.0635193)1:0.364713)0.987:0.0672507)1:0.173171)1:0.144011)1:0.0951884,(specI_v2_1605:0.440002,((specI_v2_3663:0.17981,specI_v2_3662:0.197916)1:0.346215,((specI_v2_3297:0.210672,specI_v2_2871:0.159352)1:0.218975,(((specI_v2_1457:0.269558,(specI_v2_4001:0.0286581,(specI_v2_4000:0.0303045,specI_v2_1266:0.0249871)0.416:0.00986361)1:0.174304)1:0.233905,(specI_v2_4101:0.486602,(specI_v2_2478:0.312559,specI_v2_2364:0.656519)1:0.253788)1:0.0854693)1:0.413793,(specI_v2_3295:0.198954,(specI_v2_3296:0.166827,(specI_v2_2866:0.09832,specI_v2_4250:0.120352)1:0.133277)0.999:0.0658924)1:0.167943)0.495:0.067403)1:0.328894)1:0.102473)1:0.0899575)1:0.271651)0.607:0.0905082,((((specI_v2_4511:0.412192,(specI_v2_2336:0.3422826,((specI_v2_3138:0.147412,(specI_v2_2489:0.0987281,(specI_v2_1661:0.0185337,specI_v2_1418:0.0100049)1:0.190004)0.167:0.0607456)1:0.13148,specI_v2_3186:0.2593873)1:0.277693)1:0.0667603)1:0.0573979,((specI_v2_5290:0.238252,(specI_v2_3643:0.138841,(specI_v2_3056:0.0983686,specI_v2_3088:0.124059)0.995:0.0373983)1:0.1330416)1:0.1229,(((((specI_v2_2733:0.180712,specI_v2_5277:0.190923)1:0.0850729,specI_v2_1732:0.407481)1:0.0653777,((((((specI_v2_1115:0.139625,((specI_v2_3203:0.080603,specI_v2_3201:0.0861243)0.823:0.0170672,(specI_v2_3204:0.0699115,specI_v2_3202:0.112015)1:0.0366799)1:0.0308005)1:0.0488098,(specI_v2_2662:0.180419,(specI_v2_5037:0.0709423,(specI_v2_2770:0.0572731,specI_v2_1276:0.0556503)1:0.0234504)1:0.043184)1:0.0668942)1:0.0312409,((specI_v2_4583:0.187364,(specI_v2_5266:0.1342191,(((specI_v2_1093:0.1109216,((specI_v2_2469:0.011889,specI_v2_4193:0.0111393)1:0.0703293,(specI_v2_4582:0.0195719,specI_v2_3709:0.0217943)1:0.0676568)0.374:0.0175302)1:0.0198006,specI_v2_4503:0.1771423)0.748:0.0177255,(specI_v2_5251:0.076491,(specI_v2_3508:0.0955757,(specI_v2_2744:0.0149234,specI_v2_3782:0.0175638)1:0.0589888)1:0.0549493)1:0.0460309)0.999:0.0228078)1:0.0671991)1:0.025972,((specI_v2_4828:0.164064,specI_v2_4510:0.0958121)1:0.0798887,(specI_v2_3019:0.130088,specI_v2_2971:0.1507345)1:0.0592007)1:0.054406)0.999:0.0247612)0.491:0.1151073,((((((specI_v2_2656:0.161294,((specI_v2_5089:0.202231,specI_v2_5088:0.190388)1:0.0821024,specI_v2_1862:0.38894)1:0.0595076)1:0.1944088,((specI_v2_3453:0.0664449,(specI_v2_3455:0.048283,specI_v2_0320:0.0445822)1:0.042565)1:0.0662089,(((specI_v2_3457:0.0261227,specI_v2_3452:0.019676)1:0.0235779,(specI_v2_0956:0.0253418,(specI_v2_1198:0.0244364,specI_v2_0955:0.0292769)1:0.00905039)0.19:0.00547296)1:0.0853287,(specI_v2_3456:0.0549818,specI_v2_3454:0.0854489)1:0.0595086)1:0.0478072)1:0.0721519)1:0.0353528,((((specI_v2_0726:0.208266,((((specI_v2_3379:0.206586,(specI_v2_2675:0.0439603,specI_v2_2022:0.0407608)1:0.209133)1:0.0424421,((specI_v2_3393:0.0859589,(specI_v2_3387:0.074837,(specI_v2_2024:0.0503446,specI_v2_5207:0.0424474)1:0.044782)0.941:0.0298716)1:0.173497,((specI_v2_0181:0.0432539,specI_v2_2952:0.0349626)1:0.129915,((specI_v2_2025:0.0270328,(specI_v2_1425:0.0147132,specI_v2_1111:0.00677764)1:0.020138)1:0.101854,(((specI_v2_3667:0.0314671,specI_v2_3666:0.0264439)1:0.106675,(specI_v2_3383:0.1005113,((specI_v2_4578:0.058946,specI_v2_3384:0.032774)1:0.0186163,(specI_v2_5258:0.0569479,((specI_v2_1063:0.0313993,(((specI_v2_3382:0.0113536,specI_v2_0861:0.0109897)1:0.0152379,specI_v2_0136:0.0373989)0.123:0.00582227,(specI_v2_4425:0.0220303,(specI_v2_1172:0.013672,specI_v2_1171:0.00866197)1:0.0137493)1:0.00873536)0.963:0.00571411)0.968:0.0101096,specI_v2_0862:0.0299569)1:0.039628)0.625:0.011765)0.865:0.0184793)0.967:0.0159452)1:0.0434679,(specI_v2_1424:0.176123,(specI_v2_3386:0.0594037,(specI_v2_0725:0.0182657,specI_v2_1143:0.0210876)1:0.0421163)1:0.0314219)1:0.0608086)0.924:0.0243928)1:0.0397499)1:0.247537)1:0.0725111)0.692:0.0229766,(specI_v2_0226:0.0265437,(specI_v2_1169:0.026289,specI_v2_0048:0.0169992)0.999:0.0110728)1:0.21567)0.948:0.0298731,(specI_v2_3381:0.0514541,(specI_v2_0992:0.0278763,specI_v2_1698:0.0280483)1:0.0284787)1:0.159013)1:0.0452116)1:0.0382032,((((specI_v2_3257:0.0392038,(specI_v2_0589:0.0385395,(specI_v2_1103:0.00916855,specI_v2_0154:0.00707787)1:0.00948655)1:0.0250053)1:0.14964,((specI_v2_4836:0.11523,(specI_v2_0577:0.0516237,specI_v2_0308:0.0667679)1:0.0586853)1:0.150691,(((specI_v2_2285:0.107181,((specI_v2_3380:0.0339442,specI_v2_1170:0.0292661)1:0.0556482,(specI_v2_4986:0.0670421,(specI_v2_3388:0.0199846,specI_v2_0272:0.0182652)1:0.0389612)0.999:0.0208877)1:0.0616037)1:0.072799,(specI_v2_1167:0.156678,(specI_v2_5236:0.12957,(specI_v2_0847:0.183303,specI_v2_4859:0.118017)1:0.0870637)1:0.134723)1:0.0501778)1:0.0469737,((specI_v2_2991:0.0524957,specI_v2_0013:0.0629692)1:0.11192,(specI_v2_2023:0.0686695,specI_v2_2945:0.0650702)1:0.092763)0.997:0.0298929)1:0.045407)0.894:0.021669)0.994:0.0266707,((specI_v2_3391:0.12577,((specI_v2_3392:0.0564145,(specI_v2_1076:0.054665,(specI_v2_4424:0.0136689,specI_v2_1528:0.0126201)1:0.0512743)0.621:0.0152413)1:0.0695385,(specI_v2_0568:0.108348,((specI_v2_4553:0.104124,specI_v2_2503:0.102348)0.988:0.0243697,((specI_v2_1050:0.00153188,specI_v2_4855:0.00124468)1:0.07964,specI_v2_2294:0.154129)1:0.0312602)1:0.0224937)0.999:0.0290512)1:0.105807)1:0.0874403,(specI_v2_0409:0.199947,((specI_v2_0191:0.162997,((specI_v2_3055:0.123951,((specI_v2_2240:0.0179534,specI_v2_5141:0.0149989)1:0.0379455,(specI_v2_4577:0.0329834,specI_v2_4296:0.0393668)1:0.0735861)1:0.0241158)0.988:0.0258452,specI_v2_0920:0.1684261)0.999:0.0362697)1:0.113033,((specI_v2_5184:0.203592,(specI_v2_5129:0.12173,((specI_v2_0644:0.0509351,specI_v2_0384:0.0614321)1:0.0205103,(specI_v2_2658:0.0673268,((specI_v2_1501:0.055175,specI_v2_0877:0.0642206)1:0.0205161,(specI_v2_0929:0.0586969,specI_v2_0385:0.0532088)0.991:0.0134002)0.877:0.0129135)1:0.0326637)1:0.0413411)1:0.0457326)1:0.100944,(specI_v2_0504:0.105209,specI_v2_0189:0.104542)1:0.342395)1:0.0895889)1:0.128369)0.364:0.0282364)0.997:0.0307383)1:0.0530549,((specI_v2_2269:0.166526,(specI_v2_3390:0.109231,specI_v2_0196:0.106008)0.874:0.0271888)1:0.0511133,(((specI_v2_3385:0.103111,specI_v2_0125:0.0627068)1:0.0526476,((specI_v2_0167:0.0999755,(specI_v2_3378:0.033354,(specI_v2_1278:0.00573579,specI_v2_2712:0.00916675)1:0.0283174)1:0.0593649)1:0.0267493,specI_v2_1123:0.162233)0.979:0.0195235)0.951:0.0191245,specI_v2_0498:0.2101712)0.034:0.0395259)1:0.08127)1:0.0498007)1:0.129486,((((((((((specI_v2_0355:0.00568345,(specI_v2_0356:0.00398861,specI_v2_0357:0.00639259)0.987:0.00180365)0.582:0.00106875,(specI_v2_1747:0.0108577,(specI_v2_0022:0.00621373,((((specI_v2_0032:0.00731284,specI_v2_0031:0.00352663)0.672:0.001103475,specI_v2_0030:0.00555412)0.058:0.00071212,((specI_v2_0020:0.0109009,specI_v2_0021:0.00637542)0.998:0.00315211,specI_v2_0024:0.00787767)0.981:0.00155251)0.978:0.00108702,((specI_v2_0027:0.00556915,((specI_v2_0028:0.00521245,specI_v2_0029:0.0051548)0.817:0.0010243,(specI_v2_4515:0.00654545,(specI_v2_0026:0.00635844,specI_v2_0025:0.00427804)0.994:0.00250988)0.76:0.0012884)0.555:0.000681824)0.86:0.000564973,specI_v2_0023:0.00546316)0.988:0.00162407)0.126:0.000259222)0.981:0.00193486)1:0.0100371)0.102:0.000659663,(((specI_v2_0146:0.00620115,(specI_v2_0353:0.0056219,specI_v2_0354:0.00692262)0.753:0.00146395)0.229:0.000963787,(specI_v2_0984:0.00833226,specI_v2_0072:0.0131782)0.961:0.00189333)0.981:0.00221967,(specI_v2_5047:0.02441393,(specI_v2_5116:0.0208704,((specI_v2_2507:0.00473937,specI_v2_1561:0.014551)0.661:0.00260793,(specI_v2_0683:0.0086367,specI_v2_1612:0.0118786)0.999:0.00318407)0.997:0.00427455)1:0.00615074)1:0.0148765)0.971:0.00181181)1:0.0116949,(specI_v2_5026:0.01176,((specI_v2_1016:0.00614464,specI_v2_2963:0.00537883)0.914:0.00149806,(specI_v2_1546:0.00749411,(specI_v2_4971:0.00530739,specI_v2_5015:0.0103747)0.183:0.00175582)0.73:0.000858451)1:0.0031212)0.633:0.00173197)1:0.0348974,((specI_v2_1524:0.0070187,specI_v2_0650:0.0100131)1:0.0141512,(specI_v2_5298:0.00366831,specI_v2_0144:0.01793683)1:0.0198849)1:0.0263158)1:0.019022,(((specI_v2_5125:0.0290056,(specI_v2_1399:0.00611321,specI_v2_1398:0.0042346)1:0.012032)1:0.0150139,((specI_v2_5117:0.00485901,(specI_v2_0278:0.00588237,(specI_v2_0279:0.00665344,specI_v2_5118:0.011568)0.979:0.0023461)1:0.00583465)1:0.0202863,(specI_v2_3713:0.0263385,(specI_v2_2992:0.00778431,specI_v2_1525:0.00766018)1:0.0218744)0.992:0.0118816)0.99:0.00968548)1:0.0205139,(((specI_v2_0687:0.0126043,(specI_v2_0351:0.0124413,(specI_v2_0004:0.00759199,specI_v2_0005:0.0093206)0.999:0.00481092)0.808:0.00445803)1:0.0129035,(specI_v2_0352:0.0223485,specI_v2_0143:0.0183689)0.987:0.0113177)1:0.0332497,specI_v2_0535:0.0714861)0.998:0.0155468)0.976:0.0137466)1:0.0546724,((specI_v2_0802:0.0158456,(((specI_v2_0065:0.00679996,specI_v2_0066:0.00657122)0.884:0.00104764,(specI_v2_0063:0.00570713,specI_v2_0064:0.0100122)0.993:0.00231275)0.978:0.0016859,specI_v2_0062:0.00289984)1:0.00579829)1:0.0617643,(specI_v2_2177:0.0493762,specI_v2_2175:0.0664596)1:0.0222058)1:0.0483742)0.238:0.0141443,((((specI_v2_5052:0.0397107,specI_v2_0288:0.0484824)1:0.0823239,(((specI_v2_0366:0.0710267,(specI_v2_1502:0.0877981,(((specI_v2_0938:0.0558806,(specI_v2_1297:0.0474973,specI_v2_1516:0.0521336)0.999:0.0148184)0.595:0.00746069,(specI_v2_3121:0.0226583,specI_v2_0787:0.0262986)1:0.0517796)1:0.0263368,(specI_v2_4948:0.0586766,((specI_v2_2167:0.0584946,(specI_v2_4340:0.0201436,(specI_v2_0104:0.0268329,specI_v2_0006:0.0175861)0.526:0.00560348)1:0.0134954)0.999:0.0117245,(specI_v2_1544:0.0615744,specI_v2_0218:0.0544327)0.967:0.0135368)0.998:0.0112734)0.95:0.0126457)1:0.0206616)0.991:0.0149563)0.994:0.0147126,(specI_v2_0416:0.0168801,(specI_v2_0261:0.0119786,specI_v2_0793:0.014473)1:0.0113441)1:0.0685869)1:0.0120212,((specI_v2_0656:0.0102445,(specI_v2_0199:0.00479351,(specI_v2_0198:0.0095124,specI_v2_0219:0.0201959)0.099:0.00178064)0.999:0.00432948)1:0.0551963,(specI_v2_2181:0.0329827,specI_v2_0534:0.0304762)1:0.0590365)1:0.0171009)0.597:0.0106084)0.988:0.0151388,((specI_v2_2171:0.0782474,(specI_v2_4947:0.0807727,specI_v2_0289:0.063706)1:0.0282818)1:0.0223281,specI_v2_2173:0.148233)0.963:0.0153626)0.942:0.013062,specI_v2_2180:0.0981107)1:0.0257941)1:0.119306,(specI_v2_2569:0.163026,((specI_v2_0182:0.00637733,specI_v2_0371:0.00942857)1:0.10421,(specI_v2_2676:0.0184911,(specI_v2_0107:0.0066764,specI_v2_2655:0.00761653)1:0.0169374)1:0.0823553)1:0.116497)1:0.0777312)1:0.197766,(specI_v2_2696:0.218596,(specI_v2_3280:0.228611,((specI_v2_0488:0.0350036,specI_v2_0489:0.0304777)1:0.0747865,(((((specI_v2_0116:0.0602177,(specI_v2_0678:0.0107355,(specI_v2_0679:0.0169583,(specI_v2_0681:0.0143031,specI_v2_3372:0.0142418)0.79:0.00329621)1:0.00953546)1:0.0594703)0.973:0.050393,(specI_v2_0680:0.0724448,(specI_v2_0671:0.0433626,(specI_v2_0372:0.0293801,(specI_v2_0598:0.0237681,(specI_v2_0654:0.0187297,specI_v2_0675:0.0213371)1:0.0105703)1:0.0102351)0.198:0.00871946)1:0.0488329)0.656:0.0120412)0.991:0.016239,(specI_v2_0677:0.0726334,((specI_v2_0599:0.0223331,specI_v2_0673:0.0208484)0.64:0.00367583,(specI_v2_0682:0.0228927,specI_v2_0672:0.02528)0.736:0.00511189)1:0.0482026)1:0.0740355)1:0.0206195,((specI_v2_1043:0.0356072,specI_v2_0674:0.0430614)1:0.049464,(specI_v2_0595:0.0949927,specI_v2_0676:0.0990315)1:0.0288578)0.582:0.0128339)0.997:0.0157946,((specI_v2_5110:0.0766728,specI_v2_0600:0.0746318)1:0.0428874,(specI_v2_0596:0.0626944,specI_v2_5246:0.2040292)1:0.0237468)0.991:0.0153701)1:0.0258278)1:0.0620696)0.145:0.0273062)0.983:0.0273897)1:0.0417021)1:0.0499095,(((specI_v2_0444:0.205985,specI_v2_5036:0.254079)1:0.159852,(specI_v2_4595:0.189406,((specI_v2_0490:0.205262,specI_v2_5091:0.2765236)1:0.0480126,(specI_v2_5092:0.141228,specI_v2_1520:0.179418)1:0.104054)1:0.0498078)1:0.160337)0.968:0.0393449,((specI_v2_4634:0.0620187,specI_v2_4659:0.0593534)1:0.159146,specI_v2_1887:0.331964)1:0.0529427)1:0.0651806)0.597:0.0211541)1:0.232668,((specI_v2_0467:0.0517027,specI_v2_2824:0.0538259)1:0.255675,((specI_v2_0801:0.0525935,(specI_v2_2819:0.0540993,specI_v2_2818:0.0433672)1:0.0340146)1:0.0453633,(((specI_v2_0118:0.0088853,(specI_v2_0049:0.00747617,specI_v2_4121:0.0132546)0.756:0.00217073)1:0.00808947,(specI_v2_1482:0.00947325,(specI_v2_1205:0.00822661,specI_v2_1204:0.00720107)1:0.00628854)1:0.00909224)1:0.0688106,specI_v2_0954:0.119693)0.958:0.0199644)1:0.1473582)0.971:0.0455987)1:0.0502905,((specI_v2_3047:0.0456634,(specI_v2_1982:0.0446054,(specI_v2_4513:0.0304922,(specI_v2_1151:0.0336175,(specI_v2_4512:0.00886177,specI_v2_4468:0.0107543)1:0.0215059)0.003:0.00714327)1:0.0186452)0.994:0.0197183)1:0.406046,((specI_v2_4292:0.151969,((((specI_v2_4169:0.0381755,specI_v2_1138:0.0341021)1:0.0732612,(((specI_v2_0067:0.0101711,specI_v2_0970:0.00908386)1:0.0589905,(((specI_v2_0140:0.0621887,(specI_v2_0584:0.0308549,specI_v2_0727:0.0381815)1:0.0158193)1:0.0197771,(specI_v2_0007:0.0388188,(specI_v2_4427:0.0150634,specI_v2_0736:0.0190799)0.986:0.00799486)1:0.0184631)0.723:0.0103381,(specI_v2_0750:0.0143006,specI_v2_0893:0.0178046)1:0.0362164)0.997:0.0137144)1:0.0353131,(specI_v2_5126:0.100747,(specI_v2_0797:0.074009,(specI_v2_5016:0.0525819,(specI_v2_0684:0.0497933,(specI_v2_0570:0.0261071,specI_v2_0946:0.0260565)1:0.0141038)1:0.0138885)1:0.0296644)1:0.0225173)1:0.0205394)1:0.0194693)1:0.0214533,((specI_v2_2601:0.0233446,specI_v2_5275:0.0344446)1:0.0410844,(specI_v2_1710:0.0419617,(specI_v2_2286:0.0104842,specI_v2_0601:0.0121152)1:0.0333552)1:0.0286207)1:0.0789529)1:0.0922638,(specI_v2_2422:0.0413851,(specI_v2_0889:0.0232832,specI_v2_2377:0.0301016)1:0.0201605)1:0.105154)1:0.0420729)1:0.0531851,(specI_v2_2686:0.247009,((specI_v2_2012:0.0662715,(specI_v2_3504:0.0236227,specI_v2_2013:0.0371324)1:0.0484287)1:0.0926334,(specI_v2_2140:0.0807235,specI_v2_2702:0.1005775)1:0.0729615)0.989:0.0481185)1:0.112146)1:0.10553)1:0.115913)1:0.0486294,((((((specI_v2_3191:0.0413255,((((specI_v2_2698:0.00954865,specI_v2_2959:0.00967014)1:0.0124162,(specI_v2_0590:0.0236502,specI_v2_4314:0.0178256)1:0.0121142)0.392:0.0152319,((specI_v2_1113:0.0278257,(specI_v2_0207:0.013032,specI_v2_3189:0.0125974)0.467:0.00892669)0.991:0.00704471,(specI_v2_1168:0.0163851,(specI_v2_3104:0.0227882,specI_v2_1161:0.02343)0.972:0.00917891)0.859:0.00777891)1:0.0710249)1:0.0509598,(specI_v2_2966:0.0112148,(specI_v2_2836:0.00887023,((specI_v2_0798:0.00924825,specI_v2_3644:0.0061068)0.828:0.00276319,(specI_v2_3178:0.0116923,specI_v2_1041:0.00764675)0.512:0.00167143)0.898:0.00277764)0.888:0.00425971)1:0.0607302)0.962:0.0176398)1:0.0975402,(((specI_v2_2470:0.126767,(specI_v2_0078:0.040435,specI_v2_3426:0.0409763)1:0.0695145)1:0.043537,((specI_v2_4196:0.128204,(specI_v2_4547:0.0320703,(specI_v2_3966:0.0314234,(((specI_v2_4439:0.0118322,(specI_v2_3273:0.00890931,(specI_v2_0234:0.0152429,specI_v2_0233:0.0108031)0.999:0.00548041)1:0.00704716)0.962:0.0039343,specI_v2_0235:0.0102609)0.988:0.00548941,specI_v2_4546:0.0138198)1:0.0122478)1:0.0293909)1:0.126686)0.999:0.0289524,specI_v2_1596:0.115659)0.807:0.0135376)0.642:0.0124652,(specI_v2_0573:0.179111,(((specI_v2_0844:0.0213749,specI_v2_0558:0.0188327)1:0.0414765,((specI_v2_2417:0.00472089,((specI_v2_2418:0.00918811,(specI_v2_0720:0.00583822,specI_v2_0721:0.0419991)0.969:0.00275494)0.991:0.00330145,specI_v2_0299:0.00425394)0.998:0.00351184)1:0.0835685,(specI_v2_0923:0.0264014,(specI_v2_0012:0.0377464,(specI_v2_0220:0.0114318,(specI_v2_0221:0.00501202,specI_v2_0222:0.00820753)1:0.00804251)1:0.0142847)0.958:0.00897334)1:0.0353253)0.993:0.0221205)1:0.0887708,(specI_v2_3377:0.122479,specI_v2_1206:0.0884079)0.987:0.0428566)1:0.0290995)0.512:0.0143283)0.984:0.0148018)1:0.0275748,(((specI_v2_2758:0.049041,specI_v2_2554:0.0498467)1:0.0823877,(specI_v2_2404:0.092653,specI_v2_3267:0.0660012)1:0.0575392)1:0.0379766,(specI_v2_1505:0.0775173,((specI_v2_1607:0.0993036,(specI_v2_3144:0.078868,(specI_v2_3016:0.0113104,specI_v2_0751:0.0091869)1:0.0588828)1:0.0174158)1:0.0171765,((specI_v2_3108:0.1259264,(((specI_v2_5033:0.0422066,(specI_v2_5034:0.0364509,(specI_v2_3580:0.0876858,specI_v2_1013:0.152269)1:0.0245025)1:0.0491977)0.989:0.0151389,(specI_v2_3503:0.0371675,(specI_v2_1816:0.0330312,specI_v2_2259:0.0360042)0.344:0.0110495)1:0.0322946)0.99:0.0125843,specI_v2_3375:0.0757051)1:0.0252453)1:0.0255241,specI_v2_4743:0.104177)1:0.0160216)0.958:0.0149004)1:0.0296172)0.947:0.0156585)1:0.0213674,(specI_v2_4251:0.131577,(specI_v2_3730:0.0370684,specI_v2_3779:0.0404343)1:0.0702974)1:0.0490889)0.952:0.0163434,((specI_v2_1359:0.0678183,specI_v2_0271:0.111962)1:0.0783336,(specI_v2_4737:0.108467,specI_v2_3583:0.2678638)0.968:0.0218905)0.443:0.0332475)1:0.0250951,(((specI_v2_3187:0.112014,specI_v2_1582:0.107644)1:0.1144319,(((specI_v2_1711:0.0245503,(specI_v2_3011:0.0313284,specI_v2_2672:0.0522302)1:0.0188703)1:0.0857426,(specI_v2_2848:0.047801,(specI_v2_2439:0.0203214,(specI_v2_3634:0.00960822,(specI_v2_1562:0.00817102,specI_v2_5193:0.00619256)0.997:0.00512014)1:0.0155885)1:0.042981)1:0.109384)0.525:0.0256104,((specI_v2_1600:0.0219284,(specI_v2_1601:0.0422627,(specI_v2_3068:0.0208578,specI_v2_1599:0.0130938)1:0.0155887)0.714:0.0100598)1:0.17877,((((specI_v2_0625:0.0194639,specI_v2_2922:0.0271888)0.998:0.00916393,(specI_v2_0880:0.0179198,specI_v2_1135:0.0557076)1:0.0126215)1:0.0509615,((specI_v2_3193:0.053193,specI_v2_2550:0.0381234)1:0.0694609,(specI_v2_3111:0.0787254,(specI_v2_0053:0.0861654,specI_v2_2604:0.051513)0.99:0.0192703)0.89:0.0144521)1:0.0221606)0.977:0.0221686,specI_v2_3547:0.125676)1:0.0309382)1:0.0484252)0.999:0.0243056)1:0.110962,specI_v2_0574:0.165849)0.955:0.0299242)0.999:0.0287342)1:0.0386085)1:0.0416768,((((specI_v2_4704:0.120759,specI_v2_4244:0.2034446)1:0.0713746,(specI_v2_1212:0.083344,specI_v2_1211:0.0901537)1:0.3317621)1:0.0370734,(specI_v2_3302:0.136501,(specI_v2_3868:0.1324481,((specI_v2_1476:0.0757272,(specI_v2_1213:0.0686661,(specI_v2_3500:0.0201949,specI_v2_2772:0.00614065)1:0.0750465)1:0.0711557)1:0.144886,((specI_v2_0735:0.0802489,(specI_v2_3469:0.0750273,specI_v2_2583:0.102284)1:0.0672408)0.898:0.0151863,(specI_v2_2737:0.104927,(specI_v2_2738:0.0554712,(specI_v2_2736:0.0244309,specI_v2_4025:0.021428)1:0.0228301)1:0.0301512)1:0.0256448)0.838:0.0126887)1:0.0226279)1:0.0296144)1:0.0415052)1:0.0503706,specI_v2_2477:0.220348)0.753:0.0220019)0.976:0.0282038,(((specI_v2_1133:0.018972,(specI_v2_3251:0.0184329,(specI_v2_0319:0.00990362,specI_v2_1132:0.00890256)1:0.0119618)1:0.018749)1:0.126393,((specI_v2_3250:0.0103616,specI_v2_1357:0.00556823)1:0.0205744,((specI_v2_1243:0.0116451,specI_v2_1039:0.0102821)0.998:0.00518334,specI_v2_1083:0.01754332)1:0.0170379)1:0.114546)1:0.253407,(specI_v2_0532:0.126464,(specI_v2_1194:0.0726223,specI_v2_3238:0.0495801)1:0.0539228)1:0.304881)0.257:0.0263672)1:0.112999)1:0.0360338,((((((((specI_v2_0506:0.0835379,(specI_v2_5274:0.0121527,(specI_v2_0649:0.00641431,(specI_v2_0217:0.0141771,specI_v2_0152:0.00706917)0.082:0.00345853)0.933:0.00595928)1:0.0613595)1:0.0376152,(specI_v2_3587:0.0988111,(specI_v2_0863:0.0201134,specI_v2_1129:0.0123442)1:0.0721369)1:0.0258509)1:0.021928,specI_v2_2918:0.1654382)0.818:0.0158124,((specI_v2_1498:0.02747,(specI_v2_2739:0.044777,(specI_v2_0867:0.00919591,specI_v2_0865:0.0525633)1:0.00922116)1:0.0148851)1:0.0802015,(((specI_v2_3707:0.035289,(specI_v2_4252:0.0251972,specI_v2_2839:0.0229195)0.995:0.0111728)1:0.034784,(specI_v2_3859:0.0494013,((specI_v2_0866:0.0102905,(specI_v2_1271:0.00432598,specI_v2_1272:0.00420427)1:0.00685287)1:0.0264671,((specI_v2_1269:0.00784496,specI_v2_1270:0.00620902)1:0.0322985,(specI_v2_3648:0.0272289,((specI_v2_0928:0.00726052,specI_v2_3647:0.00469449)1:0.0318445,specI_v2_1608:0.0362716)0.928:0.00572003)0.618:0.0043587)1:0.0178226)1:0.0150082)1:0.0370732)1:0.0736615,specI_v2_3546:0.137703)0.243:0.0150326)0.965:0.0148922)0.996:0.0181052,(specI_v2_2849:0.0665898,(specI_v2_4253:0.0439331,(specI_v2_0902:0.00458166,specI_v2_5305:0.00513291)1:0.0293962)0.938:0.0388088)0.991:0.0770161)1:0.064106,(specI_v2_2476:0.0555786,(specI_v2_2531:0.0153794,specI_v2_0418:0.0168876)1:0.0629331)1:0.1102963)1:0.0361162,((specI_v2_4868:0.164244,((specI_v2_4869:0.114516,(specI_v2_2757:0.0686374,specI_v2_4007:0.0592196)1:0.0549604)1:0.022365,specI_v2_1109:0.1178107)0.999:0.0216588)0.928:0.0283532,specI_v2_5261:0.239232)1:0.0290373)1:0.042804,((specI_v2_1487:0.124335,specI_v2_0304:0.106563)0.938:0.0674705,((specI_v2_0155:0.0838175,specI_v2_3427:0.05236379)1:0.0988365,(specI_v2_1602:0.168053,specI_v2_2877:0.166908)1:0.043395)1:0.0607584)1:0.0371363)1:0.166561)1:0.0521219,(specI_v2_4706:0.221455,(specI_v2_0179:0.144082,(specI_v2_1085:0.04135,((specI_v2_3282:0.0495778,(specI_v2_0606:0.0231995,(specI_v2_0604:0.0116393,specI_v2_0567:0.00787822)1:0.0324539)1:0.020946)1:0.0408825,specI_v2_1020:0.0536394)0.472:0.0136375)1:0.0959699)1:0.2120933)1:0.0657861)1:0.0347328)1:0.0852119)1:0.16452,((((specI_v2_4492:0.191034,specI_v2_0792:0.30037)1:0.216604,(((specI_v2_3003:0.295288,specI_v2_4826:0.385149)1:0.11157,((((specI_v2_0474:0.329164,((specI_v2_2468:0.0693533,(specI_v2_4160:0.036031,(specI_v2_2943:0.023292,(specI_v2_4584:0.0193378,specI_v2_1064:0.00868196)1:0.00990151)0.995:0.0118633)1:0.0506295)1:0.299409,((specI_v2_0335:0.0552495,specI_v2_2956:0.0637765)1:0.0913265,(specI_v2_4378:0.0952375,specI_v2_0190:0.0744309)1:0.119063)1:0.1302633)1:0.0641734)1:0.0840275,(specI_v2_0991:0.478883,(specI_v2_3335:0.29047,specI_v2_3224:0.178321)1:0.275123)1:0.292537)0.646:0.0662118,(((specI_v2_2510:0.305315,(specI_v2_1910:0.286214,(((specI_v2_4480:0.073671,specI_v2_3153:0.137997)1:0.0856387,(specI_v2_2968:0.12205,(specI_v2_1377:0.106149,specI_v2_4206:0.103404)0.997:0.0344082)1:0.0450996)1:0.0519294,(specI_v2_3624:0.165235,((specI_v2_4815:0.0468728,specI_v2_1567:0.0302607)1:0.0951756,(specI_v2_0858:0.0733677,specI_v2_2708:0.109563)1:0.0392713)1:0.0824081)1:0.155287)1:0.0555299)1:0.1790595)1:0.158097,((specI_v2_4738:0.176107,(specI_v2_4208:0.162469,(specI_v2_4211:0.0300928,specI_v2_1379:0.040474)0.566:0.17713646)1:0.167564)1:0.252728,(((specI_v2_4449:0.279357,((specI_v2_4234:0.171312,(specI_v2_1829:0.150084,(specI_v2_1909:0.0151157,specI_v2_0378:0.0161669)1:0.16678)0.358:0.064762)1:0.13555,specI_v2_4731:0.341302)0.928:0.046109)1:0.0587106,(specI_v2_3613:0.302347,(specI_v2_2716:0.105932,specI_v2_0884:0.137924)1:0.17611)1:0.0453954)0.983:0.0300766,((specI_v2_1387:0.294579,((((specI_v2_3322:0.1161,(specI_v2_3827:0.0298148,(specI_v2_1078:0.010332,specI_v2_1488:0.0112109)1:0.0293639)1:0.136009)1:0.089748,specI_v2_2358:0.0764398)1:0.0523488,specI_v2_5058:0.138095)1:0.120301,((specI_v2_4669:0.0436438,(specI_v2_3090:0.0335088,specI_v2_3341:0.03660643)1:0.028049)1:0.2170165,(specI_v2_3617:0.293261,(specI_v2_4209:0.16819,specI_v2_3773:0.188077)0.995:0.0288009)1:0.0480952)1:0.0744225)1:0.0687829)1:0.105674,specI_v2_4720:0.383328)1:0.0756734)1:0.0448885)0.999:0.0717892)1:0.222565,(((specI_v2_4874:0.34235,(specI_v2_3442:0.20269,(specI_v2_4597:0.367236,(specI_v2_4068:0.0368361,specI_v2_1207:0.0252833)1:0.122868)1:0.0988454)1:0.076709)0.334:0.0395849,((((specI_v2_1309:0.100679,(specI_v2_1381:0.0098983,specI_v2_2688:0.00818758)1:0.0805748)1:0.149943,specI_v2_4207:0.237961)1:0.0342609,((specI_v2_4210:0.0980854,specI_v2_4212:0.098658)1:0.155879,(specI_v2_3498:0.151144,specI_v2_3225:0.203495)0.992:0.2134651)1:0.0832179)1:0.0507713,(((((specI_v2_4341:0.146767,specI_v2_4389:0.2175931)1:0.0903741,specI_v2_4204:0.279764)0.995:0.0294352,((((specI_v2_4394:0.0674274,((specI_v2_0886:0.029391,specI_v2_0979:0.0090339)0.158:0.0354404,(specI_v2_0888:0.0359707,specI_v2_4882:0.0299252)1:0.0177149)1:0.031334)1:0.0761255,(specI_v2_4883:0.0796777,(specI_v2_0882:0.0741085,(specI_v2_0693:0.0520327,((specI_v2_4626:0.0212357,specI_v2_0995:0.0201823)0.997:0.0096635,(specI_v2_2998:0.0118172,specI_v2_3910:0.0554442)1:0.0144219)1:0.0292961)1:0.0306873)1:0.0574779)1:0.0262337)0.948:0.0174826,(specI_v2_1475:0.0795002,specI_v2_1380:0.109182)1:0.0424801)0.853:0.0628315,((specI_v2_4775:0.260191,((specI_v2_1537:0.0212148,specI_v2_4552:0.0245619)0.993:0.011105,(specI_v2_5014:0.0269312,specI_v2_0361:0.0258625)1:0.0130281)1:0.168069)1:0.097959,((specI_v2_2371:0.2042977,(specI_v2_1055:0.157635,(specI_v2_4575:0.0755446,(specI_v2_1507:0.0232877,specI_v2_1508:0.0183463)1:0.0630081)1:0.123251)1:0.0907814)1:0.199533,specI_v2_4979:0.3876615)1:0.0523804)1:0.0378464)1:0.0622715)0.973:0.0228719,(((((((specI_v2_4723:0.0530645,(specI_v2_2704:0.012904,specI_v2_5260:0.0151742)1:0.0747068)1:0.0220488,(specI_v2_0280:0.0695599,(specI_v2_2690:0.0217106,specI_v2_4498:0.0244435)1:0.0488824)0.648:0.0124001)0.581:0.0101729,(specI_v2_1376:0.0916665,(specI_v2_4718:0.0342182,specI_v2_0281:0.0317656)1:0.034994)1:0.0276225)1:0.0480483,((specI_v2_2689:0.134521,(specI_v2_0303:0.0718569,(specI_v2_4366:0.0484686,specI_v2_4878:0.067949)0.996:0.0203827)1:0.0277418)0.978:0.017566,(specI_v2_4313:0.101813,(specI_v2_3623:0.088421,(specI_v2_2710:0.09431,((specI_v2_0973:0.0978771,specI_v2_4203:0.06549887)1:0.0315227,(specI_v2_2709:0.0766237,specI_v2_0883:0.047559)0.989:0.0152179)0.589:0.00887506)0.998:0.0362998)1:0.0427042)0.961:0.0178085)0.928:0.0180456)1:0.0798917,((specI_v2_1234:0.138945,specI_v2_4332:0.17956)1:0.045219,(((specI_v2_4324:0.100483,(specI_v2_0859:0.0479637,(specI_v2_0466:0.044597,(specI_v2_4719:0.0175002,specI_v2_4202:0.0155241)1:0.0458159)1:0.0771978)1:0.0592616)1:0.0582654,specI_v2_1428:0.1337738)0.91:0.019932,specI_v2_4652:0.38969145)1:0.0374245)1:0.0352159)1:0.0329894,((specI_v2_1643:0.174741,specI_v2_2795:0.0904322)1:0.0639347,((((((((specI_v2_2884:0.04658496,(specI_v2_0971:0.0174611,specI_v2_2879:0.02379523)0.517:0.02190005)0.999:0.0854591,(specI_v2_1249:0.0593652,((specI_v2_3336:0.0882213,(specI_v2_2881:0.0113055,specI_v2_0972:0.00661661)1:0.0610239)0.166:0.00834526,specI_v2_1150:0.05912017)0.984:0.08927448)1:0.0496382)1:0.0497398,specI_v2_0977:0.2639892)1:0.1618953,((specI_v2_4174:0.0582443,specI_v2_2705:0.053008)1:0.120773,((specI_v2_4171:0.0944439,(specI_v2_0860:0.0274273,specI_v2_0887:0.0315997)1:0.1736192)0.991:0.0243374,specI_v2_2711:0.110866)1:0.0742763)1:0.0332684)1:0.0716426,(specI_v2_4383:0.269472,specI_v2_1146:0.25245052)1:0.0828369)0.954:0.0236942,((specI_v2_1427:0.0437738,specI_v2_4572:0.0731767)1:0.0484411,(specI_v2_1416:0.164059,specI_v2_1139:0.145354)1:0.0457339)1:0.0549011)1:0.0427581,(specI_v2_2713:0.180204,(specI_v2_2703:0.0420334,(specI_v2_4172:0.0391743,specI_v2_4173:0.0515054)0.978:0.0142716)1:0.100785)1:0.0315401)1:0.0526931,(specI_v2_1124:0.145968,specI_v2_1459:0.297207)1:0.0952668)0.788:0.021428)1:0.0432986)0.617:0.022194,(specI_v2_3292:0.277812,specI_v2_3329:0.2257999)1:0.164961)0.991:0.0237121)1:0.0376579,(specI_v2_3079:0.147204,specI_v2_3331:0.212317)1:0.2604285)1:0.068139)0.997:0.0293399)1:0.19601,(specI_v2_5259:0.320028,(specI_v2_4224:0.326377,specI_v2_4677:0.22253)1:0.19426)0.959:0.0623273)1:0.160342)1:0.087299)1:0.0629274,((((specI_v2_4267:0.461773,(specI_v2_5186:0.2155455,(specI_v2_5122:0.142816,specI_v2_5103:0.321776)1:0.0674569)1:0.273765)1:0.231053,(((specI_v2_3113:0.19245,specI_v2_5028:0.187219)1:0.0825584,((specI_v2_3043:0.470394,((((specI_v2_1442:0.0302095,(specI_v2_1595:0.0172785,(specI_v2_1821:0.0338065,specI_v2_0429:0.018799)1:0.021764)1:0.0210585)1:0.138306,((specI_v2_5214:0.115608,specI_v2_5217:0.1028)1:0.0777849,(specI_v2_0990:0.16442,(specI_v2_5066:0.0553046,(specI_v2_4419:0.0637023,specI_v2_4433:0.0461538)0.989:0.0194016)1:0.0684664)1:0.0413225)1:0.0804905)1:0.326527,((specI_v2_2006:0.160386,specI_v2_5093:0.159247)1:0.229355,specI_v2_5216:0.576553)1:0.0750968)1:0.0809276,((specI_v2_4423:0.0148973,specI_v2_1208:0.0158074)1:0.312444,(specI_v2_4961:0.0150623,specI_v2_1145:0.02224422)1:0.336105)1:0.0889117)1:0.0506868)1:0.0777218,((specI_v2_5067:0.341172,((specI_v2_0396:0.21445,specI_v2_1785:0.158082)1:0.0956604,((specI_v2_0509:0.179192,(specI_v2_5054:0.0433133,(specI_v2_1603:0.0491174,(specI_v2_5134:0.0374651,specI_v2_1755:0.0352484)1:0.0234779)0.997:0.0160275)1:0.133097)1:0.0889051,(specI_v2_5291:0.193466,specI_v2_1094:0.140249)1:0.0673119)0.82:0.0316651)1:0.0659165)1:0.157706,(specI_v2_5215:0.393048,specI_v2_2920:0.493936)1:0.138165)0.997:0.0424945)1:0.105767)1:0.0990995,(specI_v2_2329:0.201215,specI_v2_2246:0.262714)0.938:0.0906391)1:0.0877417)0.705:0.0454477,(((specI_v2_4059:0.259004,(specI_v2_3911:0.193001,specI_v2_3300:0.213963)1:0.057186)1:0.139563,((specI_v2_3616:0.168029,(specI_v2_1506:0.110543,specI_v2_1514:0.125553)1:0.275426)1:0.2209591,((specI_v2_1908:0.125093,specI_v2_2925:0.140812)1:0.160339,(((specI_v2_0051:0.0748009,specI_v2_1125:0.153252)0.949:0.0260506,(((specI_v2_1007:0.0240412,specI_v2_0890:0.0254917)1:0.0762082,(specI_v2_2989:0.046473,specI_v2_3549:0.0603205)1:0.0378662)1:0.0341796,(specI_v2_4268:0.0960215,specI_v2_1907:0.0892139)1:0.0624068)1:0.0272549)0.933:0.027616,(specI_v2_4367:0.109807,(specI_v2_0148:0.0903738,(specI_v2_4614:0.0323096,specI_v2_2598:0.0260252)1:0.0663696)1:0.168177)0.702:0.03248)1:0.169026)0.999:0.0479987)1:0.0750582)1:0.0464677,(specI_v2_4600:0.580843,(specI_v2_3045:0.327548,((specI_v2_2671:0.270852,((specI_v2_5112:0.0210809,specI_v2_5090:0.0237499)1:0.20608,(specI_v2_3220:0.150324,specI_v2_2361:0.140574)1:0.107601)1:0.0433877)0.972:0.0367464,specI_v2_1136:0.372139)1:0.0472413)1:0.121334)1:0.221749)1:0.0428107)1:0.0675484,((specI_v2_3269:0.21016,(specI_v2_5001:0.176114,specI_v2_5237:0.1387918)1:0.0636324)1:0.112392,((specI_v2_1640:0.068888,specI_v2_0124:0.076227)1:0.514701,(specI_v2_5286:0.358694,(((specI_v2_1117:0.1549,((specI_v2_2954:0.189202,(specI_v2_4288:0.0934949,(specI_v2_3582:0.0549158,(specI_v2_3353:0.0417049,specI_v2_4460:0.0239465)1:0.0737068)1:0.0490916)1:0.057937)1:0.0494192,((specI_v2_5295:0.086085,(specI_v2_3217:0.0546966,specI_v2_3363:0.0490679)1:0.0380258)1:0.0586371,(specI_v2_0845:0.0837535,(specI_v2_3103:0.0424141,(specI_v2_0978:0.0809685,((specI_v2_1049:0.0283263,specI_v2_2475:0.0325211)1:0.0110366,(specI_v2_4668:0.0402592,specI_v2_1533:0.0842387)0.841:0.0116372)1:0.0314503)1:0.0419331)1:0.0577367)1:0.0721074)1:0.0202706)1:0.0456502)1:0.0594262,(specI_v2_3585:0.0616674,specI_v2_4098:0.130756)1:0.1334044)0.999:0.02307,((((specI_v2_0294:0.171313,(specI_v2_1345:0.12596,(specI_v2_0475:0.149088,(specI_v2_1079:0.0854879,specI_v2_1388:0.119308)1:0.0427852)1:0.0673393)1:0.0442084)1:0.0346177,(specI_v2_3040:0.190705,(specI_v2_0710:0.178324,(specI_v2_3564:0.131777,specI_v2_2663:0.0962839)0.796:0.0193539)1:0.0478176)1:0.0581969)0.997:0.0237813,((specI_v2_1246:0.242082,(specI_v2_0944:0.0454112,specI_v2_5024:0.0567693)1:0.116829)1:0.0631431,(specI_v2_3660:0.197752,((specI_v2_1188:0.0139941,specI_v2_1189:0.0144564)1:0.0292318,(specI_v2_1191:0.0146647,specI_v2_1192:0.0184795)1:0.0265902)1:0.165805)1:0.0432192)0.173:0.0184716)0.943:0.0283308,((specI_v2_3133:0.131365,((specI_v2_3581:0.109765,specI_v2_3986:0.0589221)1:0.118187,(specI_v2_1598:0.0710043,specI_v2_2556:0.0708003)1:0.0723649)1:0.0419204)1:0.115327,(specI_v2_2571:0.19489,specI_v2_4536:0.212173)1:0.0893774)0.617:0.0239593)0.998:0.0319692)0.992:0.0443191)0.998:0.0537751)1:0.129112)1:0.135568)0.849:0.0366362)0.92:0.0489652)1:0.0542383,((specI_v2_5206:0.34017,((specI_v2_1448:0.0368492,(specI_v2_5002:0.0128057,specI_v2_0341:0.0127936)1:0.0283262)1:0.162655,(specI_v2_1122:0.0981588,(specI_v2_1003:0.0350422,(specI_v2_0556:0.0125628,specI_v2_0555:0.0102212)1:0.00740484)0.998:0.0500685)1:0.103874)1:0.17539)1:0.0803307,(specI_v2_0803:0.0464743,((specI_v2_0469:0.00947814,(specI_v2_1419:0.0165187,specI_v2_4645:0.00796807)0.999:0.00547016)0.964:0.00398461,(specI_v2_4625:0.0163814,specI_v2_4646:0.0189281)1:0.0104246)1:0.0429865)1:0.436111)0.92:0.0443876)1:0.0538699)1:0.0807229,((((specI_v2_0434:0.396148,((((specI_v2_4347:0.290265,specI_v2_4088:0.200989)0.994:0.0428036,(specI_v2_4963:0.285612,(specI_v2_3563:0.39245,specI_v2_4935:0.169621)0.888:0.0710683)0.924:0.0290673)0.999:0.0321756,(((specI_v2_1946:0.0794225,specI_v2_4052:0.119402)1:0.0288522,specI_v2_4825:0.10951)0.854:0.0205428,specI_v2_1485:0.0635564)1:0.2081238)1:0.0579597,(specI_v2_4329:0.345248,specI_v2_4237:0.412649)1:0.100918)1:0.0556829)1:0.0580666,((specI_v2_3005:0.427317,(specI_v2_4029:0.348924,specI_v2_4680:0.265003)1:0.223489)0.049:0.0462154,(specI_v2_0327:0.394873,specI_v2_1059:0.307337)1:0.0789818)1:0.045919)0.976:0.0345666,((specI_v2_4363:0.327489,((specI_v2_0572:0.171754,specI_v2_4695:0.190766)1:0.114102,((specI_v2_4696:0.0935951,((specI_v2_4969:0.071799,(specI_v2_4970:0.0462869,specI_v2_4968:0.05572901)0.936:0.0127406)1:0.0342706,specI_v2_3645:0.1239873)1:0.0313714)1:0.113877,(specI_v2_5050:0.117152,(specI_v2_5049:0.0609003,(specI_v2_0329:0.0259344,specI_v2_1233:0.0252425)1:0.0342698)1:0.0754654)1:0.0574313)1:0.0676902)1:0.198833)1:0.1001921,specI_v2_4655:0.287945)0.903:0.0325351)1:0.0779711,(((specI_v2_1685:0.303967,((specI_v2_4591:0.0918406,specI_v2_0391:0.101062)1:0.218474,specI_v2_0947:0.2304727)1:0.123205)1:0.0996172,(((specI_v2_1430:0.174293,(((specI_v2_0527:0.0373875,specI_v2_5297:0.0406736)1:0.0289309,((specI_v2_4660:0.0197554,specI_v2_5025:0.0144924)1:0.0460326,(specI_v2_1451:0.0413403,(specI_v2_3044:0.0318008,(specI_v2_4776:0.0252457,specI_v2_5210:0.0250712)0.571:0.00505007)1:0.0155121)0.998:0.0152254)1:0.0227057)1:0.189936,(((specI_v2_5171:0.00881591,specI_v2_1126:0.02069062)1:0.0837819,(specI_v2_4368:0.0703446,specI_v2_3042:0.142449)0.989:0.0165192)1:0.0241004,specI_v2_3227:0.0912221)1:0.0377515)1:0.0663281)0.883:0.1018706,specI_v2_0502:0.1909076)0.999:0.166025,((specI_v2_4344:0.0444281,specI_v2_0508:0.0497918)1:0.152369,(specI_v2_0533:0.200459,(specI_v2_4188:0.150381,specI_v2_1570:0.204866)0.998:0.0421296)0.982:0.0280474)0.941:0.1043942)0.714:0.0354392)0.852:0.0409258,(((specI_v2_0542:0.135064,(specI_v2_0561:0.0284473,(specI_v2_5211:0.0330092,(specI_v2_4469:0.0087008,(specI_v2_1042:0.0126008,specI_v2_5068:0.014083)0.836:0.0023208)1:0.00946107)0.991:0.0160491)1:0.0918978)1:0.0427316,(specI_v2_5244:0.155062,(specI_v2_5095:0.0968762,specI_v2_2211:0.072592)1:0.0332949)0.235:0.0207124)1:0.172539,((specI_v2_1523:0.184487,(specI_v2_4598:0.139439,specI_v2_4885:0.105728)1:0.0653768)1:0.335024,((specI_v2_1787:0.109533,(specI_v2_4840:0.0692787,specI_v2_5013:0.0961351)1:0.0792569)1:0.0411312,((specI_v2_2684:0.0482499,(specI_v2_0252:0.00482989,specI_v2_0965:0.0108501)1:0.030647)1:0.0549696,(specI_v2_0003:0.0943893,specI_v2_1545:0.129625)1:0.0800403)0.996:0.0235292)1:0.204025)0.634:0.0545028)1:0.177968)1:0.216737)1:0.054865)0.621:0.0246911,((specI_v2_4493:0.421456,specI_v2_4291:0.454999)1:0.156654,((specI_v2_4545:0.275289,(specI_v2_4912:0.237128,specI_v2_5161:0.2149187)1:0.101295)1:0.113643,(specI_v2_4092:0.279158,(specI_v2_4717:0.0974876,(specI_v2_2951:0.0458097,specI_v2_4531:0.0816585)1:0.0679131)1:0.262341)1:0.130854)1:0.21357)0.99:0.0493944)0.982:0.0330384)0.224:0.0345916,(specI_v2_3906:0.490512,((specI_v2_0804:0.269517,specI_v2_0223:0.243837)1:0.440888,(specI_v2_5039:0.0456756,specI_v2_4691:0.0412162)1:0.441712)1:0.101926)1:0.126347)1:0.0760218)1:0.0631426,((((((specI_v2_4755:0.251095,specI_v2_5044:0.139316)1:0.0682373,((specI_v2_0540:0.0651739,(((specI_v2_3059:0.0495619,(specI_v2_3450:0.0404542,(specI_v2_3465:0.0202358,(specI_v2_2200:0.0189556,specI_v2_0541:0.00847008)1:0.02252)0.985:0.0121629)1:0.0197841)1:0.0173342,(specI_v2_1784:0.0514051,specI_v2_2201:0.0478794)0.849:0.011637)0.999:0.0112471,(specI_v2_3686:0.0536523,(specI_v2_1048:0.068859,specI_v2_2202:0.0745405)1:0.038636)0.061:0.00772463)1:0.0279245)1:0.232867,((specI_v2_4622:0.0790738,(specI_v2_2053:0.0434148,(specI_v2_2054:0.022632,specI_v2_1015:0.0144061)1:0.0292319)1:0.0548419)1:0.107163,(specI_v2_4438:0.133129,(specI_v2_5160:0.0408681,specI_v2_2055:0.0415774)1:0.10367)0.82:0.045769)1:0.170476)1:0.0614653)1:0.200645,(specI_v2_4703:0.472248,(specI_v2_1934:0.24989,((specI_v2_5157:0.117494,specI_v2_5213:0.134953)1:0.0689946,(specI_v2_4845:0.136033,(specI_v2_4817:0.210418,(((specI_v2_0479:0.105819,specI_v2_4471:0.0709522)0.996:0.0291299,(((specI_v2_1933:0.0290037,specI_v2_1932:0.0393006)1:0.107584,specI_v2_4905:0.0986724)0.616:0.018824,(((specI_v2_1930:0.0661511,((specI_v2_3659:0.0555256,specI_v2_3991:0.0454473)1:0.0224148,specI_v2_0480:0.0833897)0.999:0.0188349)0.995:0.0177882,specI_v2_3548:0.0467121)1:0.0404239,specI_v2_1931:0.111409)0.999:0.0212439)0.71:0.0149878)1:0.0296223,(specI_v2_0481:0.0419012,specI_v2_1001:0.0364972)1:0.0776372)1:0.0404938)1:0.0998515)1:0.0564809)1:0.085703)1:0.256651)1:0.100218)1:0.536872,(((specI_v2_3743:0.262435,(specI_v2_3998:0.0508689,specI_v2_3997:0.0492543)1:0.218332)1:0.131957,(((((specI_v2_0597:0.1846,(specI_v2_3975:0.149998,((((specI_v2_1254:0.0131703,specI_v2_1255:0.015451)1:0.0943963,(((specI_v2_1252:0.130984,specI_v2_1253:0.106289)1:0.0792419,(specI_v2_5183:0.121464,specI_v2_3579:0.140032)1:0.0468244)1:0.0472213,((specI_v2_3596:0.0170616,specI_v2_1284:0.0156994)1:0.182787,((((((specI_v2_4619:0.0336013,(specI_v2_5182:0.0278312,(specI_v2_1283:0.0255794,(specI_v2_1531:0.0273523,(specI_v2_3705:0.0160501,((specI_v2_3532:0.0133538,((((specI_v2_1235:0.014788,specI_v2_4620:0.0173745)0.977:0.00238405,specI_v2_1237:0.01345994)0.992:0.00248805,specI_v2_3543:0.0207306)0.883:0.00194979,specI_v2_3595:0.0204333)0.929:0.00197629)0.978:0.00165357,(specI_v2_1240:0.0136595,specI_v2_1236:0.0145759)0.974:0.00451337)1:0.00257169)0.376:0.00177123)0.988:0.00359173)0.996:0.00305118)0.988:0.00358566)0.968:0.00295702,(specI_v2_4903:0.0231609,specI_v2_1281:0.0333268)0.944:0.00366087)0.844:0.00183406,specI_v2_3544:0.0250522)0.892:0.0029064,specI_v2_1282:0.0285541)0.951:0.07196746,(specI_v2_1289:0.0409234,specI_v2_3704:0.0484031)1:0.0509893)1:0.0729522,specI_v2_2505:0.1825442)1:0.273125)1:0.0684575)1:0.142084)1:0.0437629,(((((specI_v2_3702:0.0138341,(specI_v2_4574:0.0238471,specI_v2_1777:0.0132353)0.999:0.00873987)1:0.0393216,(specI_v2_3941:0.0114754,specI_v2_3976:0.0206221)1:0.0783231)1:0.0171626,specI_v2_4573:0.0747206)0.155:0.0129972,(specI_v2_2876:0.0350389,specI_v2_1778:0.0352245)1:0.0555302)1:0.0485333,((specI_v2_3784:0.0768495,specI_v2_3785:0.0812386)1:0.0170629,((specI_v2_4621:0.029296,specI_v2_3994:0.0217958)1:0.0514541,(specI_v2_3703:0.0198838,specI_v2_4689:0.0250462)1:0.0838938)1:0.0195688)1:0.0189701)1:0.0260801)1:0.0649722,(specI_v2_3801:0.1310057,specI_v2_3908:0.1761044)1:0.0391013)1:0.0568621)1:0.366288)1:0.0744013,specI_v2_3980:0.246417)1:0.072903,((((((specI_v2_2399:0.124328,(specI_v2_4352:0.137263,specI_v2_2430:0.188149)0.543:0.0255554)1:0.0558977,specI_v2_2394:0.151207)0.811:0.0230376,((((specI_v2_3536:0.110288,(((specI_v2_4505:0.0613851,specI_v2_4656:0.0628263)0.924:0.0137748,((specI_v2_1338:0.0883765,(specI_v2_3982:0.0636016,(specI_v2_1620:0.0109636,specI_v2_3814:0.00824964)1:0.0707864)1:0.0212257)0.576:0.0096308,specI_v2_4678:0.097817)0.456:0.00666386)0.984:0.0110799,((specI_v2_4476:0.056493,(specI_v2_3865:0.0298759,(specI_v2_4295:0.0888237,specI_v2_3701:0.0387624)0.449:0.0123375)0.95:0.011951)0.96:0.0174905,(specI_v2_4446:0.0131008,specI_v2_4447:0.0203742)1:0.113488)1:0.0399099)1:0.0289382)0.998:0.0205749,((((specI_v2_4093:0.163465,specI_v2_2372:0.217121)1:0.0359357,(specI_v2_2385:0.118771,specI_v2_3995:0.104426)1:0.0798513)0.816:0.0127195,(((specI_v2_3924:0.00949646,specI_v2_1496:0.0144919)1:0.0132356,(specI_v2_2405:0.0165751,specI_v2_2395:0.0192674)1:0.0196743)1:0.0557077,(specI_v2_1287:0.0432409,specI_v2_2393:0.0909)1:0.0256305)1:0.0346155)0.831:0.0182489,specI_v2_3783:0.10049)0.992:0.0160588)1:0.0752486,specI_v2_2392:0.3493187)1:0.0545592,(specI_v2_5170:0.191408,(specI_v2_2398:0.112125,specI_v2_3836:0.142981)0.452:0.0220444)1:0.034918)1:0.0360652)1:0.0273405,(((specI_v2_4189:0.0973656,(specI_v2_3719:0.0126257,specI_v2_4925:0.0150919)1:0.115847)1:0.0772243,((specI_v2_1463:0.012322,specI_v2_1397:0.0120486)1:0.142979,(specI_v2_3940:0.140904,specI_v2_0935:0.172611)0.259:0.0283065)1:0.0831961)1:0.0396214,(specI_v2_4506:0.1943,specI_v2_2400:0.147021)1:0.0286474)0.989:0.0177348)0.993:0.0229957,(specI_v2_1577:0.234764,((specI_v2_4564:0.233708,(specI_v2_2993:0.0795479,specI_v2_4709:0.0608798)1:0.163402)1:0.077878,((specI_v2_2248:0.182548,specI_v2_2401:0.172414)1:0.0619991,((((specI_v2_1818:0.108937,(specI_v2_1576:0.165556,specI_v2_2427:0.1672909)1:0.0374202)1:0.0557321,specI_v2_1579:0.274103)0.359:0.0188629,((specI_v2_1819:0.0898328,(specI_v2_1341:0.0338891,specI_v2_3277:0.0436352)1:0.0462753)1:0.159318,(specI_v2_3907:0.111144,(specI_v2_2268:0.107272,specI_v2_4923:0.107922)1:0.0443634)1:0.180225)1:0.0465298)0.725:0.0158738,((specI_v2_2428:0.141473,(specI_v2_0580:0.208882,specI_v2_4360:0.1477728)0.997:0.030391)0.614:0.0204957,((((specI_v2_3635:0.0581734,specI_v2_3473:0.07044)1:0.190284,(specI_v2_4146:0.027462,specI_v2_1392:0.0208968)1:0.0476544)1:0.0669568,specI_v2_1367:0.100867)1:0.0557335,(specI_v2_2312:0.0274573,specI_v2_0307:0.0219181)1:0.232138)1:0.0291419)1:0.039129)1:0.0340535)0.847:0.0222167)1:0.0572336)0.998:0.0270098)1:0.0293255,((specI_v2_5027:0.150992,specI_v2_3866:0.202401)1:0.0551163,((specI_v2_2429:0.0416467,specI_v2_2646:0.0369337)1:0.1753123,(specI_v2_5150:0.228929,(specI_v2_3211:0.0557177,specI_v2_1578:0.043379)1:0.144998)1:0.0626783)1:0.1030685)1:0.049002)0.772:0.0217622)0.996:0.024384,(specI_v2_4017:0.247277,(specI_v2_4164:0.181478,(specI_v2_3744:0.185743,(specI_v2_3751:0.0172764,specI_v2_3237:0.0110589)1:0.185593)1:0.0950299)1:0.0447917)1:0.0418194)1:0.0595129,(specI_v2_4988:0.231785,(specI_v2_2431:0.133417,specI_v2_2402:0.251427)1:0.0573691)1:0.141457)1:0.143315)1:0.108936,(specI_v2_2433:0.120388,specI_v2_3835:0.131629)1:0.360702)1:0.465549)0.959:0.0781067,((((specI_v2_4888:0.135182,specI_v2_0397:0.2233576)1:0.0642875,(specI_v2_4307:0.249544,(specI_v2_1606:0.13282,((specI_v2_3198:0.0283836,(specI_v2_2706:0.0161249,specI_v2_1965:0.0307805)1:0.0249838)1:0.154558,(specI_v2_4373:0.0609435,specI_v2_0642:0.065791)1:0.0552505)1:0.040391)0.625:0.0526036)0.95:0.0461822)1:0.184478,((specI_v2_4833:0.197938,(specI_v2_1824:0.1188053,(specI_v2_1383:0.113755,(specI_v2_4884:0.0800372,(specI_v2_4269:0.0404382,specI_v2_4400:0.0318701)1:0.0749455)1:0.0407369)0.993:0.0254812)0.999:0.0369836)1:0.146739,(specI_v2_0392:0.189202,((specI_v2_3607:0.118084,((specI_v2_0741:0.0094882,specI_v2_4404:0.0123516)1:0.0760325,(specI_v2_2508:0.0423425,specI_v2_4485:0.0371489)1:0.0641006)1:0.105541)1:0.0380079,(((specI_v2_1421:0.126295,specI_v2_5035:0.156179)1:0.164495,(specI_v2_4726:0.0996092,(specI_v2_2234:0.167565,specI_v2_0742:0.100867)0.767:0.0266744)0.095:0.0211452)1:0.0269925,(specI_v2_1786:0.0227742,specI_v2_3039:0.0101373)1:0.175528)1:0.034463)1:0.0423459)1:0.120383)1:0.188358)1:0.461616,(((specI_v2_3853:0.158371,specI_v2_4229:0.262918)1:0.557688,((specI_v2_5178:0.0805127,specI_v2_2092:0.0651155)1:0.282794,(specI_v2_4309:0.258828,(specI_v2_3173:0.0563773,specI_v2_2916:0.0692153)1:0.187946)1:0.0962138)1:0.468292)1:0.173907,(((specI_v2_1969:0.343884,specI_v2_4432:0.341108)1:0.460155,(specI_v2_0878:0.416802,specI_v2_3023:0.427683)1:0.262611)1:0.20095,((specI_v2_3605:0.594056,((((((specI_v2_4132:0.206631,((specI_v2_2005:0.122348,specI_v2_1899:0.156809)1:0.0555086,((specI_v2_4032:0.140866,(specI_v2_2774:0.0784944,(specI_v2_4452:0.0973559,(specI_v2_4387:0.0422484,(specI_v2_3725:0.0500411,specI_v2_3106:0.0507697)1:0.0284133)1:0.0332636)0.98:0.0134404)1:0.0800977)1:0.023137,((((specI_v2_1230:0.0158431,specI_v2_2321:0.0180068)1:0.0372517,specI_v2_0699:0.0525357)0.792:0.00913682,((specI_v2_0591:0.0217176,(specI_v2_0215:0.0165674,specI_v2_0214:0.0132009)1:0.0155916)1:0.0449746,specI_v2_3845:0.0607458)0.977:0.0111612)1:0.068123,specI_v2_4065:0.207719)1:0.0499507)1:0.024612)1:0.1044888)0.985:0.0349291,(specI_v2_4274:0.192118,(specI_v2_1733:0.216564,(specI_v2_1989:0.032544,specI_v2_0398:0.036549)1:0.1182667)1:0.181152)1:0.102236)1:0.1496116,((((((specI_v2_3436:0.183748,specI_v2_4258:0.188999)1:0.0352781,(((specI_v2_4405:0.0443644,specI_v2_2322:0.0407046)1:0.167168,((specI_v2_4304:0.131306,(specI_v2_2388:0.0569428,specI_v2_1035:0.0508763)1:0.0732938)0.993:0.0261782,((specI_v2_0495:0.111622,(specI_v2_2608:0.0797209,(specI_v2_1990:0.0767357,(specI_v2_2610:0.0193358,specI_v2_4688:0.0265264)1:0.0271005)1:0.0242149)0.997:0.0190531)1:0.0650015,((specI_v2_2611:0.0850164,(specI_v2_1701:0.09122,((specI_v2_4437:0.0572173,(specI_v2_2609:0.0425609,((specI_v2_0326:0.0125865,specI_v2_1046:0.0109023)1:0.028684,(specI_v2_0843:0.0131456,(specI_v2_0114:0.00726196,specI_v2_0115:0.00808378)1:0.00713048)1:0.0134735)0.656:0.0133787)1:0.0318128)1:0.0173519,((specI_v2_0139:0.0592192,(specI_v2_1726:0.0162689,specI_v2_2603:0.0205801)1:0.0536013)1:0.0207664,specI_v2_1779:0.0720042)0.816:0.00981738)0.997:0.0110894)0.586:0.0136394)1:0.0271036,(specI_v2_1708:0.0890107,specI_v2_1696:0.118644)0.607:0.0277712)0.446:0.0160428)1:0.0361036)1:0.0477648)1:0.0404499,((((specI_v2_3446:0.111591,(specI_v2_0227:0.046346,((specI_v2_1193:0.00902456,((specI_v2_3424:0.00637102,specI_v2_3423:0.00850114)1:0.00507107,specI_v2_2842:0.016478)0.971:0.00344014)1:0.00655289,specI_v2_0229:0.0106241)1:0.0432201)1:0.0564758)1:0.0428614,(((specI_v2_0839:0.0254692,specI_v2_3049:0.032593)1:0.0452607,((specI_v2_2862:0.0673003,specI_v2_3447:0.0506888)1:0.0360483,((specI_v2_0105:0.00853233,specI_v2_4647:0.00707082)1:0.0364743,(specI_v2_3723:0.0190853,specI_v2_0300:0.0164125)1:0.0571562)1:0.0245053)0.371:0.0106207)0.993:0.0147222,((specI_v2_0408:0.0683369,(specI_v2_0925:0.0132116,specI_v2_1023:0.00973722)1:0.0379504)1:0.0407041,specI_v2_2847:0.12832)1:0.0205483)0.781:0.0183775)1:0.0309873,((((specI_v2_0784:0.0602346,(specI_v2_2528:0.027775,specI_v2_2523:0.0240856)1:0.0406019)1:0.0282878,(specI_v2_2522:0.0728127,((specI_v2_2530:0.046783,specI_v2_1679:0.0560316)1:0.0311501,(specI_v2_3355:0.0324446,(specI_v2_2529:0.0191672,specI_v2_0782:0.014874)0.742:0.0110768)1:0.033887)0.36:0.0231707)1:0.0182153)1:0.0286748,(specI_v2_0389:0.0715506,((specI_v2_2521:0.0460918,specI_v2_3830:0.0263259)1:0.0294344,(((specI_v2_0578:0.0474055,specI_v2_2525:0.0645665)1:0.0146482,(specI_v2_2526:0.0204704,(specI_v2_2518:0.0168003,specI_v2_2520:0.0165088)0.97:0.00948112)0.953:0.03019029)0.921:0.00935755,(specI_v2_2241:0.0399981,((specI_v2_0783:0.0385346,(specI_v2_2527:0.00893696,specI_v2_4233:0.0116613)1:0.0181812)1:0.0372404,(specI_v2_2519:0.0250723,specI_v2_2524:0.0217497)1:0.0420099)1:0.027476)1:0.0206891)0.476:0.010612)1:0.0153064)1:0.0194337)1:0.0627895,specI_v2_2153:0.192393)1:0.0329312)1:0.0283998,(specI_v2_0019:0.120215,(((specI_v2_5187:0.0341621,specI_v2_3414:0.0349798)1:0.0549809,(((((specI_v2_0708:0.0109974,specI_v2_3440:0.0165246)1:0.0824543,(specI_v2_1104:0.0440451,(specI_v2_0966:0.00948396,specI_v2_0950:0.00783964)1:0.0560467)1:0.0268453)1:0.016809,(specI_v2_0805:0.0526295,(((specI_v2_0800:0.0145605,(specI_v2_3720:0.0138881,specI_v2_4473:0.0127596)0.808:0.00435536)0.776:0.00490849,(specI_v2_3092:0.0167379,specI_v2_2978:0.0235284)0.999:0.00671631)1:0.0353944,(specI_v2_2544:0.0367593,(specI_v2_3148:0.0166152,(specI_v2_2341:0.00908701,specI_v2_1831:0.00794265)1:0.0214443)1:0.0280509)0.999:0.011226)0.988:0.0103801)1:0.0211177)0.999:0.016249,(((specI_v2_4851:0.0541301,(specI_v2_4852:0.0416917,specI_v2_4850:0.0295117)1:0.0391992)1:0.0225461,(specI_v2_2317:0.0576652,(specI_v2_0503:0.0859448,specI_v2_1709:0.0904886)1:0.0272767)1:0.0286995)0.995:0.0141628,(((specI_v2_4849:0.0405995,specI_v2_3985:0.0449155)0.976:0.0127831,((specI_v2_2467:0.0352995,specI_v2_1353:0.0294734)0.999:0.0109332,(specI_v2_3150:0.0376189,specI_v2_1323:0.0401242)1:0.0137376)1:0.0176802)1:0.0331085,specI_v2_1280:0.0759781)0.683:0.0159428)0.999:0.016981)0.33:0.00911131,specI_v2_3172:0.0893201)0.955:0.0124648)1:0.0177631,((specI_v2_0635:0.210028,(((specI_v2_3314:0.0161139,specI_v2_4330:0.0108606)1:0.0462441,(specI_v2_4426:0.0369343,(specI_v2_0103:0.0354159,(specI_v2_0594:0.0257202,specI_v2_0178:0.0289332)1:0.0115455)1:0.0135484)1:0.0158016)0.993:0.0107122,((specI_v2_2808:0.0576254,(specI_v2_0571:0.0510676,(specI_v2_2984:0.0386181,specI_v2_1019:0.0125273)1:0.0368015)0.974:0.0122531)0.578:0.00879361,(specI_v2_0102:0.0578686,specI_v2_1320:0.101874)0.671:0.0133528)1:0.0149643)0.997:0.0195097)1:0.0292654,(specI_v2_5053:0.0387704,specI_v2_3147:0.0387756)1:0.0651523)1:0.0289508)1:0.0487357)1:0.109326)0.846:0.0206726)0.064:0.0189776)0.92:0.0215891,((specI_v2_1705:0.0601228,specI_v2_2946:0.0410123)1:0.161759,((((specI_v2_3119:0.129931,specI_v2_1615:0.1279754)1:0.0299056,((specI_v2_1918:0.143769,(specI_v2_2235:0.0388238,specI_v2_1435:0.0349806)1:0.181364)1:0.0353879,((((specI_v2_1917:0.178474,(specI_v2_3737:0.140352,specI_v2_1522:0.193893)1:0.0597181)1:0.0432345,(((specI_v2_1441:0.125267,specI_v2_2613:0.112186)1:0.0364431,((specI_v2_4579:0.0600668,specI_v2_3262:0.0599034)1:0.049891,((specI_v2_3685:0.0793171,(specI_v2_3352:0.0364373,(specI_v2_4187:0.0294703,specI_v2_2683:0.0378231)0.999:0.0148661)1:0.0479909)1:0.0276325,(specI_v2_4421:0.0796893,(specI_v2_2504:0.0681434,specI_v2_1916:0.0922654)1:0.0212008)0.994:0.0154135)1:0.0337611)1:0.0808845)1:0.0260597,((specI_v2_0478:0.018579,specI_v2_1924:0.0193613)1:0.167298,(specI_v2_1921:0.132801,((specI_v2_4707:0.039292,specI_v2_0386:0.0289055)1:0.0872164,((specI_v2_4422:0.0518078,specI_v2_1434:0.056835)1:0.0262133,((specI_v2_0770:0.00716151,specI_v2_0768:0.00719255)1:0.0379133,(specI_v2_1422:0.00688841,specI_v2_0769:0.00789518)1:0.0189045)1:0.0536491)1:0.0312119)0.585:0.0143142)0.596:0.0226506)1:0.0457489)1:0.0420514)1:0.0214541,(specI_v2_1291:0.0452595,(specI_v2_0476:0.0433812,specI_v2_0292:0.0373357)1:0.0288599)1:0.0782269)0.996:0.0196271,((specI_v2_0855:0.0862179,(specI_v2_0689:0.0602462,(specI_v2_0290:0.0173319,specI_v2_0081:0.0165314)1:0.0512392)1:0.0342464)0.99:0.0233133,specI_v2_1439:0.156727)1:0.0383096)1:0.0263602)0.774:0.0175953)1:0.0462336,(specI_v2_4694:0.200143,((specI_v2_3272:0.0832772,(specI_v2_5019:0.0706661,(specI_v2_5004:0.0364464,specI_v2_2490:0.0416347)1:0.0337881)1:0.0339302)1:0.0745898,(specI_v2_0960:0.147752,(specI_v2_4730:0.083114,(specI_v2_3470:0.070713,(specI_v2_1336:0.0171769,specI_v2_4111:0.0173884)1:0.0641572)1:0.0235103)0.862:0.0222956)1:0.0367875)1:0.0495846)1:0.0326735)1:0.0311204,(specI_v2_2934:0.068852,specI_v2_0305:0.123562)0.998:0.1174488)1:0.158991)1:0.0768395)1:0.0443999,(specI_v2_4773:0.0508124,specI_v2_4666:0.0662233)1:0.397109)1:0.0836862,(((specI_v2_0526:0.241639,((specI_v2_4219:0.0427565,(specI_v2_1668:0.0863321,specI_v2_1730:0.0448993)1:0.0234439)1:0.131888,(specI_v2_1373:0.0715188,(specI_v2_5285:0.0645075,specI_v2_0985:0.0997401)0.504:0.022272)1:0.0308344)1:0.0763896)0.985:0.0273599,((((specI_v2_4195:0.026459,specI_v2_4781:0.0216627)1:0.0898887,(specI_v2_4270:0.0754533,(specI_v2_2423:0.0557265,specI_v2_1621:0.0641657)0.879:0.0172326)1:0.0371606)1:0.0719817,(((specI_v2_1684:0.0825026,((specI_v2_2237:0.0157178,specI_v2_0554:0.0151836)1:0.0610084,((specI_v2_3767:0.013414,(specI_v2_3892:0.0125106,(specI_v2_0846:0.0113837,specI_v2_1729:0.0262997)0.854:0.00647123)1:0.011226)1:0.045935,(specI_v2_4018:0.0247484,(specI_v2_1071:0.0185282,specI_v2_1728:0.0265575)0.998:0.0102007)1:0.0528872)1:0.0253376)1:0.0344782)1:0.0533251,(specI_v2_0258:0.120599,((specI_v2_4238:0.131287,(specI_v2_5077:0.106692,((specI_v2_5078:0.0386717,specI_v2_1518:0.0635431)1:0.0445611,(specI_v2_2281:0.0610058,(specI_v2_1288:0.0641121,((specI_v2_5173:0.0316489,specI_v2_5076:0.019389)1:0.00971905,(specI_v2_5079:0.0346034,specI_v2_0407:0.0382978)0.138:0.00640514)0.998:0.0122099)1:0.0193375)1:0.0252529)1:0.0217179)0.617:0.0180308)1:0.0309512,(specI_v2_1796:0.0534321,specI_v2_1795:0.0296301)1:0.135983)1:0.0253278)0.903:0.0231998)1:0.100383,(specI_v2_4112:0.2128232,(specI_v2_3466:0.1440874,specI_v2_4027:0.2070219)0.709:0.0130786)0.319:0.0282374)1:0.0319283)1:0.0288559,specI_v2_0441:0.244363)0.417:0.0171536)1:0.0384206,((specI_v2_1843:0.357047,specI_v2_3763:0.2091593)1:0.0456761,specI_v2_2112:0.2633121)1:0.0474963)1:0.03303)1:0.04224,specI_v2_4334:0.305207)1:0.100859)1:0.0664842,((specI_v2_4336:0.277547,(specI_v2_2183:0.146406,((((((specI_v2_4248:0.0759448,(((specI_v2_2982:0.0400248,specI_v2_2942:0.0391801)1:0.0399598,(specI_v2_1220:0.057323,(specI_v2_0774:0.0325015,specI_v2_0764:0.0392023)1:0.0221173)1:0.0334475)1:0.0401804,specI_v2_2936:0.118289)0.166:0.0131839)0.227:0.00919301,(specI_v2_4365:0.0953897,specI_v2_3514:0.0891091)1:0.0588095)1:0.0311835,(((((specI_v2_1058:0.0597981,specI_v2_3530:0.0151763)1:0.0378408,((specI_v2_2607:0.050298,specI_v2_4736:0.0523378)1:0.0304035,(((((specI_v2_3527:0.0435873,specI_v2_4759:0.0546338)1:0.0130256,(specI_v2_2330:0.0591275,specI_v2_3509:0.0775387)0.998:0.0149021)1:0.0164445,(((specI_v2_3015:0.0165326,(specI_v2_3890:0.0124131,specI_v2_1033:0.0155953)0.999:0.00781923)1:0.0401204,(specI_v2_2386:0.0351204,specI_v2_1299:0.0325031)0.725:0.011169)0.841:0.0100061,(((((((specI_v2_1478:0.0172238,specI_v2_0579:0.0171091)1:0.0120956,((specI_v2_3533:0.0291223,(specI_v2_2327:0.0238021,specI_v2_1218:0.0248616)1:0.0241273)0.997:0.00807425,(specI_v2_2564:0.0274245,specI_v2_4783:0.0616719)0.864:0.00657581)0.407:0.0048213)1:0.0193893,((specI_v2_3736:0.0349163,(((specI_v2_1219:0.014405,(specI_v2_1406:0.0219141,specI_v2_0046:0.0152287)1:0.0120314)1:0.0233893,(specI_v2_0592:0.025316,(specI_v2_1216:0.0131689,specI_v2_3528:0.0247978)1:0.01756291)1:0.0108519)1:0.0157856,specI_v2_1447:0.03293738)1:0.00847842)0.979:0.0068377,((specI_v2_1229:0.0167165,specI_v2_4785:0.0267106)0.999:0.0070027,(specI_v2_4072:0.0188386,specI_v2_1228:0.0261431)0.428:0.00716669)1:0.0219414)0.942:0.00591305)0.98:0.00504114,specI_v2_3746:0.0479145)0.838:0.00657888,((specI_v2_3750:0.0307658,specI_v2_4760:0.0259398)0.999:0.0118165,((specI_v2_2387:0.0329955,specI_v2_3515:0.0291528)1:0.0123373,(specI_v2_1809:0.0631249,(specI_v2_4036:0.0137634,(specI_v2_3738:0.0158052,specI_v2_0242:0.015325)1:0.00902303)1:0.0275854)1:0.0182185)0.993:0.00759362)0.998:0.00630658)1:0.00894887,((specI_v2_2563:0.0278671,specI_v2_4788:0.0333009)0.428:0.00541218,(specI_v2_3891:0.0343026,specI_v2_0706:0.037484)1:0.02216022)1:0.0136844)1:0.00984836,specI_v2_1214:0.0609817)0.992:0.00887601)1:0.0208011)1:0.0153934,(specI_v2_0647:0.0581262,specI_v2_1223:0.0880333)1:0.0251936)0.999:0.0123156,(((specI_v2_2182:0.053991,(specI_v2_1225:0.0438535,(specI_v2_0651:0.0680581,((specI_v2_0245:0.0180268,(specI_v2_0244:0.0105127,specI_v2_0243:0.0284331)0.991:0.00889522)1:0.0195447,((specI_v2_0648:0.0208052,specI_v2_1244:0.0167325)1:0.00940308,((specI_v2_0952:0.012827,specI_v2_0951:0.0143426)1:0.0122238,specI_v2_3522:0.0337722)1:0.00825773)1:0.00833611)0.996:0.00804918)1:0.00933255)1:0.0247193)0.997:0.0139719,(specI_v2_3413:0.0462275,(specI_v2_3125:0.0645503,specI_v2_3518:0.0852459)0.882:0.0144016)1:0.0170586)1:0.0131432,((specI_v2_3526:0.0406399,((specI_v2_4298:0.0222054,specI_v2_1217:0.0205331)1:0.00845597,((specI_v2_1226:0.0215705,(specI_v2_3513:0.0194386,specI_v2_3521:0.0137938)1:0.0125397)1:0.00679076,specI_v2_1209:0.0474627)0.927:0.00532821)1:0.0486943)1:0.0389195,((((specI_v2_1222:0.0192235,specI_v2_1221:0.0223368)1:0.0197754,(specI_v2_3732:0.0207469,((specI_v2_1313:0.0149112,(specI_v2_4784:0.0151192,specI_v2_5255:0.0249087)0.997:0.00754513)0.593:0.00544536,specI_v2_1312:0.0142712)1:0.00897814)1:0.0113112)1:0.0295872,specI_v2_1674:0.0784215)0.983:0.00799522,((specI_v2_0701:0.047843,specI_v2_1393:0.0681277)1:0.0161345,(specI_v2_3520:0.0357893,specI_v2_3013:0.051481)0.999:0.0129182)0.337:0.00692124)0.669:0.0104892)0.427:0.00921802)1:0.0131243)1:0.0249566)1:0.0194748)0.904:0.0164446,((specI_v2_4734:0.0163328,specI_v2_1407:0.0224191)1:0.033521,((specI_v2_1044:0.0423006,((((specI_v2_0655:0.0151683,specI_v2_2357:0.0188147)0.857:0.00553541,specI_v2_4569:0.0563005)0.708:0.00506045,specI_v2_4787:0.0400626)1:0.0110349,(specI_v2_4327:0.0215318,specI_v2_1224:0.0191302)0.986:0.00880245)0.999:0.00956695)0.997:0.0102048,specI_v2_4751:0.0447427)1:0.0156328)1:0.0177335)1:0.0196508,specI_v2_4761:0.0861374)1:0.0137835,(specI_v2_3735:0.0778051,(specI_v2_4915:0.0341162,specI_v2_0660:0.0422689)1:0.0330361)0.202:0.00979461)1:0.0142641)1:0.0255994,(specI_v2_3464:0.0681916,specI_v2_3517:0.0492211)1:0.0678708)0.147:0.0135702,specI_v2_0054:0.0684549)1:0.0829172,(specI_v2_2185:0.118906,(specI_v2_3463:0.0960063,((((specI_v2_3512:0.0394784,(specI_v2_1293:0.0543758,specI_v2_1090:0.0192507)1:0.0345435)1:0.0189093,((specI_v2_1215:0.0204554,specI_v2_3529:0.0297287)0.503:0.00647247,(specI_v2_1195:0.03706,specI_v2_1227:0.020391)1:0.0166429)1:0.0203422)0.968:0.015157,(specI_v2_3459:0.0412769,(specI_v2_3460:0.0451746,specI_v2_3523:0.0474257)0.259:0.0136681)1:0.0193091)1:0.0681711,((specI_v2_5265:0.0306177,(specI_v2_3806:0.0188771,specI_v2_0238:0.0308202)1:0.0269776)1:0.0398761,(specI_v2_0241:0.0414061,specI_v2_0240:0.0507289)1:0.034223)1:0.0398137)0.878:0.0257351)1:0.0517705)1:0.0229834)1:0.0517801)1:0.0651479)1:0.0609782,(specI_v2_5278:0.261201,specI_v2_1660:0.315087)0.274:0.0366319)0.998:0.0323481)1:0.0471624,((specI_v2_5190:0.1835616,(specI_v2_5218:0.150754,specI_v2_1529:0.2157436)1:0.083329)1:0.363373,(((specI_v2_4306:0.107702,((specI_v2_3888:0.0921177,((specI_v2_3753:0.0495357,specI_v2_4335:0.03203)1:0.0559069,specI_v2_2076:0.110537)0.996:0.0302664)1:0.0307432,specI_v2_3531:0.0678069)0.97:0.0378115)1:0.111391,(specI_v2_4316:0.11875,(specI_v2_4561:0.0547051,specI_v2_3232:0.053009)1:0.097832)1:0.0940468)1:0.119868,specI_v2_4063:0.3807372)0.999:0.0295875)1:0.0188291)1:0.0757383,(((((specI_v2_3012:0.310183,specI_v2_3856:0.270947)1:0.0786529,((specI_v2_1650:0.335782,((((((specI_v2_1196:0.162737,specI_v2_4686:0.135713)1:0.1192103,((specI_v2_4705:0.0895399,specI_v2_2618:0.098527)1:0.0857381,(specI_v2_5083:0.167341,(specI_v2_1835:0.156018,specI_v2_0442:0.11330589)1:0.0409332)1:0.0876472)1:0.0525427)1:0.125309,((((specI_v2_1450:0.10752,specI_v2_1436:0.113861)1:0.285782,((specI_v2_5111:0.0422571,specI_v2_1840:0.0432685)1:0.190695,(specI_v2_3271:0.0261312,specI_v2_2210:0.0237109)1:0.314865)1:0.0595804)0.83:0.0352143,((specI_v2_1841:0.123037,((specI_v2_2919:0.0256726,specI_v2_0430:0.0244658)1:0.101743,((specI_v2_5104:0.0781732,specI_v2_5086:0.0728901)1:0.0341368,(specI_v2_0443:0.0798033,(specI_v2_5105:0.0344599,((specI_v2_2506:0.0105028,(specI_v2_0376:0.00532136,specI_v2_0375:0.0129044)1:0.00596185)1:0.00881695,specI_v2_0377:0.02029105)1:0.0137075)1:0.0463302)1:0.0648048)1:0.0365306)0.943:0.0210394)1:0.100016,(specI_v2_4418:0.148041,(specI_v2_2596:0.0155851,specI_v2_5085:0.0159141)1:0.156226)1:0.108117)1:0.0461201)1:0.0412559,(specI_v2_1056:0.144629,((specI_v2_4406:0.0892598,(specI_v2_0989:0.0768302,(specI_v2_1838:0.0951353,(specI_v2_5106:0.0845746,specI_v2_0548:0.078542)0.992:0.0205559)1:0.0280799)1:0.0245571)0.308:0.0141882,((specI_v2_1445:0.01506,specI_v2_1444:0.0127317)0.999:0.00808941,(specI_v2_4941:0.0156953,(specI_v2_1057:0.0223897,specI_v2_1808:0.011089)0.475:0.00326385)0.95:0.00485127)1:0.0786719)1:0.0646442)1:0.13788)1:0.0377682)1:0.0705438,((((specI_v2_4016:0.0485731,specI_v2_1176:0.0468496)1:0.0950322,(specI_v2_1182:0.117998,(specI_v2_1080:0.0622324,(specI_v2_3231:0.006219,(specI_v2_0627:0.00970627,specI_v2_3230:0.0111351)0.89:0.00392081)1:0.0629856)1:0.0527341)1:0.0529667)0.986:0.0247706,(((specI_v2_0465:0.0875951,((specI_v2_0095:0.013376,specI_v2_0940:0.0167986)1:0.0270808,((specI_v2_1490:0.00566567,specI_v2_1489:0.00632684)1:0.0103619,specI_v2_1437:0.02567584)1:0.0216921)1:0.105295)1:0.0215928,((specI_v2_1157:0.0143656,specI_v2_0464:0.0132624)1:0.0769635,(((specI_v2_1180:0.018716,specI_v2_3409:0.0131738)1:0.0649584,((specI_v2_1179:0.0728371,((specI_v2_0981:0.00751881,specI_v2_1178:0.00708226)1:0.0399261,specI_v2_0183:0.0976192)0.999:0.0188158)1:0.0394763,(specI_v2_0461:0.0920333,specI_v2_1443:0.0823448)0.824:0.0172085)1:0.0509607)0.272:0.0139085,(((specI_v2_3406:0.0129068,specI_v2_0631:0.0134672)1:0.0142762,((specI_v2_0633:0.00702063,specI_v2_0632:0.00526655)1:0.0173831,(specI_v2_1156:0.00735138,specI_v2_1159:0.0150255)1:0.0137111)1:0.0117305)1:0.038387,((((specI_v2_0150:0.0184264,specI_v2_0157:0.0179153)1:0.0173092,(specI_v2_1187:0.0297964,specI_v2_1184:0.0158389)1:0.0142172)1:0.0375855,((specI_v2_1158:0.0200441,specI_v2_1285:0.0165695)1:0.0490815,(specI_v2_1186:0.0370337,specI_v2_4938:0.0344202)1:0.0244056)0.998:0.0206059)1:0.0226291,(specI_v2_0786:0.0638138,(specI_v2_1185:0.0481425,specI_v2_0634:0.0469935)1:0.018953)1:0.017325)1:0.0203749)0.999:0.0167591)1:0.0220659)0.915:0.0139039)0.525:0.0125802,(((specI_v2_1181:0.112877,specI_v2_0463:0.07414)1:0.0280168,(specI_v2_1081:0.121828,specI_v2_1183:0.100457)1:0.059109)0.92:0.0149459,specI_v2_0462:0.144934)0.673:0.0131123)1:0.0493854)1:0.0379393,((specI_v2_0446:0.0593145,specI_v2_2059:0.0506586)1:0.121851,(specI_v2_0747:0.0923453,(specI_v2_5000:0.109599,specI_v2_4670:0.0980476)0.996:0.0285187)1:0.0962708)0.636:0.0324952)1:0.420378)1:0.0610809,((specI_v2_2997:0.168763,(specI_v2_4272:0.102978,((specI_v2_4605:0.0812221,specI_v2_1752:0.0970167)0.971:0.014772,(specI_v2_4590:0.0583678,specI_v2_3164:0.100406)0.248:0.0146229)0.995:0.0195482)1:0.0646539)0.996:0.029401,((specI_v2_4273:0.102708,(specI_v2_2014:0.0703861,specI_v2_4320:0.0919386)1:0.1742809)1:0.0360469,((specI_v2_3708:0.0850826,specI_v2_5201:0.0779197)0.917:0.0245764,(specI_v2_2091:0.143446,(specI_v2_0705:0.130647,(specI_v2_4275:0.115974,specI_v2_4890:0.0776889)0.584:0.0196816)1:0.0417415)0.477:0.0163885)1:0.0293731)1:0.0282368)1:0.0915815)0.545:0.0134684,((((specI_v2_2659:0.0498312,(specI_v2_3184:0.0555375,specI_v2_3999:0.0629853)1:0.0270152)1:0.123692,(specI_v2_1597:0.1674958,(specI_v2_2408:0.170003,specI_v2_4580:0.137617)1:0.0560021)1:0.0675696)1:0.200224,(specI_v2_0771:0.187612,(specI_v2_4168:0.0840094,(specI_v2_2783:0.0815877,(specI_v2_1699:0.0855346,(specI_v2_4271:0.0607754,specI_v2_1681:0.0500181)1:0.044755)0.953:0.019684)1:0.0347394)1:0.0746317)1:0.204079)1:0.0598089,(specI_v2_4317:0.192999,specI_v2_2128:0.193794)1:0.0796785)1:0.0518679)1:0.056597)1:0.0496664,(((specI_v2_1716:0.299121,specI_v2_4443:0.175342)1:0.164365,(((specI_v2_0445:0.255616,specI_v2_2869:0.297693)0.999:0.0456365,((specI_v2_2745:0.0711754,((specI_v2_2033:0.0222054,specI_v2_2947:0.0203601)1:0.0316317,(specI_v2_3245:0.0598503,specI_v2_4858:0.0612934)0.877:0.0132136)0.999:0.0196565)1:0.1924896,((specI_v2_2063:0.231657,((specI_v2_5262:0.1216215,((specI_v2_2466:0.0547529,specI_v2_2326:0.0512117)1:0.0329999,(specI_v2_0766:0.0918097,(specI_v2_1075:0.080805,(specI_v2_0641:0.014517,specI_v2_3876:0.0185129)1:0.0661828)0.998:0.0170323)1:0.0226503)0.729:0.0112417)1:0.0405115,((specI_v2_4277:0.0413156,specI_v2_3555:0.0480548)1:0.0392915,(specI_v2_3367:0.0368344,(specI_v2_2483:0.0174188,((specI_v2_1068:0.00996915,specI_v2_2776:0.0124001)1:0.00599615,(specI_v2_2974:0.0184659,specI_v2_1199:0.018287)1:0.0129355)1:0.015522)0.928:0.012532)1:0.0408866)1:0.057206)1:0.03233)1:0.1293589,(((specI_v2_1926:0.137713,specI_v2_2009:0.121843)1:0.0454024,(specI_v2_1850:0.0501958,specI_v2_1851:0.0615666)1:0.098467)0.877:0.0198833,((((specI_v2_3116:0.0289973,(specI_v2_1801:0.0224652,specI_v2_3932:0.0225846)0.97:0.0115284)1:0.2179304,(specI_v2_3889:0.0143364,specI_v2_0369:0.0134083)1:0.149694)1:0.0286826,(specI_v2_1988:0.070903,specI_v2_1547:0.100922)1:0.0767678)0.473:0.0415321,(specI_v2_0630:0.037492,((specI_v2_3883:0.0250189,specI_v2_3216:0.0164877)1:0.0476455,specI_v2_3369:0.0418509)0.993:0.0168644)1:0.0894745)1:0.0363406)0.855:0.0272231)0.981:0.0537537)1:0.0344156)0.746:0.0433162,(specI_v2_2110:0.262702,specI_v2_1011:0.923864)0.976:0.0617097)1:0.0540049)1:0.160667,((((specI_v2_2860:0.109591,(specI_v2_5012:0.0256269,specI_v2_1758:0.0227317)1:0.104836)1:0.070991,specI_v2_3261:0.253115)1:0.0391526,((specI_v2_2218:0.289242,(specI_v2_1652:0.106666,(specI_v2_2691:0.0288723,specI_v2_0964:0.0333764)1:0.11525)1:0.0373561)1:0.041656,(specI_v2_4977:0.120328,((specI_v2_2071:0.119635,specI_v2_2685:0.0872365)1:0.0406598,specI_v2_4711:0.130858)0.815:0.0297391)1:0.130357)1:0.0461079)1:0.0438683,((specI_v2_1876:0.216626,(((specI_v2_3021:0.0901379,(specI_v2_0246:0.0155433,specI_v2_2838:0.0200597)1:0.0683438)1:0.0698647,((((specI_v2_1707:0.0385335,((specI_v2_3899:0.0642094,specI_v2_0629:0.0348509)1:0.0189827,((specI_v2_4282:0.0252179,(specI_v2_2342:0.0158461,specI_v2_2325:0.0162427)1:0.0135414)0.445:0.00648753,(specI_v2_5181:0.0233408,specI_v2_4792:0.0376253)0.267:0.00711301)1:0.0228356)0.086:0.00963111)1:0.0172753,(specI_v2_1764:0.0425832,(specI_v2_3124:0.0255394,(specI_v2_2324:0.00988565,(specI_v2_1008:0.0122597,(specI_v2_1807:0.00911952,(specI_v2_2482:0.00575476,specI_v2_0431:0.00561973)0.969:0.00213498)0.977:0.00412974)0.999:0.0064171)1:0.0151433)1:0.0199479)0.996:0.0139489)1:0.0673481,specI_v2_1832:0.2186348)0.946:0.0241091,(specI_v2_2263:0.0532484,(specI_v2_4611:0.0282904,specI_v2_3572:0.0329602)1:0.068485)1:0.0572208)1:0.0355507)0.965:0.0207325,(specI_v2_1875:0.102411,specI_v2_3022:0.0615025)1:0.100526)1:0.0325002)1:0.0364372,((specI_v2_1004:0.104429,(specI_v2_0913:0.170524,(specI_v2_2421:0.112416,(specI_v2_3790:0.0340786,(specI_v2_4103:0.0149663,specI_v2_1586:0.0181502)1:0.0237076)1:0.0385581)1:0.062027)0.423:0.0252127)1:0.0489774,(specI_v2_3554:0.154358,(specI_v2_1438:0.0490496,(specI_v2_1446:0.0291609,specI_v2_0551:0.0351541)1:0.0354897)1:0.144501)1:0.0663659)1:0.0759312)0.591:0.0249199)1:0.108266)1:0.0687186)1:0.0350687)1:0.0267399,((specI_v2_4333:0.247436,(specI_v2_2082:0.081413,(specI_v2_1649:0.0486196,specI_v2_2149:0.0637751)1:0.061972)1:0.118327)1:0.0759239,((specI_v2_2547:0.176803,(((specI_v2_3207:0.0365419,(specI_v2_3210:0.041622,specI_v2_3209:0.0409872)0.993:0.0144789)0.889:0.00916552,(specI_v2_3933:0.0670293,specI_v2_3208:0.0598383)0.2:0.0126712)1:0.0809214,(specI_v2_2463:0.15011,specI_v2_4083:0.102386)0.997:0.0290532)1:0.0644815)1:0.0430547,((specI_v2_1935:0.198593,specI_v2_0967:0.161825)1:0.0861927,((specI_v2_4853:0.079238,(specI_v2_3212:0.0603879,(specI_v2_3712:0.0205841,specI_v2_2389:0.0265223)1:0.0390966)1:0.0276738)1:0.130622,(specI_v2_1874:0.179139,(specI_v2_2437:0.161348,(specI_v2_2436:0.201286,specI_v2_1727:0.146185)0.946:0.0328071)1:0.050472)1:0.0344687)0.485:0.0195036)1:0.0606572)0.868:0.028987)1:0.13328)1:0.0646742,(((specI_v2_1592:0.124005,(specI_v2_2647:0.0929149,specI_v2_4581:0.108968)1:0.0694494)1:0.179757,((specI_v2_4170:0.11053,specI_v2_2977:0.0985337)1:0.066067,(((specI_v2_3747:0.0732027,specI_v2_3175:0.0833369)1:0.036021,specI_v2_2075:0.1678847)0.994:0.0210733,(specI_v2_3759:0.0489041,specI_v2_5204:0.0598263)1:0.1222189)1:0.0446018)1:0.102332)1:0.0503986,((specI_v2_4338:0.044224,specI_v2_2018:0.0541369)1:0.187564,(specI_v2_1590:0.20089,(((((specI_v2_0400:0.0602555,(specI_v2_2107:0.0476128,specI_v2_2106:0.0387139)1:0.04864)1:0.0491587,((specI_v2_0703:0.0257859,(specI_v2_1503:0.0302316,(specI_v2_0071:0.0226352,specI_v2_1670:0.0207639)0.933:0.00611515)1:0.0176773)1:0.0722462,specI_v2_0772:0.122268)0.998:0.0251503)1:0.132496,(specI_v2_1477:0.248931,(specI_v2_2509:0.183446,specI_v2_0395:0.224378)1:0.056261)1:0.0698859)1:0.0494462,specI_v2_1848:0.199736)0.057:0.0187397,specI_v2_4960:0.295633)1:0.1136125)1:0.167611)0.302:0.0334062)1:0.0900651)1:0.0437196,(specI_v2_0702:0.128663,((specI_v2_2732:0.0800734,specI_v2_4524:0.0605333)1:0.0482498,((specI_v2_2771:0.0398274,(specI_v2_2766:0.0182405,specI_v2_2769:0.0176902)1:0.0293482)1:0.0568307,(((specI_v2_0918:0.0448494,specI_v2_0917:0.0456293)1:0.0338831,(specI_v2_2768:0.0400165,specI_v2_0780:0.0308139)1:0.0166444)1:0.0173229,(specI_v2_0700:0.0429057,specI_v2_2279:0.0826133)0.359:0.0125416)0.968:0.0179254)1:0.0732369)1:0.0442393)1:0.283447)1:0.0398509)0.883:0.0143263)1:0.0498338,(((((specI_v2_2555:0.0638157,specI_v2_3161:0.0676368)0.19:0.011718,specI_v2_2311:0.0577193)1:0.0178421,(specI_v2_3166:0.0627836,(specI_v2_3630:0.0431556,(specI_v2_3176:0.0157436,specI_v2_4328:0.0124044)1:0.0283483)1:0.0531928)0.926:0.014585)0.995:0.0186285,specI_v2_4436:0.0458591)1:0.237477,(specI_v2_4716:0.152607,((specI_v2_3917:0.0627238,specI_v2_3918:0.091753)1:0.085394,((specI_v2_3787:0.0760848,(specI_v2_3916:0.00996943,specI_v2_4080:0.0133292)1:0.0278398)1:0.0651576,(specI_v2_0251:0.0870821,(specI_v2_4012:0.0149441,specI_v2_4847:0.079157)1:0.0310775)1:0.0691064)0.999:0.0250196)0.979:0.0292753)1:0.258161)1:0.0753502)1:0.306345)1:0.285594)0.612:0.0672074)1:0.122625)0.99:0.0450833,((specI_v2_4727:0.920632,specI_v2_2994:0.680195)1:0.302962,((specI_v2_4481:0.37702,(specI_v2_0748:0.0273939,(specI_v2_1121:0.0120521,specI_v2_3816:0.0196054)0.951:0.0170622)1:0.395419)1:0.480644,((specI_v2_4345:0.254724,specI_v2_3188:0.212978)1:0.590351,((specI_v2_5165:0.668961,specI_v2_5155:0.564269)1:0.160433,(((specI_v2_4067:0.0394791,specI_v2_4113:0.0470483)1:0.219861,(specI_v2_4950:0.195587,(specI_v2_1343:0.0355658,(specI_v2_3626:0.0108781,specI_v2_5038:0.00846924)1:0.0281789)0.999:0.1645171)1:0.158793)1:0.401456,(specI_v2_4431:0.586211,(specI_v2_4337:0.214113,specI_v2_3928:0.327129)1:0.241338)1:0.116803)1:0.0804698)1:0.0948589)0.442:0.0632516)1:0.154041)1:0.0721382)1:0.0680571)1:0.0458425)0.684:0.036696,((((specI_v2_4701:0.145664,specI_v2_5042:0.106085)1:0.4744254,(((specI_v2_2681:0.10681,(specI_v2_2350:0.00685684,specI_v2_2351:0.0038606)1:0.0986404)1:0.122694,(specI_v2_4241:0.121995,(specI_v2_2186:0.0364736,specI_v2_3760:0.0276156)1:0.0897586)1:0.147021)1:0.267319,((specI_v2_4107:0.0202454,specI_v2_1432:0.00558463)1:0.54493,(specI_v2_3791:0.283996,(specI_v2_1458:0.219252,(specI_v2_4661:0.228159,specI_v2_5192:0.2027424)1:0.0502308)1:0.132528)0.702:0.0824666)1:0.233776)1:0.214769)1:0.167735,((specI_v2_4822:0.495368,(specI_v2_4932:0.066081,specI_v2_5242:0.0494507)1:0.3514465)1:0.375812,((specI_v2_4138:0.0693923,(specI_v2_4618:0.0937505,specI_v2_1532:0.1432)0.036:0.0306372)1:0.259654,(specI_v2_4123:0.248637,((((specI_v2_4914:0.18362,specI_v2_4124:0.2116573)1:0.256034,((specI_v2_4532:0.135994,(((specI_v2_1097:0.070314,(specI_v2_3416:0.0377444,specI_v2_1096:0.0444346)1:0.0512371)1:0.0625547,specI_v2_0153:0.0425221)0.742:0.0246176,specI_v2_5243:0.0421673)1:0.0869556)1:0.272882,(specI_v2_4844:0.2452533,(specI_v2_4011:0.119767,(specI_v2_4516:0.115869,(specI_v2_1530:0.0707471,specI_v2_2390:0.0997247)1:0.0329854)0.814:0.0325507)1:0.12922)1:0.2029879)0.135:0.0347211)0.855:0.0313926,((specI_v2_2187:0.177748,((specI_v2_3651:0.0161672,specI_v2_2319:0.0188429)1:0.0354845,(specI_v2_4933:0.0382546,specI_v2_4429:0.0426232)1:0.0270479)1:0.1593326)1:0.12067,((specI_v2_3923:0.129067,(((specI_v2_0931:0.0173677,specI_v2_0724:0.0123597)1:0.04303,(specI_v2_0332:0.013667,specI_v2_4791:0.0334412)1:0.0357806)1:0.0437333,(specI_v2_0471:0.132387,specI_v2_1897:0.136845)1:0.0289041)1:0.088666)1:0.146586,((specI_v2_3992:0.213475,(specI_v2_0459:0.2592923,(specI_v2_4489:0.217017,specI_v2_4074:0.17632)1:0.0644887)0.999:0.0389024)1:0.0411393,((specI_v2_2761:0.0781568,(specI_v2_5148:0.0516185,(specI_v2_2760:0.0141365,specI_v2_0331:0.0289751)1:0.0487798)1:0.0355042)1:0.118506,((specI_v2_2759:0.0132825,(specI_v2_4487:0.0236885,(specI_v2_4488:0.00825295,specI_v2_1694:0.0135746)0.083:0.00299435)0.992:0.00850282)1:0.142371,(specI_v2_3754:0.143337,(specI_v2_0470:0.0906675,(specI_v2_0927:0.0133319,specI_v2_2755:0.0133111)1:0.0828137)1:0.0381313)0.975:0.0367491)1:0.0640537)1:0.0421544)1:0.0500752)1:0.13808)1:0.100196)0.961:0.037866,(((specI_v2_1429:0.0686005,specI_v2_4450:0.063205)1:0.0562615,(specI_v2_3458:0.0890758,(specI_v2_4499:0.064717,specI_v2_3673:0.0573606)1:0.0510251)1:0.0518406)1:0.2221943,((specI_v2_3310:0.286991,(specI_v2_0712:0.107353,(specI_v2_1274:0.0927104,(specI_v2_1275:0.0932521,specI_v2_4231:0.075257)1:0.0430713)0.999:0.0433964)1:0.2115063)0.971:0.0379978,((specI_v2_3774:0.224092,(specI_v2_4379:0.0416011,specI_v2_0903:0.0330885)1:0.133147)0.814:0.2902232,((specI_v2_4777:0.275978,(specI_v2_3052:0.169856,(specI_v2_3139:0.207806,specI_v2_3140:0.220268)1:0.0537891)1:0.12395)0.147:0.0330416,(((specI_v2_4110:0.0203047,(specI_v2_1084:0.0123545,(specI_v2_0109:0.0109523,((specI_v2_0110:0.0160898,specI_v2_0111:0.010344)1:0.0046368,specI_v2_0108:0.0161438)0.998:0.00612421)1:0.0118492)0.866:0.00659376)1:0.0354823,(specI_v2_3722:0.0495879,specI_v2_2370:0.0239502)0.847:0.0259751)1:0.227821,(specI_v2_5208:0.136279,(specI_v2_1553:0.169386,(specI_v2_4848:0.146542,specI_v2_2572:0.138503)0.98:0.0367732)0.999:0.0385637)1:0.228226)1:0.156191)0.984:0.0320528)0.955:0.0283038)1:0.0967077)1:0.209636)1:0.0625179)1:0.114825)1:0.647638)0.997:0.1569495)1:0.0891704,((specI_v2_2316:0.634962,((((specI_v2_4108:0.100723,(specI_v2_4972:0.0312223,specI_v2_3815:0.0339756)1:0.0627573)1:0.231566,(specI_v2_0688:0.0928634,specI_v2_4133:0.101196)1:0.175816)1:0.133605,((specI_v2_1000:0.0607012,(specI_v2_0657:0.00758842,(specI_v2_0658:0.0104543,specI_v2_2674:0.0155729)1:0.00997527)1:0.057573)1:0.253681,(specI_v2_4800:0.204317,(specI_v2_0842:0.243418,specI_v2_0539:0.202969)0.996:0.0572848)1:0.210453)1:0.0867063)1:0.0995285,((specI_v2_0905:0.404049,specI_v2_4403:0.18849)1:0.302334,(specI_v2_4192:0.458673,specI_v2_4259:0.332903)1:0.178086)1:0.0582156)1:0.1054)1:0.307297,((specI_v2_4381:0.940818,(specI_v2_3926:0.112147,specI_v2_2797:0.186379)1:0.975741)1:0.196822,(specI_v2_4908:1.04313,(specI_v2_4390:0.0452353,specI_v2_3927:0.0430773)1:0.69873)0.554:0.100274)1:0.0820046)1:0.0790235)0.994:0.0833524)0.978:0.0361448,((specI_v2_5123:1.003146,((specI_v2_5264:0.689756,((specI_v2_3805:0.259289,(specI_v2_3087:0.345491,specI_v2_2835:0.235042)1:0.0866318)1:0.215183,(specI_v2_3761:0.287441,(((specI_v2_5163:0.16679,specI_v2_4186:0.122596)1:0.0766265,(specI_v2_4790:0.162214,(specI_v2_2485:0.156933,(specI_v2_2834:0.094488,(specI_v2_3879:0.0529747,specI_v2_4662:0.0539589)1:0.0744714)0.984:0.0332018)1:0.0448783)1:0.0386692)1:0.118547,(specI_v2_2833:0.19038,(specI_v2_3192:0.139297,specI_v2_3812:0.143015)1:0.0509317)0.512:0.0376803)1:0.157898)1:0.221513)1:0.147426)1:0.124738,(specI_v2_0203:0.829635,specI_v2_3020:0.717822)1:0.0998724)0.998:0.0946296)1:0.197579,((((specI_v2_3489:0.546015,(specI_v2_0538:0.0922441,specI_v2_2198:0.125585)1:0.379694)1:0.258225,(specI_v2_4019:0.627611,(specI_v2_2362:0.340839,specI_v2_0208:0.2881717)1:0.658749)1:0.187443)1:0.0948072,((specI_v2_2825:0.325796,(specI_v2_5147:0.045185,specI_v2_2251:0.0786083)1:0.3712)1:0.427599,specI_v2_4757:0.8113618)0.926:0.0544589)0.9:0.0399914,(((specI_v2_2426:0.295861,specI_v2_4713:0.269916)1:0.423093,((specI_v2_4663:0.269451,specI_v2_4965:0.4106221)0.993:0.0503684,(specI_v2_4410:0.406864,specI_v2_3159:0.505552)0.897:0.0509611)1:0.372433)1:0.135474,(((((((((specI_v2_3006:0.398624,(specI_v2_3714:0.234036,(specI_v2_4710:0.1330614,(specI_v2_5065:0.21138939,specI_v2_0994:0.2088207)0.96:0.0324102)1:0.197192)1:0.201774)1:0.0753851,((specI_v2_5257:0.428865,specI_v2_1940:0.3477922)0.799:0.0425651,specI_v2_0482:0.390993)0.973:0.0507714)1:0.231101,((specI_v2_4030:0.480796,specI_v2_4685:0.530567)0.996:0.0782256,(specI_v2_1938:0.534226,specI_v2_5071:0.510245)0.802:0.0595505)0.805:0.0422999)1:0.055723,((specI_v2_4586:0.367959,(specI_v2_4555:0.356337,(specI_v2_2376:0.244431,(specI_v2_3646:0.198595,specI_v2_3715:0.248444)1:0.0587103)1:0.12851)1:0.127167)1:0.310223,(((specI_v2_1948:0.484757,((specI_v2_3693:0.025089,specI_v2_5205:0.0184397)1:0.379733,(specI_v2_4428:0.410299,(((specI_v2_2999:0.0496576,specI_v2_4541:0.0536179)1:0.0479497,((specI_v2_4613:0.0154495,specI_v2_4692:0.0120252)1:0.0523187,(specI_v2_1949:0.0654477,specI_v2_4612:0.0760066)1:0.021267)0.994:0.0226949)1:0.314326,((specI_v2_1941:0.330328,(specI_v2_0485:0.374035,(((specI_v2_1363:0.139566,(specI_v2_3919:0.0165697,specI_v2_5082:0.0156902)1:0.128286)1:0.0460401,((specI_v2_1149:0.124704,specI_v2_0892:0.398787)1:0.103522,(specI_v2_4205:0.104019,(specI_v2_1394:0.0753633,(specI_v2_4417:0.0811651,specI_v2_1954:0.0857133)1:0.0328001)1:0.0437322)1:0.162181)1:0.0657244)0.746:0.0736776,(specI_v2_0483:0.246713,specI_v2_3764:0.175901)1:0.0594914)1:0.0986052)0.983:0.0442622)0.994:0.0309517,((specI_v2_0484:0.278741,(specI_v2_5235:0.115803,specI_v2_1950:0.118456)1:0.2125284)1:0.0716265,((specI_v2_1952:0.129571,(specI_v2_1955:0.0996926,(specI_v2_0486:0.0499244,specI_v2_4435:0.0659707)0.393:0.025646)1:0.0639493)1:0.154612,((specI_v2_1951:0.233381,specI_v2_1957:0.224463)1:0.0709421,(specI_v2_1958:0.17874,(specI_v2_4673:0.104057,(specI_v2_4679:0.113284,specI_v2_3048:0.0987597)0.439:0.0323561)1:0.102787)1:0.0860902)0.967:0.0395926)1:0.088245)0.834:0.0314893)0.398:0.0261858)1:0.0615342)0.584:0.0492647)0.352:0.0307021)0.55:0.0348777,specI_v2_1943:0.4462749)1:0.335664,((specI_v2_4745:0.0828082,specI_v2_2195:0.0837707)1:0.236189,(specI_v2_4975:0.119205,((specI_v2_1328:0.0149029,(specI_v2_2196:0.0218055,specI_v2_2197:0.0117125)1:0.0261703)1:0.188903,specI_v2_3697:0.10332)0.763:0.0482857)1:0.367608)1:0.299855)0.686:0.0590065)0.998:0.0487509)1:0.0441323,(specI_v2_4842:0.712863,(specI_v2_5136:0.695867,(specI_v2_4521:0.275902,specI_v2_1251:0.333837)1:0.298036)0.122:0.0597069)0.988:0.0527342)1:0.0362798,specI_v2_2236:0.60848)0.671:0.0302218,((((specI_v2_1305:0.0987888,specI_v2_1316:0.0849255)1:0.0826959,((specI_v2_4255:0.0382712,(specI_v2_4256:0.0102107,specI_v2_1027:0.0102532)1:0.0390698)1:0.158275,(specI_v2_3973:0.0889956,specI_v2_4062:0.0594451)1:0.0620329)1:0.0621525)1:0.0525332,(specI_v2_4181:0.193658,specI_v2_4034:0.180391)1:0.0975955)1:0.165721,((specI_v2_4033:0.203818,specI_v2_3884:0.245117)0.689:0.087219,(specI_v2_1984:0.262513,specI_v2_2093:0.1936)1:0.117625)1:0.13009)1:0.205862)0.984:0.0442621,(((specI_v2_4194:0.0866023,specI_v2_1329:0.0926936)1:0.291098,((specI_v2_2293:0.0710221,(specI_v2_2861:0.0545803,(specI_v2_4342:0.0130651,(specI_v2_0757:0.0211722,specI_v2_2969:0.0281255)1:0.048126)1:0.0433774)1:0.0302956)1:0.0639841,(specI_v2_2754:0.101693,specI_v2_1296:0.1429041)0.016:0.0235295)1:0.317523)1:0.303911,((specI_v2_2493:1.1228651,(specI_v2_2435:0.265316,(specI_v2_4951:0.10791,(specI_v2_1686:0.00897434,specI_v2_1314:0.00343611)1:0.0984695)1:0.137513)1:0.509705)1:0.220571,((specI_v2_2458:0.172817,(specI_v2_4276:0.0642272,specI_v2_2793:0.0224557)1:0.232549)1:0.547525,specI_v2_4152:0.814725)1:0.129592)0.717:0.0983355)1:0.130103)0.998:0.0425338,((((((((((specI_v2_0916:0.0583712,(specI_v2_0415:0.0239115,specI_v2_0414:0.0227919)1:0.0779706)0.998:0.0199911,(specI_v2_3909:0.0907977,specI_v2_0093:0.151178)1:0.024469)1:0.380905,((specI_v2_1310:0.121244,(specI_v2_3861:0.0616998,(specI_v2_0934:0.0491172,(specI_v2_4134:0.0263208,specI_v2_3394:0.0241825)1:0.041109)1:0.0278809)1:0.0704595)1:0.21702,(specI_v2_0714:0.257195,(specI_v2_0008:0.0318978,specI_v2_4548:0.031167)1:0.200164)1:0.2726)1:0.210557)1:0.250658,(specI_v2_2926:0.206728,(specI_v2_4239:0.0324365,specI_v2_3789:0.0417173)1:0.250055)1:1.00465)1:0.275425,((specI_v2_5010:0.411146,specI_v2_4824:0.552481)1:0.223907,(specI_v2_1346:0.683579,(specI_v2_1348:0.0825187,(specI_v2_0380:0.0633859,(((specI_v2_3965:0.0201994,((specI_v2_0056:0.0300623,specI_v2_0379:0.0237557)1:0.0836133,specI_v2_0381:0.0317536)0.149:0.00809879)0.993:0.00586969,(specI_v2_0133:0.0183651,specI_v2_0134:0.0275786)0.963:0.0046175)0.908:0.00509699,specI_v2_2308:0.0258618)1:0.0133565)1:0.0557594)1:0.361254)1:0.3423266)0.389:0.0413493)1:0.192554,(specI_v2_4899:1.00395,(((specI_v2_5219:0.030565,specI_v2_5220:0.0201384)1:0.321902,(specI_v2_1552:0.265187,specI_v2_4793:0.273196)1:0.12488)1:0.14275,(specI_v2_2309:0.380232,((specI_v2_0410:0.121643,(specI_v2_5006:0.130093,(specI_v2_1759:0.0857175,((specI_v2_3260:0.0162827,(specI_v2_3259:0.0124336,specI_v2_4246:0.0114992)0.06:0.00407333)1:0.0376707,(specI_v2_4300:0.048108,specI_v2_2817:0.0433448)1:0.0266273)1:0.038638)1:0.0329777)1:0.0545301)1:0.287424,(specI_v2_5227:0.12161,specI_v2_5226:0.109601)0.999:0.2430933)1:0.120275)1:0.150957)1:0.375029)1:0.208069)0.954:0.0569656,(specI_v2_1053:0.130537,specI_v2_3253:0.140671)1:1.422938)0.323:0.0486319,((specI_v2_3822:0.561222,(specI_v2_3823:0.252438,(specI_v2_5151:0.0950043,specI_v2_5276:0.0851826)1:0.202969)1:0.255527)1:0.0934161,((((((specI_v2_3949:0.487259,((((specI_v2_4539:0.0600859,specI_v2_2909:0.0538205)1:0.0587819,((specI_v2_2907:0.0334351,(specI_v2_2906:0.0280682,specI_v2_4862:0.0225415)0.79:0.0144824)1:0.0869697,(specI_v2_0450:0.0696754,specI_v2_2908:0.055068)1:0.0418687)1:0.0554665)1:0.155136,((specI_v2_1893:0.164692,(specI_v2_3218:0.114315,((specI_v2_4650:0.0851638,specI_v2_1894:0.0674477)1:0.0459942,((specI_v2_4916:0.0133655,(specI_v2_4585:0.0106332,(specI_v2_1613:0.00888157,specI_v2_1895:0.00825373)0.9:0.00400008)1:0.012958)1:0.0678213,(specI_v2_2648:0.0419818,specI_v2_4144:0.0291815)1:0.0520657)0.931:0.0243626)1:0.0395811)1:0.0725677)1:0.0878655,(specI_v2_4278:0.175285,((specI_v2_1290:0.0239062,(specI_v2_4377:0.0276813,specI_v2_2948:0.0263913)0.674:0.0114953)1:0.0354402,(specI_v2_4816:0.0472348,(specI_v2_4081:0.02867,(specI_v2_3441:0.0238202,(specI_v2_1483:0.0159293,specI_v2_2976:0.0249149)0.984:0.00933568)0.983:0.0114751)1:0.032031)1:0.0321174)1:0.120657)0.997:0.0781937)0.213:0.0345187)1:0.21357,(((specI_v2_4477:0.054555,specI_v2_4562:0.0636911)1:0.254614,(specI_v2_4478:0.232913,(specI_v2_2008:0.203524,((specI_v2_2904:0.0290444,specI_v2_0983:0.0401569)1:0.0976939,((specI_v2_2901:0.0515471,(specI_v2_2903:0.00845139,specI_v2_2898:0.0127555)1:0.0347809)1:0.0697293,((specI_v2_2900:0.0202062,(specI_v2_2902:0.0236189,specI_v2_2896:0.0151069)0.998:0.010793)1:0.0720661,((specI_v2_2897:0.0166646,specI_v2_2895:0.014493)1:0.0405897,(specI_v2_2533:0.0410915,specI_v2_2899:0.0330766)1:0.0310219)1:0.0372023)0.99:0.0261433)0.634:0.0258697)1:0.114997)1:0.113812)1:0.0610129)1:0.14014,((specI_v2_2007:0.216024,specI_v2_2126:0.200895)1:0.243817,(specI_v2_4159:0.203472,(specI_v2_2216:0.153467,(specI_v2_3552:0.182197,(specI_v2_2078:0.0388224,specI_v2_3947:0.0336113)1:0.136571)1:0.106863)1:0.177646)1:0.1275875)0.984:0.0428239)0.835:0.043972)1:0.0587477)1:0.111764,(specI_v2_2052:0.358029,((specI_v2_2452:0.149749,(specI_v2_3371:0.151959,((((((specI_v2_0930:0.0331239,specI_v2_4049:0.0329506)1:0.0763328,specI_v2_3545:0.159035)0.895:0.020629,(specI_v2_2115:0.145559,specI_v2_4090:0.110465)1:0.0358037)0.998:0.0241516,(specI_v2_1898:0.140976,specI_v2_3317:0.106852)0.998:0.0323684)1:0.0366863,((specI_v2_3033:0.1316406,(specI_v2_1163:0.101091,specI_v2_1776:0.114293)1:0.0415028)1:0.0466625,((specI_v2_1268:0.0604006,specI_v2_4804:0.0476234)1:0.0693686,(specI_v2_3684:0.1397557,(specI_v2_3145:0.0985564,(specI_v2_4100:0.0811172,((specI_v2_3434:0.0484855,specI_v2_1765:0.0327205)1:0.0152467,(specI_v2_4214:0.0562796,(((specI_v2_1534:0.0107897,specI_v2_1536:0.0464186)0.923:0.00930561,specI_v2_4039:0.0180915)0.244:0.00654967,specI_v2_3987:0.0230159)1:0.0114743)1:0.0155477)1:0.0170009)1:0.0284479)1:0.0254885)0.955:0.0200803)1:0.0880562)1:0.0309373)0.537:0.0154181,(specI_v2_3742:0.0130656,specI_v2_4082:0.0124046)1:0.139816)0.873:0.0246163)1:0.0447446)0.381:0.0203574,((specI_v2_3638:0.2891578,(((((specI_v2_5120:0.113989,((specI_v2_4147:0.0246557,specI_v2_2937:0.0283864)1:0.0156929,(specI_v2_3136:0.0424624,specI_v2_3951:0.0342587)0.723:0.011098)1:0.1104161)1:0.0338957,(specI_v2_2147:0.165527,specI_v2_3009:0.124589)1:0.0305383)0.322:0.0143988,(((specI_v2_3462:0.078325,(specI_v2_3461:0.0784569,specI_v2_3031:0.0613776)1:0.0348097)1:0.0680866,(specI_v2_2143:0.086413,(specI_v2_4959:0.0909276,(specI_v2_4371:0.0487745,specI_v2_3952:0.0449904)0.984:0.0158472)1:0.0321171)1:0.0505211)1:0.0414725,specI_v2_2079:0.1475307)1:0.021595)0.999:0.0185618,(specI_v2_3143:0.161698,((specI_v2_3266:0.11426012,((specI_v2_3420:0.00789631,specI_v2_4991:0.00806044)1:0.0920414,(specI_v2_4137:0.0468186,specI_v2_1141:0.0516671)1:0.0570571)0.993:0.0502042)0.719:0.0749238,(((specI_v2_3904:0.0153809,specI_v2_4682:0.0193618)1:0.059559,((specI_v2_4247:0.0369288,(specI_v2_3376:0.0115109,specI_v2_1362:0.0181914)1:0.0328203)1:0.0374758,((specI_v2_5302:0.028986,(specI_v2_1550:0.014162,(specI_v2_5299:0.0225037,specI_v2_1391:0.015416)1:0.011429)0.976:0.00745165)1:0.0390712,(specI_v2_4130:0.0416179,(specI_v2_3950:0.0218174,specI_v2_5300:0.0418886)1:0.051883)1:0.0256907)0.889:0.0142449)0.993:0.0194148)1:0.0456244,(specI_v2_3828:0.084443,(specI_v2_4683:0.0357485,specI_v2_4302:0.0621597)1:0.0382503)1:0.0279101)1:0.0445416)1:0.0223706)0.985:0.0159915)1:0.0361797,(((specI_v2_4179:0.129391,specI_v2_0857:0.151274)0.996:0.0491676,specI_v2_4739:0.2453698)0.999:0.0232743,((specI_v2_3948:0.147929,(specI_v2_2215:0.148876,(specI_v2_0501:0.1323786,(specI_v2_1500:0.160625,(specI_v2_4254:0.126156,specI_v2_2129:0.145179)1:0.10625)1:0.0372671)1:0.0253678)0.716:0.0307768)1:0.0257223,((specI_v2_3946:0.0266082,specI_v2_2036:0.0178838)1:0.1652431,(specI_v2_4153:0.0384867,specI_v2_4149:0.0352279)1:0.1810615)0.532:0.0233336)1:0.0297853)0.635:0.01525)0.955:0.0145958)1:0.0237794,(specI_v2_3361:0.103407,specI_v2_3488:0.113396)0.921:0.0870858)0.931:0.0186684)1:0.2511729)1:0.153657)0.571:0.0288101,(((specI_v2_2600:0.035362,specI_v2_3249:0.0470236)1:0.40186,(specI_v2_4191:0.212421,(specI_v2_3067:0.17091,specI_v2_2910:0.193107)1:0.0499828)1:0.0491175)0.715:0.0959938,((((((specI_v2_2015:0.217658,(specI_v2_2097:0.0383426,specI_v2_2096:0.0347207)1:0.231441)1:0.0505784,((specI_v2_1390:0.20762,((specI_v2_4898:0.0858537,(specI_v2_3824:0.0694952,(specI_v2_4782:0.0685769,(specI_v2_4119:0.0110865,specI_v2_1131:0.0103587)1:0.0413631)0.253:0.0182655)1:0.0377506)1:0.0720931,(specI_v2_5284:0.0798393,specI_v2_2089:0.0968821)1:0.0576495)1:0.0581984)1:0.0935878,(((((((specI_v2_3855:0.1166067,(specI_v2_2673:0.0515566,(specI_v2_4156:0.0478423,specI_v2_0737:0.0841986)0.11:0.0154825)1:0.0731887)1:0.0598248,((specI_v2_2460:0.0908964,(specI_v2_1810:0.0678975,((specI_v2_2965:0.0387085,(specI_v2_2964:0.0207843,(((specI_v2_2932:0.00695092,specI_v2_2933:0.0106321)1:0.0200241,(specI_v2_0170:0.0161536,specI_v2_4789:0.0182548)1:0.0150789)1:0.00871252,((specI_v2_1632:0.0450389,(specI_v2_0996:0.0336429,((specI_v2_2931:0.0175998,(specI_v2_2930:0.0132132,specI_v2_0169:0.00655412)1:0.00681415)1:0.0106896,(specI_v2_2972:0.025991,(((specI_v2_1631:0.0118175,specI_v2_1315:0.014043)0.985:0.00495359,(specI_v2_3162:0.0163751,(specI_v2_5197:0.00869694,specI_v2_1630:0.00577202)1:0.00805635)1:0.00628048)0.993:0.00510277,(specI_v2_0998:0.0164148,(specI_v2_1633:0.0148053,specI_v2_0997:0.0185657)1:0.00894354)0.467:0.00329735)0.977:0.00401202)0.005:0.00271875)1:0.0109779)0.104:0.00612436)0.653:0.00548144,specI_v2_1718:0.0227238)1:0.00834212)0.997:0.00584843)0.817:0.0107996)1:0.0572222,(specI_v2_1052:0.0647674,specI_v2_4811:0.0968041)0.883:0.0248327)1:0.0199205)1:0.0253317)1:0.0393272,(specI_v2_3182:0.13206,specI_v2_5196:0.116402)1:0.0394997)1:0.0264583)1:0.0424884,((((specI_v2_3408:0.0194757,specI_v2_4075:0.0170397)1:0.030375,(specI_v2_0068:0.0379596,(specI_v2_0639:0.0212247,specI_v2_0894:0.0100589)1:0.0111851)1:0.0156013)1:0.0687872,(specI_v2_0346:0.132075,((specI_v2_4796:0.0502105,specI_v2_1148:0.0376925)1:0.0680189,((specI_v2_0785:0.109065,(specI_v2_0337:0.0325347,(specI_v2_0338:0.0129809,specI_v2_0339:0.0230722)1:0.0132833)1:0.0684694)1:0.0171221,(specI_v2_1741:0.105492,((((((specI_v2_1743:0.0188523,specI_v2_1744:0.0259482)1:0.0194246,(specI_v2_5172:0.0361758,specI_v2_0342:0.0403377)1:0.0204433)0.802:0.00529697,((specI_v2_0340:0.0222193,specI_v2_0347:0.0120559)1:0.02587,specI_v2_1742:0.0585437)0.987:0.00664834)0.993:0.0059495,(specI_v2_2514:0.0716994,((specI_v2_0344:0.0181578,specI_v2_1361:0.0209747)1:0.0108151,(specI_v2_1164:0.018051,specI_v2_0345:0.0455294)0.948:0.0046302)1:0.0363299)0.775:0.00708015)0.983:0.00662448,((specI_v2_0582:0.0588335,(specI_v2_5180:0.0311551,(specI_v2_0583:0.0216108,specI_v2_2276:0.0358232)0.976:0.00692768)1:0.0250676)0.999:0.00811619,specI_v2_0348:0.0453852)0.946:0.00591486)0.999:0.0110121,specI_v2_0343:0.0545171)1:0.0428555)0.992:0.0113038)0.887:0.0126837)1:0.136064)1:0.123086)1:0.0362303,(specI_v2_3445:0.0435771,specI_v2_2307:0.0522254)1:0.0789785)1:0.0580939)1:0.0387302,((specI_v2_4213:0.064898,specI_v2_3669:0.0782354)1:0.120228,((specI_v2_2049:0.0534657,specI_v2_4798:0.0606631)1:0.148633,((specI_v2_0943:0.221162,(specI_v2_1440:0.123332,specI_v2_0716:0.14406)1:0.106018)1:0.566509,((specI_v2_3325:0.105344,(specI_v2_1256:0.0870527,((specI_v2_3368:0.0298465,specI_v2_1682:0.029442)1:0.0225277,((specI_v2_0176:0.0215927,(specI_v2_5198:0.0166097,specI_v2_0177:0.0108161)0.887:0.0045326)1:0.0187843,((specI_v2_1639:0.00735544,specI_v2_3130:0.00958936)1:0.0188321,(((specI_v2_2438:0.0184218,(specI_v2_4158:0.0106559,specI_v2_0427:0.00845666)1:0.00909991)0.888:0.00412973,(specI_v2_1680:0.0167345,(specI_v2_4974:0.0155411,specI_v2_3279:0.00991764)1:0.00699524)0.96:0.00435652)1:0.0136029,specI_v2_4865:0.0385035)0.31:0.00670101)0.996:0.00850586)1:0.0222851)1:0.0315698)1:0.0265505)0.996:0.0225658,((((specI_v2_3929:0.0784821,specI_v2_3149:0.0620717)1:0.0284497,(specI_v2_2333:0.0873419,specI_v2_3075:0.05913)1:0.0242399)1:0.0223414,(((specI_v2_0383:0.0136113,((specI_v2_1669:0.00854853,specI_v2_4069:0.00681231)0.995:0.00444061,(specI_v2_1286:0.0151223,(specI_v2_0876:0.0141963,(specI_v2_2905:0.00761685,specI_v2_0313:0.00900942)1:0.00838306)0.728:0.00314604)0.815:0.00396121)0.867:0.0048457)1:0.0305372,(specI_v2_3082:0.0362991,specI_v2_2602:0.052266)1:0.0189251)1:0.0563146,(specI_v2_1248:0.0861572,(specI_v2_3640:0.053549,(specI_v2_2297:0.00973914,(specI_v2_4807:0.00847152,specI_v2_0122:0.0212841)0.996:0.00620282)1:0.0334163)1:0.0255002)1:0.0231398)0.866:0.0140492)1:0.0233083,(((specI_v2_1638:0.0242284,specI_v2_0603:0.0302143)0.925:0.00680094,((specI_v2_3591:0.00631456,specI_v2_4073:0.00926528)1:0.0175887,(specI_v2_4077:0.0165653,specI_v2_4829:0.0170689)1:0.0111118)0.999:0.00665687)1:0.0426492,((((specI_v2_1241:0.0198606,(specI_v2_2298:0.0171002,((specI_v2_0180:0.0176422,(specI_v2_3590:0.0144082,specI_v2_5280:0.0118671)0.997:0.00445881)0.994:0.00374407,specI_v2_0795:0.0155029)0.991:0.00449508)0.159:0.00602686)1:0.0186775,(specI_v2_4116:0.0372878,(specI_v2_2767:0.0227105,specI_v2_3588:0.0230486)1:0.0266151)0.998:0.010708)1:0.0201739,(specI_v2_1712:0.0306082,(specI_v2_0173:0.00992631,(specI_v2_0174:0.0129615,specI_v2_0175:0.00524422)0.982:0.00638882)1:0.1090087)1:0.0151817)0.99:0.00955955,((specI_v2_4356:0.00830801,specI_v2_2300:0.00800282)1:0.0324766,((specI_v2_1060:0.0175736,(specI_v2_3400:0.0179387,specI_v2_1144:0.00927816)0.985:0.00467205)0.371:0.00415892,((specI_v2_1366:0.00966519,(specI_v2_2266:0.0156682,specI_v2_0172:0.0216083)0.998:0.00755996)0.831:0.00537887,specI_v2_0137:0.0123056)1:0.00894382)1:0.0251445)1:0.0133915)1:0.0270398)1:0.0354288)0.9:0.0173837)1:0.0280683)0.897:0.0271599)1:0.0404092)1:0.0516492)0.663:0.0241548,specI_v2_3170:0.2889984)0.995:0.0330509,(specI_v2_0451:0.11162,specI_v2_3945:0.181848)0.997:0.1468465)1:0.0828402,(specI_v2_2048:0.241731,(specI_v2_1717:0.17845,(specI_v2_1108:0.120088,specI_v2_4305:0.1685689)1:0.0934297)1:0.0591568)1:0.167741)0.808:0.0272398)0.999:0.0293835)0.869:0.0213804,specI_v2_1864:0.3182998)1:0.039358,(specI_v2_1766:0.303495,(((((specI_v2_4609:0.0549074,(specI_v2_0295:0.00764131,(specI_v2_1703:0.0116236,specI_v2_3146:0.00936761)0.963:0.00497037)1:0.0448567)1:0.0735686,(specI_v2_2277:0.0611902,specI_v2_4633:0.0433571)1:0.0935905)1:0.102734,(specI_v2_5057:0.129235,((specI_v2_4167:0.12976,(specI_v2_4166:0.0893907,specI_v2_4733:0.0777777)0.999:0.0294453)1:0.0337915,(specI_v2_4165:0.0509089,specI_v2_3798:0.0628741)1:0.106962)0.543:0.0249098)1:0.0675846)1:0.0946535,((specI_v2_2138:0.185548,(((specI_v2_4294:0.0318861,specI_v2_1370:0.0405823)1:0.0633585,((specI_v2_1768:0.0171574,(specI_v2_2261:0.00713632,specI_v2_1767:0.00947461)1:0.0123132)1:0.0717095,((specI_v2_1319:0.0211497,specI_v2_4249:0.0135587)0.543:0.07327892,(specI_v2_1757:0.0291266,(specI_v2_5133:0.0180739,(specI_v2_1197:0.0145417,specI_v2_0709:0.0132013)0.867:0.00777686)1:0.0121485)1:0.0645571)0.993:0.0246697)1:0.063112)1:0.0913818,(specI_v2_5022:0.0268256,specI_v2_4223:0.0195171)0.985:0.16261953)0.391:0.0227418)1:0.0398359,(specI_v2_2552:0.145222,(specI_v2_3615:0.0660097,specI_v2_3601:0.0626412)1:0.163547)0.254:0.0293814)1:0.0456027)1:0.0414943,(((specI_v2_2238:0.0626436,(specI_v2_4664:0.0461179,specI_v2_0390:0.0671676)1:0.0392442)1:0.0935267,((specI_v2_1623:0.0412333,specI_v2_4243:0.052417)1:0.0545911,(specI_v2_4973:0.0549285,specI_v2_0419:0.043282)1:0.0562963)1:0.09762)1:0.0880291,(specI_v2_2443:0.191715,(specI_v2_3398:0.106149,(((specI_v2_1495:0.0389588,(specI_v2_2484:0.0335001,(specI_v2_1010:0.0161599,specI_v2_1051:0.0189937)1:0.0143005)1:0.0146112)1:0.0500186,(specI_v2_0128:0.0423948,specI_v2_5087:0.0446587)1:0.0724981)1:0.0389052,((specI_v2_3970:0.080871,(((specI_v2_4712:0.0227831,specI_v2_1311:0.0139787)1:0.0416657,(specI_v2_3971:0.0321537,specI_v2_3972:0.0372372)1:0.0221062)1:0.0392566,(specI_v2_3969:0.0513391,specI_v2_3374:0.0656899)1:0.0257967)0.666:0.0213578)1:0.0374584,((specI_v2_4002:0.039781,specI_v2_4003:0.0597146)1:0.079408,(((specI_v2_2981:0.048705,specI_v2_1624:0.041956)0.995:0.0173779,(((specI_v2_1625:0.0139648,specI_v2_3749:0.0148513)1:0.0395743,((specI_v2_2670:0.00862263,specI_v2_2970:0.0138087)1:0.00681008,(specI_v2_0306:0.0154502,specI_v2_3711:0.0221529)0.343:0.00561282)1:0.0458452)0.988:0.0133478,((specI_v2_1634:0.0436661,specI_v2_2271:0.0526137)1:0.0316679,(((specI_v2_3733:0.0298283,specI_v2_4260:0.0174198)0.997:0.0112145,((specI_v2_1025:0.0143805,(specI_v2_3988:0.0179094,specI_v2_2239:0.0185148)0.965:0.00503492)0.978:0.00450764,(specI_v2_3002:0.0203076,((specI_v2_1626:0.0130825,specI_v2_1431:0.0126479)0.809:0.00388709,(specI_v2_0163:0.0216162,((specI_v2_1628:0.0269223,(specI_v2_4031:0.0154644,specI_v2_0171:0.0275019)0.999:0.00526228)1:0.00508629,(specI_v2_1627:0.014821,specI_v2_0159:0.0136886)0.652:0.0045439)0.78:0.00283131)0.991:0.00452887)0.997:0.00540561)0.996:0.00546416)1:0.011664)1:0.042351,(specI_v2_3893:0.0172124,(specI_v2_2763:0.0261462,specI_v2_2310:0.0187574)1:0.017488)1:0.0613504)0.596:0.0145969)1:0.0257543)0.906:0.0174887)1:0.019193,specI_v2_3165:0.0590851)1:0.0254248)0.973:0.0174275)1:0.0312418)1:0.0436848)1:0.101253)1:0.0775349)0.999:0.0357584)1:0.0331917)1:0.0623125)0.997:0.0305429,specI_v2_4644:0.302355)1:0.0388404,((specI_v2_5003:0.0192686,specI_v2_4699:0.0137716)1:0.308482,((specI_v2_0403:0.0643792,(specI_v2_4754:0.0316429,specI_v2_4565:0.0330947)1:0.0485827)1:0.136687,(specI_v2_1584:0.0892963,specI_v2_2831:0.0722662)1:0.103783)1:0.171508)1:0.0822027)0.543:0.0703615)1:0.0438707)1:0.0911504,(((specI_v2_2145:0.0390921,specI_v2_2780:0.0250733)1:0.272121,(specI_v2_2155:0.286995,((((specI_v2_4557:0.0492439,specI_v2_0749:0.0601926)1:0.247785,((specI_v2_4901:0.0444513,specI_v2_1587:0.0494668)1:0.0733802,(specI_v2_1070:0.0806113,specI_v2_3696:0.0965096)1:0.0537103)0.323:0.0208096)0.938:0.0241774,specI_v2_4795:0.172146)1:0.0628467,(((specI_v2_3677:0.141193,(specI_v2_1715:0.0277604,specI_v2_3741:0.0221883)1:0.1290177)0.671:0.0236024,(((specI_v2_4642:0.0911483,(specI_v2_1738:0.0269459,specI_v2_1737:0.0350939)1:0.059726)1:0.0639263,((specI_v2_2590:0.0176555,specI_v2_0086:0.0142886)1:0.0904989,(specI_v2_0328:0.048293,(specI_v2_3676:0.0286558,specI_v2_3540:0.0252744)1:0.0320443)1:0.0530061)0.994:0.0243395)0.997:0.0229704,(specI_v2_0194:0.101113,(specI_v2_0401:0.0575251,(specI_v2_1799:0.0411509,specI_v2_1800:0.0643151)0.999:0.0210335)1:0.0895302)0.976:0.0353162)1:0.0294192)1:0.0711427,((specI_v2_4638:0.133802,((((specI_v2_2532:0.0464699,(specI_v2_3953:0.016622,specI_v2_3061:0.02028)1:0.0297819)1:0.0164063,((specI_v2_0291:0.0171629,specI_v2_2296:0.0172651)1:0.040269,((specI_v2_3628:0.0178706,specI_v2_3507:0.0140294)1:0.0529779,(specI_v2_2987:0.0177862,specI_v2_0744:0.0132149)1:0.020161)1:0.0389262)0.999:0.0120999)1:0.0152501,(specI_v2_1804:0.0453229,(specI_v2_2589:0.0344303,(specI_v2_1024:0.0327001,(specI_v2_3070:0.0353535,(specI_v2_1671:0.0426201,(specI_v2_1087:0.0201532,(specI_v2_4297:0.00865122,specI_v2_4806:0.00752579)1:0.0206194)0.629:0.00879514)0.792:0.00773617)1:0.0108595)0.786:0.00717093)1:0.0228536)0.999:0.0127343)0.737:0.0121508,specI_v2_3107:0.0469111)1:0.0937549)1:0.0540335,(((specI_v2_2157:0.261789,(specI_v2_3373:0.0335122,(specI_v2_3668:0.0137546,specI_v2_2779:0.0219599)1:0.0258101)1:0.121491)0.967:0.040982,(((specI_v2_0322:0.0525019,(specI_v2_1760:0.0543762,(specI_v2_3690:0.0524181,(specI_v2_4497:0.086179,specI_v2_2295:0.0493519)0.317:0.0177989)1:0.0234058)1:0.0327863)1:0.0692046,(specI_v2_3881:0.077389,specI_v2_1540:0.1126732)1:0.0571929)1:0.0339514,(specI_v2_2588:0.122102,(((specI_v2_3553:0.0793618,(specI_v2_2098:0.0954375,specI_v2_2781:0.0646127)0.999:0.0303313)1:0.0571133,(specI_v2_4183:0.103716,(specI_v2_4114:0.0696012,(specI_v2_1651:0.0883338,specI_v2_3811:0.0652546)1:0.0281408)1:0.039453)0.995:0.0244536)1:0.0471071,((specI_v2_3903:0.0321387,specI_v2_3698:0.0328806)1:0.0996344,(specI_v2_3943:0.190241,(specI_v2_4393:0.0480152,specI_v2_4794:0.045726)1:0.0947761)0.62:0.0261699)0.542:0.0239431)1:0.0922586)0.413:0.0268322)1:0.075283)1:0.0374013,(specI_v2_3650:0.0581441,(specI_v2_2406:0.0515133,(specI_v2_3981:0.0489085,(specI_v2_3600:0.0449402,specI_v2_1828:0.0361011)1:0.016114)1:0.0213195)1:0.0218644)1:0.152775)0.999:0.0374227)1:0.0482809)0.612:0.0241467)1:0.0758084)1:0.0681532)0.929:0.2710737,(specI_v2_0497:0.268928,specI_v2_3568:0.304255)1:0.0879454)1:0.0834129)1:0.0622202,((specI_v2_2734:0.420103,((specI_v2_4996:0.0135748,specI_v2_4053:0.0197693)1:0.533472,specI_v2_3174:0.328685)0.917:0.0561274)1:0.0794482,(((((specI_v2_2534:0.242962,(specI_v2_4024:0.12711,specI_v2_2192:0.1671835)1:0.162722)1:0.0592573,(specI_v2_3177:0.300932,(specI_v2_4218:0.212443,(specI_v2_3199:0.177765,(specI_v2_0253:0.0629693,(specI_v2_5017:0.0117563,specI_v2_3151:0.0191289)1:0.0655317)1:0.1334377)0.744:0.031985)1:0.123048)0.693:0.0335249)0.497:0.0262545,(specI_v2_1736:0.32959,(specI_v2_4526:0.0268741,specI_v2_4525:0.0196796)1:0.287655)1:0.1448209)0.438:0.0260811,((specI_v2_2189:0.306339,(specI_v2_0536:0.0333892,(specI_v2_2414:0.0170192,specI_v2_3637:0.0196268)1:0.0502438)1:0.336932)1:0.0852823,((specI_v2_3399:0.144389,((specI_v2_2320:0.019609,specI_v2_3030:0.0172377)1:0.110299,(specI_v2_2762:0.0248515,specI_v2_4041:0.0198795)1:0.0721431)1:0.0595717)1:0.140144,((specI_v2_2315:0.16848,specI_v2_0158:0.126261)1:0.144733,specI_v2_2743:0.3325433)1:0.0764554)0.998:0.0379611)1:0.0406739)0.809:0.0285019,((specI_v2_1735:0.453294,specI_v2_1781:0.326193)1:0.089767,(((((specI_v2_3299:0.234315,(specI_v2_3298:0.125007,specI_v2_1231:0.0906003)1:0.130629)1:0.0847181,(specI_v2_0230:0.212917,((specI_v2_2538:0.0388285,specI_v2_1723:0.0400426)1:0.289115,(((specI_v2_1317:0.107952,(specI_v2_4861:0.0807794,((specI_v2_2962:0.0104738,(specI_v2_1538:0.0134785,specI_v2_5234:0.0178353)0.938:0.00675772)1:0.0150717,(specI_v2_0061:0.0186881,specI_v2_1462:0.0164842)1:0.015837)1:0.0600344)1:0.0426844)1:0.0477362,((specI_v2_4735:0.101479,specI_v2_1833:0.0836343)1:0.0622111,((specI_v2_1635:0.0443948,(specI_v2_2722:0.0283133,specI_v2_3718:0.0141767)1:0.0460107)1:0.028321,((specI_v2_3493:0.00911111,(specI_v2_1472:0.00762574,(specI_v2_0080:0.00492892,specI_v2_5233:0.00589915)0.433:0.00262148)0.996:0.00452781)1:0.0465309,(specI_v2_2720:0.0650908,specI_v2_2699:0.109745)0.999:0.0230417)1:0.0344176)1:0.0835105)1:0.0364874)0.793:0.022463,((specI_v2_3641:0.0735064,(specI_v2_1112:0.0292791,(specI_v2_2719:0.0347595,(specI_v2_2721:0.029101,specI_v2_2729:0.0384908)0.999:0.0084155)0.976:0.0101982)1:0.0847527)1:0.0512258,((specI_v2_1724:0.0608671,(specI_v2_1175:0.0586099,(specI_v2_0374:0.00959039,specI_v2_0569:0.0105559)1:0.0499609)0.328:0.0156463)1:0.0491313,(specI_v2_3099:0.102782,specI_v2_2136:0.0972006)1:0.11137)1:0.0613158)1:0.0876836)1:0.0362378)1:0.092655)1:0.0401564)1:0.0636576,(specI_v2_2131:0.187846,(specI_v2_0831:0.1804805,specI_v2_1672:0.147147)0.997:0.0654173)1:0.0838619)1:0.065594,specI_v2_1964:0.221681)1:0.169528,specI_v2_2513:0.391147)1:0.0573437)0.96:0.0350756)0.546:0.0225774)0.914:0.0296656)1:0.0608244,((specI_v2_5224:0.160592,specI_v2_1574:0.1604926)1:0.472382,(specI_v2_5137:0.259225,specI_v2_4351:0.24201)1:0.137753)1:0.197118)0.909:0.0486675)1:0.0897457)1:0.251421,specI_v2_3683:0.579582)0.998:0.077801,((specI_v2_2255:0.248125,(specI_v2_0731:0.229079,(specI_v2_3562:0.238991,specI_v2_2256:0.284667)1:0.0766212)0.991:0.0591521)1:0.536423,((specI_v2_2194:0.209646,(specI_v2_1464:0.186006,(specI_v2_1173:0.0965131,(specI_v2_1279:0.0420766,specI_v2_1304:0.045006)1:0.0600777)1:0.11033)1:0.246562)1:0.17992,(((((((((specI_v2_5282:0.016357,specI_v2_1325:0.0261903)1:0.0648796,(specI_v2_2653:0.112666,(specI_v2_0472:0.046869,specI_v2_3820:0.0540041)1:0.0537691)0.983:0.0280958)1:0.0584841,(specI_v2_0499:0.0931768,specI_v2_2066:0.094799)1:0.0993493)0.063:0.034591,(specI_v2_2213:0.172919,((specI_v2_2165:0.120682,(specI_v2_3418:0.0488281,(specI_v2_2471:0.0263357,specI_v2_0752:0.0295687)1:0.0187956)1:0.0985281)1:0.0524919,(((specI_v2_1591:0.0993018,(specI_v2_4470:0.0145248,specI_v2_1695:0.0111855)1:0.121782)0.87:0.0304844,((specI_v2_1915:0.0517966,specI_v2_1914:0.0788947)1:0.0784771,(specI_v2_4641:0.118274,(specI_v2_5113:0.0789821,((specI_v2_3629:0.0361509,specI_v2_0638:0.0346552)1:0.0380024,(specI_v2_1863:0.076292,specI_v2_4671:0.0663302)1:0.032375)1:0.0304724)0.996:0.0241705)1:0.0365577)1:0.0458852)1:0.0229698,((specI_v2_1588:0.0882942,specI_v2_0228:0.0720992)1:0.0333104,(((specI_v2_4672:0.0241359,(specI_v2_4464:0.012236,specI_v2_0360:0.00650957)1:0.00989814)0.976:0.00914676,((specI_v2_4463:0.0106369,(specI_v2_4615:0.0111859,(specI_v2_1389:0.00938619,specI_v2_4466:0.00791851)0.963:0.00184546)1:0.0118627)1:0.0113628,(specI_v2_4461:0.0177545,(specI_v2_1412:0.0190248,(specI_v2_4465:0.00959479,(specI_v2_0262:0.0146411,specI_v2_1302:0.0142754)0.605:0.00297777)1:0.0112702)0.949:0.00710984)1:0.010687)0.975:0.00824531)1:0.0453782,(specI_v2_4462:0.0807366,(specI_v2_2244:0.0576429,specI_v2_5114:0.0665094)1:0.0518666)1:0.0322936)1:0.0363078)0.596:0.020286)1:0.056755)1:0.0590904)1:0.166255)1:0.0613435,specI_v2_1867:0.2416461)1:0.0558853,specI_v2_2026:0.236424)1:0.146808,((((((specI_v2_4936:0.0726808,(specI_v2_4911:0.0646371,specI_v2_2803:0.0504997)1:0.0243959)1:0.0497635,(specI_v2_4640:0.0690315,((specI_v2_4358:0.0221628,(specI_v2_3118:0.0696623,specI_v2_0537:0.0654212)1:0.0133514)1:0.0180394,(specI_v2_1335:0.0380746,specI_v2_4995:0.0387116)1:0.021877)1:0.0506586)1:0.0411528)1:0.0674953,specI_v2_2188:0.369121)1:0.053625,((specI_v2_5270:0.00679685,specI_v2_0433:0.00450112)1:0.0138021,(specI_v2_0002:0.0085585,specI_v2_5303:0.012098)1:0.0142008)1:0.2356455)1:0.0404958,((specI_v2_4409:0.0943731,specI_v2_3483:0.0873272)1:0.139616,(specI_v2_4665:0.108324,(specI_v2_1881:0.110266,(specI_v2_3004:0.0412011,specI_v2_3692:0.0533426)1:0.09097)1:0.0502963)0.768:0.0320409)1:0.0810473)1:0.0688329,(((((specI_v2_1386:0.170411,(specI_v2_2345:0.129697,specI_v2_2346:0.0952838)1:0.102987)1:0.113917,((specI_v2_2811:0.123034,((specI_v2_3653:0.14698,(specI_v2_4163:0.0944249,specI_v2_2927:0.0865659)1:0.0614963)0.999:0.028351,(specI_v2_4225:0.145462,specI_v2_1539:0.1761072)0.94:0.020908)0.994:0.0259165)1:0.0489679,(specI_v2_5253:0.368734,((((((((((specI_v2_0840:0.0613537,specI_v2_0100:0.0534771)1:0.0248842,specI_v2_1913:0.056165)0.768:0.0141015,specI_v2_1232:0.0455841)1:0.0535734,((specI_v2_1300:0.0343792,specI_v2_1455:0.0581083)1:0.0166472,specI_v2_1912:0.135328)0.555:0.0156101)0.748:0.0126264,specI_v2_2606:0.0891747)1:0.0206154,((specI_v2_4154:0.117796,((specI_v2_1542:0.0331057,(specI_v2_4385:0.0155557,specI_v2_4070:0.0204106)0.975:0.00671299)0.916:0.00836918,(specI_v2_2859:0.0246233,specI_v2_2858:0.0316011)0.956:0.0119622)0.99:0.0129503)1:0.0257259,specI_v2_1147:0.0727201)0.34:0.0153314)0.399:0.00934159,specI_v2_2152:0.0997787)1:0.0457868,((specI_v2_1762:0.0318767,specI_v2_1763:0.0253852)1:0.103721,((specI_v2_2302:0.0578932,(specI_v2_3915:0.0387997,(specI_v2_3008:0.0491126,(specI_v2_4078:0.0156203,(specI_v2_3606:0.0245676,specI_v2_5032:0.0195396)1:0.017601)1:0.0485161)1:0.0223956)0.642:0.0180613)1:0.0862492,(specI_v2_4628:0.0934732,specI_v2_4035:0.101123)1:0.0357643)1:0.0192422)0.963:0.0173745)1:0.0179379,((specI_v2_4079:0.116889,(specI_v2_2340:0.0305722,((specI_v2_4610:0.0203192,specI_v2_2301:0.0180707)1:0.019563,(specI_v2_0628:0.0129705,specI_v2_2929:0.0159895)0.898:0.00966654)1:0.0155465)1:0.1071253)1:0.0255221,((specI_v2_5100:0.0189498,specI_v2_3494:0.0184825)1:0.0991338,specI_v2_1471:0.1576)1:0.0344148)0.389:0.0159033)1:0.0311081,(specI_v2_1890:0.171775,(specI_v2_3278:0.212719,specI_v2_3496:0.195287)1:0.0422647)0.896:0.0263822)0.333:0.0232138)1:0.0640102)1:0.0701471)1:0.0952728,((((specI_v2_5223:0.171771,(((specI_v2_0791:0.0872881,(specI_v2_2541:0.0549492,specI_v2_2540:0.065404)0.925:0.0277297)1:0.223211,(specI_v2_2539:0.167922,specI_v2_0790:0.183541)1:0.132076)1:0.320505,(specI_v2_2354:0.0994746,((specI_v2_5252:0.051319,(specI_v2_3639:0.0124183,(((specI_v2_0055:0.0139618,specI_v2_3244:0.0129404)1:0.0126111,((specI_v2_4877:0.0112023,specI_v2_2332:0.0104574)1:0.0113088,specI_v2_4325:0.0171581)0.448:0.00581023)0.92:0.00562066,(specI_v2_4998:0.0135583,specI_v2_4939:0.010674)0.889:0.00408062)0.56:0.00580498)1:0.038494)0.909:0.0111727,(specI_v2_0106:0.0497068,(specI_v2_0921:0.0515862,(specI_v2_1356:0.0345704,(specI_v2_0711:0.0392291,specI_v2_1065:0.0161751)1:0.0101046)1:0.0138622)1:0.0344902)0.96:0.0132287)1:0.0271863)0.864:0.0198463)0.958:0.0199555)1:0.0407912,((specI_v2_2678:0.0933775,specI_v2_1568:0.0898153)0.999:0.0254556,(specI_v2_3410:0.148386,(specI_v2_2331:0.00509958,(specI_v2_0263:0.00460047,specI_v2_0264:0.00418383)0.999:0.00786364)1:0.136052)0.996:0.0287806)1:0.0391973)0.506:0.0290748,((specI_v2_3395:0.0259819,(specI_v2_1618:0.0318017,specI_v2_2777:0.0212954)1:0.0159667)1:0.113,((specI_v2_2080:0.0653103,specI_v2_0505:0.0609342)1:0.185623,(specI_v2_3354:0.100615,(specI_v2_0092:0.0602271,specI_v2_1332:0.0648203)1:0.175067)1:0.0672153)0.231:0.0720245)1:0.0614656)1:0.166173,(specI_v2_5102:0.318705,(specI_v2_1405:0.246153,(specI_v2_4889:0.106842,specI_v2_0767:0.134539)1:0.151286)1:0.211958)0.812:0.0472818)1:0.035412)1:0.0323617,(((((((specI_v2_2347:0.0154889,specI_v2_2487:0.0103733)1:0.0504974,(specI_v2_3122:0.0361437,(specI_v2_1798:0.0114626,specI_v2_1333:0.00846575)1:0.0252265)1:0.0356798)1:0.0349932,(specI_v2_3593:0.0722571,((specI_v2_0399:0.016,specI_v2_4931:0.0184741)1:0.0223933,specI_v2_5094:0.04916476)1:0.0232848)1:0.0547468)1:0.0727601,(((specI_v2_1557:0.017248,specI_v2_3880:0.0185923)1:0.0633808,(specI_v2_4096:0.0251224,specI_v2_3762:0.0380523)1:0.0624679)0.909:0.0196354,(((specI_v2_3425:0.0215089,specI_v2_2303:0.0223834)1:0.026494,(specI_v2_2306:0.0433672,(specI_v2_5023:0.00959629,(specI_v2_4928:0.00757494,(specI_v2_0896:0.0142278,specI_v2_0718:0.00837321)0.609:0.00292333)0.999:0.00623685)1:0.0307592)1:0.0374123)1:0.0287399,specI_v2_4752:0.690896)0.408:0.0136286)0.996:0.0188555)0.264:0.021906,specI_v2_1754:0.0926825)1:0.0333947,(specI_v2_4501:0.0565609,specI_v2_4500:0.0637429)1:0.17381)1:0.0995966,(((specI_v2_1110:0.0145683,specI_v2_2923:0.02345811)1:0.114822,((specI_v2_0993:0.161149,specI_v2_1687:0.314952)1:0.0961322,(specI_v2_5081:0.112272,(((specI_v2_0834:0.0284752,specI_v2_4635:0.0227013)1:0.0320607,((specI_v2_4042:0.0154124,(specI_v2_3405:0.014815,specI_v2_0314:0.0185656)0.154:0.00445636)1:0.0255838,(specI_v2_2459:0.0248886,(specI_v2_2561:0.0156551,((specI_v2_5256:0.0107724,specI_v2_1365:0.01838477)0.988:0.00570887,(specI_v2_0098:0.0101099,(specI_v2_0099:0.0100007,specI_v2_0097:0.0134306)0.989:0.00461249)1:0.00579351)1:0.0119646)1:0.0105141)1:0.0140981)0.999:0.0132663)1:0.0329516,((specI_v2_0835:0.0431647,((specI_v2_2579:0.0231175,specI_v2_2577:0.0199938)0.975:0.00871708,(specI_v2_0468:0.02696861,(specI_v2_3694:0.0182029,specI_v2_2578:0.026172)1:0.00918972)0.993:0.00671364)1:0.0412107)0.802:0.0105384,(((specI_v2_0605:0.013735,specI_v2_4135:0.0169508)1:0.0243987,((specI_v2_1467:0.00850187,specI_v2_4922:0.0126778)0.8:0.02236414,(((specI_v2_0698:0.00805664,specI_v2_5254:0.00767793)0.867:0.00350925,(specI_v2_2973:0.00907535,(specI_v2_0875:0.00896766,specI_v2_1468:0.00916735)0.999:0.00466594)0.976:0.0038367)1:0.00953475,((((specI_v2_4177:0.0108598,specI_v2_1306:0.0110377)0.995:0.00463638,specI_v2_3594:0.0232239)0.922:0.00345917,specI_v2_2580:0.0140561)0.334:0.00285951,specI_v2_0833:0.0160257)1:0.0064328)1:0.00855541)1:0.0287696)0.682:0.0112014,((specI_v2_1691:0.0234862,(specI_v2_4929:0.0191637,(specI_v2_3495:0.0112784,(specI_v2_1761:0.0169471,specI_v2_1375:0.016545)1:0.00747183)0.999:0.00922072)1:0.0139982)1:0.0260806,(specI_v2_4624:0.0205245,specI_v2_3748:0.0683837)0.999:0.0161305)1:0.0440364)0.411:0.0086035)1:0.0136437)0.997:0.0454382)1:0.0323302)1:0.035401)1:0.0474295,((specI_v2_4453:0.0338327,(specI_v2_3931:0.026048,specI_v2_4281:0.0448568)1:0.0206512)1:0.292853,(specI_v2_4976:0.100507,(((specI_v2_2701:0.0154902,specI_v2_0949:0.0120914)1:0.020889,(specI_v2_0945:0.0116867,(specI_v2_0129:0.0189336,specI_v2_5008:0.0145444)0.834:0.00706088)1:0.0203891)1:0.0714758,(specI_v2_3539:0.0440017,((specI_v2_0743:0.0154238,specI_v2_2576:0.0136571)1:0.0314157,(specI_v2_3847:0.0233421,(specI_v2_0168:0.0118561,(specI_v2_0188:0.0113438,specI_v2_1026:0.01443)1:0.00687257)0.37:0.01906353)1:0.016473)0.7:0.0112806)1:0.0559611)1:0.0277121)1:0.0493778)1:0.0376225)1:0.0521597)1:0.0481829)0.989:0.0296296,specI_v2_4142:0.348679)1:0.103647)0.956:0.0465017)0.513:0.0281092,((specI_v2_2368:0.21072,((specI_v2_2938:0.0734833,(specI_v2_4005:0.104526,specI_v2_2828:0.0938346)0.464:0.0266532)1:0.0795603,((specI_v2_4028:0.0849001,specI_v2_3795:0.0751063)1:0.253986,(specI_v2_3658:0.134503,specI_v2_3841:0.0686672)1:0.1540902)1:0.0506762)1:0.143054)1:0.063574,((((specI_v2_1449:0.0738731,(specI_v2_2735:0.0635765,specI_v2_3850:0.0560842)1:0.0741071)1:0.0505913,((specI_v2_4741:0.0729288,(specI_v2_4566:0.0219611,(specI_v2_3599:0.0135737,specI_v2_2267:0.0123673)1:0.0129512)1:0.0493562)1:0.0432567,(specI_v2_2062:0.0239768,(specI_v2_1802:0.0189242,specI_v2_0404:0.0178838)1:0.0174829)1:0.2063979)1:0.0651404)1:0.065841,specI_v2_3963:0.534888)1:0.157326,((specI_v2_3561:0.118906,(specI_v2_4558:0.129787,specI_v2_4162:0.18013)0.968:0.0408566)1:0.140013,(specI_v2_3905:0.0458173,(specI_v2_2204:0.0357128,specI_v2_2203:0.0523017)1:0.0216076)1:0.256877)0.05:0.030017)1:0.0300318)0.699:0.0332689)1:0.236193,((((specI_v2_4658:0.0740824,specI_v2_4984:0.115895)1:0.524581,(specI_v2_1793:0.261249,specI_v2_0543:0.252516)1:0.27766)1:0.105812,((((((((specI_v2_3428:0.0450271,specI_v2_4993:0.0375268)1:0.0612489,(specI_v2_3206:0.077348,specI_v2_2975:0.13659)0.668:0.017989)0.248:0.0164472,(specI_v2_2039:0.1150334,specI_v2_3205:0.133641)1:0.0295451)1:0.045724,(specI_v2_5203:0.1722212,(specI_v2_2986:0.133444,specI_v2_2199:0.133818)0.999:0.0264901)0.993:0.0190188)0.998:0.0220313,((specI_v2_1535:0.0342832,(specI_v2_4892:0.0294288,specI_v2_0794:0.0310344)1:0.0280979)1:0.0695434,(specI_v2_1653:0.130447,(((specI_v2_1142:0.0195426,(specI_v2_0364:0.00935226,specI_v2_0363:0.0132787)1:0.0144585)1:0.0386911,(specI_v2_2545:0.021788,(specI_v2_3778:0.0204304,specI_v2_1827:0.0171507)0.998:0.0106589)1:0.0273991)1:0.0419231,(specI_v2_2516:0.0691647,((specI_v2_0723:0.0208813,(((specI_v2_3679:0.0144708,specI_v2_2595:0.02832526)0.834:0.00342559,((specI_v2_0317:0.00662394,(specI_v2_4009:0.0147008,(specI_v2_0315:0.00749296,specI_v2_0316:0.0109676)0.76:0.00146325)0.409:0.00144644)1:0.00567936,(specI_v2_0333:0.00822702,specI_v2_1038:0.0217415)0.999:0.00313427)1:0.00664652)0.999:0.00639092,((specI_v2_5020:0.0158237,specI_v2_1030:0.0115487)0.998:0.00528125,specI_v2_2257:0.0372526)0.251:0.00202321)1:0.0103948)1:0.0495127,(specI_v2_3431:0.0531835,specI_v2_0796:0.0657901)1:0.179649)0.047:0.0184944)0.987:0.0202026)1:0.0323821)0.856:0.0211154)1:0.0488329)1:0.0690826,(specI_v2_2151:0.196613,(specI_v2_0449:0.128982,(specI_v2_0448:0.104262,(specI_v2_3195:0.054883,(specI_v2_1872:0.0680079,specI_v2_3194:0.0372211)1:0.0202044)1:0.0231444)1:0.0367729)1:0.05385)1:0.0725429)1:0.0824732,(specI_v2_2132:0.215279,((specI_v2_3592:0.023894,specI_v2_1257:0.0202189)1:0.141089,(specI_v2_4962:0.161333,(specI_v2_2695:0.0694691,((specI_v2_2366:0.0589432,(specI_v2_2365:0.0514997,(specI_v2_0297:0.0227713,specI_v2_2367:0.0334044)1:0.0278648)0.7:0.0171713)1:0.0522115,(specI_v2_0832:0.0313446,specI_v2_3154:0.0288426)1:0.0484945)0.143:0.0142888)0.947:0.0204831)1:0.0236724)1:0.124659)1:0.0718456)1:0.304693,((specI_v2_2995:0.133808,specI_v2_1604:0.104821)1:0.326059,(specI_v2_3366:0.377318,((specI_v2_2391:0.203747,((specI_v2_2154:0.0517842,(specI_v2_0530:0.0132651,specI_v2_0529:0.00933546)1:0.0457075)1:0.139154,specI_v2_3365:0.309008)1:0.0681015)0.907:0.0443486,(specI_v2_2073:0.156048,specI_v2_2072:0.174578)1:0.107983)1:0.115845)1:0.136064)1:0.0897095)0.999:0.053733)0.967:0.0393211,((((specI_v2_3726:0.187975,specI_v2_4051:0.299576)1:0.0754169,(specI_v2_3958:0.280185,(specI_v2_3069:0.146082,specI_v2_2799:0.125548)1:0.215296)1:0.0748233)1:0.147735,(((specI_v2_5293:0.286966,((specI_v2_5046:0.0654263,specI_v2_2207:0.0853829)1:0.0946061,(specI_v2_2205:0.217327,specI_v2_2206:0.19901)0.992:0.0443402)1:0.108879)1:0.198863,(specI_v2_3695:0.335254,(((specI_v2_4857:0.0230996,specI_v2_2794:0.0334612)1:0.135793,((specI_v2_4456:0.0267613,(specI_v2_4913:0.0243727,(specI_v2_0668:0.00923843,specI_v2_0667:0.00793257)1:0.00918836)1:0.0207714)1:0.0794545,((specI_v2_4455:0.0250957,((specI_v2_0665:0.0118535,specI_v2_0663:0.0101896)0.999:0.00594762,(specI_v2_0664:0.0146679,specI_v2_0662:0.0143042)0.955:0.00391803)1:0.00875524)1:0.0287753,((specI_v2_2343:0.0275583,specI_v2_2352:0.0177738)1:0.0175147,(specI_v2_0661:0.0341838,((specI_v2_0670:0.0170805,(specI_v2_2827:0.0128622,(specI_v2_2344:0.0164223,specI_v2_0666:0.00935136)1:0.0261596)0.996:0.00696072)0.914:0.00577958,specI_v2_0669:0.0172049)0.996:0.00725122)1:0.0120557)1:0.0225616)1:0.0455883)1:0.108795)1:0.223422,(specI_v2_4957:0.242908,((specI_v2_4856:0.0769405,specI_v2_1368:0.0621549)1:0.0904898,(specI_v2_4398:0.0929822,specI_v2_1095:0.107403)1:0.0854086)0.986:0.0322034)1:0.0535365)1:0.0479126)1:0.0436067)1:0.0365067,specI_v2_4495:0.5440085)1:0.0297632)0.939:0.0275905,((((specI_v2_0758:0.40991,(specI_v2_2917:0.340013,(((specI_v2_3654:0.0792753,specI_v2_4999:0.077316)1:0.125248,(specI_v2_4764:0.133395,(specI_v2_4827:0.0939406,(specI_v2_2264:0.10472,(specI_v2_1803:0.0430931,specI_v2_1369:0.0502901)1:0.0855577)1:0.0613214)1:0.0601043)0.861:0.0334776)1:0.164675,(specI_v2_4765:0.171398,specI_v2_0856:0.242014)1:0.114216)0.101:0.0422906)1:0.0515543)1:0.0776218,((specI_v2_4643:0.237292,(specI_v2_4955:0.173667,(specI_v2_4952:0.163874,(specI_v2_4953:0.12012,(specI_v2_4966:0.129236,(specI_v2_4954:0.089579,(specI_v2_4529:0.101193,(specI_v2_2785:0.0459299,specI_v2_4956:0.0455778)1:0.0457173)1:0.0216172)1:0.0251111)0.772:0.0222656)1:0.0320582)1:0.0434628)0.926:0.0401893)1:0.111538,(specI_v2_3804:0.263841,(specI_v2_0209:0.1856,specI_v2_1794:0.206991)0.996:0.0421774)0.725:0.0337446)1:0.12285)0.986:0.032444,(((specI_v2_4323:0.0708684,(specI_v2_1675:0.0365118,specI_v2_1342:0.0300391)1:0.0861954)1:0.242384,((specI_v2_4920:0.106879,specI_v2_2924:0.115887)0.831:0.021799,(specI_v2_4921:0.1293,specI_v2_1364:0.1404739)0.996:0.0286948)1:0.239722)1:0.0739947,specI_v2_4161:0.4101812)1:0.039507)0.604:0.0271705,((((specI_v2_4215:0.137328,specI_v2_1201:0.0874265)1:0.156639,(specI_v2_2253:0.113516,specI_v2_0087:0.121435)1:0.126602)1:0.425324,((specI_v2_2224:0.0994905,(specI_v2_4870:0.0299043,specI_v2_4871:0.0413818)1:0.122377)1:0.0959886,((specI_v2_2222:0.0841418,(specI_v2_2221:0.131811,(specI_v2_5131:0.0611148,specI_v2_2225:0.0425189)1:0.046159)1:0.0438014)1:0.0550679,((specI_v2_5130:0.0662598,(specI_v2_2381:0.0452922,specI_v2_0544:0.0477429)1:0.0236707)1:0.0779155,(specI_v2_3979:0.0789522,specI_v2_2223:0.217078)0.999:0.0367194)1:0.0666998)1:0.0599068)1:0.216888)1:0.112243,((((specI_v2_0961:0.176961,(((specI_v2_4722:0.0665856,((specI_v2_1465:0.0163759,specI_v2_3312:0.015534)1:0.047748,(specI_v2_0349:0.0339276,specI_v2_2664:0.0332292)1:0.0152763)1:0.0334648)1:0.0347278,((specI_v2_3576:0.0536986,specI_v2_0309:0.0431794)1:0.0645288,specI_v2_2029:0.0811504)0.96:0.0181337)1:0.0905009,(specI_v2_3311:0.14436,specI_v2_0141:0.0705614)1:0.0767347)0.992:0.0330177)1:0.4040039,(specI_v2_0753:0.477285,specI_v2_2335:0.612223)1:0.0877353)1:0.0693677,specI_v2_0874:0.417095)1:0.058142,(((((((((specI_v2_2874:0.0784502,(specI_v2_3476:0.0229756,specI_v2_1647:0.0217104)1:0.0587248)1:0.163748,((specI_v2_3755:0.146699,(specI_v2_0249:0.00520439,specI_v2_0250:0.0112825)1:0.144863)1:0.0884313,(specI_v2_0426:0.185906,((specI_v2_4361:0.0613127,(specI_v2_2275:0.0523466,specI_v2_2542:0.0407734)1:0.0287074)1:0.114852,(specI_v2_1986:0.149563,(specI_v2_2040:0.0533334,specI_v2_3183:0.0423121)1:0.100173)1:0.0311839)1:0.0733284)0.406:0.0270315)0.616:0.026482)1:0.036026,(specI_v2_3364:0.21492,(specI_v2_5228:0.405228,(specI_v2_3346:0.0257898,specI_v2_3962:0.018061)1:0.139025)1:0.142976)1:0.0723217)1:0.101959,(((specI_v2_3833:0.141436,((specI_v2_2809:0.157966,(specI_v2_4519:0.048917,specI_v2_3961:0.0478037)1:0.135177)1:0.0577349,specI_v2_1999:0.151211)0.547:0.0299162)0.994:0.0377597,(specI_v2_4900:0.207658,(specI_v2_4518:0.16179,specI_v2_3834:0.189784)0.968:0.0478571)1:0.1507991)1:0.113692,((specI_v2_2380:0.112365,(specI_v2_2163:0.0468484,specI_v2_2056:0.0531545)1:0.0620796)1:0.153844,(specI_v2_1928:0.156897,specI_v2_3832:0.193132)1:0.0839868)0.791:0.0379445)1:0.0540617)1:0.0701893,((((((specI_v2_3887:0.0161044,specI_v2_4490:0.0326135)1:0.134184,((specI_v2_3571:0.105606,specI_v2_1162:0.0969369)0.915:0.0177426,((specI_v2_3435:0.0912699,specI_v2_2003:0.0600062)1:0.0273937,(((((specI_v2_4964:0.0565145,specI_v2_1350:0.0469158)1:0.0247454,(specI_v2_2416:0.0812299,specI_v2_2001:0.137463)0.999:0.022798)1:0.0154621,(specI_v2_4589:0.0680158,specI_v2_3248:0.0614126)0.931:0.0152098)0.657:0.0112986,(specI_v2_2746:0.128124,(specI_v2_3550:0.0394933,((specI_v2_1262:0.0143088,(specI_v2_1692:0.00946327,specI_v2_3360:0.01534488)0.994:0.00517579)1:0.0346375,(specI_v2_4549:0.0373052,(specI_v2_2409:0.0336272,(specI_v2_1826:0.028329,(specI_v2_3799:0.008348,(specI_v2_5294:0.00765679,specI_v2_3772:0.00799717)1:0.00542834)1:0.0163955)0.984:0.0082408)0.999:0.0107905)0.993:0.00920009)0.999:0.0146292)1:0.0266797)1:0.0468907)1:0.0272374,(specI_v2_0496:0.0561561,specI_v2_2375:0.0595637)1:0.0259013)1:0.0215893)0.999:0.0139862)1:0.0374532)0.797:0.0246236,specI_v2_3081:0.2511752)1:0.210546,((specI_v2_2870:0.1857705,((specI_v2_2043:0.13108,(specI_v2_2657:0.0966864,(specI_v2_3665:0.0578297,specI_v2_3858:0.045576)1:0.045643)1:0.1514342)0.959:0.0297716,specI_v2_3058:0.278198)1:0.0400783)1:0.12802,((specI_v2_2137:0.167841,specI_v2_3960:0.177126)1:0.196433,(specI_v2_0789:0.222103,specI_v2_3765:0.216578)1:0.0737379)1:0.0510793)0.973:0.0278366)0.664:0.0237122,(specI_v2_4637:0.0988584,((specI_v2_1658:0.010222,specI_v2_4353:0.01605419)1:0.105461,(((specI_v2_3551:0.0231888,(specI_v2_4257:0.00579861,specI_v2_3359:0.00888563)1:0.0160297)1:0.039436,specI_v2_3035:0.0357723)1:0.0117166,(((specI_v2_3243:0.02662,(specI_v2_2041:0.0381625,specI_v2_0694:0.0188035)0.998:0.00984501)1:0.0273674,(specI_v2_2282:0.0499607,specI_v2_2939:0.045393)0.242:0.0100807)1:0.0141313,specI_v2_0350:0.0351595)0.516:0.0103486)0.891:0.0133094)1:0.0585126)1:0.2189577)0.804:0.0218408,((specI_v2_4872:0.0617415,(specI_v2_3957:0.113398,(specI_v2_4355:0.0419092,(specI_v2_4185:0.0267089,(specI_v2_2535:0.0248116,specI_v2_2045:0.0384395)1:0.0130623)1:0.0215693)1:0.0397883)0.864:0.0265578)1:0.273347,((specI_v2_0487:0.104725,(specI_v2_2284:0.079319,specI_v2_1581:0.0787951)1:0.0472128)1:0.192077,(specI_v2_3050:0.155834,((((specI_v2_0691:0.0110172,specI_v2_3810:0.0132651)1:0.0113832,((specI_v2_1560:0.0118944,specI_v2_2566:0.013423)1:0.016832,((specI_v2_4812:0.0148362,(((specI_v2_0807:0.00975385,specI_v2_4131:0.010666)0.627:0.00581038,((specI_v2_0187:0.00524199,(specI_v2_0806:0.0183184,specI_v2_2567:0.0104532)1:0.00773147)0.986:0.0036894,(specI_v2_0186:0.00784901,(specI_v2_0185:0.00768995,specI_v2_1247:0.0145166)0.983:0.00444921)0.662:0.00197079)0.964:0.00393786)0.987:0.00402874,(specI_v2_4118:0.010397,specI_v2_3215:0.0105036)1:0.0143979)0.133:0.00311522)0.501:0.00479848,(specI_v2_2752:0.0208935,specI_v2_1005:0.0370516)0.86:0.00668982)1:0.0286688)0.99:0.00798475)1:0.0233801,((specI_v2_3775:0.0428886,(specI_v2_2425:0.0108997,specI_v2_2651:0.0123089)1:0.0255452)0.985:0.0112936,((specI_v2_3821:0.036441,((specI_v2_1340:0.0186949,specI_v2_3978:0.0166719)1:0.012141,(specI_v2_3415:0.0209199,((specI_v2_1101:0.00600745,specI_v2_1098:0.00608064)1:0.0102626,(((specI_v2_0334:0.00919076,specI_v2_1100:0.00964008)0.978:0.00240307,(specI_v2_0645:0.0067762,specI_v2_0739:0.00624934)0.992:0.00296036)0.746:0.00305388,specI_v2_1099:0.00795824)1:0.0111759)0.997:0.00802877)1:0.0165905)0.984:0.00786685)1:0.014974,((specI_v2_2551:0.0100046,(specI_v2_0581:0.0116208,specI_v2_5142:0.0144648)0.999:0.00642819)1:0.0354922,((specI_v2_0162:0.0133848,(specI_v2_0090:0.0068823,(specI_v2_3214:0.0263402,specI_v2_3246:0.0112922)0.994:0.00425482)1:0.0121286)1:0.0119642,(((((specI_v2_1629:0.00785709,(specI_v2_0166:0.00743982,specI_v2_0165:0.00581509)0.984:0.003664)0.887:0.00270122,specI_v2_1045:0.01687355)1:0.0167822,(specI_v2_1644:0.0140388,((specI_v2_0610:0.00661256,(specI_v2_0608:0.00735157,(((specI_v2_0611:0.00812733,specI_v2_0622:0.00729475)0.9:0.00162261,((specI_v2_0616:0.00512371,specI_v2_2313:0.00799754)0.672:0.00168469,specI_v2_3567:0.0159298)0.962:0.00208306)0.121:0.00265546,specI_v2_0615:0.0101796)0.353:0.0051561)0.911:0.0045589)0.194:0.00279939,((specI_v2_0612:0.0112466,(specI_v2_0613:0.00347594,(specI_v2_0609:0.00803534,specI_v2_3239:0.00842195)0.997:0.00278241)1:0.00505685)1:0.0115298,(specI_v2_0614:0.00957973,specI_v2_0617:0.00807425)0.918:0.0039272)0.991:0.0045527)1:0.00508952)0.952:0.0040539)0.944:0.00377593,((specI_v2_0557:0.00699884,((specI_v2_0988:0.00613602,specI_v2_0987:0.0042588)1:0.00875616,((((specI_v2_0161:0.00920054,(specI_v2_0779:0.01435944,(specI_v2_4906:0.00773914,specI_v2_2677:0.00698866)0.514:0.00238067)0.575:0.00159296)0.866:0.00196047,(specI_v2_0624:0.00834054,specI_v2_0623:0.00604424)1:0.00281155)0.113:0.000856258,(specI_v2_2363:0.00917411,specI_v2_3541:0.00506003)0.82:0.00154424)0.985:0.00314127,(specI_v2_3357:0.00594318,specI_v2_0428:0.0092326)0.997:0.00481609)0.999:0.00601513)0.97:0.00500479)1:0.0193737,specI_v2_5143:0.0172402)1:0.00713034)0.999:0.00515665,specI_v2_0637:0.0407199)0.311:0.00384007)1:0.00780951)1:0.0110813)1:0.0148914)0.985:0.0146448)1:0.055248,((((((specI_v2_4326:0.0117819,specI_v2_1245:0.00708243)1:0.0218292,(specI_v2_3412:0.0354779,(specI_v2_0759:0.0181193,(specI_v2_2584:0.0189321,((specI_v2_2559:0.0111132,(specI_v2_0755:0.015683,specI_v2_3993:0.015867)0.341:0.00471016)0.689:0.00241568,(specI_v2_3968:0.00791402,specI_v2_4690:0.0100051)0.998:0.00441158)0.992:0.00444373)0.796:0.00628987)0.949:0.00776925)1:0.0087536)0.996:0.00834175,((specI_v2_1780:0.0224582,specI_v2_3967:0.02566214)1:0.021133,(specI_v2_3584:0.0304746,specI_v2_2226:0.0233351)1:0.0140887)1:0.0137257)1:0.0379244,(specI_v2_3471:0.0698211,specI_v2_0986:0.0814222)1:0.0216493)1:0.0149409,(((((specI_v2_0722:0.0126588,(specI_v2_0932:0.00792773,specI_v2_3477:0.0141788)0.973:0.00586991)0.999:0.00571509,(specI_v2_0014:0.0106144,specI_v2_0756:0.01832638)0.998:0.00634511)1:0.029363,(specI_v2_3631:0.0221188,specI_v2_2565:0.0184811)1:0.0368217)1:0.0245507,(specI_v2_4891:0.0483073,specI_v2_3240:0.0726463)1:0.0206828)0.999:0.014026,specI_v2_0524:0.0928183)0.525:0.00954694)0.616:0.00954608,((specI_v2_2314:0.0265458,(specI_v2_2764:0.0175731,specI_v2_2111:0.0169972)1:0.0144794)1:0.0402411,((specI_v2_0773:0.0620816,specI_v2_0402:0.0812535)1:0.0441704,(specI_v2_0096:0.0481754,((specI_v2_2955:0.0119897,(specI_v2_3411:0.0100183,specI_v2_2617:0.00977268)0.845:0.00414256)1:0.0230771,(specI_v2_2988:0.024599,specI_v2_1261:0.0226191)1:0.0156667)1:0.0273372)1:0.0294209)1:0.0203212)0.999:0.0116428)1:0.0230382)1:0.0837586)1:0.158759)0.995:0.0466639)1:0.0590845)0.942:0.0230453)1:0.0379763,specI_v2_4918:0.507494)0.08:0.0228516,((specI_v2_2094:0.280364,((specI_v2_1861:0.118376,((((specI_v2_0830:0.0330805,(specI_v2_0820:0.0202312,specI_v2_0435:0.0167531)1:0.0223072)1:0.0182438,(((specI_v2_0813:0.00848486,specI_v2_0318:0.00694926)1:0.00521359,(specI_v2_0256:0.00423687,(specI_v2_0257:0.002396,specI_v2_0336:0.0113844)0.999:0.00541332)0.966:0.00451297)1:0.0257586,((specI_v2_0817:0.0161141,(specI_v2_0818:0.0148258,specI_v2_0619:0.0262157)0.666:0.00370305)1:0.00688113,((((specI_v2_0824:0.00374949,specI_v2_0827:0.00427504)1:0.00831789,(((specI_v2_0621:0.00517068,(specI_v2_0825:0.00369355,specI_v2_0828:0.00903223)1:0.00570487)0.993:0.00413257,(specI_v2_0816:0.00426746,specI_v2_0815:0.00250195)0.992:0.00333108)0.954:0.00197844,specI_v2_0823:0.00570821)0.998:0.00488367)1:0.00824527,(specI_v2_0439:0.0192521,(specI_v2_0811:0.0196561,(specI_v2_0270:0.0165385,specI_v2_0826:0.0109519)0.933:0.00408749)0.725:0.00537511)0.954:0.0050279)0.997:0.00494441,specI_v2_0821:0.0334168)0.958:0.00508856)1:0.0242488)1:0.0141793)0.999:0.0120253,(specI_v2_0819:0.0498912,((specI_v2_2575:0.0498676,((specI_v2_0197:0.0278461,specI_v2_0436:0.0343337)0.836:0.0184188,((specI_v2_0440:0.00491305,specI_v2_2543:0.00685646)1:0.034469,((((specI_v2_3614:0.0321537,specI_v2_0822:0.0135319)0.955:0.00635987,specI_v2_0618:0.0137015)0.932:0.00760993,(specI_v2_0255:0.00571306,specI_v2_0829:0.00964227)1:0.0236069)1:0.0123963,(specI_v2_4301:0.0363421,specI_v2_0620:0.025532)0.141:0.00530208)0.977:0.00773185)0.555:0.00641778)0.988:0.00967769)1:0.00969544,(specI_v2_0437:0.0398798,(specI_v2_1585:0.0337293,(specI_v2_0814:0.0159447,specI_v2_0254:0.0124537)1:0.014391)1:0.0205828)0.418:0.01824773)1:0.011525)1:0.0138878)0.998:0.0107549,((specI_v2_0812:0.00547717,specI_v2_2574:0.0105073)1:0.0371272,specI_v2_3228:0.0934694)0.941:0.0185539)1:0.0984759)1:0.102856,((specI_v2_4486:0.0995977,(specI_v2_2067:0.0475293,specI_v2_2661:0.0743086)1:0.0744223)1:0.0752094,((specI_v2_0914:0.111944,(specI_v2_2068:0.0995037,specI_v2_4895:0.0861149)1:0.0433661)1:0.155723,((specI_v2_2117:0.0496251,(specI_v2_4050:0.0351872,specI_v2_1549:0.0413378)1:0.0238093)1:0.0823984,(specI_v2_0248:0.0548404,(((specI_v2_0247:0.0208689,specI_v2_1797:0.0240166)1:0.0103257,(specI_v2_1017:0.0250153,(specI_v2_1347:0.0101537,specI_v2_3839:0.0212977)1:0.0231682)0.995:0.00570933)0.997:0.00874477,(specI_v2_3134:0.0231852,specI_v2_1018:0.0293576)0.965:0.00784376)1:0.0336957)1:0.0812514)1:0.0727255)0.997:0.0322048)1:0.191807)1:0.164253)1:0.138915,(specI_v2_4992:0.355298,(specI_v2_4155:0.13054,((specI_v2_1106:0.0056083,specI_v2_1107:0.0102669)1:0.0870993,specI_v2_2410:0.1314051)1:0.0929416)1:0.202043)0.958:0.0504792)1:0.0584579)0.999:0.0303493,((specI_v2_2537:0.35056,(specI_v2_5230:0.232699,(specI_v2_0088:0.128923,(specI_v2_0094:0.0758551,specI_v2_1575:0.0814876)0.347:0.0340567)1:0.0618443)1:0.3241024)1:0.501792,(specI_v2_0781:0.332781,specI_v2_2967:0.0973771)1:0.885479)1:0.156702)1:0.038488,((specI_v2_1725:0.257634,(specI_v2_3200:0.0938129,((specI_v2_4770:0.0153531,specI_v2_0011:0.0203294)1:0.0349846,(specI_v2_3670:0.0632991,(specI_v2_4543:0.0292096,(specI_v2_0690:0.0262769,specI_v2_1326:0.0140677)1:0.0140487)1:0.0254663)0.526:0.0162137)1:0.0488554)1:0.372891)1:0.345144,((specI_v2_2016:0.0199314,specI_v2_4411:0.0295369)1:0.33525,((specI_v2_1619:0.188972,((specI_v2_3620:0.078838,specI_v2_4240:0.0957441)1:0.0742522,(specI_v2_4876:0.107377,(specI_v2_0939:0.08337,specI_v2_3956:0.0857396)1:0.0707895)0.998:0.0318122)1:0.0552396)1:0.0943101,((((specI_v2_1847:0.123145,(specI_v2_2242:0.106463,((specI_v2_4357:0.0243979,specI_v2_0566:0.0378321)1:0.115538,(specI_v2_2249:0.0275299,(specI_v2_0553:0.0191291,(specI_v2_4043:0.00640706,specI_v2_0562:0.00663405)1:0.00994549)1:0.0160435)1:0.0746214)1:0.0504275)1:0.0313031)0.002:0.0168105,((specI_v2_4863:0.046833,(specI_v2_4587:0.0303307,(specI_v2_1273:0.0550309,((specI_v2_1556:0.00706618,specI_v2_0060:0.00414306)1:0.00548745,(specI_v2_0059:0.00836027,specI_v2_2979:0.0113935)0.723:0.00241069)1:0.0163705)0.088:0.0134817)1:0.0178844)1:0.103342,(specI_v2_4285:0.143694,(specI_v2_1987:0.187876,(specI_v2_0494:0.0418927,specI_v2_1720:0.0303368)1:0.087996)1:0.0770589)1:0.0351309)0.766:0.0168956)1:0.142273,(((specI_v2_4376:0.0962868,(specI_v2_2123:0.0682213,(specI_v2_2124:0.0719693,(specI_v2_0565:0.00795955,specI_v2_0564:0.00906979)1:0.0694399)0.958:0.0167887)1:0.0448329)1:0.159071,(((((specI_v2_0421:0.0452974,(specI_v2_1814:0.0358922,specI_v2_3131:0.0467496)1:0.016506)0.999:0.0168448,specI_v2_2841:0.101442)0.901:0.0317573,(specI_v2_3472:0.0258995,(specI_v2_0422:0.016088,(specI_v2_1031:0.0154013,((specI_v2_4014:0.0299512,(specI_v2_0368:0.00863151,(specI_v2_3064:0.012217,specI_v2_0367:0.00829715)0.972:0.00405969)0.999:0.00688814)1:0.00998121,specI_v2_0420:0.0167063)0.89:0.00646336)0.953:0.00629619)1:0.0356733)1:0.0435178)0.997:0.0379541,(specI_v2_3115:0.00793672,specI_v2_1815:0.00694018)1:0.0767707)0.801:0.0146497,specI_v2_5056:0.0978087)0.398:0.1580124)1:0.0316277,((specI_v2_3642:0.118791,((specI_v2_3706:0.0197819,(specI_v2_3885:0.0232596,specI_v2_2812:0.0387934)1:0.0220309)0.508:0.0124849,specI_v2_3886:0.0204157)1:0.124317)1:0.133092,specI_v2_1657:0.247236)0.982:0.0268857)0.967:0.0214312)0.991:0.0297053,(specI_v2_4902:0.225534,(((specI_v2_1857:0.0777848,specI_v2_3060:0.0882581)1:0.111335,((specI_v2_4560:0.0293613,specI_v2_2495:0.0293847)1:0.187079,(specI_v2_2120:0.0701632,(specI_v2_3959:0.105974,specI_v2_4066:0.1142421)0.871:0.0202705)1:0.156102)1:0.050941)1:0.0399393,((((specI_v2_2730:0.071738,(((specI_v2_4006:0.0157385,specI_v2_3680:0.00836081)1:0.0498314,((specI_v2_3793:0.0239398,(specI_v2_4178:0.0127806,specI_v2_4293:0.0172665)1:0.0203427)1:0.0242402,((specI_v2_4657:0.0164409,specI_v2_3964:0.0284491)1:0.0412045,(specI_v2_4157:0.0305093,specI_v2_4230:0.026978)0.155:0.0081985)1:0.023411)1:0.0162589)1:0.0425708,(((specI_v2_1092:0.00532581,(specI_v2_0761:0.00395829,specI_v2_3770:0.00794869)0.981:0.00394374)1:0.0191854,(specI_v2_0912:0.0124597,specI_v2_1344:0.0206274)0.303:0.01728446)1:0.0355268,(specI_v2_3983:0.041319,specI_v2_3984:0.0445576)1:0.0346367)1:0.025378)0.58:0.0105403)1:0.0172543,(specI_v2_0911:0.0614071,(specI_v2_3619:0.0878244,specI_v2_4010:0.073059)0.561:0.0158946)0.685:0.0121451)1:0.143504,specI_v2_4475:0.1788763)1:0.0444887,((((specI_v2_2840:0.0421289,((specI_v2_0284:0.00715455,specI_v2_0285:0.0079806)0.528:0.00428044,((specI_v2_1203:0.01490762,(specI_v2_0282:0.00587751,specI_v2_0283:0.00771081)0.939:0.00349655)0.487:0.00316264,(specI_v2_0788:0.0159995,(specI_v2_0809:0.00991081,specI_v2_4693:0.00905927)1:0.0110958)0.999:0.00625113)0.454:0.00372316)1:0.0380497)1:0.0803045,((specI_v2_2913:0.0212597,specI_v2_4607:0.0280128)1:0.0988465,(specI_v2_3344:0.4759669,specI_v2_2815:0.364037)1:0.200006)1:0.0404359)1:0.040714,specI_v2_4382:0.1446477)1:0.0516991,((((specI_v2_3852:0.060326,((specI_v2_0010:0.00964748,(specI_v2_3487:0.0465577,specI_v2_0810:0.008068)0.999:0.0147738)1:0.0576743,specI_v2_1334:0.0790104)0.579:0.02185954)1:0.0232665,((((((specI_v2_2420:0.209716,specI_v2_0915:0.3103)1:0.133872,(specI_v2_0730:0.0420164,((specI_v2_0588:0.00691941,(specI_v2_0585:0.00211834,(specI_v2_0587:0.00796826,specI_v2_0586:0.00633948)1:0.00768577)0.995:0.00380496)1:0.00756485,(specI_v2_0224:0.00457755,specI_v2_3771:0.0258526)0.848:0.00763894)1:0.0277323)1:0.0150755)0.995:0.00875762,((((specI_v2_2591:0.0349787,(((specI_v2_4768:0.0562485,(specI_v2_3117:0.0394999,((specI_v2_0009:0.00578336,(specI_v2_0937:0.00533273,specI_v2_1242:0.00434626)0.572:0.00264379)1:0.0442422,(specI_v2_1479:0.0135313,specI_v2_1040:0.0177956)1:0.0208445)0.874:0.00952951)0.997:0.010372)1:0.013243,(specI_v2_1339:0.0436557,specI_v2_2844:0.0983984)0.85:0.0118653)1:0.0151596,(specI_v2_3912:0.0226829,specI_v2_0142:0.0188621)1:0.0240342)0.999:0.0133808)0.96:0.00655889,((((specI_v2_5247:0.0119424,((specI_v2_1114:0.0247078,(specI_v2_1480:0.0241171,specI_v2_0225:0.00865798)0.977:0.00479455)1:0.00789569,specI_v2_3913:0.0159145)0.996:0.00511463)0.455:0.00320676,(specI_v2_1360:0.0105668,specI_v2_5248:0.0130409)0.999:0.00528548)1:0.00695919,specI_v2_4978:0.0574468)0.999:0.0103239,((specI_v2_2593:0.0310993,((specI_v2_0323:0.0109094,specI_v2_0324:0.00498994)1:0.00545434,(specI_v2_0715:0.00862941,(specI_v2_0841:0.00974098,specI_v2_0417:0.0175537)0.932:0.00382701)0.998:0.00543702)0.996:0.00881312)1:0.0126048,(specI_v2_3851:0.0293092,specI_v2_1492:0.0435085)1:0.0127729)1:0.010393)0.714:0.00761351)1:0.0101917,(specI_v2_1265:0.0137065,(specI_v2_5279:0.0206937,specI_v2_1541:0.0126444)1:0.0157561)1:0.0283373)0.466:0.00792878,specI_v2_0919:0.0680606)0.931:0.0111351)0.965:0.00983187,(specI_v2_0734:0.0204915,(specI_v2_2592:0.00692448,specI_v2_2594:0.00678005)1:0.0198305)1:0.0430109)1:0.0170981,specI_v2_2451:0.0798091)1:0.0224053,(specI_v2_0321:0.0166681,specI_v2_0962:0.0424568)1:0.0546321)1:0.0444444)0.997:0.0239075,((specI_v2_1032:0.0280759,specI_v2_0963:0.00761137)1:0.126983,(specI_v2_4767:0.0208643,specI_v2_1678:0.0166556)1:0.0547818)1:0.0265191)1:0.0918534,((specI_v2_4375:0.108347,((specI_v2_0069:0.0129277,specI_v2_0070:0.0118924)1:0.0960903,(((specI_v2_0704:0.0646851,specI_v2_0423:0.048598)1:0.0248133,(((specI_v2_1452:0.00492574,specI_v2_1453:0.00429925)1:0.0292318,(specI_v2_0151:0.0366672,(specI_v2_1748:0.0105128,specI_v2_1749:0.0104632)1:0.0232086)1:0.0295798)0.97:0.0132736,((specI_v2_3803:0.08333,(specI_v2_1834:0.0253972,(specI_v2_5101:0.0133052,(specI_v2_0851:0.0198539,specI_v2_1486:0.00467802)0.989:0.0030597)0.999:0.00578207)1:0.0172704)1:0.0134154,(specI_v2_3467:0.0225831,(specI_v2_0933:0.0222528,(specI_v2_3401:0.0119288,specI_v2_1174:0.0143735)0.433:0.00477085)0.54:0.00693789)1:0.0308826)0.856:0.00880466)1:0.0256991)1:0.0648398,((specI_v2_4037:0.0732393,specI_v2_3786:0.0660617)1:0.0358512,((specI_v2_5132:0.0779399,((specI_v2_0969:0.0100003,specI_v2_0968:0.00881307)1:0.0549777,specI_v2_1292:0.08011)0.298:0.0121943)1:0.0145146,((specI_v2_4747:0.0293294,specI_v2_0293:0.0338074)1:0.0528189,(((specI_v2_5107:0.0135102,specI_v2_3038:0.0122763)0.981:0.00515022,(specI_v2_1461:0.018594,(specI_v2_0325:0.00936432,specI_v2_0147:0.0102361)1:0.0200756)0.521:0.00459434)1:0.0508953,((specI_v2_0507:0.0627115,(specI_v2_1014:0.0124505,specI_v2_0123:0.01083287)1:0.0184983)0.974:0.0103368,(specI_v2_0358:0.0150176,specI_v2_1611:0.0413266)0.982:0.0094678)1:0.0467287)1:0.0243109)0.88:0.0119099)0.155:0.0128042)0.976:0.0224112)1:0.039767)0.996:0.0279651)1:0.116628,((specI_v2_3213:0.0935863,(specI_v2_3432:0.0217782,(specI_v2_2472:0.0260068,(specI_v2_2473:0.0292612,specI_v2_2474:0.0226428)1:0.0150539)0.955:0.00729391)1:0.087878)1:0.113032,(((((specI_v2_3902:0.00861505,specI_v2_2095:0.00858808)1:0.00790311,specI_v2_0058:0.02718698)1:0.0312281,(specI_v2_1105:0.0301741,(specI_v2_3396:0.0224912,specI_v2_1374:0.0211412)1:0.0108248)1:0.0230538)1:0.0222839,((specI_v2_2775:0.125579,((specI_v2_2287:0.0294098,specI_v2_0659:0.0209608)1:0.0136726,((specI_v2_4399:0.00811378,specI_v2_2288:0.00454375)1:0.0160156,(specI_v2_4369:0.0141164,(specI_v2_0936:0.00820348,specI_v2_0602:0.00596689)1:0.00781838)1:0.0157862)1:0.0106984)1:0.040951)0.995:0.0175679,(specI_v2_0545:0.0805649,(specI_v2_0546:0.0161095,(specI_v2_4571:0.00745729,specI_v2_1034:0.00544836)1:0.0108869)1:0.066407)0.989:0.0159886)1:0.0169519)1:0.0442592,(specI_v2_0075:0.1248504,(((specI_v2_1202:0.00984159,specI_v2_0047:0.00722377)1:0.034379,(specI_v2_0112:0.0181463,(specI_v2_0113:0.00575911,specI_v2_2573:0.00928795)1:0.0101547)1:0.0525766)1:0.0251933,((((specI_v2_2650:0.0127858,specI_v2_5191:0.0181731)1:0.0330534,(specI_v2_5139:0.0230816,(specI_v2_0640:0.007182,specI_v2_1499:0.00426161)1:0.0222644)1:0.0139674)1:0.0350965,(((specI_v2_1330:0.0299045,(specI_v2_0149:0.0203224,((specI_v2_4056:0.0102518,(specI_v2_2515:0.0117066,(specI_v2_4057:0.0043937,specI_v2_4058:0.00549948)0.997:0.00290406)1:0.00460433)0.676:0.00379019,((specI_v2_4441:0.0142134,specI_v2_1352:0.00826497)0.999:0.00362201,(specI_v2_1327:0.00998152,(specI_v2_0273:0.00781906,specI_v2_3421:0.0110249)0.414:0.00158306)0.989:0.0026074)0.54:0.00155198)0.447:0.0083331)1:0.0159474)1:0.0292926,((specI_v2_4528:0.315597,specI_v2_4732:0.191734)1:0.0384448,(specI_v2_4523:0.190014,(specI_v2_2717:0.265552,((specI_v2_0926:0.218531,(specI_v2_3758:0.26462,specI_v2_5007:0.267786)1:0.170329)1:0.273422,(((specI_v2_3752:0.17438,(specI_v2_0101:0.132396,(specI_v2_1558:0.187118,(specI_v2_1559:0.0776184,specI_v2_0301:0.0908865)1:0.0389839)0.998:0.0358261)1:0.0696949)1:0.196108,(specI_v2_3792:0.444314,(specI_v2_3842:0.391795,specI_v2_4091:0.409585)1:0.312028)1:0.0837724)1:0.0975921,(specI_v2_4388:0.850276,(specI_v2_2290:0.332386,specI_v2_4087:0.306375)1:0.290618)1:0.122648)0.534:0.0842403)1:0.162492)1:0.123082)0.992:0.0500875)0.774:0.0304743)0.835:0.0097925,((specI_v2_4748:0.0250354,specI_v2_2786:0.0268763)0.98:0.00708663,((specI_v2_0836:0.0200443,(specI_v2_0083:0.0130969,(specI_v2_1086:0.00810677,(specI_v2_4990:0.00755515,specI_v2_1372:0.00901817)0.989:0.00389731)0.618:0.00548718)1:0.0142817)0.992:0.0085642,((specI_v2_1066:0.00629229,specI_v2_1130:0.00909949)1:0.0147574,specI_v2_3324:0.0407697)0.712:0.01262633)0.902:0.00605326)1:0.0258507)0.219:0.013015)0.994:0.0141774,(((((specI_v2_0895:0.2364586,specI_v2_0922:0.0218176)0.986:0.00906897,specI_v2_4045:0.0235227)1:0.0194777,(specI_v2_3724:0.122234,specI_v2_4094:0.246075)1:0.2198485)1:0.0853947,((specI_v2_4617:0.0286969,(specI_v2_4508:0.00545284,(specI_v2_0838:0.00704218,((specI_v2_1002:0.0122474,specI_v2_4479:0.0076684)0.332:0.00250169,specI_v2_0695:0.00988996)0.942:0.00243327)0.994:0.00403007)1:0.0236479)1:0.0190612,((specI_v2_0853:0.04218,(specI_v2_2616:0.029312,(((specI_v2_0850:0.00775545,(specI_v2_0854:0.0104031,specI_v2_0848:0.0146752)0.433:0.00454676)0.829:0.00347919,(specI_v2_0852:0.00583253,specI_v2_3687:0.0118515)0.93:0.00440052)1:0.0103374,(specI_v2_0849:0.0119338,specI_v2_0717:0.0140848)0.827:0.00363216)0.65:0.01391009)1:0.0116152)1:0.0227727,(specI_v2_1655:0.0500497,specI_v2_0312:0.0472997)0.222:0.00778865)1:0.0165181)1:0.0222642)0.801:0.0102295,(((specI_v2_3557:0.0429387,((specI_v2_0073:0.0269413,specI_v2_3101:0.0311917)1:0.0774819,((specI_v2_1088:0.0295619,(((specI_v2_4601:0.0038106,specI_v2_3062:0.00539784)1:0.0183407,((specI_v2_0298:0.0200169,(specI_v2_2305:0.00598108,specI_v2_2304:0.00702788)1:0.0128235)1:0.0103832,(specI_v2_1102:0.0223481,specI_v2_3558:0.0293108)0.764:0.00470906)1:0.00694518)1:0.0117591,specI_v2_2615:0.0458364)0.999:0.00823353)0.241:0.00511857,((specI_v2_1473:0.0116039,specI_v2_0362:0.0132679)1:0.0207713,(specI_v2_3627:0.00811666,(specI_v2_0388:0.00557421,(specI_v2_0387:0.00443969,specI_v2_0942:0.00525325)1:0.00461713)1:0.01391549)1:0.0151821)1:0.0171094)1:0.0164359)0.941:0.0113776)1:0.0151607,((specI_v2_4299:0.0115921,(specI_v2_0119:0.0134834,specI_v2_1295:0.0107259)0.997:0.00479358)1:0.0351455,((specI_v2_4810:0.044238,(specI_v2_4654:0.0243691,specI_v2_4089:0.0168448)1:0.0147244)0.932:0.00544185,(specI_v2_2837:0.0242816,specI_v2_1258:0.0431831)0.984:0.00764826)1:0.0101441)1:0.0238647)1:0.0238955,(((specI_v2_4989:0.0103509,specI_v2_1565:0.0118745)1:0.0248113,(specI_v2_4520:0.00807909,(specI_v2_3691:0.00568487,specI_v2_0762:0.00759448)1:0.00643119)1:0.0159007)1:0.0237432,(((specI_v2_2614:0.0494379,(specI_v2_1460:0.0401163,(((specI_v2_3351:0.00666001,specI_v2_3348:5e-09)0:6e-09,(specI_v2_0040:5e-09,specI_v2_3350:0.00450166)0:5e-09)0.814:6e-09,specI_v2_3347:5e-09)1:0.0250256)0.351:0.00785192)0.874:0.00939882,specI_v2_2612:0.05218)0.316:0.00629456,(specI_v2_1805:0.0347676,(specI_v2_1120:0.0392386,(((specI_v2_0193:0.00539619,(specI_v2_1697:0.0158707,(specI_v2_0685:0.00528421,specI_v2_2353:0.00531762)0.796:0.00366987)0.847:0.00310186)1:0.026143,(specI_v2_1119:0.00854905,specI_v2_1118:0.00909824)1:0.0157887)1:0.0117615,((specI_v2_3252:0.0173373,(specI_v2_0696:0.0113529,specI_v2_0719:0.0135176)1:0.00734586)1:0.0177313,((specI_v2_1806:0.0392556,(specI_v2_4184:0.0287807,(specI_v2_4667:0.00842569,(specI_v2_0265:0.00477805,(((specI_v2_0268:0.00576115,specI_v2_0373:0.00741667)1:0.00550198,(specI_v2_0267:0.0036498,specI_v2_0266:0.0034509)0.318:0.000729315)0.967:0.00146761,(specI_v2_4370:0.0104378,specI_v2_0192:0.00704932)0.852:0.00164555)0.814:0.00100376)0.991:0.00428452)1:0.00622611)0.458:0.01793538)0.997:0.00829427,(((specI_v2_0050:0.0227318,specI_v2_1563:0.0245737)0.913:0.00557845,(specI_v2_4835:0.0228325,specI_v2_4629:0.0353174)0.984:0.00735868)0.954:0.00687929,(((specI_v2_0160:0.0148399,specI_v2_0120:0.0104547)0.391:0.0065281,(specI_v2_0074:0.0182137,specI_v2_0079:0.0153185)1:0.00806688)1:0.014619,(((specI_v2_1714:0.00730817,(specI_v2_0077:0.00453114,specI_v2_0076:0.00407011)1:0.00456744)1:0.0107465,((specI_v2_0041:0.0121214,((specI_v2_0042:0.00435289,specI_v2_0043:0.0052361)1:0.00681322,(specI_v2_0044:0.00877184,specI_v2_0045:0.00531922)0.999:0.00448814)1:0.00572706)0.989:0.00404988,((specI_v2_0037:0.00787637,(specI_v2_0038:0.00734559,(specI_v2_3349:5e-09,specI_v2_0039:0.00635045)0.017:0.00222354)0.992:0.00284262)1:0.009374,(specI_v2_0035:0.00286735,(specI_v2_0034:0.00556896,specI_v2_0036:0.00217229)0.597:0.000873512)1:0.0171866)0.689:0.00302868)0.998:0.00561479)1:0.0130769,(specI_v2_4813:0.0192474,specI_v2_1564:0.0216014)0.997:0.00951005)0.121:0.00494017)0.528:0.00378468)0.988:0.00490238)0.247:0.01149352)1:0.0110348)0.699:0.00527735)0.968:0.00617392)0.988:0.00804021)0.999:0.0114442)1:0.0252493)1:0.0214408)0.941:0.00936854)0.893:0.00979811)0.999:0.0142065)0.85:0.0190771)1:0.0441259)1:0.0473519)1:0.0701297)1:0.0493123)0.999:0.0259625)0.994:0.0266598)1:0.0327695)0.999:0.0284424)0.992:0.0313832)1:0.134577)0.99:0.0562055)1:0.0704244)1:0.0384348)0.999:0.0311376)1:0.036774)0.253:0.0297948)0.996:0.0391537)1:0.0718639)1:0.0699497)1:0.220825)1:0.089814)1:0.17371)0.999:0.0389985)0.723:0.0259166)0.998:0.0437424)1:0.0717996)1:0.0779509)0.987:0.0634782)1:0.0783643)1:0.146292)0.851:0.108507)0.998:0.322854)0.999:0.197713);
