# Supplementary material for: Disentangling the impact of environmental and phylogenetic constraints on prokaryotic within-species diversity
Source: ISME J. 2020 Feb 11;14(5):1247–59. doi: 10.1038/s41396-020-0600-z (PMC7174425; doi:10.1038/s41396-020-0600-z)
Supplement: Supplementary file 12 — Tree 10100 species [file 41396_2020_600_MOESM12_ESM.txt]

((((208223.SAMN06219867:0.0206,(283686.SAMN04584361:0.01196,(1692238.SAMN03941339:0.01868,(1274399.SAMN03271816:0.01456,497725.SAMN03354161:0.01459)0.988:0.00609)0.969:0.00651)1.000:0.00931)1.000:0.02152,((548.SAMN03283901:0.04084,(1388748.SAMN02318531:0.01902,1505757.SAMN02769539:0.01691)1.000:0.02554)1.000:0.01199,(((1406822.SAMN02369275:0.00871,357240.SAMN03197604:0.01068)1.000:0.01861,(1073999.SAMEA2272515:0.02229,(28141.SAMN06100264:0.00539,413501.SAMN04329654:0.00954)1.000:0.01689)1.000:0.02614)1.000:0.01206,(((((((642227.SAMN02905535:0.02951,(1005995.SAMN02199042:0.03236,480813.SAMN02199362:0.04657)1.000:0.01705)1.000:0.03232,(1336237.SAMN02584966:0.11516,(1628856.SAMN03389134:0.0129,988801.SAMN05216522:0.02026)1.000:0.06349)1.000:0.02764)1.000:0.03275,((((1891675.SAMN06329872:0.02281,665913.SAMN05757634:0.03038)1.000:0.03069,(((472705.SAMN05757366:0.00774,(470931.SAMN03320104:0.01514,549.SAMN03097723:0.01913)1.000:0.00875)1.000:0.01854,(553.SAMN03097714:0.01892,(553.SAMN03470247:0.02302,574096.SAMN05908195:0.00847)0.961:0.00681)1.000:0.02511)1.000:0.02108,((1560354.SAMD00020669:0.0498,472695.SAMEA3138967:0.01067)1.000:0.0227,(1225184.SAMN02471853:0.05151,((55209.SAMN05915831:0.01228,592316.SAMN00002769:0.01245)1.000:0.02011,((59814.SAMN03401410:0.01752,(1076551.SAMN05907794:0.01772,472693.SAMN05757669:0.03292)0.993:0.00601)0.823:0.00577,(299767.SAMEA3213011:0.02031,(470934.SAMN03068907:0.01142,(1076550.SAMN05907793:0.00906,(1076549.SAMN05907788:0.01503,69218.SAMN03105171:0.01072)0.658:0.00627)0.373:0.00376)1.000:0.01975)1.000:0.01436)0.454:0.00888)1.000:0.01437)0.920:0.00851)0.900:0.00698)1.000:0.02011)0.714:0.00857,(1619313.SAMEA3650399:0.06542,((1274722.SAMN02471729:0.0315,1560201.SAMN03098356:0.02421)1.000:0.02154,(((1161919.SAMEA3146270:0.01055,((215689.SAMN02603467:0.0106,665029.SAMEA3138297:0.01499)1.000:0.01108,465817.SAMEA2272215:0.01163)0.748:0.00527)1.000:0.02302,(1736225.SAMN04151605:0.04181,(1219360.SAMD00046721:0.01617,1628855.SAMN03389133:0.0287)1.000:0.01104)0.285:0.00746)1.000:0.01889,((1267600.SAMN02670971:0.03187,(796334.SAMN02843332:0.05004,1603299.SAMEA3216243:0.03465)0.514:0.00869)0.976:0.00829,((371042.SAMN03105172:0.01917,634500.SAMEA2272131:0.03337)1.000:0.01695,(65700.SAMN03287578:0.04528,69222.SAMN02666699:0.03469)1.000:0.02086)0.985:0.007)1.000:0.00992)1.000:0.01284)1.000:0.01282)0.668:0.012)0.786:0.00683,((1367852.SAMN05216516:0.03943,1926881.SAMN06127491:0.02785)1.000:0.05797,1925589.SAMN06111205:0.06973)0.654:0.01366)0.927:0.01201)1.000:0.02514,(((((((29486.SAMN03421018:0.03009,935293.SAMN03177402:0.02492)1.000:0.01855,(214092.SAMEA1705942:0.03043,((((630.SAMN04875564:0.01453,(29483.SAMEA1486374:0.02914,1288385.SAMEA1486427:0.02267)0.888:0.00623)1.000:0.00718,((1443113.SAMN03081541:0.02229,630.SAMEA1486353:0.01154)0.489:0.00234,28152.SAMN03202900:0.01425)1.000:0.00883)1.000:0.01202,631.SAMEA859919:0.02324)0.044:0.00375,(630.SAMEA980208:0.01628,(29485.SAMN03144976:0.02163,(29484.SAMEA859937:0.00932,29484.SAMEA859965:0.00772)1.000:0.01015)0.996:0.00681)0.990:0.00945)0.996:0.00868)1.000:0.02202)1.000:0.03772,(((1441930.SAMN02569064:0.02451,(1524467.SAMN02991040:0.01549,1914994.SAMN05970538:0.01453)0.729:0.00692)1.000:0.01412,(1410619.SAMN02743684:0.04053,47917.SAMN04390144:0.02628)0.986:0.00846)0.996:0.00916,((615.SAMEA2273958:0.0224,((138074.SAMEA2581874:0.01687,568817.SAMN02604291:0.21293)1.000:0.03198,(1411141.SAMD00046907:0.01281,(82996.SAMN03841799:0.01508,(614.SAMN03481691:0.01198,(28151.SAMEA103936875:0.02319,82995.SAMN02690690:0.01191)0.567:0.00517)1.000:0.01101)1.000:0.01324)0.999:0.0065)0.765:0.00564)0.999:0.00905,(667129.SAMN00120576:0.02835,61652.SAMN04481172:0.04445)0.676:0.00841)0.818:0.007)1.000:0.02743)0.204:0.00937,(((1646373.SAMN06100418:0.02346,(1229485.SAMN02471193:0.02848,(1513468.SAMN03106102:0.02254,932213.SAMN02471700:0.02401)0.814:0.005)0.693:0.00692)1.000:0.03617,(910964.SAMN02743045:0.03372,(1736224.SAMN04151604:0.01933,34038.SAMN02787061:0.02374)1.000:0.01907)0.987:0.01094)1.000:0.02915,1917880.SAMEA17980918:0.05117)1.000:0.01737)0.954:0.01501,((1214065.SAMD00036624:0.08321,(1111728.SAMN02440598:0.04929,(1005999.SAMN02440792:0.07191,82985.SAMN03216551:0.04018)0.704:0.02188)1.000:0.05927)1.000:0.02716,((636.SAMN03004776:0.01903,(636.SAMN03579666:0.01282,93378.SAMN05240577:0.0196)1.000:0.01041)1.000:0.05278,(569.SAMN03996303:0.01163,569.SAMN04886742:0.01915)1.000:0.04186)1.000:0.02758)0.990:0.01202)0.543:0.01031,((((1922217.SAMEA4560778:0.39694,(1235990.SAMD00015704:0.30212,(((((1505597.SAMN02808399:0.42663,(1505596.SAMN02808313:0.48477,(291272.SAMN02603465:0.2424,(203907.SAMEA3138247:0.2825,859654.SAMN02603466:0.28667)1.000:0.1485)1.000:0.20337)0.998:0.0797)1.000:0.10657,((((1265350.SAMN02937542:0.21311,198804.SAMN02604269:0.14194)1.000:0.06555,((1005057.SAMN02604330:0.19259,(1005090.SAMN02604329:0.07946,107806.SAMD00061095:0.10002)1.000:0.04183)0.961:0.03003,(1009858.SAMN02641631:0.12914,118101.SAMN04288104:0.20978)0.827:0.02629)1.000:0.05854)1.000:0.20919,((98804.SAMEA3598223:0.53895,((1878935.SAMEA4556315:0.17939,261317.SAMN02603413:0.19732)1.000:0.24499,(((1921549.SAMEA4560776:0.27146,9.SAMEA4556317:0.30727)0.999:0.06475,655384.SAMEA4556319:0.28245)0.856:0.05334,372461.SAMN02604290:0.25277)1.000:0.18453)1.000:0.11198)1.000:0.25893,(118110.SAMN03483427:0.36595,224915.SAMN02604289:0.33852)1.000:0.16305)0.996:0.06688)1.000:0.09614,(1410383.SAMD00013964:0.49595,(1594731.SAMEA3209382:0.60038,((1142511.SAMN02604338:0.33801,36870.SAMD00061100:0.30042)1.000:0.30686,(1719126.SAMN04088567:0.68886,((1719125.SAMN04088566:0.03452,428412.SAMN04088565:0.0384)1.000:0.5315,(401619.SAMN04088561:0.26031,428411.SAMN04088564:0.28271)1.000:0.50394)1.000:0.11301)1.000:0.10456)0.989:0.06696)0.978:0.05834)0.185:0.04402)0.999:0.07118)1.000:0.07133,138074.SAMEA3598224:0.29309)0.940:0.04744,(1715285.SAMEA3416695:0.3464,634113.SAMN04338047:0.3194)1.000:0.06844)0.999:0.05105,476281.SAMD00061091:0.43181)0.887:0.05202)0.950:0.04689)1.000:0.08486,((1878942.SAMEA4556316:0.13841,663321.SAMN02471564:0.1854)1.000:0.04087,672795.SAMEA2738363:0.31806)0.672:0.02674)1.000:0.03723,(((((1199245.SAMN02604351:0.20199,903503.SAMN02604229:0.21898)1.000:0.02047,1462730.SAMN02644694:0.07554)0.917:0.00399,2342.SAMN02641641:0.02567)0.999:0.01178,(343509.SAMD00061079:0.01572,1778262.SAMEA3725905:0.16852)0.906:0.00997)0.999:0.01621,(1778263.SAMEA3725908:0.1933,((134287.SAMN02604352:0.29797,1070130.SAMEA3725906:0.20838)0.385:0.02771,((1778264.SAMEA3725907:0.16389,1835721.SAMEA3935976:0.12808)1.000:0.22321,(186490.SAMN03290991:0.13117,(186490.SAMN03757698:0.24436,374463.SAMN02604023:0.23999)0.863:0.03258)1.000:0.15776)1.000:0.0421)0.978:0.02765)1.000:0.03336)1.000:0.0854)0.822:0.01363,(((1123402.SAMN02583745:0.29386,(1387197.SAMN02316836:0.09352,(1267021.SAMN02900470:0.08361,((((1196095.SAMN05179585:0.0222,(1196095.SAMN05179586:0.01386,1196095.SAMN05179587:0.0092)1.000:0.0178)1.000:0.0123,(1196095.SAMN05603547:0.03086,((1196095.SAMN05179581:0.01337,(1196095.SAMN05179593:0.00776,1970471.SAMN05603544:0.00815)1.000:0.00998)1.000:0.01212,(1196095.SAMN05179583:0.02256,1196095.SAMN05179584:0.02659)0.994:0.00714)0.656:0.00429)0.787:0.0043)1.000:0.00838,((1196095.SAMN05179600:0.02031,(1196095.SAMN05179609:0.01041,1798183.SAMN04487798:0.01229)1.000:0.0087)1.000:0.00773,(1196095.SAMN05179619:0.02181,((1798182.SAMN04487799:0.01148,1908520.SAMEA4516761:0.00887)0.994:0.00414,(1196095.SAMN05179598:0.0125,1196095.SAMN05179596:0.01259)0.465:0.00256)0.997:0.00621)0.080:0.00282)0.979:0.00609)0.886:0.01198,1196095.SAMN05179608:0.02575)1.000:0.06346)1.000:0.04904)1.000:0.09498)1.000:0.03865,((((1122938.SAMN05660772:0.03037,505317.SAMN03145057:0.03691)1.000:0.08603,((((((123822.SAMN06308729:0.06205,(747.SAMN05717776:0.03074,(667128.SAMN00120578:0.03443,(1304873.SAMN03492041:0.02437,747.SAMN03197498:0.04302)0.588:0.0127)0.954:0.00702)1.000:0.02159)1.000:0.03783,((339671.SAMN02598296:0.08175,(1604354.SAMEA3220414:0.05286,221988.SAMN02603473:0.04894)1.000:0.02778)1.000:0.03349,((908285.SAMEA2672871:0.02999,(1400001.SAMEA2820929:0.00751,1461579.SAMEA2602905:0.0127)1.000:0.01867)1.000:0.04465,(728.SAMN03417482:0.06245,(731.SAMN04366577:0.05224,733.SAMN06308713:0.02354)1.000:0.04099)0.596:0.01217)0.982:0.01379)0.999:0.01494)0.251:0.01131,(1906744.SAMN05858751:0.09432,((1035188.SAMN00621708:0.04107,727.SAMN03197346:0.01661)1.000:0.01718,((71421.SAMN02603991:0.02274,(1661745.SAMN03753644:0.01068,727.SAMN03198046:0.01236)0.115:0.00558)1.000:0.0246,(1907939.SAMN05898504:0.03955,((((758.SAMN05791174:0.02135,(1908257.SAMN05892226:0.00654,1908266.SAMN05892294:0.00751)0.990:0.00329)0.981:0.00401,((1908266.SAMN05892295:0.03495,1908525.SAMN05901964:0.01363)0.060:0.00582,758.SAMN05860605:0.01964)1.000:0.00994)1.000:0.00844,1906745.SAMN05860624:0.01435)1.000:0.01761,(1908264.SAMN05892282:0.0363,(1906745.SAMN05892258:0.01863,(1908258.SAMN05892232:0.01201,1908260.SAMN05892255:0.01138)1.000:0.00963)0.920:0.01109)0.732:0.00551)1.000:0.01336)1.000:0.01852)1.000:0.01671)1.000:0.03134)1.000:0.03981)0.161:0.01469,(732.SAMN03704034:0.02094,((1089447.SAMN02471881:0.01146,714.SAMN03799081:0.02451)1.000:0.02332,(1321772.SAMN02436891:0.01475,739.SAMN03198152:0.0292)0.983:0.01098)0.912:0.00773)1.000:0.05879)1.000:0.02701,(97481.SAMN05444853:0.14413,(((1924934.SAMN05991021:0.05372,738.SAMN04230867:0.04533)0.895:0.01524,(1263831.SAMN03081510:0.07182,67855.SAMN03263884:0.07641)0.627:0.01069)1.000:0.0184,(734.SAMN06308712:0.05772,((((1035839.SAMN02393707:0.04642,(735.SAMN06308710:0.01686,736.SAMN06308708:0.01785)1.000:0.02715)1.000:0.02987,591023.SAMN02470283:0.04279)1.000:0.01671,(1450449.SAMN02951912:0.03255,(75985.SAMN04366494:0.02381,(1432056.SAMN03081505:0.01107,1433287.SAMN03081506:0.02875)0.719:0.00522)0.995:0.01288)1.000:0.0288)0.841:0.00768,((1120931.SAMN02441362:0.02469,(716.SAMN03817196:0.02607,715.SAMN03160315:0.0148)0.145:0.00564)1.000:0.02243,730.SAMN06308731:0.08603)1.000:0.01388)1.000:0.03266)0.999:0.02002)1.000:0.0257)1.000:0.05408)1.000:0.03784,((155515.SAMN03220404:0.01452,750.SAMN02900756:0.01134)1.000:0.0291,(505341.SAMN03220412:0.02611,505345.SAMN03220405:0.02076)0.999:0.01873)1.000:0.08843)0.568:0.02101)1.000:0.1283,(((((1654360.SAMN02729099:0.02035,265726.SAMN03263086:0.02912)1.000:0.04851,((298386.SAMEA3138336:0.08053,(38294.SAMN05450422:0.05097,((318456.SAMN04277301:0.00582,(659.SAMN03295486:0.02381,56192.SAMN03295478:0.01178)1.000:0.00869)1.000:0.04561,(553611.SAMN03295484:0.0117,85581.SAMN03295487:0.02104)0.652:0.01037)1.000:0.02457)1.000:0.02914)0.992:0.00962,((1903952.SAMN05792409:0.02697,(858640.SAMN04571864:0.02504,(680026.SAMN03766180:0.01483,875932.SAMN04262200:0.02746)1.000:0.02805)1.000:0.02565)0.855:0.01138,((320778.SAMN03702592:0.04287,(1295392.SAMN03254454:0.02133,(1195763.SAMN03702590:0.03068,754436.SAMD00017309:0.04458)1.000:0.015)0.955:0.00691)1.000:0.00858,265901.SAMN04479200:0.0308)1.000:0.01409)0.361:0.00708)0.999:0.01576)1.000:0.02536,((668.SAMN04867940:0.0125,(((1840087.SAMN04867933:0.01141,688.SAMN04867931:0.02413)1.000:0.00933,80852.SAMN04279303:0.00635)0.592:0.00409,80852.SAMEA2735904:0.01229)1.000:0.0246)1.000:0.06563,((1123493.SAMN02440646:0.02667,1188252.SAMN02470453:0.0364)1.000:0.05983,((1603038.SAMN03284651:0.07401,(1481914.SAMD00017313:0.05267,(553239.SAMN04867928:0.02012,(1219072.SAMD00041794:0.02202,1853258.SAMN05172617:0.03718)0.999:0.01178)1.000:0.0219)1.000:0.01767)0.999:0.01656,(((1004316.SAMN04029016:0.047,28173.SAMEA4532329:0.06365)1.000:0.02537,((689.SAMEA2343670:0.01504,990268.SAMD00017307:0.04053)1.000:0.02858,(((((171383.SAMN03951930:0.01697,((170651.SAMN03323927:0.01318,190893.SAMN05327862:0.00866)1.000:0.02336,((945543.SAMN02952918:0.01221,((675816.SAMN02393817:0.0243,(29498.SAMN03113154:0.01469,579748.SAMN03323928:0.01892)0.994:0.00648)0.821:0.00352,(1647102.SAMN03565815:0.02115,866909.SAMN02470815:0.00516)1.000:0.0068)0.996:0.00767)0.973:0.00546,(379097.SAMN03274905:0.01327,945550.SAMN02952919:0.01622)0.999:0.00575)0.619:0.00417)1.000:0.00829)0.955:0.00651,693.SAMN03952449:0.02031)0.565:0.00444,(796620.SAMN02952911:0.05886,(1123494.SAMN02745241:0.02801,526588.SAMN06007766:0.05135)0.528:0.00769)0.999:0.0091)1.000:0.00964,((1219077.SAMD00041797:0.03212,((670.SAMN03799831:0.01631,(691.SAMN05302750:0.01207,50718.SAMN03285415:0.0225)1.000:0.0089)0.844:0.00475,(669.SAMN03890868:0.01464,670.SAMN02781337:0.01064)0.877:0.00696)0.998:0.00913)0.999:0.01331,((1461322.SAMN03176898:0.01446,45658.SAMN05225367:0.02028)1.000:0.03392,(1381081.SAMN05804969:0.01153,265668.SAMN05804971:0.01466)1.000:0.01333)1.000:0.01436)1.000:0.00988)0.373:0.00753,((((55601.SAMN05505091:0.03267,663.SAMN03795183:0.02397)1.000:0.02565,(((1435069.SAMD00019582:0.04326,1918946.SAMEA26629168:0.08279)1.000:0.03027,(((1123497.SAMN02745802:0.01446,1761910.SAMN04288057:0.01111)0.918:0.00241,(1269943.SAMN02470996:0.0206,1123498.SAMEA78797668:0.01333)0.989:0.0045)1.000:0.05428,(1117707.SAMEA18850168:0.02594,1216006.SAMEA4552037:0.02387)1.000:0.05192)1.000:0.0339)0.637:0.01477,((((1123491.SAMN02745782:0.02907,675813.SAMN02393820:0.04667)1.000:0.01906,(243277.SAMN02603969:0.00846,666.SAMN02693882:0.01442)1.000:0.04401)0.984:0.01005,(29494.SAMN04009995:0.01602,676.SAMN03290994:0.01855)1.000:0.02849)0.969:0.00958,1348635.SAMD00018681:0.04112)0.997:0.01289)0.999:0.01359)1.000:0.01269,(29495.SAMN02708868:0.02507,672.SAMN03486858:0.02729)1.000:0.02811)0.984:0.00878,(1219065.SAMD00041816:0.03116,861298.SAMN04488136:0.04459)1.000:0.01514)0.995:0.00771)1.000:0.0097)0.877:0.00542)0.972:0.00576,(((212667.SAMN02666092:0.01339,(29497.SAMN04279309:0.0067,663.SAMN05860643:0.02829)1.000:0.01889)1.000:0.02524,1004326.SAMN03339753:0.04297)0.632:0.00879,(1187848.SAMN02470475:0.04835,(1179155.SAMN02666855:0.2164,28176.SAMN02666846:0.31634)1.000:0.12247)0.999:0.01496)0.902:0.00718)0.998:0.01255)1.000:0.02004)1.000:0.02469)1.000:0.04475)1.000:0.03127,(1460644.SAMD00000381:0.10183,((334715.SAMN06273037:0.01896,((390883.SAMN06272988:0.00826,414286.SAMN06272987:0.0124)0.998:0.00939,(1882823.SAMN05444724:0.01825,(868280.SAMN02597456:0.03028,272773.SAMN06273039:0.01235)0.991:0.00909)1.000:0.01177)1.000:0.02803)1.000:0.087,(1080227.SAMN05007540:0.0558,((1190607.SAMN02470495:0.02923,(1190603.SAMN02470474:0.02484,1121867.SAMN02743982:0.02271)1.000:0.01373)1.000:0.01429,((1460642.SAMD00000379:0.03725,(1121868.SAMN02745132:0.01567,294935.SAMN04296881:0.02193)1.000:0.01244)0.961:0.00714,(646534.SAMEA3872803:0.01717,673.SAMN03996327:0.02811)0.999:0.01071)0.998:0.01009)1.000:0.02284)1.000:0.02808)0.996:0.0222)0.895:0.02517)1.000:0.08173,(((1414654.SAMN05573647:0.05049,(1279015.SAMN02440493:0.03094,511062.SAMN02603427:0.03172)1.000:0.0317)1.000:0.10471,((1283284.SAMN02597189:0.02447,595494.SAMN02598508:0.03349)1.000:0.13356,(((440079.SAMEA2752424:0.01769,648794.SAMEA2752413:0.02871)1.000:0.02871,(((644.SAMN03280160:0.01505,644.SAMN04273360:0.0111)0.975:0.00506,(29489.SAMEA2752405:0.01527,(654.SAMN04099651:0.02444,650.SAMEA2752417:0.00881)0.839:0.00492)0.998:0.00535)0.901:0.00441,((651.SAMN03018687:0.01085,(73010.SAMEA2752421:0.01589,649.SAMEA2752419:0.0203)0.888:0.00773)1.000:0.01005,(645.SAMN04529550:0.01566,646.SAMN05828312:0.02351)0.974:0.00556)0.401:0.00447)0.967:0.01065)1.000:0.03895,(1907416.SAMN05880558:0.04291,(218936.SAMEA2752409:0.03322,652.SAMN04110141:0.03131)0.856:0.01009)1.000:0.0238)1.000:0.07052)1.000:0.04585)1.000:0.05922,((((1120969.SAMN02440617:0.0786,(1331007.SAMD00036740:0.03118,680279.SAMN04215004:0.04125)1.000:0.06808)1.000:0.12088,(((1201293.SAMN02470165:0.02312,1202962.SAMN02441661:0.01563)0.643:0.00537,(80854.SAMEA4520406:0.02008,(58051.SAMN02436150:0.02791,756698.SAMN03946173:0.02112)1.000:0.01121)0.927:0.00658)1.000:0.20901,(1123036.SAMN02440766:0.07586,(314282.SAMN00622974:0.11416,(357804.SAMN02598361:0.08937,(1278307.SAMN02441329:0.01611,1278312.SAMN02441204:0.02012)1.000:0.03662)0.947:0.02118)0.713:0.02191)1.000:0.17583)0.950:0.04796)1.000:0.04025,((((38313.SAMN05580110:0.04931,((((319224.SAMN00623063:0.01207,(62322.SAMN04555237:0.01602,365591.SAMN05421840:0.02662)1.000:0.0196)0.432:0.00788,(327275.SAMN02469863:0.01693,(94122.SAMN02598318:0.02188,(211586.SAMN02604014:0.01207,332186.SAMN02678192:0.01014)0.435:0.00514)1.000:0.02482)0.000:0.00551)1.000:0.04985,((1917164.SAMN06007764:0.03599,93973.SAMN06628905:0.03058)1.000:0.05061,(318161.SAMN02598300:0.04441,56812.SAMN04413751:0.05477)1.000:0.02356)1.000:0.02053)1.000:0.01964,(((1336233.SAMN02584962:0.04666,(23.SAMN05384437:0.02716,(1565129.SAMN03140421:0.01022,323850.SAMN00623064:0.02166)1.000:0.02609)1.000:0.02083)0.996:0.01349,((225849.SAMN02603456:0.02986,(1336247.SAMN02584974:0.02874,(398579.SAMN02598386:0.01593,458817.SAMN02598431:0.02512)1.000:0.0118)1.000:0.01768)1.000:0.0284,((392500.SAMN02598391:0.03184,425104.SAMN02598412:0.03342)0.997:0.01217,(1917163.SAMN06007749:0.03036,(225848.SAMN04370084:0.01806,(637905.SAMD00060963:0.03072,314608.SAMN02436096:0.0296)1.000:0.01218)1.000:0.03591)1.000:0.01356)1.000:0.0212)0.962:0.0151)1.000:0.04096,1236542.SAMD00011086:0.07492)0.297:0.01053)1.000:0.03049)0.158:0.01506,326297.SAMN02598298:0.08099)0.904:0.02408,1515746.SAMN02887322:0.0776)1.000:0.13998,((1121878.SAMN02441517:0.0474,1121879.SAMN02441539:0.06253)1.000:0.07112,(550540.SAMN00115627:0.05835,(299255.SAMN02745129:0.06032,1121880.SAMN02440848:0.09367)0.999:0.0223)1.000:0.05195)1.000:0.08563)1.000:0.04857)0.497:0.02356,((((1120988.SAMN02440755:0.15644,(762983.SAMN00189159:0.13831,(1262974.PRJEB1003:0.06166,(1410676.SAMN02841189:0.01496,(83771.SAMN02910357:0.00537,83771.SAMN04487865:0.01381)0.990:0.00884)1.000:0.06169)1.000:0.16083)0.803:0.05327)1.000:0.23082,(1265507.SAMN02440994:0.23149,(758828.SAMN02469692:0.16735,867.SAMN02910344:0.19798)0.877:0.05079)1.000:0.16011)1.000:0.21308,(((1122134.SAMN02441025:0.02563,523791.SAMN00002604:0.02929)1.000:0.05481,(1144748.SAMN03997282:0.04836,914150.SAMN03323776:0.05898)1.000:0.07314)1.000:0.30846,((((391936.SAMN02471159:0.1471,((285091.SAMEA3500511:0.01165,930169.SAMN02603961:0.01082)1.000:0.09289,(1177179.SAMN02471206:0.048,((1177154.SAMN03076215:0.02801,1397527.SAMN02345635:0.03159)1.000:0.02753,(236097.SAMN02436178:0.04922,(1177181.SAMN03076214:0.01641,1822218.SAMN04580757:0.01631)1.000:0.03369)1.000:0.01746)0.992:0.02037)1.000:0.06147)1.000:0.07963)1.000:0.23383,(83406.SAMEA2272402:0.38196,((1122951.SAMN02440565:0.09969,1852776.SAMN05170437:0.09572)1.000:0.1885,(((1120977.SAMN02769641:0.01617,1907941.SAMN05898119:0.02708)1.000:0.10736,((1262585.SAMN05846377:0.06496,281376.SAMN05421749:0.07721)1.000:0.02785,(((40216.SAMN04520137:0.05624,(((((1407071.SAMN04002505:0.04896,((1646498.SAMN04008121:0.03973,((1977881.SAMN06641969:0.02944,595670.SAMN05421643:0.01623)1.000:0.01704,((1805634.SAMN04505912:0.01697,1977878.SAMN06641966:0.0208)1.000:0.01678,1353941.SAMN03274949:0.04036)0.873:0.00876)0.676:0.00725)1.000:0.01357,(1977874.SAMN06641962:0.03484,(1977875.SAMN06641963:0.021,1977882.SAMN06641970:0.02714)1.000:0.02371)1.000:0.01511)0.619:0.00797)1.000:0.01614,((((1324350.SAMN04110325:0.01877,1977876.SAMN06641964:0.04587)1.000:0.02434,(((1805635.SAMN04505924:0.00905,(28090.SAMD00019884:0.01297,28090.SAMEA4000258:0.01509)1.000:0.00967)1.000:0.01903,(((1608473.SAMN04572529:0.02617,1509403.SAMN02866030:0.02985)0.993:0.00885,1501691.SAMN03254432:0.01385)0.955:0.00503,108981.SAMD00019892:0.02045)1.000:0.00918)1.000:0.01257,((1226327.SAMN05421732:0.01035,(1977883.SAMN06641971:0.02744,1977880.SAMN06641968:0.01446)1.000:0.01123)1.000:0.01863,((1960940.SAMN06344897:0.01137,(1443941.SAMN05185381:0.02361,1977877.SAMN06641965:0.01688)0.767:0.00826)1.000:0.0187,((1806892.SAMN04510421:0.02755,202951.SAMD00019873:0.0227)0.872:0.00686,(1891224.SAMN05375319:0.03995,1879049.SAMN05356835:0.03103)0.557:0.00699)1.000:0.01392)0.999:0.00844)0.996:0.00651)0.155:0.00594)0.695:0.00365,((202954.SAMD00019897:0.03506,(1977884.SAMN06641972:0.00974,40214.SAMN04572947:0.01776)1.000:0.02089)1.000:0.01701,(202956.SAMD00019901:0.04032,756892.SAMN06112603:0.02966)0.980:0.00854)0.596:0.0048)1.000:0.01062,466088.SAMN02678190:0.03215)0.814:0.00878)1.000:0.01507,((1879050.SAMN05356836:0.02403,((106648.SAMN04115377:0.01461,106649.SAMD00018638:0.02406)1.000:0.01232,1029823.SAMN02470194:0.03507)0.996:0.00842)0.952:0.00915,1871111.SAMN05356262:0.03129)1.000:0.01611)0.965:0.01243,202952.SAMD00018637:0.04429)0.953:0.01157,(1789224.SAMN05520995:0.07145,632955.SAMD00019984:0.05395)1.000:0.03381)0.992:0.01369)0.898:0.01353,((108980.SAMD00020356:0.03392,(202950.SAMD00019871:0.02623,487316.SAMN04145665:0.0218)1.000:0.02207)1.000:0.01548,(((470.SAMN06837803:0.02005,470.SAMN04145669:0.00535)0.419:0.00478,(470.SAMN02978823:0.00667,471.SAMN06197019:0.03054)0.964:0.00686)1.000:0.03304,((29430.SAMD00019878:0.01811,(134533.SAMD00019890:0.02524,40215.SAMN03265388:0.01504)0.442:0.00486)0.999:0.00605,(((((1217701.SAMN01087865:0.01195,(134534.SAMN03104007:0.01014,1550715.SAMD00020359:0.00822)0.147:0.00312)0.505:0.00413,1217707.SAMN01828138:0.01785)0.770:0.00333,(1561217.SAMN03143560:0.01447,1217712.SAMN01828169:0.00604)0.984:0.00495)1.000:0.0064,(29430.SAMN04497771:0.02424,(134533.SAMN03420853:0.01474,(202955.SAMD00019899:0.01541,262668.SAMD00019872:0.01701)0.913:0.00579)0.287:0.00462)0.459:0.00301)0.999:0.00557,40373.SAMN01828189:0.0307)0.982:0.00563)1.000:0.02467)0.990:0.01259)0.998:0.01264)1.000:0.0189,(396323.SAMN03389080:0.05527,(1219383.SAMN05421733:0.07835,1392540.SAMN02335355:0.05095)1.000:0.04254)0.963:0.01758)1.000:0.02723)1.000:0.06968)1.000:0.1104,((34059.SAMN05213942:0.14092,(34062.SAMN05214315:0.10417,(1122243.SAMN02256417:0.03705,1230338.SAMN02472058:0.06685)1.000:0.08528)1.000:0.04071)1.000:0.06184,((34060.SAMN06308687:0.08259,(((470453.SAMN06293379:0.02733,573983.SAMN06293387:0.02246)1.000:0.03891,(34061.SAMN06308730:0.07939,(480.SAMN03197496:0.01635,(480.SAMN04122866:0.00697,480.SAMN05213996:0.02123)1.000:0.01955)1.000:0.04484)1.000:0.02448)1.000:0.06823,(29433.SAMN03455375:0.08256,(1349775.SAMD00046722:0.11452,((1122244.SAMN02441175:0.0106,476.SAMN06308688:0.02374)1.000:0.01655,(477.SAMN05217631:0.01404,478.SAMN04994741:0.0489)1.000:0.0177)1.000:0.04011)1.000:0.04995)1.000:0.02551)1.000:0.04929)1.000:0.1266,(90241.SAMN06291427:0.17824,((1123033.SAMN02441319:0.04748,(349106.SAMN02598345:0.03448,(1002339.SAMN00259686:0.02711,(1945520.SAMEA79693918:0.0148,(1123034.SAMN02743348:0.00915,1945521.SAMEA79694668:0.01922)1.000:0.00914)1.000:0.01788)0.979:0.01343)1.000:0.02585)1.000:0.09297,(494416.SAMN02597460:0.05932,(45610.SAMN04076494:0.0594,((((1699624.SAMN03975702:0.02755,1926478.SAMN06020701:0.03419)0.968:0.01943,1926479.SAMN06020700:0.0514)0.687:0.00784,((56810.SAMN04002326:0.03002,(1055815.SAMN02597462:0.02067,1112209.SAMN02470160:0.02749)0.972:0.01223)0.339:0.00919,(1354303.SAMN02469418:0.03281,((112002.SAMN05660405:0.00667,554343.SAMN04270327:0.01671)1.000:0.02647,261164.SAMN04549283:0.02952)0.987:0.00862)0.999:0.01078)0.954:0.00953)0.715:0.00876,(1849383.SAMN04992873:0.03625,(1028416.SAMEA3731239:0.02654,(259536.SAMN02598544:0.01634,335284.SAMN02598327:0.03004)1.000:0.01568)1.000:0.01116)0.959:0.00802)1.000:0.02524)1.000:0.02355)1.000:0.08529)1.000:0.0599)0.982:0.03468)0.997:0.03733)1.000:0.20481)1.000:0.17842)1.000:0.13574)0.695:0.04356)1.000:0.0656,((((((1561206.SAMN03107778:0.01616,314277.SAMN02436165:0.01707)1.000:0.07948,((1792290.SAMEA4029002:0.05719,((1561203.SAMN03107786:0.01133,491952.SAMN00713622:0.0199)1.000:0.04242,((1122206.SAMN02745753:0.01005,400668.SAMN02598388:0.00895)1.000:0.02311,(1208321.SAMN02471158:0.02563,1122207.SAMN02597439:0.04289)0.998:0.01485)1.000:0.02199)0.999:0.02102)1.000:0.0356,(717774.SAMN00713593:0.07563,(1806668.SAMN04506809:0.03619,(1137284.SAMN03840741:0.02274,295068.SAMEA4019367:0.018)1.000:0.02248)1.000:0.05186)1.000:0.0237)0.938:0.02735)1.000:0.30666,(((1768907.SAMN04589229:0.12187,(1249552.SAMN04260401:0.09543,1524254.SAMN05356477:0.122)1.000:0.05773)1.000:0.33093,(((((930805.SAMN06075353:0.06879,(247634.SAMN02436226:0.07597,930806.SAMN06199441:0.08383)1.000:0.04595)1.000:0.05471,(1121937.SAMN02441505:0.16302,(1265313.SAMN03076238:0.15751,(314285.SAMN02436113:0.04907,566466.SAMN02436223:0.05209)1.000:0.13241)1.000:0.06244)0.270:0.02615)1.000:0.0462,(876044.SAMN02469925:0.24459,(565045.SAMN02436313:0.19168,745014.SAMN00010579:0.20424)1.000:0.10938)0.900:0.0411)1.000:0.10945,(((1122224.SAMN02440685:0.05465,1123279.SAMN02440570:0.05032)1.000:0.04798,(1168065.SAMN02470816:0.11649,1620392.SAMN03372475:0.10505)0.919:0.02695)1.000:0.15552,(1121374.SAMN02440427:0.16476,(247633.SAMN02436155:0.1178,716816.SAMN06075352:0.07558)1.000:0.09519)1.000:0.09214)0.852:0.03855)1.000:0.0883,((((1785091.SAMN04349613:0.03195,(1453501.SAMN02641169:0.019,(1042377.SAMN02470156:0.01066,260552.SAMN06311449:0.01612)1.000:0.02425)1.000:0.0195)1.000:0.04281,((658219.SAMN05216212:0.04891,(1685377.SAMN04376035:0.02365,1769779.SAMN04334609:0.02648)1.000:0.02636)1.000:0.02273,((494016.SAMN04487965:0.02885,658218.SAMN05216562:0.02024)1.000:0.01206,(1279017.SAMN02441043:0.07123,252514.SAMN05660479:0.06158)0.986:0.01218)1.000:0.01849)1.000:0.0312)1.000:0.17443,((1513270.SAMN03840766:0.25917,(203122.SAMN02598483:0.1488,(1286364.SAMN02746023:0.16795,((1056820.SAMN02256427:0.00963,377629.SAMN02603454:0.00965)1.000:0.1014,(1304903.SAMN02745866:0.10189,(1304902.SAMN02745865:0.08827,1895005.SAMN05661223:0.07452)1.000:0.03335)0.997:0.02555)1.000:0.05895)0.946:0.02772)1.000:0.05121)1.000:0.05698,(1117647.SAMN02440904:0.19618,((498211.SAMN02603448:0.06303,(1209072.SAMN03107408:0.041,(1622269.SAMN03380777:0.03987,(529823.SAMD00025187:0.0334,(1134474.SAMN02471006:0.01867,1945512.SAMN06291465:0.02024)1.000:0.0191)1.000:0.01991)0.999:0.01631)1.000:0.03063)1.000:0.11555,((1122194.SAMN02441511:0.05427,1381596.SAMN02470819:0.04548)1.000:0.10608,(1121921.SAMN02441352:0.07513,(679259.SAMN03274188:0.02771,863921.SAMN03445816:0.06491)1.000:0.05762)1.000:0.08607)0.998:0.03146)1.000:0.0667)0.821:0.02585)0.998:0.03186)1.000:0.04016,(1415778.SAMN02744760:0.22251,(939696.SAMN02441642:0.41982,(1411685.SAMN02597429:0.0268,314287.SAMN02436104:0.02122)1.000:0.13919)1.000:0.15791)1.000:0.08552)1.000:0.06025)1.000:0.05169)1.000:0.0415,(((1698521.SAMN03956932:0.05995,305900.SAMN02851610:0.0505)1.000:0.08188,(1027273.SAMN02851611:0.08105,1137799.SAMN02851612:0.08738)1.000:0.05016)1.000:0.195,((1434072.SAMN05216210:0.09387,((1931241.SAMN06197296:0.04987,1720063.SAMN05216217:0.0757)0.996:0.01761,((254161.SAMN06251744:0.05375,472181.SAMN05216271:0.05178)1.000:0.04368,((1002526.SAMN05216578:0.05777,(797277.SAMN05216198:0.04453,(1461581.SAMEA2539499:0.02224,653930.SAMN05216589:0.0205)0.990:0.01262)1.000:0.02244)1.000:0.03808,(487184.SAMN05216421:0.06727,1323663.SAMN02470162:0.09551)1.000:0.01972)0.554:0.0097)0.994:0.01455)0.391:0.01161)1.000:0.09164,(1429083.SAMN06011245:0.12985,(((706570.SAMN03174901:0.08583,((354.SAMN04244547:0.03747,(1328314.SAMN03278357:0.0162,170623.SAMN04244573:0.02647)0.997:0.01298)1.000:0.04531,(1392877.SAMN05216221:0.03256,(1245526.SAMN05216580:0.03544,915471.SAMN05216201:0.04367)1.000:0.02032)1.000:0.04691)0.755:0.01716)0.391:0.01149,(((((1007099.SAMN05216287:0.0728,(522492.SAMEA2821758:0.07012,((((1215104.SAMD00018431:0.01344,303.SAMN04500978:0.01351)1.000:0.01876,(76759.SAMN04158505:0.03995,(157783.SAMN03068908:0.03841,((157782.SAMN03107785:0.02398,303.SAMN04867918:0.01621)1.000:0.01254,((303.SAMN04380944:0.02006,384676.SAMEA3138225:0.0195)1.000:0.01464,((69328.SAMN02603030:0.01804,(303.SAMN06675396:0.01317,76759.SAMD00031681:0.01125)1.000:0.01191)0.002:0.00482,((303.SAMN06130965:0.00762,76759.SAMD00031680:0.01539)1.000:0.00751,(((303.SAMN04545448:0.01852,(157782.SAMN03470078:0.02132,1661034.SAMD00031654:0.0177)0.997:0.00821)0.999:0.00731,((303.SAMN04574078:0.01769,1259801.SAMN02440735:0.02099)0.437:0.0042,(1215115.SAMN02743900:0.01642,(1661046.SAMD00031666:0.01439,303.SAMN03421250:0.01327)0.999:0.009)1.000:0.00892)0.941:0.00474)0.255:0.0048,(1736226.SAMN04151606:0.0085,303.SAMN03852107:0.00854)1.000:0.00729)0.940:0.00292)0.993:0.00611)0.580:0.00443)0.999:0.01068)0.857:0.0067)1.000:0.01225)1.000:0.01983)1.000:0.01117,(303.SAMN04108877:0.03388,(303.SAMN03198226:0.01578,(1292031.SAMN02441181:0.01366,237609.SAMN02929205:0.01227)0.990:0.00784)1.000:0.01006)0.104:0.00632)1.000:0.02384,((216142.SAMN03077633:0.0433,(1179778.SAMN02471701:0.01527,1229486.SAMN02471199:0.01615)1.000:0.02647)0.525:0.01028,((((317.SAMN02929200:0.019,317.SAMN03897383:0.02382)1.000:0.01342,((158627.SAMN05366371:0.01348,243924.SAMN03077637:0.0124)1.000:0.01406,(1566248.SAMN03159495:0.01972,(1943632.SAMN06235001:0.01111,(89065.SAMD00023455:0.00756,89065.SAMN05216605:0.01418)0.785:0.0036)1.000:0.01064)0.993:0.00878)1.000:0.02876)0.216:0.00848,((36746.SAMN05216599:0.02091,(1028989.SAMD00019511:0.03846,1736267.SAMN04151647:0.0284)1.000:0.03243)0.374:0.00756,((1940241.SAMN06275483:0.01272,(1357272.SAMN02471559:0.01491,33069.SAMN03103695:0.00874)0.402:0.00365)1.000:0.01201,(((129140.SAMN03976254:0.00935,317.SAMN05421724:0.00753)0.996:0.00434,(317.SAMN05444506:0.01211,(158627.SAMN06242168:0.01168,83964.SAMN03165364:0.01327)0.026:0.00458)0.296:0.00204)0.261:0.00335,(317.SAMN05444064:0.01037,1198305.SAMN04102826:0.00637)1.000:0.0063)1.000:0.01242)0.993:0.00897)1.000:0.0176)1.000:0.01346,((((1211112.SAMN02469873:0.01029,(1608996.SAMN03328805:0.01248,1563157.SAMN04193521:0.01398)1.000:0.00849)1.000:0.0073,(1608994.SAMN03328806:0.02099,((122355.SAMN03406680:0.01563,296.SAMN05216594:0.01648)0.927:0.00603,296.SAMN04371283:0.01675)0.458:0.00429)0.980:0.00545)0.989:0.00621,(294.SAMN03650293:0.01654,47884.SAMN03328798:0.017)0.259:0.00399)1.000:0.03465,(((226910.SAMN03273282:0.02401,((50340.SAMN03100370:0.01594,50340.SAMN05216581:0.01287)1.000:0.0159,(46677.SAMN04420121:0.02378,707248.SAMN02471742:0.0091)0.976:0.00536)0.991:0.00779)1.000:0.01785,((587753.SAMN03097209:0.01503,(587753.SAMN02780900:0.00926,587753.SAMN06132109:0.01147)0.991:0.00543)1.000:0.00868,(294.SAMN03650324:0.00876,(1397282.SAMN02729860:0.01554,(1763882.SAMN04296811:0.02271,658630.SAMN03891662:0.00978)1.000:0.02281)0.998:0.0065)1.000:0.01203)1.000:0.01097)0.906:0.00561,((((47879.SAMN04490183:0.01887,(1699309.SAMN03891678:0.0099,1881017.SAMN05428955:0.0088)1.000:0.00783)0.999:0.00674,587753.SAMN03395035:0.01273)0.987:0.00714,294.SAMN03279759:0.01098)1.000:0.01962,(((1761898.SAMN04487858:0.02034,((((294.SAMN02900729:0.01158,46679.SAMN05216202:0.02095)0.986:0.00537,(294.SAMN03092897:0.00695,((1198317.SAMN04102814:0.0132,303.SAMN03145386:0.0055)0.993:0.00522,(((200451.SAMN04490208:0.01242,294.SAMN05589716:0.00998)0.579:0.00239,(651740.SAMN04490182:0.01135,294.SAMN03983770:0.01074)0.990:0.00414)0.548:0.00169,((294.SAMN03092895:0.0102,294.SAMN04992557:0.01007)1.000:0.00484,(1470593.SAMN02676632:0.00988,1674920.SAMN03785348:0.01894)1.000:0.01042)0.791:0.001)0.742:0.00187)0.219:0.00178)1.000:0.00758)0.745:0.00507,294.SAMN03981702:0.00913)1.000:0.02182,1960827.SAMN06340226:0.02367)0.995:0.00818)0.991:0.00701,294.SAMN04094105:0.0171)0.709:0.00416,(1380376.SAMN02952997:0.02401,(((303.SAMN05928284:0.01013,(((1981685.SAMN06771389:0.0124,(((1981676.SAMN06771398:0.01707,1981712.SAMN06771362:0.00256)1.000:0.02213,(294.SAMN04444410:0.01914,303.SAMN03097715:0.00492)0.488:0.0046)0.956:0.0049,(((294.SAMN04558174:0.01037,294.SAMEA3112443:0.01469)0.950:0.00368,294.SAMN05860393:0.01167)0.950:0.00328,294.SAMN03650328:0.00644)1.000:0.00627)1.000:0.01156)0.991:0.00385,95300.SAMN05216558:0.00978)0.958:0.00218,(1736221.SAMN04151601:0.01509,(1699310.SAMN03891679:0.00827,294.SAMN04094109:0.00827)0.949:0.00315)0.798:0.00218)0.965:0.0033)0.789:0.00288,(1855729.SAMN05162225:0.00867,395600.SAMN05216205:0.0119)0.425:0.00196)0.939:0.00468,((((1941346.SAMN06286298:0.0108,(1148509.SAMN05216222:0.01823,(1488328.SAMN02727995:0.01419,1628833.SAMN03339945:0.01548)0.973:0.00395)0.973:0.004)0.993:0.00434,78543.SAMN04490194:0.00995)0.156:0.00284,294.SAMN04547022:0.02012)1.000:0.00993,1151127.SAMN02440483:0.00943)0.992:0.00467)0.749:0.00747)0.520:0.00487)0.931:0.00519)0.999:0.01104)0.999:0.0117)1.000:0.01545)1.000:0.01681)1.000:0.01704)0.965:0.01736)1.000:0.04567)0.000:0.01209,364197.SAMN05216296:0.09914)0.952:0.01182,((((300.SAMN02885255:0.01379,(399739.SAMN02598392:0.01703,301.SAMN02834833:0.02338)0.984:0.00631)0.957:0.0049,((301.SAMN05216280:0.01769,330.SAMN03144565:0.01012)0.992:0.00871,(658457.SAMN04498043:0.01472,658457.SAMN05216601:0.01355)0.176:0.00413)0.976:0.00548)1.000:0.03572,(1796033.SAMN04487208:0.03526,(1523503.SAMN02927160:0.02924,43263.SAMN05878276:0.0228)1.000:0.01339)1.000:0.03167)1.000:0.03586,((((1729724.SAMN04099672:0.0591,(425504.SAMN05216206:0.0447,(53406.SAMN05421553:0.0212,592361.SAMN05216370:0.0131)0.999:0.01116)1.000:0.01439)1.000:0.01804,543360.SAMN05216600:0.03257)1.000:0.01364,((437900.SAMN05829226:0.03082,686578.SAMN02470122:0.0439)1.000:0.03024,(1395571.SAMN02470138:0.04969,(556533.SAMN05216603:0.0384,(1930532.SAMN06394991:0.03099,289003.SAMN05216190:0.01662)1.000:0.02502)0.053:0.00903)0.109:0.00957)0.491:0.00848)1.000:0.01606,((640205.SAMN05216381:0.01796,(29435.SAMN05216588:0.00814,47880.SAMN03267958:0.00966)1.000:0.00928)1.000:0.00938,(1220495.SAMN05216288:0.01559,(47882.SAMN05216372:0.02204,289370.SAMN05216602:0.0094)0.995:0.00661)0.977:0.00557)1.000:0.05343)1.000:0.02533)0.029:0.01715)0.554:0.01445,((((1149133.SAMN02471394:0.02521,(1608357.SAMN03299269:0.01714,(1245471.SAMD00061053:0.02081,(1123020.SAMN02441499:0.01991,(53412.SAMD00071031:0.01842,1856685.SAMN05195958:0.01774)0.965:0.00489)0.000:0.004)0.872:0.00547)1.000:0.01307)1.000:0.01737,(1333854.SAMN02471815:0.03585,319939.SAMN05216263:0.03353)0.668:0.01091)1.000:0.02563,((208964.SAMN02603714:0.05221,(198616.SAMN05216193:0.03892,((1294143.SAMN02603735:0.01769,(1226994.SAMN02470611:0.01412,46680.SAMN03224186:0.01114)0.180:0.00508)1.000:0.02779,(428992.SAMN05216272:0.03603,(1301098.SAMEA3139009:0.02888,47660.SAMN04099190:0.03023)0.902:0.01318)0.412:0.00946)0.639:0.00993)1.000:0.02255)1.000:0.03146,(243924.SAMN05216409:0.06807,(237610.SAMN03401421:0.00662,(1749078.SAMN04216969:0.01025,(47885.SAMN03365871:0.01206,47885.SAMN04158501:0.00794)0.996:0.00483)0.964:0.00454)1.000:0.08289)1.000:0.04445)1.000:0.02047)1.000:0.01166,(137658.SAMN05216186:0.04606,(1292027.SAMN02441543:0.0592,(316.SAMN03224140:0.03832,((((((316.SAMN04979180:0.01449,(1109445.SAMN02470922:0.00919,271420.SAMN05216535:0.01498)1.000:0.01338)0.999:0.00995,(316.SAMN02673421:0.01005,316.SAMN03352191:0.01737)0.998:0.00911)0.698:0.0055,1333856.SAMN02471812:0.0148)1.000:0.02654,(1499686.SAMEA2658259:0.03406,271420.SAMN05366370:0.02245)1.000:0.01387)1.000:0.01959,((1218352.SAMN02470828:0.01696,(32042.SAMN02471579:0.02065,((316.SAMN02692943:0.00833,644801.SAMN02232046:0.01177)0.962:0.00425,(1212548.SAMN02471580:0.00817,316.SAMN03174913:0.01029)0.932:0.00439)0.257:0.00219)0.969:0.00457)1.000:0.00718,(316.SAMN03197460:0.01755,1439940.SAMN02469298:0.0252)0.663:0.00583)1.000:0.01359)0.234:0.00906,(477228.SAMN02469903:0.01751,(316.SAMN06060101:0.00663,440512.SAMN02470134:0.00523)0.909:0.00359)1.000:0.0258)0.967:0.01106)1.000:0.02012)1.000:0.02644)1.000:0.01835)0.949:0.0133)0.935:0.01259,1123021.SAMN02441073:0.08939)0.888:0.01625)1.000:0.02446,((1697053.SAMN03946311:0.11068,521719.SAMN02440589:0.1125)1.000:0.06776,1680762.SAMN04450862:0.29477)0.449:0.02118)1.000:0.03147)1.000:0.03983)1.000:0.1653)1.000:0.05011)0.748:0.02182)0.958:0.03207,((207949.SAMN02436132:0.21756,(698738.SAMEA4532328:0.2414,(1122615.SAMN02441519:0.10652,(187493.SAMN02687544:0.10595,484498.SAMN05421686:0.09434)0.997:0.03407)1.000:0.07836)1.000:0.07204)1.000:0.0926,(1445510.SAMN03379849:0.27257,(1123228.SAMN02440661:0.17538,314283.SAMN02436140:0.17062)1.000:0.10254)1.000:0.11481)1.000:0.07326)0.958:0.0205,((1121103.SAMN02769643:0.25196,(1897630.SAMN05687752:0.22668,(((1572645.SAMN06109310:0.10188,(619304.SAMN05421760:0.05664,(1045558.SAMN05216175:0.04656,1122599.SAMN02440650:0.04327)0.978:0.01823)1.000:0.08492)1.000:0.0808,((1278309.SAMN02440491:0.05811,355243.SAMN03080615:0.04654)1.000:0.13635,(1122200.SAMN02952989:0.12749,(207954.SAMN02436143:0.05605,(1806669.SAMN04506932:0.01856,1806670.SAMN04506967:0.02576)1.000:0.05288)1.000:0.06759)0.681:0.03289)1.000:0.04511)0.407:0.0197,((1122202.SAMN02440466:0.02122,(1714300.SAMD00045271:0.01114,1821621.SAMN04939310:0.01214)1.000:0.02855)1.000:0.13238,(((1122198.SAMN02745729:0.053,49186.SAMN05421647:0.05875)1.000:0.06919,(1122201.SAMN02440877:0.06725,1232683.SAMN02745957:0.06486)1.000:0.06641)0.426:0.02372,(1229521.SAMN02951920:0.10217,(1545442.SAMN03076158:0.05831,267850.SAMN02700551:0.04866)1.000:0.04856)1.000:0.11477)1.000:0.04565)0.932:0.02665)1.000:0.06841)1.000:0.04734)1.000:0.05756,((64969.SAMN02745127:0.08345,(1122616.SAMN02441143:0.0576,(1122617.SAMN02440652:0.04839,966.SAMN06114004:0.03616)1.000:0.04145)1.000:0.03411)1.000:0.1342,(64971.SAMN05421831:0.22803,(((((657387.SAMN05791069:0.117,(1122139.SAMN02440978:0.11522,402385.SAMN05421848:0.06827)1.000:0.06033)1.000:0.06758,(1123510.SAMN02952986:0.16916,(1336245.SAMN02584972:0.15843,376489.SAMN04817514:0.08599)1.000:0.04698)1.000:0.06037)1.000:0.04886,((1492922.SAMN02863077:0.04709,(1882734.SAMN05438986:0.01844,(1928762.SAMN06145967:0.03603,404433.SAMN06145960:0.03692)0.350:0.00899)1.000:0.04425)1.000:0.07008,((141390.SAMN03000030:0.02838,223900.SAMEA3134141:0.04205)1.000:0.08189,((1446475.SAMN02741068:0.09442,((1121943.SAMN02440470:0.03919,442341.SAMN04487959:0.02396)1.000:0.03491,(119000.SAMN05661010:0.06253,(1121942.SAMN02745148:0.03045,1471202.SAMN02716187:0.0835)1.000:0.05226)0.990:0.01536)0.600:0.01606)1.000:0.03073,((284577.SAMN05216571:0.09027,574349.SAMN05443545:0.1207)0.369:0.01442,((1121939.SAMN02441216:0.05397,1166948.SAMN02949639:0.0642)1.000:0.03126,((1883416.SAMN05417700:0.02225,48727.SAMN05192555:0.0219)1.000:0.0572,(((1816686.SAMEA37051918:0.05562,(((1479235.SAMN02743353:0.01954,1666906.SAMN04488143:0.01889)0.062:0.00519,((1975722.SAMN06680021:0.00992,416874.SAMN04487958:0.01107)1.000:0.01643,416873.SAMN04487951:0.02882)0.990:0.00943)1.000:0.02597,((1504981.SAMN02821277:0.01405,((1072583.SAMN02471366:0.01023,(1610576.SAMEA3245995:0.01063,1805819.SAMN04893747:0.01209)0.702:0.00387)0.672:0.00288,(1346287.PRJEB4184:0.00906,1123773.SAMN05415087:0.01467)0.664:0.00279)0.991:0.00625)1.000:0.03827,(574966.SAMN02441684:0.04237,((115561.SAMN03199083:0.02181,(1144478.SAMN06545309:0.05865,77097.SAMN04490369:0.00812)1.000:0.01127)1.000:0.01149,((232346.SAMN02691833:0.01005,(213554.SAMN02798098:0.01201,999141.SAMN02471291:0.01613)0.982:0.00604)1.000:0.01373,(1118153.SAMN00761066:0.02378,1962264.SAMN06210484:0.03069)1.000:0.01216)0.995:0.00872)1.000:0.01195)0.965:0.00951)1.000:0.01421)1.000:0.01952)0.570:0.014,(1238190.SAMN02470210:0.08553,29571.SAMN05878437:0.05812)1.000:0.0507)1.000:0.06057,(((42565.SAMN02808312:0.04812,(2746.SAMN04520142:0.01949,2746.SAMN05162584:0.0196)1.000:0.04713)1.000:0.02631,((579478.SAMN03323950:0.05684,(1178482.SAMN04216911:0.03433,44933.SAMN05660971:0.03396)1.000:0.0395)1.000:0.03773,1121940.SAMN02440634:0.15411)0.038:0.01411)1.000:0.01576,(((376427.SAMN04487954:0.06817,(507626.SAMN04281796:0.05338,590061.SAMD00036607:0.05184)1.000:0.02811)1.000:0.01577,(1121941.SAMN02952987:0.05918,419597.SAMN04487957:0.03806)1.000:0.03259)0.910:0.00962,(463301.SAMN04487955:0.08683,((1480675.SAMN06019500:0.02082,416872.SAMN04487956:0.03809)1.000:0.01445,(42565.SAMEA3114296:0.03333,650850.SAMN04488129:0.04241)1.000:0.01727)1.000:0.02347)0.998:0.01324)0.711:0.0108)0.988:0.01244)1.000:0.0244)0.997:0.01791)0.578:0.01064)1.000:0.02483)1.000:0.02086)0.634:0.01316)1.000:0.03877)0.346:0.02539,(553385.SAMN02640257:0.02914,(1055104.SAMN03003781:0.01476,28258.SAMN05592162:0.01605)0.589:0.01014)1.000:0.13327)1.000:0.1115,(197479.SAMN05589748:0.14545,(1122252.SAMN05660443:0.08486,(1122209.SAMN02745752:0.07125,(1122211.SAMN02743374:0.0357,1122212.SAMN02440684:0.02355)1.000:0.10074)0.999:0.03404)1.000:0.105)1.000:0.07571)0.972:0.03964)1.000:0.05437)1.000:0.07655)1.000:0.03764)0.753:0.02178,(((1121935.SAMN02440417:0.12214,349521.SAMN02603483:0.16588)1.000:0.14482,(86177.SAMEA78793918:0.28199,(626887.SAMN02469788:0.0943,((430453.SAMN04487962:0.04507,650891.SAMN05216203:0.04828)1.000:0.06117,((((((1137280.SAMN02854799:0.05876,(((1288826.SAMN02471869:0.04099,379482.SAMN04487961:0.02339)0.877:0.0089,135739.SAMN06134660:0.07259)0.999:0.01191,(((1396858.SAMN02345631:0.02772,(2743.SAMN05447431:0.01931,1305731.SAMN03351827:0.04914)1.000:0.01474)0.949:0.0084,(1122197.SAMN02440900:0.04092,351348.SAMN02598294:0.01732)0.978:0.00974)1.000:0.01735,930118.SAMN05216429:0.06134)1.000:0.01905)0.978:0.0085)1.000:0.01427,((1658765.SAMN03731189:0.02896,(375760.SAMN04488073:0.03121,(1033846.SAMN04917425:0.01067,(1849167.SAMN04965930:0.01594,225937.SAMN00713638:0.01127)0.924:0.00405)0.999:0.00957)0.985:0.008)1.000:0.01346,(1420916.SAMN02401946:0.03291,1874317.SAMN05920294:0.03278)1.000:0.01435)0.512:0.00797)0.851:0.00726,((1046724.SAMN02256466:0.0118,330734.SAMN03701403:0.01732)1.000:0.09253,(1879031.SAMN05415084:0.03713,564117.SAMN05216369:0.03569)1.000:0.02858)1.000:0.03665)0.998:0.01065,1318628.SAMN02471937:0.04058)0.881:0.0095,(1479237.SAMN02743386:0.02391,(1415754.SAMN02744761:0.00724,443152.SAMN02436149:0.0108)1.000:0.01674)1.000:0.04298)1.000:0.0254,(1897620.SAMN05725121:0.11301,(488533.SAMN04487960:0.03142,488535.SAMN04487963:0.03431)1.000:0.04677)1.000:0.02146)0.705:0.01977)1.000:0.03965)1.000:0.09599)1.000:0.0807)1.000:0.06705,751994.SAMN00011218:0.52296)0.547:0.03311)1.000:0.04177)1.000:0.05781,((((295108.SAMN03855788:0.28426,437022.SAMN03855808:0.35947)1.000:0.34825,((45065.SAMN04274774:0.2568,((45056.SAMN03842654:0.17697,(29423.SAMN04274787:0.12852,45068.SAMN04274782:0.19759)0.986:0.03785)1.000:0.04527,((((453.SAMN03486951:0.09252,((1034943.SAMEA2610544:0.07578,((1212489.SAMN04274770:0.02849,45070.SAMN04274786:0.02987)1.000:0.03676,(451.SAMN04274784:0.03327,466.SAMN02745128:0.04109)1.000:0.04841)1.000:0.03093)0.673:0.01312,1408444.SAMN02743993:0.16348)1.000:0.0186)0.879:0.01785,((29422.SAMN04274767:0.0542,(449.SAMN04274777:0.04966,455.SAMN05170546:0.05778)1.000:0.02604)1.000:0.02218,(45067.SAMN04274781:0.07571,456.SAMN03486956:0.09599)1.000:0.02372)1.000:0.04621)1.000:0.03493,((28083.SAMN04274765:0.04158,45073.SAMN04274790:0.05152)1.000:0.14946,(452.SAMN04274795:0.13646,(448.SAMN04274772:0.02605,458.SAMN04274791:0.02409)1.000:0.09851)1.000:0.04186)0.998:0.02782)1.000:0.0425,(454.SAMN04274778:0.21243,(((1750561.SAMEA3647790:0.06212,658187.SAMN02471332:0.05282)1.000:0.03026,((45066.SAMN04274776:0.02672,(((28087.SAMN04274792:0.01767,450.SAMN06289612:0.02006)1.000:0.00778,45074.SAMN04274793:0.01242)0.449:0.00256,28085.SAMN04274769:0.01431)1.000:0.01389)1.000:0.0436,(1122170.SAMN02744130:0.0551,(464.SAMN04274775:0.03372,(((28082.SAMN04875537:0.01779,(447.SAMN04274766:0.01184,45071.SAMN04495209:0.02365)0.810:0.0035)0.992:0.0049,40335.SAMN04274798:0.02257)1.000:0.01705,(1094715.SAMN02469353:0.03496,(28084.SAMN04274768:0.02235,(460.SAMN04274797:0.01992,947033.SAMN04274796:0.02611)0.860:0.0059)0.702:0.00594)0.999:0.00944)0.815:0.00641)0.788:0.00601)0.999:0.01587)1.000:0.03604)1.000:0.04048,((66969.SAMN04274799:0.11483,(1498499.SAMN02746164:0.06129,(446.SAMEA2077748:0.01287,(446.SAMN04329983:0.00805,91890.SAMN04438278:0.01031)0.999:0.00798)1.000:0.03667)1.000:0.03979)1.000:0.03969,(1212491.SAMEA2785663:0.08918,(1122169.SAMN04274794:0.06387,(45076.SAMN04274800:0.06516,(39962.SAMN04274785:0.02732,45072.SAMN04274789:0.02741)0.622:0.01224)1.000:0.03638)1.000:0.02215)0.393:0.01246)0.422:0.0176)1.000:0.07418)1.000:0.04805)0.994:0.03006)1.000:0.07144)1.000:0.37038,((777.SAMN02978824:0.15491,(1592897.SAMN03445847:0.11375,325775.SAMN03273000:0.37453)1.000:0.09243)1.000:0.39574,(1156986.SAMN02471334:0.24896,(1225476.SAMN04544940:0.07735,59196.SAMN02435840:0.13603)1.000:0.16986)1.000:0.38784)0.981:0.07491)0.718:0.05667)1.000:0.06241,((((1208365.SAMN02436393:0.36194,(1123867.SAMN02954345:0.20137,((1009711.SAMN02440511:0.07966,(1009425.SAMN02440510:0.07956,(1007118.SAMN02441637:0.01622,1007119.SAMN02441647:0.01964)1.000:0.13514)0.000:0.03323)1.000:0.06673,(1123866.SAMN02954345:0.13319,939745.SAMN02440512:0.14985)1.000:0.10329)1.000:0.07302)1.000:0.2214)1.000:0.53477,(1495769.SAMEA2500319:0.7684,(91844.SAMEA2820670:0.14999,(1206109.SAMN02604336:0.35236,91844.SAMEA2820671:0.07256)1.000:0.06229)1.000:0.61119)1.000:0.32231)1.000:0.12604,(1089439.SAMN02256423:0.27593,(1542390.SAMN03107515:0.10741,((1385420.SAMN02315612:0.04285,594679.SAMN03273550:0.0539)1.000:0.07402,((1547445.SAMN03073252:0.05649,573570.SAMN05464625:0.06597)0.492:0.01328,((573569.SAMN02603541:0.02982,(28110.SAMN03013096:0.01507,28110.SAMN03024266:0.02206)1.000:0.01972)1.000:0.0344,((1088883.SAMN04328139:0.01867,263.SAMN02870486:0.02647)1.000:0.01191,(475375.SAMN05363344:0.02958,(1086726.SAMN00993447:0.0413,1981171.SAMN04562490:0.03306)1.000:0.01781)0.998:0.00848)1.000:0.04544)0.047:0.01547)1.000:0.04825)1.000:0.06531)1.000:0.3591)1.000:0.3204)0.692:0.08031,(1238.SAMN04309076:0.0734,1891921.SAMN05601431:0.05222)1.000:0.3808)0.739:0.04154)0.976:0.04832,(((((((1283300.SAMN02441580:0.36778,((655438.SAMN02261262:0.42808,(1420851.SAMN04347413:0.25595,((438855.SAMN02745036:0.12154,((857087.SAMN00713628:0.05263,980561.SAMN04555164:0.07473)1.000:0.04464,(702114.SAMN04555167:0.11036,(702114.SAMN04555166:0.05881,(((1168169.SAMN02597267:0.01045,421.SAMN04555162:0.01057)1.000:0.00578,421.SAMN04555161:0.0103)0.993:0.00545,107637.SAMN02841227:0.0119)1.000:0.04353)0.888:0.03334)1.000:0.05023)1.000:0.09995)1.000:0.05734,((1091494.SAMEA3283107:0.0205,675511.SAMN02261325:0.03965)1.000:0.14259,((1078846.SAMN02261317:0.15977,(1116472.SAMN02469828:0.16526,(1132443.SAMN02256430:0.10619,(1114263.SAMN02597192:0.04082,686340.SAMN02256390:0.04569)1.000:0.09425)1.000:0.03314)0.978:0.02631)0.929:0.01456,(697282.SAMN00102804:0.07736,(1095552.SAMN02441220:0.02726,674036.SAMN02261244:0.03493)1.000:0.04387)0.882:0.0265)1.000:0.06622)0.822:0.02898)1.000:0.04784)1.000:0.12314)0.992:0.06437,((1528100.SAMN02949497:0.20178,(1912213.SAMN05933571:0.0466,675524.SAMN00120042:0.06007)1.000:0.07949)1.000:0.06579,(1495050.SAMN03351828:0.17506,243233.SAMN02603968:0.26195)0.680:0.03513)1.000:0.13655)0.285:0.04946)1.000:0.12179,((((54398.SAMN03657162:0.13447,(1655433.SAMN03435122:0.10174,(1818881.SAMN04574142:0.01188,1818881.SAMN04574145:0.01301)1.000:0.08235)1.000:0.08945)1.000:0.09444,(1918949.SAMN06016298:0.14106,(1111735.SAMN02440603:0.04599,1543721.SAMN03581174:0.04213)1.000:0.14361)1.000:0.08297)1.000:0.04932,((1076588.SAMD00060997:0.2104,(1248727.SAMD00061055:0.14549,1978339.SAMN06351224:0.17533)1.000:0.05287)1.000:0.05205,2340.SAMN06016236:0.28458)0.998:0.03866)0.852:0.03104,(1662188.SAMN03742159:0.45625,((1431688.SAMN02422661:0.18767,631362.SAMN02261404:0.21305)1.000:0.06606,(765912.SAMN02232063:0.19419,(765909.SAMN02256451:0.18935,(1048.SAMN04505658:0.12712,((1058.SAMN05421783:0.02258,768671.SAMN02261407:0.02467)1.000:0.12562,(765911.SAMN02232062:0.09614,((572477.SAMN02598487:0.03297,61595.SAMN05421644:0.07635)1.000:0.08537,(1249627.SAMN02951921:0.05694,765913.SAMN02256531:0.05327)1.000:0.04955)0.999:0.02061)0.999:0.02696)0.242:0.02126)1.000:0.03648)1.000:0.04497)0.998:0.03547)1.000:0.10207)1.000:0.04808)1.000:0.11496)1.000:0.03636,((((472759.SAMN02598510:0.07756,(105559.SAMN02598531:0.0392,323261.SAMN02598329:0.03864)1.000:0.09673)1.000:0.2463,((1286106.SAMN02470674:0.12568,(291169.SAMN05178898:0.02515,754476.SAMN02603342:0.03937)1.000:0.0848)0.970:0.02492,(754477.SAMN02603343:0.14521,(1026882.SAMN02469574:0.01653,45496.SAMN04488079:0.01731)1.000:0.11833)0.837:0.03008)1.000:0.26892)1.000:0.08262,((319938.SAMN03988806:0.05499,395493.SAMN02261399:0.05889)1.000:0.21727,(1827136.SAMN05176315:0.27895,40754.SAMD00019192:0.22679)1.000:0.07574)1.000:0.18494)1.000:0.04257,(1918948.SAMN06016300:0.31335,(1123397.SAMN05660831:0.40163,415747.SAMN03097708:0.26724)0.349:0.05745)1.000:0.04794)0.998:0.02746)1.000:0.0329,(((((1255043.SAMN02602962:0.03577,713585.SAMN02256529:0.02551)1.000:0.14354,((545276.SAMN02441670:0.02847,(748658.SAMN02441317:0.02734,(1266909.SAMN02441557:0.00912,252474.SAMN06317462:0.01081)1.000:0.01012)1.000:0.02464)1.000:0.09206,((545264.SAMN02441004:0.02922,((1158760.SAMN02441383:0.01202,396595.SAMN02598475:0.01145)1.000:0.00795,(1158150.SAMN02441337:0.01541,1279019.SAMN02441309:0.01583)0.970:0.00506)0.999:0.00901)1.000:0.03301,((1158146.SAMN02441660:0.03187,1158762.SAMN02441680:0.02029)1.000:0.01666,(1158756.SAMN02441736:0.03642,((1266908.SAMN02441754:0.02031,(1266914.SAMN02440567:0.0139,(106634.SAMN03571539:0.01072,1158165.SAMN02440463:0.01844)1.000:0.027)0.932:0.00884)0.987:0.00777,1158182.SAMN02441681:0.01691)0.993:0.0087)0.996:0.0125)1.000:0.02388)1.000:0.0538)1.000:0.11588)1.000:0.23254,(765914.SAMN02441807:0.25824,((1033854.SAMN02441672:0.06552,(108003.SAMN06319236:0.0595,713586.SAMN02261294:0.05554)1.000:0.03972)1.000:0.09753,((519989.SAMN02471617:0.02587,867345.SAMN05421693:0.03368)1.000:0.08603,(233100.SAMN05216526:0.22177,(195064.SAMN05421721:0.13015,(1396821.SAMN05444515:0.02545,(1442136.SAMN03795182:0.01162,765873.SAMN00118193:0.01245)1.000:0.01538)1.000:0.08699)0.926:0.02486)0.411:0.0265)1.000:0.09086)0.835:0.03071)1.000:0.05383)1.000:0.07033,((1765967.SAMN06240324:0.15867,(160660.SAMN05853496:0.06124,(160660.SAMN02990926:0.03095,160660.SAMN05828143:0.12345)1.000:0.03126)1.000:0.09507)1.000:0.16168,1400863.SAMEA3146267:0.39793)0.519:0.0715)1.000:0.05061,(1611323.SAMN04545454:0.44512,(406100.SAMN04488052:0.2775,((314278.SAMN02436141:0.30486,(1121016.SAMN02441700:0.17623,(1260251.SAMN02603230:0.12778,(1335757.SAMN02603231:0.0534,1838287.SAMN04880645:0.05751)1.000:0.10696)1.000:0.19405)0.990:0.04405)1.000:0.07966,(187272.SAMN02598349:0.19596,349124.SAMN00623046:0.32718)1.000:0.07622)0.976:0.04083)1.000:0.09608)0.989:0.05084)1.000:0.03799)0.969:0.03176,((((163359.SAMN05526184:0.58379,((1123368.SAMN02441488:0.21961,(33059.SAMN04849265:0.18993,(930.SAMN05250879:0.09918,(920.SAMN04015057:0.04521,(160808.SAMN04613415:0.02008,920.SAMN04601195:0.03066)1.000:0.03107)1.000:0.06707)1.000:0.12406)1.000:0.26244)1.000:0.18427,(381306.SAMN04025648:0.53142,((1131284.SAMN02256461:0.27012,((1921010.SAMD00053330:0.1257,314344.SAMN03981821:0.14987)1.000:0.12506,(1131283.SAMN02256426:0.21628,1485545.SAMN02745185:0.2572)0.998:0.06327)0.975:0.06313)1.000:0.6103,((((744985.SAMN00010387:1.01758,(((938624.SAMN02256512:0.03752,938665.SAMN02261301:0.02933)1.000:0.33615,(1002672.SAMN02603337:0.27872,684719.SAMN02436217:0.27912)1.000:0.13724)1.000:0.15773,((198252.SAMEA3368558:0.12689,(1144932.SAMN02440920:0.09391,198252.SAMEA3368568:0.08798)1.000:0.04535)1.000:0.28848,((939306.SAMN02597172:0.15289,(939324.SAMN02597281:0.10666,939346.SAMN02597280:0.1375)0.964:0.04506)1.000:0.20611,((198252.SAMEA3368560:0.16074,198252.SAMEA3368566:0.17754)1.000:0.09263,(198252.SAMEA3368559:0.21757,((335992.SAMN02603690:0.16016,((((198252.SAMEA3368570:0.07917,(198252.SAMEA3368557:0.10736,1977864.SAMN06562974:0.12934)0.921:0.02173)1.000:0.02343,1388755.SAMN02744631:0.10485)0.982:0.02264,859653.SAMN00016662:0.13423)0.141:0.01793,((198252.SAMEA3368572:0.07647,(198252.SAMEA3368571:0.03668,(198252.SAMEA3368562:0.04081,(1096769.SAMN02597166:0.01254,198252.SAMEA3368553:0.01754)1.000:0.04093)0.996:0.0071)1.000:0.03327)1.000:0.03097,((439493.SAMN02436224:0.01401,(1400524.SAMN02841172:0.01872,1400525.SAMN02841150:0.02114)0.711:0.00606)1.000:0.05197,(1265756.SAMN02440781:0.06084,466038.SAMN02440710:0.05632)1.000:0.03105)1.000:0.04586)1.000:0.04075)1.000:0.05225)1.000:0.10687,(1696175.SAMN03944294:0.16781,(1696173.SAMN03944292:0.18904,(1977865.SAMN06562975:0.01394,198252.SAMEA3368565:0.01117)1.000:0.11956)1.000:0.04561)0.993:0.04934)0.975:0.0286)1.000:0.07757)1.000:0.15696)1.000:0.13948)1.000:0.1734)1.000:0.44038)1.000:0.2572,(((1262684.PRJEB799:0.31858,(1262705.PRJEB778:0.10548,1262987.PRJEB906:0.17847)0.991:0.07099)1.000:0.58088,(((244582.SAMN02996431:0.26545,(91604.SAMN02911856:0.10059,985867.SAMN02471331:0.08742)1.000:0.21607)1.000:0.30353,(1414854.SAMN02840763:0.39981,(1629334.SAMD00026920:0.32726,244581.SAMN02905703:0.34027)1.000:0.12261)1.000:0.16692)1.000:0.08438,((((((((1122218.SAMN02441696:0.38178,((((1892596.SAMN05582966:0.12795,367336.SAMN02436106:0.22989)1.000:0.09006,((((((441119.SAMN04488047:0.10871,641238.SAMN04490244:0.14215)0.962:0.03277,(1231392.SAMN02471016:0.14161,(313368.SAMN04488012:0.09863,(1530186.SAMN02997978:0.10096,315423.SAMN04488020:0.10171)1.000:0.05569)1.000:0.03038)1.000:0.05487)1.000:0.04754,(1933035.SAMN06212649:0.19188,1411903.SAMN06209184:0.13989)0.878:0.03326)0.992:0.01851,((1469613.SAMN02998080:0.11333,(1461693.SAMN02742681:0.11421,(1415756.SAMN02744758:0.09786,1454373.SAMN02671722:0.09802)0.615:0.02631)0.983:0.02627)0.852:0.03023,((1675527.SAMN03777540:0.18094,((1290553.SAMN03254441:0.17766,((1173584.SAMN05444851:0.0733,154981.SAMN03952659:0.07227)1.000:0.0602,(1162418.SAMN05661107:0.12923,314271.SAMN02436110:0.11016)1.000:0.04162)0.997:0.02604)1.000:0.02448,(((576131.SAMN05444486:0.20111,((53501.SAMN04488043:0.07389,(340021.SAMEA3531082:0.02919,340021.SAMEA3532031:0.02552)1.000:0.0782)1.000:0.04199,(657014.SAMN04488092:0.08789,1849170.SAMN04965933:0.12717)0.994:0.02832)0.512:0.02191)0.999:0.02032,((((871651.SAMN05421688:0.09592,871652.SAMN04515673:0.08613)1.000:0.06602,((42444.SAMN04487940:0.12528,1317121.SAMN03323757:0.14081)0.960:0.02569,((1618204.SAMN03365744:0.12641,1387277.SAMN06295998:0.10413)1.000:0.0333,((996342.SAMN05443551:0.05541,(1123756.SAMN02671740:0.02854,505252.SAMN02671737:0.04918)1.000:0.02469)1.000:0.06521,(((1123237.SAMN02469746:0.08581,((766499.SAMN02471399:0.09761,(282683.SAMN04488105:0.05222,(1250539.SAMN04562614:0.05457,(1229727.SAMN04563574:0.0515,314265.SAMN02436105:0.04278)0.628:0.01341)0.862:0.00917)0.475:0.01182)0.999:0.01729,(555512.SAMN04487993:0.09254,(1792508.SAMN04450249:0.01958,311180.SAMN04488050:0.02793)1.000:0.04586)1.000:0.01966)1.000:0.02563)1.000:0.02869,(321339.SAMN05444340:0.13659,(441103.SAMEA3532112:0.09383,(1685382.SAMN04361754:0.08278,561184.SAMN05216376:0.09351)0.999:0.02975)1.000:0.02241)1.000:0.02347)0.999:0.02237,((633194.SAMN05421759:0.07754,93684.SAMN05421853:0.09347)1.000:0.04593,(1449351.SAMN02641562:0.08584,(1317118.SAMN02597437:0.07566,1449350.SAMN02597438:0.07257)1.000:0.0355)1.000:0.039)1.000:0.03961)1.000:0.02236)0.964:0.01576)0.993:0.01538)1.000:0.02269)0.752:0.01217,(((1122614.SAMN02743897:0.11084,(1461694.SAMN02954390:0.05825,(252305.SAMN02436081:0.0632,517719.SAMN05421762:0.06426)0.996:0.02366)1.000:0.05358)1.000:0.03862,(1305735.SAMN02584927:0.09475,490829.SAMN05421850:0.06703)1.000:0.06242)0.996:0.01793,((569882.SAMN04490248:0.12793,1123247.SAMN02441501:0.15524)1.000:0.0423,((((1005928.SAMN04487859:0.02553,1054996.SAMN05444414:0.03585)1.000:0.06357,((1570360.SAMD00059317:0.02324,74031.SAMN04488077:0.03706)1.000:0.05802,(1287727.SAMN05443999:0.07411,(1354722.SAMN02744769:0.03773,(314264.SAMN02436164:0.0387,(1288298.SAMN02708827:0.01802,215743.SAMN06564448:0.03162)1.000:0.02354)0.341:0.01324)1.000:0.03523)0.997:0.02264)1.000:0.03486)1.000:0.04407,((337701.SAMN05444398:0.05474,351016.SAMN02436151:0.07609)1.000:0.03604,(1641875.SAMN03480902:0.09349,540747.SAMN04965936:0.09996)1.000:0.02967)1.000:0.02116)0.283:0.01234,(89187.SAMN02436080:0.10432,573024.SAMN05216208:0.13431)1.000:0.02694)1.000:0.03345)0.348:0.01202)0.635:0.01336)0.997:0.01804,((1366046.SAMN02257761:0.11693,1689867.SAMN03892967:0.15606)1.000:0.06411,((((1481893.SAMN05194549:0.04655,(314270.SAMN02436225:0.03544,696762.SAMN05893588:0.03287)1.000:0.02385)1.000:0.11899,((1402135.SAMN05444149:0.09067,(1577905.SAMN03246068:0.04065,299262.SAMN06234538:0.03075)1.000:0.0852)0.998:0.02538,(((((335975.SAMN04488512:0.01533,60137.SAMN04488041:0.01309)1.000:0.03395,(391589.SAMN02436271:0.0313,394264.SAMN04488040:0.0381)0.998:0.01616)1.000:0.03723,(1300350.SAMN02722720:0.05144,1443111.SAMN02721584:0.06365)1.000:0.07561)0.997:0.02154,(((218672.SAMN04489759:0.02287,(218673.SAMN04488039:0.02075,391624.SAMN02436097:0.01394)0.999:0.00806)1.000:0.05684,74348.SAMN04488523:0.13022)0.998:0.02097,((1849168.SAMN04965932:0.03765,1917485.SAMN06013870:0.04659)1.000:0.03607,(83219.SAMN02641242:0.05979,(1342301.SAMN02721583:0.047,(1342299.SAMN02721582:0.05804,1342302.SAMN02721580:0.05739)0.618:0.01848)1.000:0.04216)0.742:0.01549)0.686:0.01238)1.000:0.01887)1.000:0.02269,(375451.SAMN02602987:0.02528,391595.SAMN02603624:0.02831)1.000:0.09445)1.000:0.03238)0.690:0.01923)1.000:0.03256,1470562.SAMN03325920:0.10067)0.462:0.01622,((515897.SAMN05421849:0.1838,999627.SAMN05216236:0.09954)1.000:0.03269,(1121479.SAMN02440615:0.11728,((1227549.SAMN05444007:0.11013,((1685379.SAMN04376034:0.03478,(((1715692.SAMEA3542132:0.01957,((1577903.SAMN03246066:0.02842,981384.SAMN02470214:0.02205)0.800:0.00772,(((1577904.SAMN03246067:0.03497,467661.SAMN02436222:0.0212)1.000:0.00757,(1225660.SAMN03891582:0.02968,985054.SAMN02997979:0.03555)1.000:0.00932)1.000:0.00871,(985054.SAMN05444358:0.03045,81569.SAMEA3522225:0.01896)1.000:0.00928)0.999:0.00585)0.934:0.00763)0.977:0.00649,1685378.SAMN04376033:0.02603)1.000:0.03503,644107.SAMN05444404:0.02543)0.994:0.01735)1.000:0.03743,(246200.SAMN02604003:0.0476,639004.SAMN04488239:0.0573)1.000:0.04768)1.000:0.02264)0.977:0.01782,(((1715691.SAMEA3542138:0.04175,870908.SAMN04488044:0.03902)1.000:0.06306,((321267.SAMEA3528422:0.05464,(1280847.SAMN04488036:0.02725,1389006.SAMN03387008:0.06001)1.000:0.02428)1.000:0.03117,(254406.SAMN04488042:0.06312,(1470563.SAMN05444000:0.07445,1715693.SAMEA3542137:0.06285)1.000:0.0279)1.000:0.02112)1.000:0.02169)1.000:0.04823,(((((1768241.SAMN04324894:0.05947,(292414.SAMN02598292:0.01663,379347.SAMN03339859:0.01968)1.000:0.02405)1.000:0.0302,(928856.SAMN04488049:0.07104,1156985.SAMN04488118:0.08557)0.996:0.02314)1.000:0.01741,(481446.SAMEA3393043:0.04177,(1844006.SAMN05300637:0.02673,(1423144.SAMN03287063:0.01309,(1569353.SAMN03159525:0.00903,221822.SAMN06234523:0.01217)0.989:0.00489)0.996:0.01477)1.000:0.03277)1.000:0.0386)1.000:0.01364,(60890.SAMN04574079:0.05726,(1712645.SAMEA3535146:0.07508,(1144477.SAMN06545315:0.06295,(999550.SAMN02441118:0.02701,(1225647.SAMN03996103:0.02198,314262.SAMN02436137:0.01781)1.000:0.01069)1.000:0.01828)0.176:0.00767)1.000:0.05225)0.999:0.01551)0.935:0.01011,((1577895.SAMN03246058:0.0089,1577896.SAMN03246059:0.01149)1.000:0.01659,(((1002340.SAMN02471702:0.00977,(1577902.SAMN03246065:0.00934,1855282.SAMN05178899:0.01077)0.998:0.00645)1.000:0.0125,(999549.SAMN02440718:0.02074,(1396826.SAMEA3539551:0.01138,999547.SAMN02440716:0.01149)1.000:0.00844)1.000:0.01505)0.908:0.0065,(999552.SAMN02769646:0.01919,999611.SAMN02441453:0.02087)1.000:0.01615)0.992:0.00957)1.000:0.04575)1.000:0.03118)1.000:0.02575)1.000:0.02075)0.951:0.0151)0.973:0.01981)0.998:0.021)0.998:0.01604)0.071:0.01084)1.000:0.02714,((((1579316.SAMN03252591:0.18038,(1123360.SAMN02469745:0.04352,((670154.SAMN04488002:0.04049,670155.SAMN04488001:0.0458)0.910:0.02,1486859.SAMN05444273:0.04722)0.637:0.01685)1.000:0.12561)0.997:0.03302,(666509.SAMN02953969:0.18653,282199.SAMEA3312982:0.14245)1.000:0.03906)0.585:0.02037,(((1914408.SAMN06174327:0.16553,314256.SAMN02436142:0.1335)1.000:0.0408,(((521013.SAMN04488567:0.042,(1122180.SAMN02951862:0.02443,1337093.SAMD00003104:0.04949)0.988:0.01953)1.000:0.09485,(1123501.SAMN02256455:0.10215,1447782.SAMN05444417:0.12397)1.000:0.07474)0.999:0.02535,(1836468.SAMN04633453:0.13872,(92945.SAMN05425368:0.0403,92947.SAMN06191729:0.03833)1.000:0.16024)0.899:0.03355)1.000:0.03376)0.178:0.01557,((1508389.SAMN05444003:0.12709,(364200.SAMN04488515:0.11986,(((1225657.SAMN03988185:0.01381,1881056.SAMN05428995:0.00951)1.000:0.0764,(195913.SAMN04488004:0.04646,(245187.SAMN04488003:0.06653,366533.SAMN05444339:0.04311)0.883:0.01808)1.000:0.05806)1.000:0.06882,((1122181.SAMN02440979:0.02061,314232.SAMN02436109:0.03312)1.000:0.08026,((390270.SAMN04488005:0.05526,579483.SAMN03323958:0.04937)1.000:0.04336,(1123755.SAMN05444714:0.073,(1225655.SAMN03988207:0.01581,(1700845.SAMN03978777:0.0041,287098.SAMN05421665:0.00999)1.000:0.01102)1.000:0.04246)1.000:0.02259)0.983:0.01721)0.996:0.03384)0.929:0.01972)0.577:0.02779)1.000:0.04286,(633131.SAMN02436219:0.11919,(1458307.SAMN03891579:0.0469,(391616.SAMN02603620:0.03942,391626.SAMN02603621:0.03978)1.000:0.04848)1.000:0.10261)1.000:0.04681)0.952:0.02243)1.000:0.03155)0.977:0.01371,(((1208324.SAMN03280159:0.08464,(1758178.SAMN04432130:0.05214,(576117.SAMN04488138:0.05228,588602.SAMN04487991:0.04057)0.695:0.01391)0.999:0.02372)0.993:0.02352,((1208323.SAMN02471168:0.01116,875171.SAMN04488117:0.01659)1.000:0.06133,(1397108.SAMN03837864:0.09236,658057.SAMN04488032:0.11616)0.995:0.02665)1.000:0.03012)1.000:0.10599,393278.SAMN05421764:0.15323)1.000:0.03487)0.855:0.01705)0.986:0.0148)0.863:0.01738)0.556:0.01233,((1217970.SAMN05444002:0.15836,((1510458.SAMN04297160:0.02788,571298.SAMN04488026:0.03091)1.000:0.08474,(1739787.SAMN04193328:0.05668,441112.SAMN04488094:0.07548)0.910:0.02845)1.000:0.08116)0.982:0.03346,(((266809.SAMN02689779:0.13347,(935700.SAMN03329626:0.13725,(313367.SAMEA3517096:0.10259,(282197.SAMN04488517:0.09334,(390807.SAMN04488095:0.08334,(188906.SAMN04488526:0.08153,(1244108.SAMN05444004:0.05302,420998.SAMEA3490732:0.07234)1.000:0.03181)0.999:0.0234)0.007:0.01794)1.000:0.02894)1.000:0.0463)1.000:0.06964)1.000:0.03962,398580.SAMN02598387:0.14396)0.725:0.0266,((1287720.SAMN05928563:0.05732,1912092.SAMN05928556:0.05954)1.000:0.07988,(1294273.SAMN03081458:0.0977,(1849359.SAMN04957307:0.0331,290400.SAMN02598279:0.04347)1.000:0.12379)1.000:0.04649)1.000:0.03207)1.000:0.03011)0.708:0.01681)0.878:0.0144)0.700:0.02103)0.999:0.01914,(((35806.SAMN05876236:0.04853,(308754.SAMN06610252:0.03231,35806.SAMD00025828:0.03215)1.000:0.02412)1.000:0.06533,(1564506.SAMN04579687:0.08412,1882821.SAMN05444722:0.09342)0.997:0.02878)1.000:0.04682,990712.SAMN05216257:0.17742)1.000:0.03928)0.982:0.02325,((((((1335048.SAMN03956960:0.12553,(195105.SAMN02687979:0.01228,366616.SAMN02670966:0.01519)1.000:0.13069)1.000:0.02895,((407234.SAMN05421795:0.11935,(((453582.SAMN05421580:0.05496,(1061.SAMN04166217:0.01468,272942.SAMN02604080:0.01712)1.000:0.06484)1.000:0.03762,(1850250.SAMN05726021:0.06234,1105367.SAMN02673274:0.13259)0.375:0.01832)1.000:0.02817,(1889770.SAMN05567575:0.14049,((1317124.SAMN02945012:0.03687,((1915078.SAMN05969900:0.00528,1915314.SAMN05970069:0.019)1.000:0.03811,(1353537.SAMN02893935:0.00926,1915318.SAMN05972084:0.01585)1.000:0.01941)0.997:0.01456)1.000:0.0236,(1185766.SAMN05216224:0.05082,1353528.SAMN02893933:0.05847)1.000:0.03333)1.000:0.05461)1.000:0.03521)1.000:0.04399)0.709:0.01857,(((1945662.SAMN06289119:0.07299,(1545044.SAMN02927204:0.06462,690417.SAMN02927208:0.04918)0.997:0.0162)0.946:0.01558,(525640.SAMN04487971:0.0611,(53463.SAMN05444389:0.02446,65735.SAMN04488075:0.03165)1.000:0.06608)0.999:0.02209)1.000:0.05754,((1367847.SAMN02604253:0.10013,(376733.SAMN02927210:0.07415,(((34004.SAMN04246163:0.01639,34004.SAMN04488021:0.02408)1.000:0.01696,147645.SAMN04875578:0.05122)0.997:0.0127,((935848.SAMN02584956:0.03951,(82367.SAMN04244567:0.01864,(82367.SAMN04244548:0.02793,(1745182.SAMN04194251:0.01614,266.SAMN04244569:0.02087)0.996:0.0069)0.000:0.00552)0.000:0.0064)0.974:0.00858,412597.SAMN02469497:0.06422)0.998:0.01366)1.000:0.01931)1.000:0.02682)1.000:0.02744,(591205.SAMN05421538:0.11298,(405559.SAMN05421772:0.08274,(34002.SAMN04489859:0.07329,((1266998.SAMN02441598:0.05385,(1520813.SAMN02905731:0.06173,(336292.SAMN05660710:0.05117,(1192054.SAMN03287307:0.0147,1569209.SAMD00022858:0.02599)1.000:0.04237)0.998:0.02367)1.000:0.02355)0.916:0.02159,364199.SAMN04489858:0.05431)1.000:0.01908)0.000:0.01114)1.000:0.03705)1.000:0.02486)0.985:0.0191)1.000:0.10154)1.000:0.02561)0.925:0.02013,(((1472418.SAMD00018701:0.15612,(1063.SAMN04590023:0.02835,349102.SAMN02598341:0.04136)1.000:0.08247)0.992:0.02468,((687412.SAMN03785585:0.06566,(1120568.SAMN03785586:0.04479,(1077947.SAMN05216227:0.06978,77008.SAMN03785588:0.03966)1.000:0.0197)0.998:0.02183)1.000:0.09591,(371731.SAMN00017479:0.10558,(1678131.SAMN03785584:0.13463,933059.SAMN04488103:0.08118)0.939:0.02837)0.996:0.02549)0.993:0.02379)1.000:0.03004,(1884310.SAMN05519105:0.16086,(1086013.SAMN05421774:0.04406,1121271.SAMN02440622:0.04167)1.000:0.09445)1.000:0.04599)1.000:0.0349)0.999:0.0259,(1786003.SAMN04440486:0.17523,(564137.SAMN04488238:0.14275,(87172.SAMN05717314:0.06028,(121821.SAMN05717330:0.03828,441209.SAMN05717329:0.03278)1.000:0.04276)1.000:0.07819)1.000:0.05078)1.000:0.04074)0.292:0.01277,1417296.SAMN02749527:0.15792)1.000:0.02954,(1123069.SAMN02469744:0.13925,442562.SAMN02951863:0.13663)1.000:0.16296)0.993:0.02414)1.000:0.0524)1.000:0.10542,(1234555.SAMN04488119:0.15545,(1114924.SAMN05216258:0.09679,356660.SAMN05444336:0.11009)1.000:0.09871)1.000:0.0634)0.973:0.03851,89524.SAMN05444370:0.26264)1.000:0.08959)1.000:0.16485,((1247963.SAMN02905868:0.19963,314260.SAMN02603918:0.23701)1.000:0.26373,(((1121948.SAMN02440888:0.21541,1123059.SAMN02440387:0.21386)1.000:0.2545,(1161401.SAMN02053529:0.31969,((144026.SAMN04488568:0.12772,(1772333.SAMN04348725:0.02343,394221.SAMN02598382:0.04257)1.000:0.08487)1.000:0.1306,(1123503.SAMN02440981:0.17259,(1122613.SAMN02440569:0.04212,314254.SAMN02436134:0.03653)1.000:0.23223)1.000:0.1377)1.000:0.07917)1.000:0.05695)1.000:0.05525,(((551275.SAMN02440469:0.06007,582402.SAMN02598497:0.06149)1.000:0.28032,(551789.SAMN02441235:0.23877,(((1280954.SAMN02746694:0.02908,228405.SAMN02604041:0.05046)1.000:0.1085,((1280950.SAMN02746698:0.05126,(1280947.SAMN02746322:0.01104,1280953.SAMN02746695:0.01851)1.000:0.03466)1.000:0.06504,((1280949.SAMN02746697:0.02052,(1280952.SAMN02746699:0.02839,1848191.SAMN04933612:0.01536)0.997:0.01185)1.000:0.07586,((1280941.SAMN02746324:0.01767,1280946.SAMN02746321:0.02789)1.000:0.03573,(1207058.SAMN02746326:0.04205,1280948.SAMN02746323:0.04099)1.000:0.03163)1.000:0.03854)0.980:0.02534)0.513:0.02494)1.000:0.1101,(1906738.SAMN05826286:0.16404,(545261.SAMN06670197:0.08372,(1977912.SAMN06670196:0.06158,(1121949.SAMN02441054:0.0942,568102.SAMN06670198:0.06273)1.000:0.0373)1.000:0.02547)1.000:0.10165)1.000:0.05462)1.000:0.11796)1.000:0.06741)1.000:0.13843,(((1382303.SAMN02745000:0.2406,((155892.SAMN04271141:0.05173,(((69395.SAMN02787155:0.03695,69395.SAMN04208552:0.03204)1.000:0.02784,((((1502775.SAMN02799626:0.01579,(69395.SAMN02787139:0.01874,(1298862.SAMN02441184:0.03201,1736579.SAMN04155848:0.02253)0.999:0.01053)0.997:0.00973)0.886:0.00669,1449049.SAMN02744638:0.02306)1.000:0.0113,1736547.SAMN04155816:0.02084)0.999:0.0116,(1736578.SAMN04155847:0.0371,366602.SAMN02598364:0.03287)0.849:0.01056)1.000:0.03494)1.000:0.03141,(1736519.SAMN04155788:0.04408,(190650.SAMN02604005:0.03469,(1292034.SAMN02470743:0.02822,509190.SAMN02598513:0.04056)0.865:0.01432)1.000:0.01932)1.000:0.03732)0.755:0.01838)1.000:0.11963,((1736442.SAMN04155711:0.04525,1736591.SAMN04155860:0.06308)1.000:0.07732,(31967.SAMEA3309515:0.13007,(1768784.SAMN04299481:0.08047,450851.SAMN02603048:0.08531)1.000:0.04176)0.998:0.03308)1.000:0.07449)1.000:0.04806)0.016:0.03262,((1121123.SAMN02440608:0.17082,(1391729.SAMD00008582:0.11814,(((871741.SAMN05192570:0.07055,(1736443.SAMN04155712:0.05081,(1736462.SAMN04155731:0.02016,1736569.SAMN04155838:0.01409)1.000:0.06303)1.000:0.02741)1.000:0.03281,(1736353.SAMN04151743:0.10457,((1121124.SAMN02841166:0.01953,1523422.SAMN02927139:0.03296)1.000:0.05981,(1938605.SAMN06256474:0.03439,633149.SAMN00007485:0.03534)1.000:0.07022)1.000:0.04562)0.999:0.02213)0.567:0.01343,((293.SAMN03480409:0.02188,(1035191.SAMN02436690:0.01606,588932.SAMN02693465:0.01849)0.996:0.01205)1.000:0.08199,(1532555.SAMN04158389:0.03321,((172043.SAMN03257121:0.01491,1736320.SAMN04151710:0.01997)1.000:0.03396,391600.SAMN02436274:0.02391)0.805:0.01447)1.000:0.05677)0.998:0.02632)1.000:0.04453)1.000:0.07128)1.000:0.09099,((1282363.SAMN02469916:0.05504,573065.SAMN00002561:0.06482)1.000:0.05665,((1282361.SAMN02469917:0.03238,(1282360.SAMN02469915:0.03016,715226.SAMN02469919:0.03308)0.984:0.01687)1.000:0.0951,(1282362.SAMN02469918:0.05266,(1121022.SAMN02469914:0.06883,260084.SAMN02927928:0.05814)0.999:0.02215)1.000:0.04409)1.000:0.05545)1.000:0.17438)0.910:0.03266)1.000:0.20066,(1978549.SAMN06702727:0.35361,(1605283.SAMD00025051:0.12241,1759059.SAMN04279642:0.14273)1.000:0.25398)0.999:0.07117)0.987:0.06869)0.958:0.03973)1.000:0.07355)1.000:0.1015)0.770:0.03682,(((((1177755.SAMN04915608:0.21155,(1774969.SAMN04328994:0.10107,(1774968.SAMN04328993:0.04283,(1384459.SAMD00019677:0.01949,1774970.SAMN04328995:0.03518)1.000:0.03611)1.000:0.08101)1.000:0.09184)1.000:0.1443,((648757.SAMN00007427:0.01281,858455.SAMN02375020:0.02642)1.000:0.33588,(1892844.SAMEA4534594:0.22475,(418854.SAMN04488061:0.1993,((121290.SAMN04159840:0.11064,1892846.SAMEA4534596:0.08069)1.000:0.0913,(((670307.SAMN02598541:0.03262,(113574.SAMEA3114154:0.01249,582899.SAMN02598499:0.01837)1.000:0.03192)1.000:0.04609,(717785.SAMEA3138412:0.06051,(1163419.SAMN02194552:0.02356,51670.SAMN04488557:0.02137)1.000:0.03664)1.000:0.02703)1.000:0.14963,(1029756.SAMN02641510:0.09408,(1267005.SAMN02440966:0.07216,1892845.SAMEA4534595:0.06676)0.999:0.02955)1.000:0.10321)0.985:0.03271)0.993:0.03646)1.000:0.05224)1.000:0.1211)0.980:0.04001)1.000:0.06023,(((((665467.SAMN02982931:0.27374,(1122133.SAMN02745157:0.10314,(1122131.SAMN02441508:0.03493,1122132.SAMN02441386:0.03597)1.000:0.06605)1.000:0.13417)1.000:0.05923,((1122963.SAMN02440654:0.1706,1709001.SAMN06172149:0.12688)1.000:0.11961,(1123029.SAMN02745172:0.21773,665126.SAMN03703222:0.23838)1.000:0.04483)0.985:0.03158)0.999:0.02549,(((((1122213.SAMN02441170:0.2067,422296.SAMN02441550:0.18117)1.000:0.07056,((1082931.SAMN02604343:0.06347,440168.SAMN04487974:0.06973)1.000:0.15073,((665118.SAMN02983003:0.1443,(1736531.SAMN04155800:0.02099,1736675.SAMN04156589:0.02148)1.000:0.13904)1.000:0.03774,((1535287.SAMN02983205:0.03542,1643450.SAMN03487588:0.03873)1.000:0.10888,(443610.SAMN03383337:0.11767,(((1293439.SAMN03448481:0.04983,(1121477.SAMN02745223:0.08061,1502724.SAMN02798393:0.05757)0.755:0.01504)0.660:0.01225,((1736537.SAMN04155806:0.02677,1736575.SAMN04155844:0.01897)1.000:0.03151,(1881030.SAMN05428969:0.03044,728005.SAMN03448634:0.05072)1.000:0.05248)1.000:0.01834)1.000:0.03542,((1770058.SAMN04413744:0.03762,429727.SAMN03383426:0.03941)1.000:0.03675,(429728.SAMN05216456:0.04224,(361041.SAMN03431281:0.03622,((1736587.SAMN04155856:0.03394,46914.SAMN02983206:0.02401)1.000:0.02225,1736374.SAMN04151764:0.04896)0.749:0.01223)0.993:0.01414)1.000:0.04038)1.000:0.03867)1.000:0.0518)1.000:0.04163)0.973:0.02267)1.000:0.10122)1.000:0.05969)1.000:0.17872,((((((686597.SAMN02471023:0.04965,(1122214.SAMN02441730:0.05405,1486262.SAMN03284753:0.05668)0.965:0.0191)1.000:0.14963,((1273132.SAMN03256334:0.23547,(1280936.SAMN02472060:0.23872,(556287.SAMN02743496:0.13226,(1277257.SAMN03763724:0.13499,34021.SAMN03983876:0.10798)1.000:0.06583)1.000:0.1079)1.000:0.28507)1.000:0.29934,(((((((((1368418.SAMN03266536:0.01203,(1585697.SAMN03265469:0.00831,358.SAMN04901305:0.01717)0.999:0.00784)1.000:0.01464,(1050720.SAMN02469870:0.01032,358.SAMEA3139026:0.01417)0.956:0.00666)0.997:0.00813,1736577.SAMN04155846:0.01528)0.920:0.00653,(1183431.SAMEA3722813:0.01098,358.SAMN02742263:0.01915)1.000:0.01015)0.860:0.00446,(358.SAMN04226578:0.01293,(359.SAMN05006657:0.01907,(1183434.SAMEA3722818:0.01294,(358.SAMN04942898:0.02182,358.SAMN04901304:0.01158)0.180:0.00473)1.000:0.00501)0.804:0.00342)0.996:0.00777)0.832:0.00764,358.SAMN04423123:0.01932)1.000:0.03311,(((1736312.SAMN04151702:0.02195,(28099.SAMN04901300:0.02865,(358.SAMN03267957:0.02746,(1763560.SAMN04299201:0.02654,1907666.SAMEA4504211:0.01193)1.000:0.01183)0.996:0.0106)1.000:0.01167)0.964:0.00808,1736332.SAMN04151722:0.02472)1.000:0.02541,(1336249.SAMN02584975:0.02708,1736278.SAMN04151658:0.04211)1.000:0.02252)0.999:0.01552)1.000:0.06397,((1336235.SAMN02584964:0.08394,(1370122.SAMN02744004:0.06808,(1867956.SAMN05829247:0.06195,(887144.SAMN05832037:0.02999,(373.SAMN04223557:0.01412,(373.SAMN05369609:0.01388,373.SAMN05366360:0.01163)0.986:0.0049)1.000:0.02484)1.000:0.02218)1.000:0.02964)1.000:0.02956)0.998:0.01655,((1907415.SAMN05880593:0.08577,(1523420.SAMN02925445:0.03616,((1156935.SAMN01084074:0.02637,(1842536.SAMN04909720:0.00997,1907413.SAMN05880561:0.02873)0.975:0.00717)1.000:0.02196,1736507.SAMN04155776:0.03821)0.239:0.01164)1.000:0.05727)0.998:0.0187,(1736473.SAMN04155742:0.08101,((1335061.SAMN06309512:0.04829,1509405.SAMN02864219:0.0592)1.000:0.03124,((1566261.SAMN03159407:0.05375,1566262.SAMN03159496:0.0482)1.000:0.02904,((1144310.SAMN00839618:0.01807,(323656.SAMEA2698475:0.01755,(690585.SAMN02840656:0.00975,(323655.SAMEA2698480:0.01341,323655.SAMEA2698477:0.02005)0.992:0.00719)0.299:0.00403)1.000:0.0071)1.000:0.03392,((1120688.SAMN03491939:0.01401,1848291.SAMN04964198:0.01746)1.000:0.04938,(1532558.SAMN02953215:0.04579,464029.SAMN02982989:0.03599)0.000:0.01077)0.111:0.00959)1.000:0.03703)1.000:0.01487)1.000:0.02641)1.000:0.02729)0.994:0.01906)1.000:0.02403)1.000:0.02537,(((1842534.SAMN04909707:0.03908,(1410620.SAMN02469827:0.01635,879274.SAMN04992853:0.01689)1.000:0.04621)1.000:0.07092,(((((1566263.SAMN03159406:0.01143,1761900.SAMN04490368:0.02083)0.974:0.00527,(1736355.SAMN04151745:0.02048,1736344.SAMN04151734:0.02174)0.613:0.00506)1.000:0.08429,(1672749.SAMN05832038:0.04314,464029.SAMN05832484:0.0449)1.000:0.08988)1.000:0.03639,((1736506.SAMN04155775:0.03815,1856850.SAMN05958284:0.02349)1.000:0.03785,(1798804.SAMN04486984:0.0811,(1736360.SAMN04151750:0.05094,((1500257.SAMN02787140:0.02281,(1612624.SAMN03877108:0.03199,(1736545.SAMN04155814:0.03126,(1500305.SAMN02787059:0.01015,1736456.SAMN04155725:0.0143)1.000:0.01341)0.581:0.00748)0.606:0.00683)0.934:0.00851,((1041139.SAMN02256420:0.02408,1500301.SAMN02787135:0.02355)1.000:0.01884,1736543.SAMN04155812:0.05764)0.408:0.00685)0.953:0.01242)0.982:0.01891)1.000:0.02287)0.999:0.01642)1.000:0.02222,(((106592.SAMN03838273:0.01009,(1945861.SAMN06293010:0.01711,1416753.SAMN03081535:0.01428)0.901:0.00316)1.000:0.03093,((106592.SAMN02781308:0.01131,106592.SAMN03470198:0.01081)1.000:0.00857,(106592.SAMN05323829:0.0168,1873712.SAMN05383995:0.02658)0.077:0.00548)1.000:0.01795)1.000:0.02323,((935557.SAMN02440592:0.02,(366394.SAMN02598363:0.02558,382.SAMN02952139:0.01505)0.256:0.00667)1.000:0.02295,((36856.SAMN04274563:0.0305,(1041159.SAMN02597201:0.00994,1708715.SAMN02597177:0.01494)1.000:0.01371)0.974:0.00762,((1850094.SAMN05411298:0.02648,(((1117943.SAMEA2272089:0.01156,394.SAMN02603283:0.01453)1.000:0.01017,(1185652.SAMN02641503:0.02054,1472378.SAMN04274561:0.01847)0.530:0.00312)0.987:0.00655,(1057002.SAMN02261311:0.02804,(194963.SAMN04160749:0.00929,794846.SAMN02469491:0.02183)0.997:0.00777)0.507:0.00538)1.000:0.01281)1.000:0.0119,(716928.SAMN02469481:0.02602,(1752398.SAMN05006708:0.01953,1848292.SAMN04964169:0.01551)1.000:0.01041)1.000:0.02311)0.989:0.00878)1.000:0.01217)1.000:0.03412)1.000:0.0412)1.000:0.02826)1.000:0.03146,((29450.SAMN04231433:0.02587,(((359.SAMN02787053:0.00994,359.SAMN02787122:0.01603)1.000:0.02936,(384.SAMN02787141:0.0221,(1841653.SAMN04901294:0.02267,359.SAMN02787063:0.01907)0.994:0.00929)0.092:0.00536)0.883:0.01043,((363754.SAMN02470251:0.01495,411945.SAMN04487813:0.01537)1.000:0.00827,(398.SAMN02787158:0.01428,((1860096.SAMN05213933:0.01453,(410764.SAMN04487814:0.01408,52131.SAMN04487811:0.01405)0.409:0.00328)1.000:0.00671,698761.SAMN02604105:0.0154)0.831:0.00448)1.000:0.00857)1.000:0.01162)0.998:0.01116)1.000:0.05771,(((492774.SAMN02787137:0.04386,((1138170.SAMN04487815:0.02033,((29449.SAMN05928285:0.01424,(1138189.SAMN04966274:0.02104,(1981173.SAMN06767451:0.01152,29449.SAMN06767430:0.01538)0.980:0.00462)0.521:0.00326)0.979:0.0063,(396.SAMN03998631:0.01981,(1138189.SAMN04966275:0.00964,1432049.SAMN02423217:0.02649)0.613:0.01136)1.000:0.00937)0.942:0.00484)0.999:0.00613,((1703969.SAMN03998646:0.01775,(1132836.SAMN02469421:0.02143,754764.SAMN02261418:0.02747)0.803:0.00654)0.996:0.00658,526945.SAMN02469455:0.02947)0.998:0.00748)1.000:0.02108)1.000:0.01508,((538025.SAMN04017682:0.01135,56730.SAMN04010568:0.01321)1.000:0.04306,(1041146.SAMN02441564:0.06477,(384.SAMN05990783:0.03253,(384.SAMN02787152:0.02037,754522.SAMN02261419:0.03007)1.000:0.03227)1.000:0.0344)1.000:0.04841)0.000:0.00734)1.000:0.02023,((1736432.SAMN04155701:0.03794,(1736427.SAMN04155696:0.01707,384.SAMN02787143:0.02293)1.000:0.03242)1.000:0.0137,((((1144312.SAMN00839620:0.02083,501024.SAMEA4501419:0.02685)1.000:0.00849,(1211777.PRJEB128:0.02038,1042326.SAMN02597175:0.02341)0.987:0.00463)0.500:0.00396,(1500304.SAMN02787060:0.01706,990285.SAMN02469448:0.02309)0.907:0.00505)1.000:0.02622,(1736592.SAMN04155861:0.04275,(1841654.SAMN04901295:0.02391,(1500258.SAMN02787161:0.02844,1500259.SAMN02787134:0.03923)1.000:0.01852)1.000:0.02383)0.998:0.01815)0.589:0.01399)1.000:0.02376)1.000:0.02889)1.000:0.04457)0.930:0.01727)1.000:0.03269)0.791:0.02986)1.000:0.04829,(411684.SAMN02436119:0.06236,(1620421.SAMN03375744:0.08503,(1480615.SAMN04364335:0.06161,1547437.SAMN03069733:0.05036)1.000:0.04249)0.998:0.02458)1.000:0.131)1.000:0.06319,(((((536018.SAMN02982922:0.14933,((((1116369.SAMN02441719:0.02875,(1736420.SAMN04155689:0.0346,83263.SAMN04589126:0.03152)0.998:0.01364)1.000:0.05757,(1192868.SAMEA2271990:0.09018,1884373.SAMN05518861:0.06667)1.000:0.04241)0.606:0.01656,((((381.SAMN04351373:0.01212,(1854058.SAMN05178588:0.04225,(1505932.SAMEA2677837:0.0229,1505936.SAMN04964211:0.02212)0.997:0.01443)0.922:0.00568)1.000:0.01443,(1505933.SAMEA2677836:0.01484,(1505946.SAMEA2677838:0.01604,69974.SAMEA2677839:0.00945)1.000:0.00654)1.000:0.00628)0.502:0.01162,1040986.SAMN02440597:0.01858)1.000:0.02629,(((1287276.SAMN02359675:0.04132,(1298858.SAMN02441183:0.03505,(((1040987.SAMN02597203:0.01715,754035.SAMN02232035:0.02257)1.000:0.01054,((1380350.SAMN02743919:0.01952,935548.SAMN02597285:0.02033)0.999:0.00905,(536019.SAMN02232036:0.01979,(381.SAMN05172963:0.01344,(381.SAMN05172962:0.01595,381.SAMN05172977:0.01417)0.923:0.0055)0.997:0.00394)0.949:0.00544)0.993:0.0071)0.995:0.00568,(1165689.SAMN02927914:0.02058,(1287252.SAMN02359666:0.02067,(1736422.SAMN04155691:0.0135,39645.SAMN04604738:0.0208)0.999:0.00766)1.000:0.0087)1.000:0.00656)0.621:0.00321)1.000:0.00988)0.996:0.00728,((1297569.SAMEA2272539:0.01757,1297570.SAMEA2272721:0.05862)1.000:0.01687,((1631249.SAMEA31222168:0.02077,682633.SAMN02470606:0.0255)1.000:0.02123,(1287292.SAMN02359682:0.00933,1287336.SAMN02359695:0.01426)1.000:0.02562)1.000:0.01053)1.000:0.01146)0.195:0.00771,1082933.SAMN02471575:0.02179)1.000:0.02251)1.000:0.06582)0.999:0.02458,((1873176.SAMN05526244:0.09646,(69279.SAMN02643445:0.09387,(1736477.SAMN04155746:0.05078,1736555.SAMN04155824:0.04372)1.000:0.04495)0.986:0.0208)0.999:0.01504,((1529006.SAMN04076519:0.06271,1566387.SAMN03219998:0.03804)1.000:0.04697,1736469.SAMN04155738:0.08467)0.835:0.01548)1.000:0.02362)1.000:0.03754)1.000:0.02182,(1381123.SAMN02299295:0.13919,(1574409.SAMN03200164:0.3869,1670800.SAMN06054042:0.11794)0.341:0.01857)1.000:0.03106)0.997:0.01751,(1120658.SAMN03491740:0.09487,(1121003.SAMN03080618:0.09331,935261.SAMN02584954:0.09316)1.000:0.04295)0.998:0.02468)1.000:0.04463,((266779.SAMN02598260:0.04592,935840.SAMN02584951:0.05208)1.000:0.07959,(472175.SAMN02739848:0.12564,(721133.SAMN05216176:0.05634,((1231185.SAMD00013635:0.02549,204799.SAMN05348542:0.01217)1.000:0.05926,(1670619.SAMN03768409:0.03914,391937.SAMN02471160:0.03021)1.000:0.03638)0.895:0.01835)1.000:0.04753)1.000:0.03591)1.000:0.06113)1.000:0.03991,(((1289478.SAMN05891804:0.12774,((1437448.SAMN02952963:0.02185,419475.SAMN04994838:0.0211)1.000:0.03116,(1920636.SAMN06041133:0.03324,(235.SAMN03965484:0.03877,(94625.SAMN04943269:0.0144,(529.SAMN02644454:0.00824,529.SAMN04495806:0.00889)1.000:0.01147)1.000:0.01234)0.217:0.00815)1.000:0.01674)1.000:0.05458)1.000:0.04263,(1494590.SAMN04280999:0.09464,(1881066.SAMN05428967:0.0429,(1144343.SAMN00839654:0.05481,1882772.SAMN05443582:0.05352)0.847:0.01574)1.000:0.0899)0.714:0.01615)0.915:0.02843,((1686310.SAMN04505058:0.019,(1686310.SAMN04505061:0.02141,1686310.SAMN04505063:0.01293)0.875:0.00992)1.000:0.11156,(1094558.SAMN02596906:0.13157,((((1293911.SAMN01921144:0.0264,774.SAMN04404356:0.03593)1.000:0.0678,1318743.SAMN02803869:0.14335)1.000:0.03459,((1094491.SAMN02472039:0.01766,1094492.SAMN02472034:0.03275)1.000:0.02325,(1933904.SAMN06213866:0.03224,(1094557.SAMN02596905:0.02733,1933903.SAMN06213865:0.02176)0.990:0.00764)0.994:0.01052)1.000:0.07653)0.976:0.01515,((1094489.SAMN02604270:0.11003,((1408425.SAMN02585005:0.03079,1933906.SAMN06213868:0.03556)1.000:0.01258,(1933912.SAMN06213874:0.03981,545617.SAMN06213875:0.0458)1.000:0.01634)1.000:0.0838)0.633:0.0112,(33044.SAMEA3146312:0.05653,((1094563.SAMN02596899:0.05154,((1134510.SAMN00778953:0.0404,(38323.SAMN04286635:0.02397,929794.PRJEB226:0.03517)0.203:0.00544)1.000:0.02515,283165.SAMEA3138248:0.05802)0.983:0.00808)0.510:0.00587,((((1201035.SAMN02472047:0.04252,928210.SAMEA2272606:0.03881)1.000:0.02216,(1094755.SAMN02596898:0.02573,33046.SAMN06213877:0.02434)1.000:0.02063)0.986:0.00745,((1094502.SAMN02472036:0.02463,1094561.SAMN02596912:0.01695)1.000:0.02802,1094551.SAMN02596909:0.06104)0.536:0.00588)0.977:0.00591,(((807.SAMN03784690:0.02136,(1221525.PRJEB364:0.02744,85701.SAMEA3139006:0.02163)0.993:0.00691)1.000:0.01098,(634504.SAMN02603206:0.02021,1094556.SAMEA2271918:0.04858)0.805:0.00531)1.000:0.03513,1205681.SAMEA2272486:0.0722)0.625:0.00719)0.999:0.00828)1.000:0.01083)1.000:0.0457)0.315:0.00977)1.000:0.15531)0.570:0.02709)1.000:0.12058)1.000:0.05766)1.000:0.03595)0.992:0.02779,((((1736375.SAMN04151765:0.03468,1736381.SAMN04151771:0.03335)1.000:0.11982,((424757.SAMD00028696:0.0652,(370622.SAMD00028748:0.013,370622.SAMN03022368:0.01507)1.000:0.05564)1.000:0.0892,((1638161.SAMD00028755:0.08641,(1349819.SAMN04236815:0.03849,(1121028.SAMN02440500:0.03631,401562.SAMN03401374:0.03853)0.925:0.0184)1.000:0.05623)1.000:0.0206,((1638162.SAMD00028757:0.03101,(1166078.SAMN05216566:0.00945,1736336.SAMN04151726:0.01548)1.000:0.01731)1.000:0.05868,(1166073.SAMN05192530:0.02911,1638163.SAMD00028758:0.02273)1.000:0.10997)0.954:0.01865)1.000:0.0401)1.000:0.03601)0.989:0.02568,(((1317114.SAMN03097527:0.11173,(217511.SAMD00028750:0.13899,937218.SAMN06297251:0.09077)1.000:0.05356)1.000:0.04839,182270.SAMD00028746:0.10472)1.000:0.02829,1736378.SAMN04151768:0.13262)1.000:0.03039)0.859:0.02517,1881059.SAMN05428963:0.15171)1.000:0.12753)0.518:0.03997,((1380380.SAMN02743941:0.03699,1514904.SAMN03285044:0.04229)1.000:0.21923,(472175.SAMN06199440:0.25418,744979.SAMN00010388:0.31875)0.987:0.06399)1.000:0.06533)1.000:0.07596)0.721:0.0285,(655353.SAMN04488056:0.3004,(((1647556.SAMN04192297:0.06376,1807766.SAMN04192298:0.06466)1.000:0.05361,(197461.SAMN04589125:0.09939,((1898042.SAMN05729687:0.00366,258256.SAMN05444141:0.01111)1.000:0.01194,((285279.SAMN04488518:0.02006,(989403.SAMN05421798:0.02617,1798213.SAMN04515695:0.0589)1.000:0.01562)0.997:0.00858,1481932.SAMD00000393:0.05016)0.604:0.00533)1.000:0.09078)0.909:0.02503)1.000:0.12053,((538381.SAMN05382876:0.07793,(1123294.SAMN02441158:0.02695,1881061.SAMN05428979:0.03172)1.000:0.07436)1.000:0.11507,((121719.SAMN04158710:0.09965,991905.SAMN02603150:0.076)1.000:0.04589,(735517.SAMN05444272:0.08725,(744980.SAMN02436310:0.10148,(388408.SAMEA3495742:0.07072,((1561204.SAMN03107784:0.0715,((311410.SAMEA3495629:0.00586,681847.SAMN02589594:0.01702)1.000:0.05366,311410.SAMEA3493278:0.06312)0.972:0.01266)0.555:0.00944,187304.SAMN03284751:0.05007)0.994:0.02013)1.000:0.03752)1.000:0.0354)1.000:0.05144)1.000:0.04304)0.989:0.03439)1.000:0.0685)1.000:0.04584)1.000:0.03434,((1120983.SAMN02440442:0.21999,1317123.SAMN03082094:0.32539)1.000:0.09828,(1855383.SAMN05216548:0.2242,(1120955.SAMN03080610:0.09776,1120956.SAMN02743903:0.1092)1.000:0.13878)1.000:0.10204)0.838:0.03086)0.786:0.01933)1.000:0.04147,((1101190.SAMN02256399:0.11786,1120792.SAMN02584929:0.0917)1.000:0.19546,(((1187851.SAMN02469994:0.20058,((1429916.SAMN02422547:0.11626,(((709797.SAMN02469695:0.03902,((1297863.SAMN02952942:0.02306,883078.SAMN02596753:0.02054)1.000:0.01686,(1768759.SAMN04299437:0.02601,211460.SAMN03493436:0.02375)1.000:0.02243)0.906:0.01261)1.000:0.04643,(1736436.SAMN04155705:0.06722,(1035.SAMEA3146256:0.05092,504832.SAMN02603611:0.04665)1.000:0.05955)0.980:0.02223)1.000:0.04342,((((29421.SAMN06458300:0.04132,(314253.SAMN02436084:0.05497,323098.SAMN02598308:0.04235)1.000:0.01355)1.000:0.02148,323097.SAMN02598307:0.04175)1.000:0.07783,(((((1040989.SAMN02441123:0.04471,113395.SAMN02440785:0.05598)1.000:0.03096,((((((((1304877.SAMN02441445:0.02384,((((1855322.SAMN05216573:0.01196,574934.SAMN03276517:0.0122)0.999:0.00715,(1038867.SAMN02440715:0.01811,((1855319.SAMN05216330:0.01112,989370.SAMN04088902:0.01529)1.000:0.00723,1855318.SAMN05216525:0.01463)0.700:0.0041)1.000:0.0094)0.721:0.00259,((1803665.SAMN04549886:0.01323,(1038862.SAMN02441026:0.01045,1399419.SAMN04849207:0.0182)1.000:0.00629)1.000:0.00601,((375.SAMN03262953:0.01884,(335659.SAMD00060998:0.02221,((1882760.SAMN05443254:0.02067,1615890.SAMN03340218:0.0314)0.462:0.00542,376.SAMEA3647810:0.02189)1.000:0.00624)1.000:0.00713)0.992:0.00449,375.SAMN03654026:0.01905)0.966:0.00388)0.923:0.00367)0.386:0.00373,936455.SAMN02441117:0.0143)1.000:0.00666)0.999:0.00557,(1223566.SAMN02469422:0.0163,1855321.SAMN05216338:0.01368)0.974:0.00391)0.999:0.00434,(1304878.SAMN02440647:0.01475,(1768753.SAMN04299426:0.01705,43992.SAMN04549276:0.01331)0.988:0.00395)0.435:0.00169)0.999:0.0046,(108015.SAMN04487810:0.00978,1126627.SAMD00000001:0.01633)1.000:0.01111)1.000:0.00887,318996.SAMN02441116:0.01942)1.000:0.0269,(1497613.SAMN04448272:0.02404,443598.SAMN02441187:0.02221)0.999:0.00873)0.873:0.00858,189753.SAMN02441127:0.02605)1.000:0.04449,(288000.SAMN02598359:0.02435,(114615.SAMEA3138227:0.02269,1245469.SAMD00061052:0.02762)1.000:0.01622)1.000:0.06272)0.851:0.01599)1.000:0.02521,((1038860.SAMN02441450:0.01517,196490.SAMN02440842:0.01732)1.000:0.04008,(1619232.SAMN03340244:0.04319,(1755647.SAMN04262301:0.03107,(172088.SAMN02441514:0.02042,((29448.SAMN04903903:0.01436,(((1230476.SAMN01893863:0.01063,29448.SAMN03219996:0.01409)0.975:0.00564,1654716.SAMN03890369:0.02408)0.080:0.00143,1904807.SAMN05826124:0.01502)0.991:0.00434)0.889:0.00387,(1437360.SAMN05444164:0.01121,630921.SAMN03782074:0.01182)0.446:0.00383)0.999:0.00954)1.000:0.01148)1.000:0.01287)1.000:0.02905)0.188:0.01359)0.991:0.01996,(((1274631.SAMN05230120:0.01614,(189873.SAMN05230121:0.01566,1038859.SAMN02441128:0.02043)0.740:0.00354)0.998:0.00528,(1518501.SAMN02688507:0.01863,(722472.SAMN02689497:0.02106,(280332.SAMN02689491:0.00813,190148.SAMN05230119:0.02034)0.665:0.00539)1.000:0.0113)0.886:0.00481)1.000:0.03024,(1437360.SAMN05443247:0.03364,(1298867.SAMN02440841:0.02623,(1882747.SAMN05444050:0.01635,722472.SAMN05444321:0.01471)0.231:0.00731)1.000:0.03738)0.998:0.01602)0.000:0.01648)1.000:0.01915,(1437360.SAMN05444170:0.0776,(255045.SAMN05444158:0.04789,((1380355.SAMN02841140:0.04628,1437360.SAMN05443248:0.0408)0.999:0.01394,(722472.SAMN05444159:0.04451,1437360.SAMN05444169:0.05545)0.922:0.00996)1.000:0.0151)0.960:0.01237)0.935:0.01071)1.000:0.03068)0.995:0.01912,((1566285.SAMN03159423:0.01678,(1855306.SAMN05216367:0.01322,943830.SAMN04590170:0.02153)0.999:0.00913)1.000:0.10961,(316056.SAMN02598337:0.0854,(((316057.SAMN02598336:0.03331,316058.SAMN02598335:0.03514)0.960:0.0169,(1523430.SAMN02927151:0.04543,(1076.SAMN06339786:0.01836,652103.SAMN00713571:0.02797)1.000:0.04007)0.997:0.02026)1.000:0.04684,(1421013.SAMN02401939:0.06366,316055.SAMN02598338:0.05784)1.000:0.02906)0.947:0.02303)1.000:0.03088)0.998:0.02593)1.000:0.03403)1.000:0.04842)1.000:0.09892,(1235591.SAMN06886414:0.17176,(1736466.SAMN04155735:0.17962,674703.SAMN04521129:0.15585)0.992:0.03844)0.970:0.02754)1.000:0.04039)1.000:0.08307,(1079.SAMD00029041:0.25343,((1125973.SAMN02841203:0.06434,(639283.SAMN02598514:0.04969,(1168059.SAMN02441340:0.01621,177413.SAMN05660859:0.02513)1.000:0.06563)1.000:0.04035)1.000:0.09791,((1038858.SAMN02440776:0.04387,438753.SAMD00060925:0.05468)1.000:0.05691,(1131814.SAMN02584915:0.04744,78245.SAMN02598342:0.0657)1.000:0.05881)1.000:0.09622)1.000:0.0855)0.972:0.03992)1.000:0.0379,(1737983.SAMN05207068:0.28082,((((595536.SAMN02441795:0.05295,(107635.SAMN02597193:0.00893,(107636.SAMN02746043:0.01149,136993.SAMN02261246:0.013)1.000:0.01254)1.000:0.04983)1.000:0.07758,(655015.SAMN06368462:0.15579,((187303.SAMEA2272070:0.02425,743836.SAMN02471884:0.02559)1.000:0.08102,(1134912.SAMN02469457:0.06093,622637.SAMN02256392:0.04541)1.000:0.02975)1.000:0.05212)0.922:0.02801)1.000:0.11074,(1882748.SAMN05443249:0.20193,(876269.SAMN02256400:0.14466,((231434.SAMN02910383:0.06586,395963.SAMN02598441:0.04424)1.000:0.10591,(395965.SAMN00000045:0.12515,(1612308.SAMN05444581:0.10832,(395964.SAMN02441570:0.1002,663610.SAMN02746022:0.07165)0.489:0.02298)1.000:0.029)1.000:0.03806)0.954:0.02511)1.000:0.06906)0.350:0.02961)1.000:0.10151,(1884352.SAMN05519103:0.27725,((1702325.SAMN03995875:0.01204,444444.SAMN06016468:0.01314)1.000:0.14893,(((1907408.SAMN05880592:0.05094,(1510531.SAMN02865415:0.03041,(1036780.SAMN05421844:0.03519,53254.SAMN05660750:0.03026)0.915:0.0159)1.000:0.02028)1.000:0.02841,((406341.SAMN03295392:0.05029,(1736544.SAMN04155813:0.02286,(1881058.SAMN05428997:0.03173,1036779.SAMN04515666:0.02529)0.483:0.00822)1.000:0.03196)1.000:0.03356,((1502851.SAMN02799685:0.0069,506668.SAMD00044724:0.01369)1.000:0.04952,(1736346.SAMN04151736:0.06435,((1736524.SAMN04155793:0.04274,((1768801.SAMN04299472:0.03169,1842539.SAMN04909716:0.02407)1.000:0.01807,(1523417.SAMN02925442:0.03499,1526658.SAMN03921824:0.03507)1.000:0.01664)1.000:0.01832)1.000:0.01343,((1526658.SAMN05730837:0.03872,1792307.SAMN04451713:0.05262)0.864:0.01224,1768796.SAMN04299425:0.06582)0.996:0.01386)0.997:0.01603)1.000:0.02009)0.926:0.01684)0.984:0.0172)1.000:0.18969,((1123229.SAMN02441547:0.12996,1653334.SAMN05428994:0.15175)1.000:0.08654,((((1502749.SAMN02799631:0.01918,(270351.SAMD00024788:0.01598,427683.SAMN04631760:0.02376)0.938:0.00829)1.000:0.05916,(426117.SAMN00623053:0.04003,460265.SAMN00000043:0.0395)1.000:0.03828)1.000:0.04261,((1736364.SAMN04151754:0.05512,((1101192.SAMN02256406:0.01863,(1736242.SAMN04151622:0.01425,(1101191.SAMN02584938:0.019,1131813.SAMN02256484:0.00894)0.435:0.0045)0.999:0.0125)1.000:0.0332,((1736265.SAMN04151645:0.01525,(1736260.SAMN04151640:0.02386,(1736245.SAMN04151625:0.01355,1736254.SAMN04151634:0.01501)0.935:0.00471)0.165:0.00508)1.000:0.03278,(582675.SAMN05192565:0.02649,(1736251.SAMN04151631:0.0179,1736387.SAMN04151777:0.02496)1.000:0.01236)1.000:0.01685)1.000:0.02035)0.999:0.01656)1.000:0.05426,(((1730094.SAMN04123207:0.01412,(269660.SAMN02799642:0.01691,582667.SAMN05192568:0.01477)0.977:0.00667)1.000:0.02531,(908290.SAMN02471377:0.01903,(693986.SAMN03075686:0.02272,(1502748.SAMN02799622:0.01815,(582672.SAMN05216360:0.02361,31998.SAMN03406712:0.0148)0.995:0.00483)0.992:0.00519)0.922:0.00629)1.000:0.01478)1.000:0.07395,((1736382.SAMN04151772:0.02064,414703.SAMN04488125:0.02425)1.000:0.02756,(648885.SAMN02471138:0.02357,(223967.SAMN04486789:0.01727,272630.SAMN02604258:0.02128)0.520:0.00758)1.000:0.01764)1.000:0.06081)0.972:0.02795)1.000:0.06776)1.000:0.09718,(1411123.SAMN02745209:0.12291,(1033741.SAMEA3246152:0.11838,((1336243.SAMN02584970:0.02821,(1549810.SAMN02950398:0.03542,(420324.SAMN02597282:0.02562,864069.SAMN02261420:0.02984)0.637:0.00878)0.994:0.00861)0.577:0.00954,(1225564.SAMN03652542:0.02994,549386.SAMN02927923:0.03317)0.998:0.0168)1.000:0.08936)1.000:0.04122)0.930:0.02646)0.991:0.02705)1.000:0.03302)0.933:0.02465)0.429:0.02487)1.000:0.03303)0.798:0.02534)0.993:0.02907)1.000:0.03963)1.000:0.06007)1.000:0.03668,631454.SAMN02469419:0.31462)1.000:0.04053)1.000:0.05472,1495045.SAMN02746018:0.40157)0.966:0.03908,((1220535.SAMN02469922:0.04572,1397666.SAMN02470126:0.05049)1.000:0.41952,(1458461.SAMEA3139008:0.29299,(402881.SAMN00623055:0.22326,(1282876.SAMD00036664:0.19664,1333998.SAMD00017759:0.17693)1.000:0.05814)1.000:0.05098)0.566:0.0403)1.000:0.05867)1.000:0.04453)1.000:0.11116,((1234595.SAMN02472131:0.31084,((1523432.SAMN02927155:0.14916,(1985171.SAMN06840509:0.0641,(1123240.SAMN02441589:0.04918,1248916.SAMN02470018:0.02796)1.000:0.04938)1.000:0.10707)1.000:0.15619,((((1123269.SAMN02641489:0.15283,((((1736215.SAMN04151595:0.14788,1768783.SAMN04299480:0.14695)0.814:0.02941,(((1768757.SAMN04299434:0.15346,((1560345.SAMN04417200:0.03286,1566282.SAMN03159340:0.03765)1.000:0.08023,((1112216.SAMN02470169:0.0708,(1112214.SAMN02470159:0.07801,(1112212.SAMN02470172:0.02047,1564113.SAMN03140074:0.04029)1.000:0.03615)0.751:0.01889)1.000:0.05243,(1381597.SAMN03160620:0.06875,1736350.SAMN04151740:0.08782)0.997:0.02937)0.986:0.02627)1.000:0.03237)1.000:0.03159,((1219052.SAMD00046752:0.0233,(1219048.SAMD00046754:0.0207,1219040.SAMD00046753:0.03196)0.955:0.0128)1.000:0.11915,(((1915074.SAMN05967815:0.03257,(1642949.SAMN03486495:0.03894,1881068.SAMN05428950:0.04233)1.000:0.02543)1.000:0.0795,((1855283.SAMN05216382:0.01511,629773.SAMN00626992:0.02471)1.000:0.09803,(1736370.SAMN04151760:0.10619,(33053.SAMN04299433:0.06866,(1090319.SAMN02441573:0.02758,(1090318.SAMN02441592:0.02482,1736301.SAMN04151691:0.04419)1.000:0.02095)1.000:0.04419)1.000:0.02859)0.284:0.0119)1.000:0.03248)1.000:0.04089,(((1470591.SAMN02676630:0.02872,1549858.SAMN03078686:0.0312)1.000:0.07888,((634430.SAMN04488241:0.09975,(1736343.SAMN04151733:0.06343,1736345.SAMN04151735:0.07343)0.993:0.02299)1.000:0.0373,(1735683.SAMN04151584:0.09548,((1735685.SAMN04151585:0.01861,1735691.SAMN04151689:0.02167)1.000:0.01297,((1735695.SAMN04151591:0.00854,1736217.SAMN04151597:0.02323)0.974:0.00793,(1735694.SAMN04151690:0.0103,(1735679.SAMN04151683:0.01756,1736304.SAMN04151694:0.01319)0.955:0.00729)1.000:0.02306)1.000:0.01368)1.000:0.08189)1.000:0.02893)0.744:0.0153)1.000:0.02272,((172044.SAMN03401385:0.01696,(1628084.SAMN06077194:0.01263,33051.SAMN03401383:0.02824)0.404:0.00756)1.000:0.10214,1166340.SAMN05192583:0.13433)0.994:0.02474)0.993:0.02485)1.000:0.03453)0.937:0.02084)1.000:0.03269,(((1888892.SAMN05554396:0.06803,93064.SAMN06040428:0.07455)1.000:0.08354,((1609977.SAMN03329624:0.09238,(1219055.SAMD00046719:0.09769,(1938607.SAMN06263770:0.04065,(1449076.SAMN02745504:0.03651,1736501.SAMN04155770:0.02408)1.000:0.02358)1.000:0.03744)0.992:0.02444)1.000:0.02504,(1985172.SAMN06840510:0.0859,(1592629.SAMN04272329:0.02266,((1219041.SAMD00046751:0.02808,(1566283.SAMN03159338:0.02395,453247.SAMN04978195:0.02274)0.896:0.01258)0.990:0.00847,(1081640.SAMN02470957:0.02673,1219051.SAMD00046727:0.02931)0.342:0.00714)1.000:0.01535)1.000:0.09197)0.322:0.02103)1.000:0.04178)1.000:0.02507,(1550073.SAMN03079347:0.14709,(1736369.SAMN04151759:0.04936,((1735676.SAMN04151579:0.01759,(1735690.SAMN04151588:0.01544,1736230.SAMN04151610:0.02132)1.000:0.02446)1.000:0.01311,(563996.SAMN04385624:0.03793,(1735689.SAMN04151587:0.03659,1736214.SAMN04151594:0.0364)0.261:0.00899)1.000:0.01733)0.999:0.01607)1.000:0.12512)1.000:0.03173)0.981:0.01848)0.733:0.02443)1.000:0.06124,1219043.SAMD00018692:0.17767)0.869:0.02633,((627192.SAMD00061118:0.1427,(1592790.SAMN05756205:0.0935,(((((((453246.SAMN04965946:0.04371,(1884365.SAMN05518866:0.00972,1884369.SAMN05518849:0.02968)1.000:0.03554)0.510:0.01303,(1144307.SAMN00839615:0.02192,13690.SAMN04489739:0.03064)1.000:0.04121)0.992:0.01077,((1420583.SAMN02727998:0.03853,1735693.SAMN04151590:0.0392)0.830:0.01563,(1461752.SAMN02641184:0.06028,(1192759.SAMN02470887:0.01859,1301087.SAMEA2272001:0.03072)1.000:0.02735)1.000:0.03312)1.000:0.02114)1.000:0.01759,(1207055.SAMN02471157:0.05322,(1219036.SAMD00046760:0.01641,314266.SAMN02436131:0.02473)1.000:0.0286)1.000:0.01454)1.000:0.01484,(1223534.SAMD00046707:0.04323,1768781.SAMN04299475:0.03379)1.000:0.02602)1.000:0.0202,((13689.SAMN02677287:0.03684,(((1315974.SAMN04497510:0.0296,56193.SAMN03516208:0.02398)0.999:0.01073,(1335760.SAMN02470046:0.04421,(13689.SAMN05049676:0.02819,((46429.SAMN02670753:0.00872,690566.SAMN00016829:0.01903)1.000:0.0257,452662.SAMD00060927:0.02255)0.588:0.01382)0.791:0.00958)0.585:0.00618)1.000:0.01316,(1855519.SAMN05188807:0.03069,(407020.SAMN04497574:0.02025,76947.SAMN06647797:0.02464)1.000:0.02361)1.000:0.0116)0.989:0.01081)1.000:0.02335,(1223531.SAMD00046706:0.02427,(570446.SAMN02927924:0.03865,(1114964.SAMN02899865:0.01505,1332080.SAMN04219548:0.02022)1.000:0.01345)0.999:0.0122)1.000:0.02654)0.997:0.01173)0.839:0.01363,1346791.SAMN02471715:0.0527)1.000:0.06453)1.000:0.04776)1.000:0.05914,((1537715.SAMN02999383:0.05625,((((((1120705.SAMN02799687:0.05038,((33050.SAMN04044495:0.01275,33050.SAMN04288116:0.00831)1.000:0.03375,((((1502850.SAMN02799681:0.02838,(1736476.SAMN04155745:0.01809,1759067.SAMN04252880:0.0156)0.186:0.0069)0.999:0.0126,1515612.SAMN02872841:0.05061)1.000:0.02018,(1881047.SAMN05428974:0.01981,262667.SAMD00022976:0.03926)0.988:0.00775)1.000:0.01308,1759073.SAMN04256113:0.03216)1.000:0.01589)0.987:0.00952)1.000:0.01167,(1759072.SAMN04255394:0.03118,1759079.SAMN04256160:0.04749)1.000:0.01562)0.858:0.0073,(1357916.SAMN06232497:0.02206,1759074.SAMN04256143:0.02544)1.000:0.04331)0.771:0.01071,317655.SAMN02598319:0.056)1.000:0.01739,(1507287.SAMN06295937:0.01897,292913.SAMN03031198:0.01568)1.000:0.04439)0.916:0.00955,(267128.SAMN03653364:0.08294,1219058.SAMN04046241:0.0442)0.995:0.01988)0.998:0.0196)1.000:0.17562,(((47920.SAMN04299412:0.03457,(1842535.SAMN04909709:0.05274,(1248760.SAMN02470020:0.0263,1545915.SAMN03078812:0.01829)0.925:0.01652)0.970:0.0223)1.000:0.14678,((1123272.SAMN02745824:0.09844,(1806885.SAMN04361746:0.06266,1849171.SAMN04965935:0.08798)1.000:0.04674)1.000:0.14845,(1123270.SAMN02441583:0.23203,1913578.SAMN05945924:0.20882)0.998:0.04823)1.000:0.04992)0.485:0.03327,(((1420591.SAMN03401381:0.12162,((((1219034.SAMD00046703:0.04882,1348853.SAMN03070119:0.05534)0.288:0.01431,((1088721.SAMN03002180:0.02019,428990.SAMN06295987:0.02195)1.000:0.03953,1206458.SAMD00019870:0.11222)0.974:0.01694)1.000:0.03127,((1096930.SAMN02471710:0.02711,1684385.SAMN03859969:0.03779)1.000:0.05251,(555793.SAMN02470867:0.09162,(158500.SAMN05507135:0.06878,(1735670.SAMN04151573:0.05504,(1144305.SAMN00789124:0.03203,(1114963.SAMN02727999:0.01015,1609758.SAMN03323925:0.01158)1.000:0.03885)1.000:0.03019)0.983:0.01551)0.521:0.01349)1.000:0.02287)0.984:0.01784)0.721:0.01302,1884364.SAMN05518801:0.08491)1.000:0.02924)1.000:0.05475,(1219053.SAMD00046712:0.15997,(1219033.SAMD00046709:0.1532,((1523425.SAMN02927142:0.09875,(279238.SAMN02598432:0.03383,(1938756.SAMN06272759:0.02638,48936.SAMN03107816:0.02581)1.000:0.02381)1.000:0.02523)1.000:0.03695,((1523413.SAMN02925435:0.09361,(983920.SAMN02470891:0.06938,(1739114.SAMN04193359:0.04428,(1122612.SAMN02440878:0.06118,1739113.SAMN04193358:0.04248)1.000:0.02914)1.000:0.03306)1.000:0.05472)0.835:0.02316,(1117702.SAMN04193360:0.03219,(1523427.SAMN02927144:0.02446,1892847.SAMEA4535142:0.03349)0.829:0.01701)1.000:0.10993)0.000:0.01649)1.000:0.02946)1.000:0.03063)1.000:0.03038)0.999:0.03745,((1603897.SAMN03288803:0.12642,(1172626.SAMN03084318:0.08137,1219035.SAMD00041832:0.08051)1.000:0.05438)0.142:0.02158,(((1348774.SAMN03757733:0.04646,(1783232.SAMN04427046:0.06179,1703341.SAMN05176186:0.04292)1.000:0.0204)1.000:0.05971,(1703339.SAMN05176184:0.06901,450378.SAMN05176185:0.07367)1.000:0.04915)1.000:0.08805,((1267766.SAMN03658145:0.10704,(1572751.SAMN03175121:0.16153,1736584.SAMN04155853:0.11385)1.000:0.0358)1.000:0.03575,((292222.SAMN04214891:0.06365,692370.SAMN04870882:0.06093)1.000:0.13318,(543877.SAMN04226661:0.11774,(((((604088.SAMN04488060:0.04932,(161528.SAMN02436098:0.04382,291985.SAMEA2719621:0.04155)1.000:0.02865)1.000:0.04178,(499656.SAMN04241768:0.04496,(1306953.SAMN03344099:0.0635,1849358.SAMN04957306:0.03342)1.000:0.01694)1.000:0.03927)1.000:0.05034,(1860125.SAMN05231707:0.1552,(517722.SAMN02471021:0.0639,685035.SAMN02471020:0.0619)1.000:0.10815)1.000:0.03849)0.870:0.0172,(((((383381.SAMN02737000:0.09064,(1044.SAMN02737001:0.10345,(1735012.SAMN04166239:0.09225,237727.SAMN02436135:0.06618)1.000:0.03397)0.869:0.02017)1.000:0.03322,(39960.SAMN05601187:0.11598,(1122970.SAMN02440655:0.09992,(((1112.SAMN05176187:0.05823,(267135.SAMN04299460:0.03539,(1768763.SAMN04299446:0.02718,1248917.SAMN02470019:0.0402)0.999:0.01229)1.000:0.01427)1.000:0.02407,1896196.SAMN05714719:0.06731)0.999:0.01457,((1523423.SAMN02927140:0.05925,1768805.SAMN04299482:0.05241)0.979:0.01319,(1300349.SAMN03266125:0.04763,(1479239.SAMN02745545:0.03912,198312.SAMN02745193:0.03361)1.000:0.03568)1.000:0.03572)0.130:0.01402)1.000:0.02705)1.000:0.07814)0.000:0.02284)1.000:0.03223,476157.SAMN04870883:0.10334)1.000:0.02805,361183.SAMN03896005:0.09078)0.716:0.01874,314225.SAMN00622970:0.22209)1.000:0.0179)0.998:0.02004,(645517.SAMN04870533:0.13187,(1581420.SAMN03480690:0.10306,(502682.SAMN05967050:0.11312,(1648404.SAMN03565637:0.09672,874156.SAMN03656146:0.09016)0.997:0.02882)0.855:0.02307)1.000:0.05045)1.000:0.04738)0.838:0.02263)1.000:0.03575)1.000:0.03086)1.000:0.02626)0.989:0.0292)1.000:0.0371)1.000:0.0834)1.000:0.03985)1.000:0.04687)1.000:0.04557)1.000:0.02513)0.999:0.0252,((((1030157.SAMN02470047:0.05531,653954.SAMN05729391:0.05494)1.000:0.07599,((160791.SAMN02787159:0.01504,1882773.SAMN05444678:0.0267)1.000:0.09129,((133190.SAMN03452277:0.04119,1736594.SAMN04155863:0.03371)1.000:0.02269,(1666951.SAMN03765701:0.05102,(1736595.SAMN04155864:0.03668,(439228.SAMN06295920:0.01428,(334801.SAMN03652799:0.01383,392499.SAMN02598383:0.01727)0.982:0.00681)1.000:0.03279)0.999:0.01713)0.993:0.01661)1.000:0.05119)1.000:0.06016)0.967:0.02251,(685778.SAMN00626993:0.19007,(1166337.SAMN05192580:0.15101,1843236.SAMN05928587:0.16339)0.999:0.04216)0.071:0.02104)0.989:0.02169,(542.SAMN04455785:0.06465,579138.SAMN02232067:0.06508)1.000:0.25809)1.000:0.0364)1.000:0.0406,(941907.SAMN06295910:0.1307,(1123267.SAMN02691714:0.16062,1380389.SAMN02743953:0.19028)1.000:0.09988)1.000:0.10786)1.000:0.05466,1921510.SAMN06050156:0.16294)1.000:0.0563)1.000:0.06589)1.000:0.22522,(1492281.SAMD00000398:0.31536,(1122137.SAMN02441395:0.08272,(1662421.SAMN04432128:0.02237,637679.SAMN04432129:0.0287)1.000:0.07876)1.000:0.22462)1.000:0.0831)1.000:0.08072)0.857:0.0355,1236958.SAMD00008912:0.44521)1.000:0.04486,(1089551.SAMN02441221:0.47709,171437.SAMN04332635:0.35483)1.000:0.0967)0.984:0.03281,((((225324.SAMN02745126:0.0585,(1205680.PRJEB111:0.07215,1380357.SAMN02990966:0.07676)0.994:0.03342)1.000:0.35438,(1121861.SAMN02441332:0.22656,((1123072.SAMN02440628:0.17921,((1054213.SAMN02299459:0.157,((207340.SAMN04169051:0.01492,257708.SAMN04958682:0.02338)1.000:0.12965,(1123060.SAMN02745777:0.06578,198092.SAMN02745194:0.05773)1.000:0.1053)1.000:0.04405)1.000:0.03294,(1123062.SAMN02745775:0.16844,(938405.SAMN02927895:0.03442,(1121106.SAMN02745942:0.01637,1545443.SAMN03072810:0.02449)0.766:0.01503)1.000:0.12045)1.000:0.03996)0.998:0.03989)1.000:0.08922,(((1120923.SAMN02746095:0.06343,1214225.SAMN02469423:0.05907)1.000:0.19499,(349163.SAMN02598339:0.09952,526.SAMN05421828:0.13961)1.000:0.14361)1.000:0.08424,((364410.SAMN05879666:0.00785,(364410.SAMN05879404:0.01175,364410.SAMN05878969:0.01318)0.771:0.00654)1.000:0.218,((1088868.SAMN02470916:0.03899,1208583.SAMN02641486:0.04755)1.000:0.29452,(((272568.SAMEA3138270:0.10261,(28448.SAMEA3539690:0.08127,((1220579.SAMD00046750:0.01194,265960.SAMN06368327:0.01533)1.000:0.02064,((1432055.SAMN02615723:0.01587,634177.SAMD00060987:0.02061)1.000:0.01712,(1296990.SAMN03081456:0.01582,(940286.SAMEA2272725:0.02029,33995.SAMN03964925:0.01886)0.169:0.00326)1.000:0.01664)0.833:0.00821)1.000:0.05501)1.000:0.04787)1.000:0.049,((((178901.SAMN03799276:0.01568,(104099.SAMN03799295:0.02048,1076596.SAMN04396916:0.01683)0.748:0.00674)1.000:0.04674,((104102.SAMN03799291:0.02737,1231340.SAMD00036632:0.03529)1.000:0.01657,(1231339.SAMD00036631:0.03913,1231341.SAMD00036633:0.03413)1.000:0.02466)1.000:0.02005)1.000:0.028,((1457393.SAMN02614495:0.01068,(481146.SAMN04605654:0.01452,(438.SAMN05162507:0.00568,65959.SAMN02849413:0.00977)0.983:0.00355)1.000:0.00618)1.000:0.04934,(1234671.SAMD00008625:0.10031,(431306.SAMEA2738364:0.01765,(1231343.SAMD00036635:0.01897,1236501.SAMD00009357:0.03055)0.181:0.0072)1.000:0.04256)0.993:0.02294)1.000:0.04483)1.000:0.08565,(1120919.SAMN02441211:0.0917,(435.SAMN04396917:0.02378,887700.SAMD00036630:0.01666)1.000:0.10061)1.000:0.06578)1.000:0.04037)0.995:0.02667,((1231623.SAMD00036627:0.14717,((1382230.SAMEA3139059:0.02428,(1236502.SAMD00004065:0.03469,(1236500.SAMD00009367:0.02925,1236525.SAMD00002827:0.04297)0.947:0.00827)0.782:0.01127)1.000:0.09558,(153496.SAMN02776923:0.05901,320497.SAMN04396918:0.09265)0.653:0.0257)1.000:0.04111)0.305:0.02502,((1223520.SAMD00046741:0.10243,((442.SAMN03434887:0.02943,(442.SAMN05257049:0.01109,(376620.SAMN03799281:0.01284,376620.SAMN04528818:0.00776)0.631:0.00351)1.000:0.01291)1.000:0.03924,((318683.SAMN03799284:0.01855,(442.SAMN03799282:0.01371,586239.SAMN03799287:0.01557)0.972:0.00573)1.000:0.04975,1088869.SAMN02470912:0.0721)0.631:0.01733)1.000:0.02802)1.000:0.03524,(1123227.SAMN02440467:0.10327,(1343158.SAMEA3139036:0.02344,1539051.SAMN02598725:0.02216)1.000:0.08605)1.000:0.11995)1.000:0.06728)1.000:0.08569)1.000:0.04002)1.000:0.09825)1.000:0.04334)1.000:0.06558)1.000:0.06753)1.000:0.18056)1.000:0.07797,(((1262685.PRJEB1044:0.46176,((1238182.SAMN01840338:0.27327,(80876.SAMN05421779:0.1796,(1279038.SAMN02441318:0.12061,1549855.SAMN04456661:0.21186)1.000:0.07244)1.000:0.07802)1.000:0.0637,(83401.SAMN05421742:0.30714,(69960.SAMN05421720:0.25699,(1150469.SAMEA2272054:0.1798,269796.SAMN02598538:0.14942)1.000:0.12487)1.000:0.05501)0.781:0.03339)1.000:0.05251)0.999:0.03938,((1430440.SAMEA3138838:0.09498,1437059.SAMN04851435:0.10367)1.000:0.08237,((1082.SAMN04244559:0.01277,(1150626.SAMEA2272023:0.026,1316936.SAMN02469434:0.01973)0.880:0.01038)1.000:0.1299,(1285242.SAMN04851434:0.07157,((1639348.SAMN03459117:0.01424,1663591.SAMEA3682505:0.01827)1.000:0.02295,(1244869.SAMN02469417:0.02984,(342108.SAMD00061077:0.02145,272627.SAMN03287305:0.03415)0.859:0.00827)0.648:0.00877)1.000:0.05167)1.000:0.04205)1.000:0.05721)1.000:0.16411)0.999:0.0354,(((1544451.SAMN03024555:0.02602,(1293891.SAMN02671744:0.02251,1470575.SAMN02671745:0.01605)1.000:0.02228)1.000:0.055,((1293890.SAMN02671741:0.04409,(168935.SAMN04332629:0.00811,220697.SAMN04332633:0.01752)1.000:0.01834)1.000:0.02099,(1123365.SAMN02440903:0.03963,(1769751.SAMN04332630:0.02314,(1528106.SAMN02947206:0.02209,(501834.SAMN04332628:0.01528,(1616823.SAMN03351980:0.01313,502049.SAMN02927980:0.0188)0.561:0.0059)0.969:0.0074)1.000:0.01567)1.000:0.02214)1.000:0.02426)1.000:0.03845)1.000:0.383,((1123355.SAMN02743896:0.06916,1867952.SAMEA4346298:0.08041)1.000:0.27661,(1288970.SAMEA3283111:0.26836,28181.SAMN05467120:0.38652)0.869:0.05213)0.982:0.05232)1.000:0.05044)0.997:0.03485)0.192:0.02095,((1380391.SAMN02743967:0.4255,((1122125.SAMN02441506:0.25847,(349215.SAMN02604326:0.02581,856793.SAMN02604252:0.0213)1.000:0.53586)1.000:0.09597,((414684.SAMN02603908:0.10402,(1121034.SAMN02440868:0.05439,1523418.SAMN02925443:0.0835)1.000:0.11152)1.000:0.12281,((1385368.SAMN03382941:0.04358,1385369.SAMN02951888:0.05732)1.000:0.15228,(1121033.SAMN02440867:0.10005,(192.SAMN02644441:0.06365,(193.SAMN02982994:0.08296,(528244.SAMN03993951:0.02575,(137722.SAMD00060958:0.02062,(286727.SAMN02982917:0.01089,862719.PRJEA50367:0.01835)0.418:0.00393)1.000:0.01089)1.000:0.02623)1.000:0.04905)1.000:0.05196)1.000:0.08747)0.997:0.04061)1.000:0.07515)1.000:0.08753)0.886:0.03036,((1380394.SAMN02584986:0.33916,((1122607.SAMN02441524:0.26742,(331869.SAMN02436095:0.14747,(1123362.SAMN05660686:0.04022,(1193729.SAMN02604248:0.06899,1401328.SAMN02641640:0.09768)1.000:0.3258)1.000:0.18093)1.000:0.1126)1.000:0.086,(580166.SAMN04332636:0.08173,(1207063.SAMN02471166:0.03864,1909734.SAMN05915834:0.0273)1.000:0.06139)1.000:0.20396)0.997:0.04392)0.754:0.02687,((1122135.SAMN02441694:0.09413,(1549748.SAMN03449748:0.00932,(1489064.SAMN03449751:0.01561,1936027.SAMN05878523:0.01682)1.000:0.01135)1.000:0.08395)1.000:0.27068,((1082479.SAMN05216241:0.26311,1089552.SAMN02597269:0.23138)1.000:0.17464,(560819.SAMN05428998:0.29555,(570952.SAMN02441250:0.02379,570967.SAMN02743382:0.03382)1.000:0.27927)1.000:0.07204)0.994:0.03869)1.000:0.07401)0.323:0.02284)0.996:0.03032)1.000:0.0424)1.000:0.05648,((939296.SAMN02441297:0.1899,(1009708.SAMN02440508:0.07871,1009709.SAMN02441242:0.07899)1.000:0.09706)1.000:0.50954,(488538.SAMN02603472:0.25441,909943.SAMN02471789:0.28107)1.000:0.14933)1.000:0.20263)0.947:0.06047)0.992:0.06519)0.968:0.05927,(((696127.SAMN02604106:0.58858,(86105.SAMN03099662:0.0161,86106.SAMN03081459:0.01826)1.000:0.41013)1.000:0.23754,(1528098.SAMN02943453:0.71331,(((1286528.SAMN02367297:0.21748,(1714371.SAMN04272095:0.05445,(222891.SAMN02604016:0.04726,434131.SAMN02603947:0.04349)1.000:0.03889)1.000:0.25764)1.000:1.05426,((955.SAMN05806092:0.2379,(((1605993.SAMN03330030:0.01881,953.SAMEA2555295:0.02156)1.000:0.04735,(1116230.SAMEA2272221:0.02184,125593.SAMN04092459:0.05505)1.000:0.093)1.000:0.02139,((246273.SAMD00061059:0.06001,100901.SAMEA2272360:0.15062)0.945:0.01524,292805.SAMN02603678:0.09659)1.000:0.02426)1.000:0.12878)1.000:0.33945,((948.SAMEA4018762:0.25061,(403779.SAMN02436662:0.04214,574556.SAMN02604279:0.05195)1.000:0.20548)1.000:0.2716,(1359163.SAMN02402774:0.28732,(779.SAMD00050887:0.13551,((1242993.SAMEA2795788:0.03223,269484.SAMN02598261:0.02688)1.000:0.04661,(205920.SAMN02604010:0.04665,(1359167.SAMN02402773:0.03247,391036.SAMN02367296:0.04274)1.000:0.04347)1.000:0.02852)1.000:0.0668)1.000:0.20043)0.124:0.0816)1.000:0.24333)1.000:0.28994)1.000:0.32504,((1359168.SAMN02666745:0.15145,357244.SAMEA3138266:0.11887)1.000:0.59045,(33990.SAMN04576394:0.09069,(293613.SAMN02604083:0.06848,((42862.SAMN02989771:0.02204,(1196662.SAMN02469769:0.02132,293614.SAMN02604084:0.03486)1.000:0.01624)0.997:0.00701,((783.SAMN06133287:0.03681,(109232.SAMEA4532341:0.01973,1144888.SAMN02471333:0.03356)0.423:0.00328)0.230:0.00305,(257363.SAMN02603327:0.03337,272947.SAMEA3138318:0.03093)1.000:0.08741)0.346:0.00307)0.999:0.0133)1.000:0.06599)1.000:0.39439)1.000:0.28471)0.763:0.07228)0.178:0.05641)1.000:0.18225,(1274402.SAMN02996437:0.89168,(1399147.SAMN02472141:0.15746,1427503.SAMD00036778:0.14901)1.000:1.21344)1.000:0.24873)0.957:0.0541)0.989:0.084)1.000:0.25389,(1434232.SAMN04574817:0.27675,156889.SAMN02598452:0.26707)1.000:0.3888)1.000:0.09371,(((((1184267.SAMN02604325:0.26136,(765869.SAMN03081425:0.10189,(959.SAMN04521034:0.0512,(959.SAMN04521035:0.1172,(1069642.SAMN02604232:0.01043,959.SAMN02743506:0.03762)1.000:0.06462)0.986:0.01975)1.000:0.04812)1.000:0.15093)1.000:0.66712,((862908.SAMEA3138385:0.2678,(1353529.SAMN02436208:0.1812,(1201288.SAMN02436250:0.18074,1201290.SAMN02436194:0.20306)1.000:0.10567)1.000:0.0979)1.000:0.71409,(1793725.SAMN04451922:0.96377,(1513793.SAMN06296036:0.24898,708132.SAMD00052757:0.25999)1.000:0.46594)1.000:0.19646)1.000:0.16488)1.000:0.18031,((((83449.SAMN06011414:0.04302,(1920190.SAMN06020410:0.01003,48.SAMN03704078:0.06908)1.000:0.07079)1.000:0.07315,(((1144275.SAMN02603593:0.07262,((1278073.SAMN02603594:0.02849,33.SAMN05443572:0.04392)1.000:0.02811,(483219.SAMN02603152:0.05133,(1297742.SAMN02469988:0.03674,34.SAMN05444383:0.0282)1.000:0.0548)1.000:0.03325)1.000:0.03533)1.000:0.08422,(378806.SAMN02603592:0.02183,41.SAMN05444354:0.0341)1.000:0.0463)0.994:0.03903,394096.SAMN02719563:0.09621)0.975:0.03493)1.000:0.30274,((290397.SAMN02598274:0.08541,404589.SAMN02598401:0.09164)1.000:0.28961,1391653.SAMN03951128:0.41429)1.000:0.10139)1.000:0.2512,((927083.SAMN02719577:0.5194,(((1192034.SAMN02952950:0.09272,52.SAMN03651481:0.08501)1.000:0.13907,(888845.SAMN05017598:0.19859,(1254432.SAMN02603858:0.03935,448385.SAMEA3138271:0.04048)1.000:0.10988)1.000:0.10427)1.000:0.19049,(1391654.SAMN03951129:0.24666,1882918.SAMN05433522:0.56204)1.000:0.17813)1.000:0.17472)1.000:0.23459,(502025.SAMN00002596:0.6732,(391625.SAMN02436152:0.32864,54.SAMN02745121:0.31197)1.000:0.46251)1.000:0.14872)1.000:0.09704)1.000:0.13073)1.000:0.12095,((((1266765.SAMD00017486:0.19303,((345632.SAMN03096815:0.09089,(269799.SAMN02598399:0.08665,(1510391.SAMN03275688:0.01944,35554.SAMN03268940:0.01877)1.000:0.09941)0.986:0.02866)1.000:0.08059,((443143.SAMN00002553:0.04138,(404380.SAMN02598400:0.01347,443144.SAMN00000633:0.0237)1.000:0.03903)1.000:0.16113,(351605.SAMN02598352:0.06954,(1294260.SAMD00000530:0.0387,316067.SAMN00623045:0.01118)1.000:0.08507)1.000:0.06341)1.000:0.06144)0.996:0.0379)1.000:0.04512,(338966.SAMN02598297:0.19424,(115783.SAMN02745119:0.03483,398767.SAMN00623044:0.04397)1.000:0.18206)1.000:0.10417)1.000:0.15408,((392333.SAMN05660860:0.14624,483547.SAMN03096814:0.19627)1.000:0.10556,(57664.SAMN05661003:0.32725,(((1603606.SAMN03287929:0.16041,(1232410.SAMN02469593:0.13878,1823759.SAMN04590833:0.18587)0.995:0.03486)1.000:0.03657,(1842532.SAMN04909703:0.17781,(29542.SAMN04909691:0.07889,338963.SAMN02598295:0.07466)1.000:0.12684)1.000:0.07497)0.996:0.02541,(1969733.SAMN06608517:0.21786,(1121918.SAMN02441294:0.25992,(1122189.SAMN02745165:0.10655,(37625.SAMN05660420:0.1604,1122946.SAMN02744830:0.10862)1.000:0.04351)1.000:0.07535)1.000:0.13625)1.000:0.05004)0.713:0.02052)0.518:0.02808)1.000:0.15918)1.000:0.23756,(1125863.SAMN02584914:0.65886,(((880072.SAMN00713603:0.66631,((39841.SAMN05660836:0.33888,(335543.SAMN02598285:0.30706,(1121390.SAMN02746041:0.07484,1121391.SAMN02745206:0.05675)1.000:0.15581)1.000:0.09792)1.000:0.23926,((1121399.SAMN02441472:0.5933,(1429043.SAMN02419822:0.29384,644282.SAMN02598521:0.30122)1.000:0.30213)0.158:0.06711,(1329640.SAMN03000707:0.76894,((((897.SAMN06392868:0.26301,1185843.SAMD00039863:0.3851)1.000:0.05542,(933262.SAMN02441126:0.34183,1121394.SAMN02440872:0.45411)1.000:0.06429)1.000:0.04534,(96561.SAMN00623035:0.46182,(1121393.SAMN02745216:0.009,439235.SAMN00000039:0.02167)1.000:0.40454)0.000:0.04819)0.982:0.04114,((((1232437.SAMN02692668:0.02908,90732.SAMN04487931:0.04791)1.000:0.10726,((1121396.SAMN02441374:0.03437,(1121398.SAMN02691716:0.05267,879212.SAMN02261381:0.04174)0.838:0.01056)1.000:0.16247,(1265505.SAMN02440566:0.12038,1304886.SAMN02440581:0.19579)0.075:0.02617)0.986:0.03458)1.000:0.20665,(177437.SAMN02603282:0.23007,(1121400.SAMN02746065:0.19076,1246637.SAMEA100367668:0.21405)1.000:0.053)1.000:0.06163)1.000:0.20507,(1304885.SAMN02440640:0.38979,419481.SAMN05216233:0.34028)0.962:0.07708)1.000:0.10043)0.994:0.06075)1.000:0.20679)0.305:0.04545)0.899:0.04231)0.997:0.04108,(((589865.SAMN02598502:0.38169,((1121404.SAMN02441536:0.20769,(1121402.SAMN02743974:0.15644,577650.SAMN00713581:0.09728)1.000:0.11898)1.000:0.18089,(1121409.SAMN02745124:0.33323,(1167006.SAMN02602964:0.28809,(1121416.SAMN02745220:0.19163,(91360.SAMN05660330:0.25553,177439.SAMEA3138217:0.24939)0.971:0.0434)0.998:0.04153)0.998:0.05947)1.000:0.11259)1.000:0.13605)1.000:0.32395,(((1121433.SAMN02743957:0.44697,485915.SAMN02598459:0.3448)1.000:0.12259,((1592317.SAMD00052800:0.31714,(888061.SAMN04435861:0.13606,(1121411.SAMN02440873:0.06205,(525897.SAMN00002602:0.02191,(52560.SAMN04488082:0.00888,52561.SAMN05421830:0.01473)1.000:0.01993)1.000:0.06974)1.000:0.06265)1.000:0.27585)1.000:0.09382,(206665.SAMN04488516:0.35899,(1121413.SAMN02743346:0.14867,698827.SAMN03351824:0.189)1.000:0.24893)1.000:0.10333)0.979:0.03691)0.977:0.03238,((617002.SAMN05660653:0.10427,(617001.SAMN03351823:0.07564,(159290.SAMN02886980:0.0222,935942.SAMN02584911:0.034)1.000:0.03573)1.000:0.05803)1.000:0.39072,((((1121406.SAMN02584926:0.28774,1121442.SAMN02745702:0.27081)1.000:0.11226,((1121441.SAMN02440625:0.14547,((1121447.SAMN02745701:0.0589,(1519643.SAMN06295933:0.04854,246191.SAMN05660337:0.03344)1.000:0.02399)1.000:0.05715,(1121451.SAMN02440858:0.04842,(526222.SAMN00001870:0.075,1121467.SAMN02441537:0.06685)0.966:0.01789)1.000:0.03041)1.000:0.07802)1.000:0.1641,((1121440.SAMN02440804:0.26938,(1121449.SAMN02745704:0.10684,1121456.SAMN02441247:0.10832)1.000:0.17289)1.000:0.08159,((1121459.SAMN02441051:0.08729,1294020.SAMD00000426:0.08131)1.000:0.12934,(643562.SAMN00713573:0.12658,(1322246.SAMEA2272703:0.10779,(1716143.SAMN04440740:0.04984,(117209.SAMN04041570:0.04328,641491.SAMN02232015:0.05164)0.999:0.028)1.000:0.08046)0.246:0.02819)1.000:0.11804)1.000:0.08426)0.987:0.04609)1.000:0.10189)0.813:0.03205,(1121448.SAMN02440613:0.41007,((((((571438.SAMN05192586:0.10393,(44742.SAMN04435860:0.09139,(1121445.SAMN02440572:0.09091,876.SAMN02910291:0.09464)0.966:0.02162)0.126:0.02314)1.000:0.18397,1903261.SAMEA47265418:0.30357)0.738:0.04431,(29546.SAMN06244899:0.4159,1408428.SAMN02841163:0.13731)1.000:0.10522)1.000:0.069,(882.SAMN02603973:0.14757,(298701.SAMN02471586:0.01312,883.SAMN00000799:0.02629)1.000:0.13097)0.999:0.04761)1.000:0.04327,(1121443.SAMN02440626:0.33093,1121455.SAMN02745728:0.33836)1.000:0.10014)1.000:0.04272,(207559.SAMN02598492:0.20149,(1121457.SAMN02745161:0.01869,(1560234.SAMN03282654:0.03542,876.SAMN05660830:0.03476)0.806:0.01283)1.000:0.23017)1.000:0.0656)1.000:0.09869)1.000:0.06118)0.868:0.027,((690850.SAMN00713616:0.30393,(1307759.SAMN02744827:0.25194,(1121439.SAMN02207451:0.12529,941449.SAMN02207452:0.12202)1.000:0.12199)1.000:0.10735)1.000:0.07366,(1121453.SAMN02441548:0.2907,(((573370.SAMD00060954:0.05469,(1304872.SAMN02584937:0.03831,(1562888.SAMN03121506:0.02452,1844708.SAMN05892218:0.03038)1.000:0.0322)1.000:0.02494)1.000:0.05665,((596152.SAMN02261362:0.02194,644968.SAMN02256536:0.02891)1.000:0.05306,(1121438.SAMN02841169:0.07081,596151.SAMN00103625:0.08723)0.993:0.02318)0.996:0.03015)1.000:0.22541,1121462.SAMN02441200:0.28689)0.529:0.0443)1.000:0.10517)0.519:0.03487)1.000:0.07904)0.493:0.03432)1.000:0.42071)0.533:0.06174,(1621989.SAMN03372543:0.62193,(1156395.SAMN05251087:0.54246,((1123371.SAMN02440586:0.07868,(1795632.SAMN04478079:0.04015,667014.SAMN02232057:0.05499)1.000:0.05492)1.000:0.2021,(999894.SAMN04623574:0.22135,(1653476.SAMD00039083:0.30887,((1123372.SAMN02441489:0.02216,1123373.SAMN02441582:0.02342)1.000:0.17021,(161156.SAMN02744824:0.10768,795359.SAMN02232058:0.16703)0.985:0.053)1.000:0.08589)1.000:0.27596)1.000:0.11507)1.000:0.26599)1.000:0.09531)0.999:0.08082)0.996:0.05519)1.000:0.0577,((1538640.SAMN03002179:0.46134,(43775.SAMN04489760:0.08251,56780.SAMN02603418:0.09801)1.000:0.24849)1.000:0.35791,(706587.SAMN02232013:0.72175,909663.SAMN02597160:0.74798)0.986:0.09223)0.066:0.05408)1.000:0.04463)0.882:0.036)0.999:0.05613)0.998:0.04756,((((1499966.SAMD00016904:0.28679,1499967.SAMD00016905:0.26525)1.000:0.57891,(1266370.PRJEB1269:0.34709,913337.SAMN02261272:0.45125)1.000:0.43104)0.825:0.09118,((118005.SAMN02471296:0.30143,653733.SAMN02232016:0.27946)1.000:0.46467,((639282.SAMD00060965:0.27477,(717231.SAMN02232022:0.36876,768670.SAMN00102793:0.37482)0.805:0.05336)0.933:0.05389,((1304888.SAMN02441578:0.27301,522772.SAMN02598464:0.29197)1.000:0.11508,1379858.SAMN02297858:0.52689)0.962:0.05692)1.000:0.37847)1.000:0.1385)0.866:0.04695,(((((1871110.SAMN05362001:0.12529,(86166.SAMD00043587:0.10489,(289376.SAMN02603929:0.09054,1123376.SAMN02440662:0.15064)1.000:0.03499)0.897:0.04426)1.000:0.38091,(1455061.SAMN02726339:0.36389,1748249.SAMN04229298:0.29399)1.000:0.31524)1.000:0.27545,(((1658518.SAMEA17758168:0.00802,330214.SAMEA2272290:0.05151)1.000:0.17396,((1325564.SAMEA17758918:0.14808,1799664.SAMN04490952:0.15078)0.998:0.03895,(1715989.SAMEA3560316:0.16163,(42253.SAMN03702441:0.10459,(1742972.SAMEA3638995:0.09804,1742973.SAMEA3638996:0.09247)1.000:0.06124)0.237:0.02883)1.000:0.05854)1.000:0.08438)1.000:0.52233,(1162668.SAMD00061058:0.37301,(178606.SAMN02894305:0.01481,178606.SAMN03922415:0.05554)1.000:0.2913)1.000:0.66914)1.000:0.1718)1.000:0.10216,((1121920.SAMN02441206:0.16941,903818.SAMN02256516:0.19237)1.000:0.85716,(((1813736.SAMN04546182:0.72891,((234267.SAMN02598277:0.27549,(1267535.SAMN02440488:0.24804,1340493.SAMN02841143:0.35033)1.000:0.09245)1.000:0.1961,(204669.SAMN02598354:0.29706,((1380348.SAMN02743954:0.0926,1577687.SAMN03400178:0.17462)1.000:0.13056,(((682795.SAMN02232025:0.1713,((1267534.SAMN02441326:0.08581,(278963.SAMN02440899:0.05396,639030.SAMN02951928:0.07724)1.000:0.08816)0.999:0.033,(1198114.SAMN00013395:0.13973,474950.SAMN05421771:0.14209)1.000:0.03772)1.000:0.04144)1.000:0.04296,(401053.SAMN00100755:0.12678,((278961.SAMN02787029:0.01623,392734.SAMN05444167:0.03227)1.000:0.08325,(392734.SAMN05443244:0.01911,926566.SAMN02261411:0.05062)1.000:0.05733)1.000:0.12139)1.000:0.07287)1.000:0.1228,(1267533.SAMN02440487:0.19251,(1577686.SAMN03495983:0.14065,(240015.SAMN02603447:0.1488,1382359.SAMN02743914:0.1351)0.382:0.02644)1.000:0.03949)1.000:0.04762)0.194:0.03368)1.000:0.16231)1.000:0.22547)1.000:0.17463)0.639:0.07316,(454194.SAMEA3158464:0.51035,(1751289.SAMN04244272:0.31755,981222.SAMN02603950:0.19527)1.000:0.38447)1.000:0.17816)1.000:0.09061,(1047013.SAMN02440394:0.96966,(1312852.SAMN02732492:0.67109,1660251.SAMN03738170:0.67913)0.999:0.12665)1.000:0.07375)0.999:0.0896)1.000:0.17977)0.227:0.04955,(((((((((1104577.SAMN02440388:0.9754,(1104576.SAMN02441399:1.10669,(1849261.SAMN04979179:0.94645,(((((1378080.SAMN02441769:0.66646,311458.SAMD00016619:0.6983)1.000:0.39361,(((1353246.SAMN02767256:0.14426,(1407055.SAMEA3139018:0.15501,1603555.SAMN03286947:0.18139)1.000:0.08037)1.000:0.13827,((1410606.SAMN03273964:0.32027,913333.SAMN02440520:0.33158)1.000:0.0769,(414004.SAMN02744041:0.44744,((((1580092.SAMN03253153:0.11642,(859350.SAMN00016669:0.16787,(1229909.SAMN02603138:0.12982,(1027373.SAMN02469592:0.08137,((1027374.SAMN02469589:0.16283,436308.SAMN00000032:0.133)1.000:0.05345,(1502291.SAMN02869596:0.06422,1582439.SAMN03257648:0.07291)0.199:0.01632)0.734:0.04083)1.000:0.06034)1.000:0.03031)0.986:0.023)0.832:0.02042,1776294.SAMN04386402:0.15329)1.000:0.05056,1298885.SAMN02440765:0.12947)1.000:0.04585,(1001994.SAMN02470178:0.07928,886738.SAMN02471010:0.11564)1.000:0.0915)1.000:0.09103)0.988:0.04428)1.000:0.08145)1.000:0.32913,((1353260.SAMN03074222:0.15949,1826872.SAMN04606696:0.2369)1.000:0.3539,(1237085.SAMN02603264:0.15403,(1459636.SAMN03081530:0.03929,926571.SAMN02721150:0.10405)1.000:0.19523)1.000:0.20574)1.000:0.19901)1.000:0.64546)1.000:0.22135,(1052801.SAMN02441387:1.2414,(((583356.SAMN00016987:0.75053,(1294123.SAMN02470749:0.37106,((((671065.SAMN02261413:0.20721,(1006006.SAMN02603221:0.17837,(1293036.SAMD00000474:0.37134,43687.SAMN03857118:0.13407)1.000:0.06527)1.000:0.11392)1.000:0.1692,(1160895.SAMN02679956:0.29693,(282676.SAMN06640543:0.22706,933801.SAMN02602984:0.2227)0.984:0.06519)1.000:0.08799)1.000:0.09689,((1891280.SAMN05582949:0.17908,(273057.SAMN02603227:0.04831,930945.SAMN02603882:0.14445)1.000:0.13547)1.000:0.15183,(1294262.SAMD00000537:0.10937,523847.SAMD00000478:0.21219)1.000:0.30558)0.859:0.05874)1.000:0.07377,(273063.SAMD00061096:0.26609,(1435377.SAMN03081514:0.06667,2285.SAMN04305173:0.34225)1.000:0.25824)1.000:0.11118)1.000:0.10795)1.000:0.40981)0.567:0.09516,((((1198449.SAMD00000424:0.05982,272557.SAMD00061092:0.06493)1.000:0.43314,(1056495.SAMN02261426:0.42252,666510.SAMN02603091:0.40958)1.000:0.21313)1.000:0.30619,1163730.SAMN02603095:0.77373)1.000:0.11303,(((399550.SAMN02598390:0.05012,591019.SAMN00002730:0.16973)1.000:0.3191,(1184251.SAMN02603096:0.38914,(633148.SAMN02598509:0.31528,(675631.SAMN03649618:0.14352,768672.SAMN02232017:0.20379)1.000:0.23112)1.000:0.11434)1.000:0.11331)1.000:0.41012,((694429.SAMN02232047:0.30752,(415426.SAMN02604082:0.16282,(1273541.SAMN03223811:0.09977,2309.SAMN03154506:0.17548)1.000:0.12491)1.000:0.21635)1.000:0.23496,(453591.SAMN02598324:0.2484,940295.SAMN04316368:0.35594)1.000:0.51597)0.995:0.0948)0.920:0.06557)0.745:0.06021)1.000:0.22289,((1550241.SAMN03083278:0.27958,(368408.SAMN02598366:0.19576,697581.SAMN03274240:0.28839)1.000:0.13892)1.000:0.5467,(((768679.SAMEA2272453:0.17403,999630.SAMN02603093:0.21777)1.000:0.19194,(410359.SAMN00623060:0.12304,(((698757.SAMN02604076:0.19596,340102.SAMN02598330:0.03141)1.000:0.12887,(1104324.SAMN02603094:0.12818,178306.SAMN02604075:0.13775)0.951:0.02706)0.988:0.03154,(1227555.SAMN02999931:0.13777,(384616.SAMN02598374:0.12306,444157.SAMN02598332:0.14587)1.000:0.04517)0.975:0.03646)1.000:0.06474)1.000:0.23887)1.000:0.36266,((1650354.SAMN03580834:0.14739,397948.SAMN00623034:0.20093)1.000:0.4794,(867917.SAMD00042494:0.16655,(572478.SAMN00017002:0.06033,985053.SAMN02603092:0.18303)1.000:0.13768)1.000:0.30605)1.000:0.18018)1.000:0.40064)0.997:0.15341)0.999:0.12071)0.876:0.09393)0.993:0.08724,(374847.SAMN02598368:1.11932,(1577684.SAMN03173949:0.78812,228908.SAMN02603208:0.8854)1.000:0.64762)0.478:0.17395)1.000:0.17435,((((((((53952.SAMN03324162:0.04121,(69014.SAMD00061071:0.05056,227598.SAMN04166689:0.21151)1.000:0.08332)1.000:0.04096,((195522.SAMN03081537:0.07695,246969.SAMN02603626:0.10005)1.000:0.03552,(1432656.SAMN02429659:0.07428,(1505907.SAMN02838508:0.06615,593117.SAMN02603333:0.12387)1.000:0.06401)0.962:0.01754)1.000:0.0404)1.000:0.0307,((1712654.SAMN04915575:0.0606,523850.SAMN02603476:0.07745)1.000:0.0379,(163003.SAMN02603492:0.04546,(1042877.SAMN02603471:0.07793,277988.SAMN05216170:0.10698)0.235:0.01633)1.000:0.02428)0.823:0.03208)0.993:0.03045,1151117.SAMN02470188:0.12647)1.000:0.07402,((1343739.SAMN03081469:0.1288,588319.SAMN02744072:0.15625)1.000:0.0844,((55802.SAMN03324231:0.03658,582419.SAMN03081513:0.12951)1.000:0.06505,(1591054.SAMN03274361:0.09737,(913025.SAMN00203929:0.11039,(523849.SAMN02603679:0.12106,1674923.SAMN03892931:0.03039)0.993:0.01272)0.999:0.03563)1.000:0.07759)0.996:0.03828)0.999:0.0421)0.975:0.05143,(529709.SAMN02603867:0.07981,((186497.SAMN02604284:0.08416,(1609559.SAMN03323778:0.06087,(1183377.SAMN02603491:0.05169,54262.SAMEA3721282:0.23354)1.000:0.03804)0.996:0.01888)1.000:0.03178,((272844.SAMEA3283067:0.0862,70601.SAMD00061090:0.07596)0.684:0.04103,342949.SAMN02603477:0.09454)0.645:0.02548)1.000:0.05171)1.000:0.05585)1.000:0.68143,(((((573064.SAMN02598490:0.05799,(243232.SAMN02603984:0.05508,(1301915.SAMN02951366:0.05916,644281.SAMN02598520:0.12114)1.000:0.03689)0.779:0.0269)1.000:0.04245,579137.SAMN02598493:0.08959)1.000:0.06443,(1069083.SAMN02470129:0.16395,573063.SAMN00017484:0.18359)1.000:0.07297)1.000:0.13951,((647171.SAMN02261372:0.04624,880724.SAMN00713627:0.25345)1.000:0.09143,((523845.SAMN02440415:0.1337,(456320.SAMN00000040:0.25085,((267377.SAMEA3138215:0.04331,((402880.SAMN02598397:0.02562,444158.SAMN02598423:0.18715)0.588:0.04607,426368.SAMN00000031:0.06228)1.000:0.07207)1.000:0.08182,406327.SAMN02598403:0.13692)1.000:0.10706)1.000:0.12162)1.000:0.04894,(419665.SAMN00623051:0.22372,647113.SAMN00100784:0.16233)1.000:0.09593)1.000:0.13586)1.000:0.08678)1.000:0.4515,(190192.SAMN02603235:0.74136,((((187420.SAMN02603244:0.04441,(79929.SAMN02603260:0.0918,866790.SAMD00060975:0.12757)1.000:0.04163)1.000:0.06941,145261.SAMEA4408318:0.09577)1.000:0.21721,((((1561964.SAMN03108761:0.07406,339860.SAMN02604180:0.15485)1.000:0.46932,((294671.SAMN02910297:0.07555,634498.SAMN02603710:0.14085)1.000:0.17034,((1410664.SAMN02744021:0.11918,224719.SAMN02602974:0.13215)1.000:0.13686,(((66851.SAMN04867341:0.14147,(1609968.SAMN03295748:0.05159,190974.SAMN05216439:0.11359)1.000:0.06291)0.999:0.04409,230361.SAMN03438115:0.11383)1.000:0.05118,2173.SAMEA2796325:0.10748)1.000:0.15672)0.999:0.04682)1.000:0.06279)0.833:0.09681,((1401244.PRJEB4586:0.15153,47311.SAMN04867344:0.23656)1.000:0.05944,(49547.SAMN04867343:0.27692,55758.SAMN04867340:0.206)0.999:0.05706)1.000:0.08183)1.000:0.15257,((1860100.SAMN05224566:0.03759,408577.SAMN02910304:0.15419)1.000:0.20295,((1204725.SAMN02471940:0.0748,(1379702.SAMEA3138830:0.06759,2162.SAMEA2779801:0.07573)1.000:0.11568)1.000:0.19797,(118062.SAMEA4378819:0.15106,((1495336.SAMN02745846:0.11154,877455.SAMN02232037:0.1617)1.000:0.12704,868131.SAMN00713630:0.13225)1.000:0.09549)1.000:0.08402)0.979:0.05356)1.000:0.10878)1.000:0.07482)1.000:0.20037,523846.SAMN02232040:0.32121)1.000:0.26161)1.000:0.10397)1.000:0.15075)1.000:0.09629,(((((1122230.SAMN02441137:0.03504,410358.SAMN00623052:0.25015)1.000:0.43627,((694440.SAMN02745537:0.24261,((230356.SAMN03196739:0.02541,679926.SAMN00017400:0.23175)1.000:0.18106,937775.SAMN02261391:0.23729)1.000:0.08011)1.000:0.19196,(((521011.SAMN00001866:0.3165,(456442.SAMN02598409:0.15398,593750.SAMN02232038:0.19932)1.000:0.15493)0.947:0.05032,(882090.SAMN02261397:0.32238,323259.SAMN02598287:0.38738)0.627:0.05445)1.000:0.08056,((28892.SAMN02256542:0.13605,488124.SAMD00044721:0.18146)1.000:0.21486,(((118126.SAMEA4384483:0.04912,(1550566.SAMN03288802:0.04996,(368407.SAMN02598365:0.07499,528314.SAMD00044723:0.12442)0.980:0.0126)1.000:0.0469)1.000:0.04977,(1201294.SAMEA2272323:0.02328,83986.SAMEA3921042:0.18884)1.000:0.1038)0.952:0.03675,2200.SAMD00044722:0.07537)1.000:0.22523)0.889:0.05099)0.824:0.04949)1.000:0.09276)1.000:0.46991,(((351160.SAMEA3138262:0.22633,(1041930.SAMN02603117:0.09726,304371.SAMD00060931:0.1663)1.000:0.1661)1.000:0.40484,(((1604004.SAMN03701450:0.17375,1873524.SAMN05363636:0.21117)1.000:0.07212,(1261545.SAMD00036764:0.22438,((1407499.SAMEA3305703:0.07472,(1765057.SAMD00043969:0.17844,(355548.SAMN04487945:0.07809,64091.SAMN02604216:0.13331)1.000:0.10369)1.000:0.08817)1.000:0.04322,751944.SAMN02261380:0.10977)1.000:0.10234)1.000:0.04248)1.000:0.05965,((((1333523.SAMN02602994:0.32498,(((890420.SAMN05216226:0.18793,1085028.SAMN01940911:0.32494)1.000:0.12152,(1457250.SAMD00019894:0.27068,((1367881.SAMN05216388:0.05591,(1932360.SAMN06205239:0.09503,660518.SAMN05216218:0.05391)0.998:0.01877)1.000:0.16121,767519.SAMN05216559:0.20406)0.000:0.03643)1.000:0.05776)0.029:0.01943,((485914.SAMN00002610:0.18855,(1230451.SAMN02471678:0.04392,(1227453.SAMN02471638:0.04697,(((634497.SAMN02602960:0.07751,272569.SAMN02603385:0.07096)0.966:0.01253,1705562.SAMN04007144:0.04428)1.000:0.0251,(28442.SAMN05443574:0.03762,1765055.SAMD00043971:0.06738)1.000:0.01685)1.000:0.0101)0.977:0.02068)1.000:0.21804)1.000:0.08769,((1033806.SAMN02472187:0.07442,519442.SAMN00002611:0.10468)1.000:0.17933,797114.SAMN02471654:0.19444)0.184:0.03614)1.000:0.03587)0.879:0.05707)1.000:0.06082,(1906246.SAMD00064366:0.23703,(268739.SAMEA3138954:0.1277,348780.SAMEA3138222:0.12941)1.000:0.1458)1.000:0.07015)0.615:0.03101,(((1227490.SAMN02471651:0.04305,797302.SAMN02232030:0.13544)1.000:0.14457,((1495067.SAMN02739884:0.04239,(619731.SAMN04488556:0.15438,797299.SAMN00117518:0.0541)1.000:0.03246)1.000:0.10571,(((547559.SAMN02598473:0.06647,(1227492.SAMN02471674:0.04326,(1227493.SAMN02471673:0.0571,1869245.SAMN05328039:0.04225)1.000:0.03561)0.993:0.03325)1.000:0.07341,(1230458.SAMN02471680:0.04295,29540.SAMN02471653:0.12003)1.000:0.07107)1.000:0.04684,(((1227497.SAMN02471669:0.09558,(1227498.SAMN02471624:0.06427,694430.SAMN02261263:0.09688)1.000:0.02993)1.000:0.07456,(((1293048.PRJEB1780:0.16334,(((1095778.SAMN04489842:0.07982,(358396.SAMN02470038:0.10204,44930.SAMN05443661:0.06821)1.000:0.05735)0.000:0.01193,1227454.SAMN02471660:0.08232)1.000:0.03468,1293047.PRJEB1777:0.08801)0.004:0.011)0.998:0.01558,(1202768.SAMN05216285:0.08839,797210.SAMN02232028:0.08082)1.000:0.0283)0.567:0.01223,(1227499.SAMN02471623:0.09939,(1227488.SAMN02471629:0.03625,543526.SAMN02598471:0.08754)1.000:0.08353)1.000:0.03468)0.931:0.01479)0.915:0.01617,((((1186196.SAMN04489841:0.05632,1227496.SAMN02471670:0.06589)0.000:0.01458,((1416969.SAMN02390968:0.05023,(797303.SAMN02471626:0.09037,301967.SAMN04868784:0.03932)0.998:0.01674)1.000:0.05783,(1227495.SAMN02471671:0.04313,(222984.SAMN02800870:0.07805,406552.SAMN02603638:0.06205)1.000:0.04266)1.000:0.04259)0.385:0.01462)1.000:0.02965,(1230457.SAMN02471681:0.03781,392421.SAMN04488694:0.12734)1.000:0.04148)1.000:0.06091,((1230460.SAMN02471621:0.08738,(1227500.SAMN02471622:0.05302,308853.SAMN05421752:0.05856)0.875:0.01722)1.000:0.04534,(640943.SAMN04487967:0.10336,(1095776.SAMN04515672:0.0417,1114856.SAMN02261315:0.11956)1.000:0.04863)0.999:0.0239)1.000:0.03968)0.617:0.01905)0.998:0.02368)1.000:0.04794)1.000:0.05598)1.000:0.16263,(((1324957.SAMN02471691:0.14882,43928.SAMN05443636:0.17039)1.000:0.08608,1412874.SAMN02347633:0.31795)0.993:0.03003,(((1514971.SAMN04318426:0.17903,(1238425.SAMN01940911:0.05464,(1238424.SAMN01940911:0.04852,362976.SAMEA3138195:0.10292)1.000:0.02946)1.000:0.2789)0.991:0.04326,(1708091.SAMN04018174:0.11204,(((((1419722.SAMEA3432861:0.0485,(1230454.SAMN02471664:0.05364,(416348.SAMN02598407:0.09396,((1230456.SAMN02471633:0.06594,1227484.SAMN02471663:0.04673)0.620:0.0049,(1227482.SAMN02471632:0.03584,2248.SAMN02803665:0.06362)0.953:0.01183)0.016:0.02062)1.000:0.04077)1.000:0.01821)1.000:0.03051,(1765655.SAMN04009067:0.05367,((((1230455.SAMN02471647:0.09299,(1194088.SAMN02470121:0.03596,1227465.SAMN02471648:0.06906)0.766:0.01667)0.991:0.03159,1121945.SAMN06765717:0.06313)0.944:0.02071,(1227466.SAMN02471634:0.07655,35743.SAMN04487937:0.05424)1.000:0.03899)1.000:0.02821,1227481.SAMN02471650:0.05261)0.338:0.01174)1.000:0.0631)0.760:0.01605,1498500.SAMN02787129:0.07715)1.000:0.03905,(1758255.SAMN04278861:0.06773,1412871.SAMN02347633:0.1043)0.999:0.03129)1.000:0.08128,(1048396.SAMN05216564:0.04114,1267564.SAMN05192561:0.13314)1.000:0.11803)0.766:0.03296)1.000:0.108)1.000:0.03756,((((((((1238426.SAMN01940911:0.36298,1448860.SAMD00018744:0.07717)0.285:0.02217,660517.SAMN04487946:0.11701)1.000:0.06642,((1236180.SAMN05216278:0.05701,553467.SAMN04488063:0.11356)1.000:0.0771,(1227487.SAMN02471630:0.10067,(469382.SAMN00002580:0.06798,(553469.SAMN04487947:0.08696,555875.SAMN04488124:0.08979)1.000:0.03149)1.000:0.02402)1.000:0.06857)0.689:0.02584)1.000:0.05053,(((523841.SAMN02471643:0.03273,662479.SAMN02471642:0.13042)1.000:0.07145,309800.SAMN02604027:0.05403)1.000:0.03159,302484.SAMN04488691:0.05588)1.000:0.12839)1.000:0.04646,(660520.SAMN04487948:0.09238,(553466.SAMN04487950:0.08185,660521.SAMN04487949:0.08761)0.716:0.0246)1.000:0.11743)1.000:0.04057,(555874.SAMN04488065:0.08689,926690.SAMN02440896:0.111)1.000:0.16502)0.991:0.03273,(756883.SAMN02232027:0.11017,(((699431.SAMN03287580:0.11365,(1380430.SAMD00018743:0.04991,699431.SAMN05216277:0.10226)1.000:0.0326)0.966:0.03494,1853690.SAMN06480072:0.06274)0.866:0.02585,1480675.SAMEA3451356:0.06463)1.000:0.08799)1.000:0.18625)0.981:0.02101,(((1085029.SAMN01940911:0.32594,1412872.SAMN02347633:0.29451)0.601:0.06679,996166.SAMN05192554:0.273)0.342:0.03391,(((1070774.SAMN01940911:0.12138,1412873.SAMN02347633:0.15306)1.000:0.10484,1238427.SAMN01940911:0.04924)1.000:0.12794,1073996.SAMN05444271:0.11322)1.000:0.14936)0.983:0.02252)1.000:0.09403)0.778:0.01334)1.000:0.07309)0.181:0.02797)1.000:0.04433,(((1455608.SAMN02629026:0.05225,553468.SAMN05421858:0.10869)1.000:0.08686,(1679489.SAMN04592497:0.15058,797209.SAMN05444342:0.09634)1.000:0.05081)1.000:0.19979,(((1232219.SAMD00011631:0.10972,(1227455.SAMN02471639:0.04664,1227456.SAMN02471636:0.07874)0.563:0.02097)1.000:0.09532,(1132509.SAMN02471661:0.21076,(1264579.SAMD00019895:0.06817,(1227457.SAMN02471640:0.0357,931277.SAMN02471675:0.11536)1.000:0.06986)1.000:0.0731)0.997:0.04748)1.000:0.17331,(1008153.SAMN04516086:0.06476,795797.SAMN02603490:0.12068)1.000:0.20715)0.978:0.03799)0.971:0.02354)1.000:0.11734)1.000:0.90593)1.000:0.12575,((1110509.SAMN02603883:0.31479,(349307.SAMN02598350:0.25339,990316.SAMN02604263:0.34581)1.000:0.12496)1.000:0.26709,(1392998.SAMN02713514:0.46171,((((((1434118.SAMN03074587:0.04151,188937.SAMN03081414:0.17853)1.000:0.03414,(1434103.SAMN03074594:0.05119,(1434111.SAMN03074579:0.05678,1483597.SAMN02708989:0.06773)1.000:0.05071)1.000:0.02835)0.995:0.02115,(1434110.SAMN03074578:0.03653,2209.SAMN02708932:0.06518)1.000:0.02457)1.000:0.02836,((1434107.SAMN03074574:0.03468,((1434108.SAMN03074575:0.06862,269797.SAMN02598252:0.0942)1.000:0.05304,1434123.SAMN03074598:0.07664)1.000:0.01804)1.000:0.06878,(1715806.SAMN04074913:0.04249,523844.SAMN03074597:0.11828)1.000:0.06796)1.000:0.04558)1.000:0.10099,1434100.SAMN03074591:0.11056)1.000:0.24218,((644295.SAMN00015125:0.33155,679901.SAMN02232039:0.27173)1.000:0.06072,(((259564.SAMN02598545:0.12783,(1434104.SAMN03074571:0.05073,(1353158.SAMN04488587:0.0457,2226.SAMN03067868:0.1372)1.000:0.04145)1.000:0.05051)1.000:0.10781,(2177.SAMN04515625:0.03248,(523843.SAMN06264941:0.16893,547558.SAMN02598474:0.06845)1.000:0.0278)1.000:0.2882)1.000:0.07516,(867904.SAMN02261367:0.25775,(1094980.SAMN00739943:0.20854,(487685.SAMN04488696:0.0787,(1090322.SAMN02597164:0.03931,38026.SAMN04488589:0.1086)1.000:0.05975)1.000:0.09607)1.000:0.07535)1.000:0.07398)1.000:0.07793)0.989:0.07897)1.000:0.19067)1.000:0.09943)1.000:0.15037)0.998:0.07967)1.000:0.15072,((589924.SAMN02598503:0.22193,(113653.SAMN02988852:0.09284,565033.SAMN03070125:0.23576)1.000:0.15951)1.000:0.05584,(572546.SAMN00017459:0.2953,(224325.SAMN02603985:0.25055,(387631.SAMN02028569:0.29421,693661.SAMN00713598:0.21945)1.000:0.08086)0.546:0.04592)0.374:0.03535)1.000:0.42939)1.000:0.13502,(274854.SAMN02954313:1.50176,(((1175296.SAMEA3138426:0.21795,1295009.SAMN03081468:0.27567)1.000:0.23455,(1577791.SAMN03224143:0.27196,(1495144.SAMN03976563:0.17836,(1054217.SAMN02603168:0.18668,1236689.SAMN03081445:0.22203)0.661:0.04457)1.000:0.17476)1.000:0.29796)1.000:0.32346,((439481.SAMN02598523:0.10876,673860.SAMN02261429:0.20157)1.000:0.40133,(667137.SAMN02981547:0.56982,((273075.SAMEA3138325:0.16872,273116.SAMD00061089:0.24834)1.000:0.30958,(263820.SAMN02603345:0.26731,(507754.SAMN04087216:0.22405,(261388.SAMN02981542:0.06963,74969.SAMN03952737:0.17997)1.000:0.21052)1.000:0.14244)1.000:0.21854)0.984:0.10779)1.000:0.48837)1.000:0.23086)0.449:0.09994)1.000:0.19942)1.000:0.11612)1.000:0.09407)0.998:0.16757)1.000:0.25429)0.271:0.14063)1.000:1.81599,1394709.SAMN00998488:1.78258)0.981:0.17346,((1476577.SAMN02693873:0.24481,(1394711.SAMN00998488:0.30136,1332188.SAMN02602963:0.33517)0.989:0.10132)1.000:1.07298,(699262.SAMN02440549:1.13123,(1047003.SAMN02441729:0.88136,1104610.SAMN02441752:1.14922)0.989:0.17802)1.000:0.3747)0.942:0.12787)1.000:0.16231,((1306947.SAMN02436396:0.56209,673862.SAMEA3138847:0.53754)1.000:0.99046,((573234.SAMN02604136:1.85492,573658.SAMN02801810:1.50698)1.000:2.58636,((871271.SAMN02604227:1.21205,(((1202536.SAMN02641648:0.1444,1202537.SAMN02641649:0.11265)1.000:0.51788,(1202540.SAMN02641651:0.76906,((1202538.SAMN02604335:0.16568,1202539.SAMN02641650:0.19363)1.000:0.33673,(114186.SAMN06239973:0.36861,114186.SAMN03999419:0.57665)0.344:0.10595)1.000:0.40848)0.255:0.15914)1.000:2.2063,(1160784.SAMN04223555:0.1295,1343077.SAMN02641653:0.12618)1.000:2.45662)0.996:0.48142)1.000:0.62852,(1053648.SAMN02604250:2.43764,1266371.SAMN02604242:1.87029)1.000:0.56337)1.000:0.47702)1.000:0.31104)0.805:0.17806)0.974:0.10091,(((((1245910.SAMN03166165:0.032,(((29518.SAMN05941949:0.02888,498742.PRJNA28635:0.03016)1.000:0.01325,(1398491.SAMN02374895:0.03716,34095.SAMN02983004:0.04212)0.970:0.00451)0.993:0.00365,((1674146.SAMN04979181:0.03266,29519.SAMN02725527:0.03883)0.498:0.01044,(139.SAMN04875533:0.03244,521010.SAMN02604204:0.03468)1.000:0.04108)0.958:0.0025)1.000:0.03435)1.000:0.17047,(47466.SAMN03255733:0.08839,((1417230.SAMN02471306:0.07796,(1417229.SAMN02471307:0.01583,29520.SAMEA2768622:0.05893)1.000:0.04629)1.000:0.04689,(1365188.SAMN04359737:0.08861,((1313291.SAMN03081461:0.03496,140.SAMN04544264:0.06281)1.000:0.04809,(1313292.SAMN03081463:0.06992,1313294.SAMN03081465:0.05504)0.988:0.01066)0.728:0.00603)0.807:0.00913)0.907:0.02322)1.000:0.12656)1.000:0.74123,(665571.SAMN02603259:0.46098,(((1307761.SAMN02641517:0.33528,1480694.SAMN02708690:0.26422)1.000:0.11749,(889378.SAMN02232053:0.36098,(159291.SAMN05920897:0.03024,942938.SAMN02440429:0.08725)1.000:0.43247)1.000:0.11264)1.000:0.08567,(((744872.SAMN02232064:0.13887,(545695.SAMN02603453:0.16346,(545694.SAMN02603452:0.07865,717227.SAMN02469408:0.1033)1.000:0.07029)1.000:0.1076)1.000:0.16949,(((1125699.SAMN02596987:0.11227,1321815.SAMN02436727:0.14473)1.000:0.14038,((869209.SAMN00713601:0.21308,(225004.SAMN02745152:0.12092,907348.SAMN02261376:0.15535)1.000:0.09643)1.000:0.05436,((1125701.SAMN02596985:0.01552,1125725.SAMN00792340:0.07347)1.000:0.21216,(261392.SAMN02745149:0.13666,((1124982.SAMN00828826:0.00995,1410609.SAMN02952981:0.08404)1.000:0.09394,(877418.SAMN02441227:0.05871,(163.SAMN04487775:0.01566,163.SAMN04487977:0.03745)0.981:0.01926)1.000:0.09837)1.000:0.08325)1.000:0.10352)0.967:0.05268)1.000:0.13859)1.000:0.07796,((1291379.SAMN02603890:0.10753,(221027.SAMN02980915:0.02614,243275.SAMN02603967:0.07197)1.000:0.07814)1.000:0.18114,((162.SAMEA3178919:0.13971,243276.SAMN02603005:0.54496)1.000:0.07568,(1125700.SAMN02596986:0.02565,(1539298.SAMN02980916:0.05919,596324.SAMN00001903:0.05365)0.996:0.01997)1.000:0.20022)1.000:0.05458)1.000:0.12387)1.000:0.13262)1.000:0.1861,(((760011.SAMN00713608:0.23552,(158189.SAMN00713587:0.12393,158190.SAMN02261363:0.11608)1.000:0.15061)1.000:0.2671,(1123274.SAMN02441006:0.01274,573413.SAMN00017394:0.07524)1.000:0.29715)1.000:0.07924,(1963862.SAMN06461300:0.30804,1123275.SAMN02441512:0.48837)1.000:0.08616)0.989:0.0446)0.988:0.05124)1.000:0.09558)1.000:0.13333)1.000:0.47053,(34097.SAMN02745150:1.26116,(1262760.PRJEB982:0.09288,(759914.SAMN02603103:0.06502,(1408430.SAMN02585000:0.04118,(1267004.SAMN02440503:0.02803,(159.SAMN03285450:0.02147,(1287055.SAMN05209828:0.00944,1287055.SAMN05520946:0.0129)1.000:0.01572)0.964:0.0137)1.000:0.01575)1.000:0.03687)0.991:0.04299)1.000:0.95069)0.832:0.11813)0.739:0.07163,(869212.SAMN02232065:0.88695,(183.SAMN02947961:0.71196,(((1249483.SAMN02436394:0.02469,456481.SAMN02603347:0.02705)0.974:0.01512,(1193051.SAMN02436259:0.0267,(1218591.SAMN02436568:0.01453,(1257025.SAMN02436484:0.02258,1218599.SAMN02436569:0.01299)0.999:0.01009)1.000:0.01825)1.000:0.02062)1.000:0.28787,(((173.SAMN04009307:0.01822,(28182.SAMN02947960:0.01479,(173.SAMN04488387:0.02825,28182.SAMN03943765:0.02448)0.743:0.01182)0.984:0.00728)1.000:0.02072,(((1218598.SAMN02436408:0.02158,28452.SAMN02947766:0.02502)1.000:0.01578,(1049970.SAMN02436507:0.03817,28452.SAMN04546715:0.05307)0.936:0.01307)0.515:0.009,((28183.SAMN03470253:0.00745,28183.SAMN03470256:0.02218)1.000:0.02735,((1192864.SAMN02436412:0.02437,(174.SAMN02947893:0.02322,1192866.SAMN01036874:0.02079)1.000:0.01844)0.329:0.00591,(100053.SAMN02947772:0.00912,(28184.SAMN02947820:0.02707,28184.SAMN02947818:0.01888)0.991:0.00592)1.000:0.01829)0.998:0.00851)1.000:0.01841)1.000:0.01965)1.000:0.13597,((1049789.SAMN02436587:0.01486,(1193011.SAMN02436574:0.03166,1049790.SAMN02436595:0.02445)0.990:0.01281)1.000:0.07936,(1193069.SAMN02436578:0.05935,(1242992.SAMN01801603:0.01595,1408446.SAMN02585001:0.02972)1.000:0.05162)1.000:0.0493)1.000:0.13089)1.000:0.1681)1.000:0.35977)1.000:0.15224)1.000:0.40017)1.000:0.1249)0.435:0.0605,((1046982.SAMN02441727:1.0448,1104566.SAMN02441253:1.04608)1.000:0.19863,(((247490.SAMD00036615:0.13987,392547.SAMN05817826:0.176)1.000:0.71844,(((1123508.SAMN02469381:0.31781,(1210884.PRJEB621:0.03025,1630693.SAMN03417852:0.05267)1.000:0.36599)1.000:0.3351,((575540.SAMN00138929:0.36854,((1882752.SAMN05444166:0.02409,886293.SAMN02232051:0.04165)1.000:0.15343,(1387353.SAMN06044225:0.10669,1636152.SAMN03417853:0.1199)1.000:0.12241)1.000:0.0858)1.000:0.32083,(((((1123242.SAMN02469369:0.32678,(1841610.SAMN04904265:0.03229,521674.SAMN02598463:0.03119)1.000:0.28073)1.000:0.15186,(1576369.SAMN05421753:0.33493,1632864.SAMN03417854:0.34985)1.000:0.11562)0.864:0.0433,(344747.SAMN02436120:0.35472,756272.SAMN00103628:0.37083)1.000:0.0651)0.722:0.04187,1891926.SAMN05726332:0.41138)1.000:0.18222,((314230.SAMN02436112:0.36052,530564.SAMN00120219:0.33592)0.243:0.05786,(980251.SAMN03253105:0.43563,(1632865.SAMN03417851:0.36658,(595460.SAMN02261083:0.12423,(595434.SAMN02866107:0.02888,(1263868.SAMN02261080:0.01059,243090.SAMEA3138332:0.03134)1.000:0.0255)1.000:0.1102)1.000:0.25582)1.000:0.08959)0.559:0.03884)1.000:0.22616)1.000:0.12613)0.573:0.06352)1.000:0.32485,(1142394.SAMD00061032:0.95531,(1936003.SAMN06284947:0.37734,(1851148.SAMN06284589:0.31431,(1940790.SAMN06284442:0.04018,1941349.SAMN06284595:0.04367)1.000:0.3299)1.000:0.15226)1.000:0.32198)1.000:0.23856)1.000:0.15156)1.000:0.267,((((272561.SAMN02603114:0.0489,(83559.SAMEA4555930:0.05637,83560.SAMN03097379:0.05253)0.699:0.01497)1.000:0.15941,((1238237.SAMN01831300:0.14723,(1229831.SAMN02216823:0.15775,(264202.SAMD00061108:0.05746,(227941.SAMN02603993:0.04238,(83554.SAMN02905838:0.0279,83555.SAMEA1903252:0.03613)1.000:0.04465)0.998:0.01748)1.000:0.05154)1.000:0.04305)0.580:0.02228,((1806891.SAMN04510831:0.16652,83558.SAMEA3212818:0.12084)1.000:0.05924,85991.SAMN03798519:0.18742)1.000:0.05115)1.000:0.07238)1.000:0.54667,(331113.SAMEA2272380:0.47755,(1437425.SAMEA3139101:0.38045,(716544.SAMN04558133:0.37126,(((1478175.SAMN02697210:0.27488,1444712.SAMEA2610617:0.30954)1.000:0.06742,(83552.SAMN03083484:0.29874,(1414722.SAMEA3856857:0.08645,(362787.SAMN03083510:0.11447,389348.SAMEA3539726:0.08118)1.000:0.04767)1.000:0.17244)0.917:0.03694)0.575:0.03284,1314958.SAMD00023373:0.31365)1.000:0.05378)0.511:0.04945)1.000:0.14165)0.991:0.11203)1.000:0.63515,(1307763.SAMN03329217:0.93794,(313628.SAMN02436148:1.10125,(((382464.SAMN02436317:0.40743,((1548207.SAMN04456986:0.05579,1548208.SAMN04456987:0.08983)1.000:0.17536,((1184151.SAMN04441843:0.17501,(1637999.SAMN03452270:0.22308,(278957.SAMN02256391:0.07344,794903.SAMN02261410:0.07771)1.000:0.09217)1.000:0.05669)1.000:0.05025,(452637.SAMN00000285:0.15845,(1838286.SAMN04880612:0.07968,1882749.SAMN05444173:0.10504)1.000:0.18823)0.403:0.03533)1.000:0.06257)1.000:0.20331)1.000:0.09339,(1262865.PRJEB825:0.51081,(583355.SAMN02598501:0.32783,939909.SAMN02261288:0.67706)1.000:0.08959)1.000:0.09878)1.000:0.39951,((1009415.SAMN02441633:0.36408,320771.SAMN00000631:0.29214)1.000:0.33241,((1882831.SAMN05444156:0.38303,((1134055.SAMN02256457:0.12419,478741.SAMN02584925:0.13494)1.000:0.34095,(481448.SAMN02604183:0.137,(1156937.SAMEA2272587:0.02507,1202785.SAMN02996356:0.04598)1.000:0.12728)1.000:0.38083)1.000:0.20488)1.000:0.24101,((497964.SAMN00000678:0.31531,(1704307.SAMN04001717:0.51501,690879.SAMD00048637:0.23212)1.000:0.13729)1.000:0.10408,((48467.SAMN02745166:0.2663,(1396418.SAMD00036767:0.0091,(1403819.SAMD00036768:0.03229,240016.SAMN02436175:0.03211)1.000:0.01163)1.000:0.25811)1.000:0.18864,((1679444.SAMEA4378782:0.22339,(1574264.SAMN03956217:0.02416,(1262691.PRJEB840:0.02216,239935.SAMN04621615:0.04401)1.000:0.02609)1.000:0.16495)1.000:0.21429,(1396141.SAMD00036766:0.26337,(1123070.SAMN02441342:0.17303,1123071.SAMN02745181:0.12283)1.000:0.18071)1.000:0.07582)1.000:0.18017)1.000:0.1648)1.000:0.13396)1.000:0.09244)1.000:0.09319)1.000:0.20427)0.252:0.07527)1.000:0.10633)1.000:0.09653)1.000:0.09656)0.101:0.04001)0.000:0.04827,(699264.SAMN02440945:1.11766,((((880073.SAMN05946030:0.59631,(((517418.SAMN02598461:0.30802,((331678.SAMN02598272:0.1885,(1868325.SAMN05282066:0.16593,(1974213.SAMN06619775:0.12184,290512.SAMN02598281:0.10902)0.983:0.03214)1.000:0.04908)1.000:0.06568,((517417.SAMN02598460:0.05876,(194439.SAMN02604006:0.03547,274537.SAMN05793943:0.06089)1.000:0.03027)1.000:0.12787,((290317.SAMN02598273:0.14373,(1092.SAMN04217978:0.00925,290315.SAMN02598270:0.02831)1.000:0.12775)1.000:0.03691,((290318.SAMN02598271:0.11703,319225.SAMN02598284:0.10836)1.000:0.08716,((1917528.SAMN06013566:0.09012,324925.SAMN02598283:0.10235)1.000:0.03927,340177.SAMN02598328:0.19593)1.000:0.03698)0.529:0.02019)1.000:0.06536)1.000:0.06117)1.000:0.23515)1.000:0.44372,(((1194090.SAMN05443144:0.2413,(1812810.SAMN05601511:0.21718,(1121930.SAMN02440412:0.13033,(1121104.SAMN02440413:0.08618,1849360.SAMN04957308:0.09919)1.000:0.11246)1.000:0.10866)0.000:0.06189)1.000:0.36047,((1089550.SAMN02441591:0.19391,309807.SAMN02604045:0.29027)1.000:0.21031,(1779382.SAMN04404272:0.2116,(518766.SAMN00002700:0.0377,633813.SAMN04488087:0.05993)1.000:0.23357)1.000:0.08957)1.000:0.26497)1.000:0.10482,(((452471.SAMN00000287:0.38628,(1231626.SAMEA2272294:0.04909,1354314.SAMEA3139007:0.04397)1.000:0.7691)1.000:0.26814,((((1121904.SAMN02256418:0.24867,(1775430.SAMN04364338:0.05131,(1191459.SAMN03799769:0.02938,915059.SAMN03105797:0.03379)1.000:0.04919)1.000:0.31034)1.000:0.11468,((1121903.SAMN02441176:0.28172,880071.SAMN02261370:0.28539)1.000:0.20253,1003.SAMN04488541:0.29862)1.000:0.05844)1.000:0.04641,((((563176.SAMN04488090:0.23242,(1079859.SAMN04515674:0.09959,929703.SAMN00262208:0.12508)1.000:0.11628)1.000:0.05491,((929562.SAMN02232019:0.16862,(1605367.SAMN03940006:0.20185,649349.SAMN00191237:0.18196)1.000:0.0802)1.000:0.1418,(((1166018.SAMEA2272250:0.08156,1834519.SAMN04851281:0.08708)1.000:0.09877,(1089547.SAMN02261300:0.1132,(1185876.PRJEB30:0.07891,((((1123277.SAMN02441375:0.01204,1211326.SAMN06554014:0.04589)1.000:0.05813,((662367.SAMN05216167:0.0545,(1379870.SAMN03273316:0.04658,504472.SAMN00002598:0.04438)1.000:0.02372)0.908:0.01007,((1123276.SAMN02441024:0.02626,1123278.SAMN02441695:0.02448)1.000:0.05634,564064.SAMN06554015:0.08612)0.293:0.01013)0.999:0.01638)0.993:0.01807,1955701.SAMN06319294:0.06632)0.900:0.01436,1178516.SAMN04395154:0.07549)1.000:0.05292)1.000:0.04341)0.999:0.03758)1.000:0.12042,((761193.SAMN02232050:0.06096,(1123077.SAMN02440771:0.06678,1123078.SAMN02441156:0.04974)0.939:0.0207)1.000:0.16552,(1434325.SAMN02951879:0.10503,(408657.SAMN04487995:0.07253,((1121481.SAMN02440874:0.01997,651661.SAMN05660293:0.02128)1.000:0.04594,((1121483.SAMN02841160:0.01331,1736295.SAMN04151675:0.02209)1.000:0.0427,(471854.SAMN02598437:0.01744,((1855291.SAMN05216327:0.02142,1121482.SAMN02441320:0.02865)0.104:0.00799,659014.SAMN04487996:0.02201)0.054:0.00618)1.000:0.0552)0.509:0.0143)1.000:0.02496)0.977:0.03144)1.000:0.16406)0.998:0.04548)0.998:0.0411)0.826:0.03234)1.000:0.11418,(1121902.SAMN02440687:0.36901,(1313301.SAMN02440846:0.35743,1664068.SAMN03837832:0.29889)1.000:0.07632)1.000:0.05382)0.993:0.04099,((1075417.SAMN05421823:0.30334,927664.SAMN05421780:0.25924)1.000:0.06111,(((153721.SAMD00019234:0.01676,926565.SAMN02441513:0.02625)1.000:0.20537,(1121373.SAMN02256446:0.03634,269798.SAMN02598536:0.04709)1.000:0.27516)1.000:0.10181,((926549.SAMN02441120:0.17121,(1379909.SAMN03291351:0.0548,(1567108.SAMN04419563:0.06135,(1783499.SAMN04419562:0.04883,(1379910.SAMN03291399:0.04792,512763.SAMN02711851:0.04193)1.000:0.02053)0.270:0.01067)1.000:0.02243)1.000:0.12823)0.155:0.03182,(((1122967.SAMN02441712:0.03283,(1144253.SAMN02469857:0.03709,1317125.SAMN05444128:0.038)1.000:0.01955)1.000:0.04681,(388950.SAMN04487941:0.06447,((400092.SAMN03098875:0.03538,(1436961.SAMN05421739:0.04558,1797110.SAMN04589127:0.05849)0.997:0.01436)0.998:0.01434,709015.SAMN02441121:0.03684)0.383:0.01526)1.000:0.04465)1.000:0.11176,((1751427.SAMN04246309:0.04044,1955620.SAMN06315040:0.05785)1.000:0.09882,(645990.SAMN00120144:0.11523,((1484116.SAMN04545526:0.12346,(1484118.SAMN04451522:0.08023,(1629124.SAMN03460197:0.05019,((1227077.SAMN04515668:0.03198,1411621.SAMN04325376:0.02663)0.836:0.01416,(1884788.SAMN05468008:0.02448,(1505605.SAMN02837163:0.04832,1884789.SAMN05468011:0.0291)0.961:0.01076)1.000:0.02093)1.000:0.01647)1.000:0.04637)1.000:0.03758)1.000:0.0809,(((1385663.SAMN04009128:0.00929,1385664.SAMN03174911:0.02072)1.000:0.05915,(((1121959.SAMN02746009:0.0518,1356852.SAMN02988321:0.05362)0.998:0.01539,((1227739.SAMN03081528:0.04159,(1121953.SAMN02441650:0.02702,(651662.SAMN04488069:0.03721,82805.SAMN04487998:0.03521)1.000:0.0244)1.000:0.09281)1.000:0.02179,1571877.SAMN03389110:0.0715)0.998:0.01582)1.000:0.02274,1121957.SAMN02441588:0.07586)1.000:0.03223)1.000:0.02576,1121955.SAMN02745146:0.09081)1.000:0.02822)0.852:0.02009)1.000:0.06018)1.000:0.17684)0.925:0.03067)1.000:0.15384)0.171:0.02785)0.979:0.03312)0.975:0.03363)0.262:0.02519,((((1237149.SAMN02469986:0.18175,(688867.SAMN05660236:0.09529,947013.SAMN04488109:0.11348)1.000:0.25499)1.000:0.07915,((1028.SAMN05661096:0.0319,643867.SAMN00138949:0.03396)1.000:0.28808,(((296218.SAMN04382068:0.02581,(1914963.SAMN04423148:0.02187,279360.SAMN03084331:0.02429)0.998:0.01086)1.000:0.15062,((1563681.SAMN05567582:0.09464,1889784.SAMN05567581:0.07832)1.000:0.061,(1267423.SAMN05216290:0.10039,333140.SAMN04423155:0.09774)0.996:0.02775)1.000:0.05745)1.000:0.13255,(156994.SAMN04488028:0.13449,692418.SAMN04488029:0.1279)1.000:0.17611)0.835:0.03569)0.308:0.02632)1.000:0.03365,((1124780.SAMN01823367:0.16237,(1257021.SAMN05771114:0.08184,1279009.SAMN02469440:0.09244)1.000:0.15701)1.000:0.10607,1561025.SAMN03103716:0.31599)0.977:0.03713)0.988:0.02842,(1189621.SAMN02469971:0.1671,((1232681.SAMN02470014:0.12827,((880070.SAMN02261369:0.03933,(320787.SAMN03846661:0.02307,641524.SAMN02469438:0.03956)1.000:0.0247)1.000:0.06481,(1416801.SAMN05192553:0.07541,388280.SAMN04488057:0.08096)1.000:0.03278)1.000:0.07897)1.000:0.05129,((1048983.SAMN02739847:0.1271,(1121859.SAMN02441711:0.06623,926556.SAMN02232018:0.07375)1.000:0.06887)0.463:0.02099,(((1189612.SAMN02469969:0.0839,(758820.SAMN00777080:0.08211,1239962.SAMN02469987:0.10493)1.000:0.02386)1.000:0.02048,(1123057.SAMN02471707:0.11982,(529505.SAMN05421761:0.05201,866536.SAMN02232009:0.06049)1.000:0.03367)0.943:0.01718)1.000:0.02615,(((226506.SAMN04488519:0.0525,(1073327.SAMN04488108:0.0247,1120968.SAMN02441203:0.04278)1.000:0.0365)0.943:0.01364,((435880.SAMN04487988:0.04434,686796.SAMN04488104:0.05089)1.000:0.03039,(1120966.SAMN02440616:0.01159,1305737.SAMN02584932:0.02458)1.000:0.08276)1.000:0.01671)0.980:0.01772,((1925762.SAMN06187575:0.07266,((226505.SAMN05444394:0.03956,388413.SAMN02436092:0.05698)1.000:0.03467,(1750590.SAMN04235588:0.03034,(237018.SAMN04489723:0.04338,305507.SAMN04489724:0.03756)0.853:0.01023)1.000:0.04739)0.118:0.01518)1.000:0.02288,((1120965.SAMN02441202:0.04247,1727163.SAMN04111281:0.06447)0.868:0.01592,((279824.SAMN03080617:0.03592,1120964.SAMD00016945:0.0878)1.000:0.01942,(1120967.SAMN02440865:0.04333,1945863.SAMN06293008:0.02257)1.000:0.01568)1.000:0.03366)1.000:0.02887)0.723:0.01396)1.000:0.08704)1.000:0.02535)0.810:0.02341)0.699:0.02619)1.000:0.17512)1.000:0.04845)1.000:0.05846)1.000:0.08337,(((929556.SAMN02232052:0.19048,((((390241.SAMN04488023:0.03372,(((332999.SAMN04488511:0.02535,390242.SAMN04488024:0.02361)0.997:0.01083,(947309.SAMN02729849:0.01873,(1454007.SAMN02597035:0.02429,(1735684.SAMN04151685:0.01721,405671.SAMN05421827:0.01538)1.000:0.01773)0.985:0.00808)0.870:0.00848)0.836:0.0077,((1736286.SAMN04151666:0.01668,1736297.SAMN04151677:0.02603)1.000:0.02244,(1663685.SAMN03761836:0.02883,(1270196.SAMN02594495:0.03196,1736218.SAMN04151598:0.03514)0.436:0.0046)0.957:0.00491)0.967:0.01004)1.000:0.02481)1.000:0.0702,((1740090.SAMN04195057:0.04107,414048.SAMN04489864:0.06984)1.000:0.04294,(((509635.SAMN02641628:0.04192,((1761882.SAMN04487898:0.03129,475255.SAMN04488101:0.03147)0.999:0.0098,(151894.SAMN04488524:0.03361,485917.SAMN02598456:0.04233)1.000:0.0133)1.000:0.01575)0.990:0.01057,(391596.SAMN02436100:0.04253,(1727164.SAMN04112246:0.04402,(288992.SAMN04488522:0.0108,(430522.SAMN05582931:0.02344,430522.SAMN05421820:0.00829)0.925:0.00686)1.000:0.01703)1.000:0.01907)1.000:0.01348)0.997:0.01632,(34086.SAMN04488084:0.05447,(425514.SAMN05443550:0.04578,(1503925.SAMN03291000:0.01547,188932.SAMN04505864:0.03325)1.000:0.02487)0.802:0.01164)1.000:0.03482)1.000:0.03385)1.000:0.03346)1.000:0.12439,((1206103.SAMN02469613:0.06782,1826909.SAMN04622366:0.0799)1.000:0.07563,(762903.SAMN00103626:0.09508,(1122941.SAMN02745950:0.02017,540906.SAMN02440815:0.03065)1.000:0.06112)0.972:0.02837)1.000:0.0933)0.834:0.02365,((((1855384.SAMN05216436:0.14501,(1122621.SAMN02440601:0.1183,(407022.SAMN05661044:0.07672,743722.SAMN00713594:0.07696)1.000:0.04127)1.000:0.04241)0.549:0.01798,((1477437.SAMN05444682:0.06267,(623281.SAMN05421747:0.05734,(332977.SAMN05421740:0.03927,623280.SAMN05660226:0.03906)1.000:0.01655)0.977:0.01928)1.000:0.07126,(((1550091.SAMN03079345:0.04912,525373.SAMN00001488:0.04683)1.000:0.04007,((1538644.SAMN03003634:0.0262,403776.SAMEA2604507:0.03053)1.000:0.05204,(1123265.SAMN02743379:0.03015,(1933220.SAMN06212354:0.02338,1933868.SAMN06215933:0.02502)0.843:0.01126)1.000:0.06756)1.000:0.02429)0.997:0.02053,(((1346330.SAMN02471610:0.03014,1513896.SAMN05660841:0.04307)1.000:0.06511,(1010.SAMN05192578:0.07109,1775560.SAMN04364164:0.12208)0.998:0.02303)0.980:0.01479,(683125.SAMN05660206:0.05253,(1229276.SAMN02722725:0.06235,561061.SAMN05660862:0.06265)0.990:0.01766)1.000:0.02595)1.000:0.02077)1.000:0.07084)1.000:0.03964)1.000:0.0729,((1150600.SAMN02469442:0.01235,1434752.SAMN05559869:0.0281)1.000:0.15007,(468059.SAMN02440833:0.10043,(572036.SAMN05661099:0.06575,990371.SAMN05421813:0.07049)1.000:0.05053)1.000:0.06586)0.974:0.02432)0.980:0.02472,((((1643920.SAMN03852563:0.06113,(1300914.SAMN04545527:0.038,1792845.SAMN05436731:0.07159)1.000:0.0285)1.000:0.04412,(((551995.SAMN05192574:0.01559,551996.SAMN05192573:0.03197)1.000:0.05077,((1881048.SAMN05428975:0.01438,354630.SAMN05421821:0.04257)1.000:0.03177,(1391627.SAMN05216464:0.04254,1881049.SAMN05428947:0.04439)1.000:0.01821)0.612:0.013)1.000:0.02355,(1855297.SAMN05216524:0.07181,652787.SAMN05216490:0.09286)0.998:0.02056)0.994:0.02028)1.000:0.03722,(1886027.SAMN05463471:0.0716,714943.SAMN02256535:0.06526)1.000:0.04142)0.648:0.02326,1302689.SAMN05415089:0.10022)1.000:0.09147)0.978:0.02334)1.000:0.08366)1.000:0.20735,((1678841.SAMD00034990:0.40845,(((((1408473.SAMN02744005:0.20311,((1409788.SAMN03107533:0.06599,655355.SAMN05216283:0.06703)1.000:0.11638,(1688776.SAMD00035483:0.22056,((1168034.SAMN02725840:0.01092,1544798.SAMN03031235:0.03321)1.000:0.12088,(1168035.SAMN05444280:0.1175,1484053.SAMN05444274:0.09542)1.000:0.05595)1.000:0.0536)1.000:0.05565)1.000:0.05276)1.000:0.14874,1307839.SAMN04215233:0.3669)0.923:0.03613,(1236979.SAMD00000450:0.19037,((1841857.SAMEA4043117:0.05906,742817.SAMN02463867:0.08251)1.000:0.07054,(1547597.SAMN02906675:0.06642,(1121129.SAMN02256450:0.0359,1121130.SAMN02584930:0.05362)1.000:0.05688)1.000:0.06011)1.000:0.16304)1.000:0.08106)0.000:0.0221,((((575590.SAMN02463821:0.34909,(1658779.SAMD00051851:0.16784,694427.SAMN00016731:0.13673)1.000:0.06689)0.991:0.03453,681398.SAMD00049477:0.1869)1.000:0.03968,((((1262927.PRJEB901:0.33162,(1834200.SAMN04621612:0.13207,(1262753.PRJEB1037:0.13343,1262917.PRJEB680:0.1651)0.871:0.03142)1.000:0.06041)1.000:0.11927,((742726.SAMN02595395:0.03284,880074.SAMN02769649:0.04022)1.000:0.08938,(1262736.PRJEB720:0.12533,(1501392.SAMN03196437:0.07645,665949.SAMN02463805:0.06682)1.000:0.03461)1.000:0.03175)0.872:0.04075)1.000:0.05231,(((1410607.SAMN02841198:0.17892,(1263095.PRJEB695:0.01206,762982.SAMN00189151:0.02039)1.000:0.10994)0.936:0.02855,((((1761889.SAMN04487852:0.05294,(1520830.SAMN02910409:0.04735,1761888.SAMN04487851:0.04085)1.000:0.02073)1.000:0.02455,((1761886.SAMN04487828:0.03458,((1408310.SAMN02769640:0.01767,(1410613.SAMN02841184:0.0193,(839.SAMN05216463:0.02683,839.SAMN02745192:0.01506)0.330:0.00761)0.618:0.00545)1.000:0.02493,(1761885.SAMN04487827:0.03087,1761887.SAMN04487902:0.02508)1.000:0.01842)0.852:0.01178)1.000:0.03861,(1410666.SAMN02744007:0.04608,645274.SAMN04487901:0.03904)1.000:0.05783)0.888:0.01617)1.000:0.08385,((1602172.SAMN03284264:0.09853,(1262918.PRJEB682:0.06296,(1262921.PRJEB697:0.01194,1262923.PRJEB791:0.02104)1.000:0.03977)1.000:0.04537)1.000:0.03293,(((((((1122980.SAMD00009302:0.10658,(1122990.SAMD00008813:0.07403,((1433844.SAMN02437139:0.00972,28136.SAMN02745202:0.01835)1.000:0.09493,(1122986.SAMD00006259:0.06409,(888832.SAMN00216886:0.05413,1122989.SAMD00006051:0.04436)0.997:0.01546)1.000:0.01994)1.000:0.01958)1.000:0.03079)0.847:0.01473,1384078.SAMN04324903:0.10811)1.000:0.01872,(((1262922.PRJEB711:0.11951,(1262925.PRJEB861:0.02152,537011.SAMN00008847:0.05011)1.000:0.04324)0.668:0.01961,873513.SAMN00216833:0.10383)1.000:0.01838,(((((908937.SAMN02232045:0.07906,(1284775.SAMN02850936:0.09988,(1497954.SAMN03842167:0.05858,585502.SAMN00139193:0.08105)1.000:0.02755)1.000:0.02907)1.000:0.03607,(1262938.PRJEB1036:0.10214,688246.SAMN02256517:0.11421)0.492:0.02332)1.000:0.04302,(77095.SAMN05216455:0.09986,(1122978.SAMN02440641:0.06558,1280674.SAMN02440817:0.09734)0.946:0.01978)0.983:0.02001)0.844:0.01724,(883158.SAMN02463881:0.18434,((1236509.SAMD00015869:0.06533,(1392486.SAMN02743910:0.05425,(28128.SAMN03854413:0.06504,((1235811.SAMD00010713:0.04004,(((997352.SAMN00262639:0.03417,997353.SAMN00262640:0.03403)1.000:0.02808,(1122983.SAMD00004645:0.02394,28131.SAMD00034934:0.01962)0.996:0.00819)0.959:0.00733,1236508.SAMD00012187:0.02714)1.000:0.02947)1.000:0.02621,1917878.SAMEA48260668:0.05631)1.000:0.01512)0.312:0.01415)1.000:0.03298)0.920:0.0124,((((888743.SAMN00253307:0.01913,944557.SAMN00195201:0.02217)1.000:0.02321,(1236517.SAMD00011176:0.02517,((553174.SAMN00001916:0.01177,563031.SAMN02463828:0.01458)1.000:0.00679,(1227276.SAMN02436813:0.0114,1236518.SAMN05444364:0.02042)0.990:0.00591)1.000:0.01356)1.000:0.01738)0.094:0.00643,(1236504.SAMN02850967:0.03116,(1095752.SAMN00761833:0.00608,1122993.SAMD00011136:0.04827)1.000:0.02907)0.160:0.00791)1.000:0.03564,(28125.SAMN03854509:0.03109,419005.SAMN04324898:0.07882)1.000:0.06832)1.000:0.01754)0.786:0.01615)1.000:0.06414)0.344:0.01105,(1761883.SAMN04487825:0.09091,1855325.SAMN05216383:0.10076)1.000:0.02666)0.979:0.01169)0.633:0.01044)0.999:0.0121,(1262919.PRJEB689:0.1074,1262926.PRJEB897:0.10244)1.000:0.02867)1.000:0.01686,(28134.SAMN05444288:0.10352,(1122992.SAMN02440805:0.05711,(1401078.SAMN02850977:0.00825,679190.SAMN00003363:0.03094)1.000:0.05349)1.000:0.07341)1.000:0.02203)1.000:0.01926,((1236494.SAMD00012129:0.02688,76123.SAMN04260158:0.03603)1.000:0.09555,((862515.SAMD00009951:0.14935,(1236516.SAMD00006087:0.08099,(1122991.SAMD00012546:0.03438,(1122985.SAMN02441341:0.01311,575615.SAMN02595329:0.02532)0.999:0.01172)1.000:0.05734)1.000:0.05356)0.651:0.01673,1122988.SAMN02256415:0.14453)0.948:0.01645)0.999:0.02109)0.986:0.01564,(1776379.SAMEA3932115:0.10135,(1002367.SAMN02299453:0.00513,1262929.PRJEB915:0.0385)1.000:0.09947)1.000:0.03373)1.000:0.02416)1.000:0.03665)1.000:0.11344,((1262933.PRJEB960:0.12688,1262935.PRJEB997:0.13456)0.998:0.03145,((626522.SAMN00008849:0.16391,679199.SAMN02463812:0.12807)1.000:0.06512,((1035197.SAMN02436797:0.01396,1852368.SAMEA4415111:0.01635)1.000:0.17825,(1262937.PRJEB1029:0.07202,1852370.SAMEA4521261:0.07287)1.000:0.0447)0.999:0.02981)0.999:0.02851)1.000:0.07592)1.000:0.03355)1.000:0.0681,((1262740.PRJEB890:0.09613,((((329854.SAMN03956430:0.01145,(742727.SAMN02463851:0.02971,471870.SAMN00000015:0.00899)0.999:0.01297)1.000:0.02967,((1262744.PRJEB968:0.02089,(1917883.SAMEA18121918:0.02689,1841865.SAMEA4555841:0.01777)1.000:0.02487)1.000:0.02836,((693979.SAMN00138952:0.03299,(763034.SAMN00189096:0.0267,(483216.SAMN00000667:0.01828,(762984.SAMN05444376:0.01556,(46506.SAMN03653591:0.01016,1121096.SAMD00012956:0.02823)0.698:0.00365)0.890:0.00493)1.000:0.01663)0.993:0.00799)0.987:0.00825,820.SAMEA3545405:0.02073)0.998:0.00961)1.000:0.03672)1.000:0.02149,(((1339318.SAMN02363972:0.03324,(817.SAMN02903957:0.00897,817.SAMN03197511:0.01659)0.922:0.00556)1.000:0.03153,((291644.SAMEA3545279:0.02386,997884.SAMN02463927:0.02362)0.963:0.01481,1347393.PRJEB4701:0.08185)0.774:0.01076)1.000:0.01317,((871325.SAMN05444349:0.02925,(818.SAMEA3334961:0.02624,((338188.SAMEA3545248:0.02208,1235814.SAMD00004211:0.01688)0.322:0.00331,((28116.SAMN05192581:0.02199,1796613.SAMN04621613:0.01104)0.110:0.00589,(1871006.SAMEA18121168:0.0159,47678.SAMEA3545345:0.01671)0.957:0.00455)0.708:0.00237)0.981:0.00694)0.998:0.00839)1.000:0.01231,(1445607.SAMD00011359:0.06777,(1121100.SAMN02441225:0.00734,1235813.SAMD00016596:0.05185)1.000:0.04042)0.983:0.00942)1.000:0.01974)0.986:0.01396)0.999:0.02336,((1121099.SAMD00009459:0.10484,679937.SAMN02256469:0.07388)1.000:0.15795,(1297750.SAMN05444405:0.09915,1852362.SAMEA4518713:0.08716)0.965:0.01735)0.985:0.0208)1.000:0.05136)0.157:0.01514,(1204719.PRJEB57:0.20029,(((1262747.PRJEB983:0.02545,667015.SAMN00713589:0.03446)1.000:0.03455,((1841856.SAMEA4555839:0.04018,(1121094.SAMN02441019:0.03578,1907658.SAMEA4555867:0.03393)0.000:0.00614)0.973:0.00584,(470145.SAMN00000014:0.02682,547042.SAMD00017010:0.05525)0.854:0.00717)0.999:0.01121)1.000:0.03727,(1236498.SAMD00009976:0.09081,(1121098.SAMD00003711:0.02295,(1122971.SAMD00018419:0.14796,(1235788.SAMN01730986:0.00589,821.SAMEA3545360:0.01433)0.995:0.01088)1.000:0.01693)1.000:0.02264)0.995:0.01782)0.841:0.01586)0.303:0.02159)1.000:0.03718)1.000:0.11714)0.155:0.01895,(511995.SAMD00060940:0.4846,((((1298597.SAMD00016814:0.07396,(1658008.SAMEA3432782:0.06215,(742767.SAMN02463863:0.07505,(1158294.SAMN02745921:0.05111,742766.SAMN02463862:0.0447)1.000:0.02595)0.968:0.01636)0.381:0.01233)1.000:0.05741,(1658009.SAMEA3432783:0.0789,(1121485.SAMN02441172:0.03975,1346286.SAMN05444362:0.04747)1.000:0.05189)1.000:0.06485)1.000:0.07468,(1855398.SAMN05216364:0.11374,(1562970.SAMEA2724983:0.11675,(1123008.SAMN02440983:0.01999,1855397.SAMN05216331:0.04194)1.000:0.06816)1.000:0.04684)1.000:0.1275)1.000:0.05836,(((28112.SAMEA4441424:0.08835,712710.SAMN05413928:0.1407)1.000:0.11429,((1262913.PRJEB870:0.07049,(823.SAMEA3545280:0.04074,((1750560.SAMEA37237918:0.01025,(537006.SAMN00008846:0.01509,46503.SAMEA3545314:0.00861)0.998:0.00557)1.000:0.02725,(1203610.SAMN03383453:0.0114,(328812.SAMN03782530:0.0256,1871013.SAMEA4555868:0.02037)0.483:0.00909)1.000:0.03643)0.986:0.01414)1.000:0.02473)1.000:0.05034,(1673718.SAMEA103984634:0.10915,1917887.SAMEA18123418:0.13192)0.000:0.0231)1.000:0.03032)1.000:0.04041,(((36874.SAMN03004336:0.17226,((1720317.SAMEA4555320:0.19611,1739394.SAMN04480057:0.3428)1.000:0.05702,(1122973.SAMN02256439:0.09513,1739529.SAMN04480444:0.10749)1.000:0.13642)1.000:0.10195)1.000:0.07342,36875.SAMN03004343:0.24238)1.000:0.09394,(((28115.SAMN03004342:0.21451,((1127696.SAMN02436931:0.07359,(1227272.SAMN02436880:0.04418,322095.SAMN03854412:0.05637)1.000:0.04224)1.000:0.12106,(1515613.SAMN03002887:0.11348,1515615.SAMN03002890:0.10516)1.000:0.05651)1.000:0.08346)1.000:0.03589,((111105.SAMN03002871:0.01048,837.SAMEA3505342:0.02027)1.000:0.16004,393921.SAMN03004341:0.2474)0.855:0.03124)0.236:0.02565,((1122976.SAMD00011592:0.01235,(910312.SAMN00116777:0.03106,596327.SAMN00002220:0.02484)0.955:0.00925)1.000:0.33803,(1497953.SAMN03842166:0.34381,(553175.SAMN00002247:0.15416,(266762.SAMN03004338:0.03237,29524.SAMN02745171:0.04557)1.000:0.12515)1.000:0.09926)1.000:0.0743)1.000:0.10203)1.000:0.06062)1.000:0.08431)1.000:0.03363)0.000:0.0109)0.336:0.0202)1.000:0.0541)1.000:0.14679,((1849719.SAMN05001249:0.09095,(1477105.SAMN05003866:0.0613,869213.SAMN02597284:0.0675)1.000:0.04726)1.000:0.136,((1168289.SAMN02469978:0.07998,(385682.SAMN02471207:0.10556,886379.SAMN02471583:0.0732)0.984:0.03586)1.000:0.09687,(889453.SAMN03080601:0.09295,(1236989.SAMD00000449:0.10771,927658.SAMN02597159:0.10495)0.909:0.02576)1.000:0.09317)1.000:0.06655)1.000:0.08463)0.954:0.0432)1.000:0.05321,((((1945891.SAMN06298215:0.11585,(1262751.PRJEB1001:0.05789,(1262742.PRJEB926:0.05437,1262748.PRJEB984:0.05475)0.578:0.01347)1.000:0.09964)0.999:0.03514,((1262695.PRJEB879:0.02677,1262696.PRJEB913:0.04606)1.000:0.10782,(1262734.PRJEB683:0.11045,1945890.SAMN06298214:0.08771)1.000:0.09871)1.000:0.03803)1.000:0.21385,(1262698.PRJEB1020:0.20498,1400053.SAMN02641638:0.22055)0.301:0.05523)1.000:0.17279,((1339253.SAMN03021524:0.19335,1855401.SAMN05216323:0.28119)1.000:0.06435,((1433126.SAMEA3139033:0.23657,(1871023.SAMEA4519306:0.03415,880526.SAMN02441234:0.04721)1.000:0.12341)1.000:0.09778,((1211813.SAMEA2272467:0.10961,742725.SAMN02463850:0.11008)1.000:0.06682,((1118061.PRJEA82085:0.09325,(1780376.SAMEA3730081:0.07861,(1262693.PRJEB800:0.05243,((214856.SAMEA3545410:0.02664,908612.SAMN00116786:0.04574)1.000:0.02832,(1033732.PRJEA82331:0.01414,(1033731.SAMN05444145:0.00845,1816676.SAMEA3949864:0.02836)1.000:0.01125)1.000:0.03479)0.387:0.01932)1.000:0.02963)0.936:0.03021)1.000:0.11899,1262692.PRJEB729:0.19918)1.000:0.05044)1.000:0.06374)1.000:0.1013)0.791:0.04295)1.000:0.08738)1.000:0.07824)1.000:0.0608,(((1408433.SAMN02744008:0.14073,1740263.SAMN05172943:0.10391)1.000:0.17668,(477690.SAMN05216474:0.15887,755732.SAMN00713599:0.25043)1.000:0.10405)1.000:0.16483,((926562.SAMN02261417:0.30042,1453500.SAMN02595509:0.45768)1.000:0.09241,((1150389.SAMN04486749:0.2761,(((1133592.SAMN02604333:0.57113,1415657.SAMN03081499:0.4053)1.000:0.19187,(((331104.SAMN02604249:0.13548,(1186051.SAMN02604334:0.10005,(1316444.SAMN02604283:0.13204,1229512.SAMD00061034:0.10881)0.959:0.02341)1.000:0.08248)1.000:0.08633,((1072467.SAMN02604108:0.03022,600809.SAMN02604139:0.03664)1.000:0.14814,(1074889.SAMN02604332:0.16572,1075399.SAMN02604251:0.16623)1.000:0.05481)1.000:0.05967)1.000:0.33154,((336810.SAMN02571066:0.044,595499.SAMN02604138:0.02363)1.000:0.29806,(1189303.SAMD00061065:0.2005,(336810.SAMN03290992:0.0458,336810.SAMN04978816:0.09939)1.000:0.22454)0.996:0.07875)1.000:0.56678)1.000:0.17015)1.000:0.31806,((1586267.SAMN03992719:0.24746,((1071918.SAMN05421544:0.10185,(1123058.SAMN02441030:0.09008,34085.SAMN04419312:0.07772)1.000:0.03097)1.000:0.03173,((1118202.SAMN05443429:0.156,883096.SAMN02463902:0.12708)1.000:0.04468,(((1125876.SAMN05443292:0.17337,(1304281.SAMN03787380:0.07201,(1608584.SAMEA3546016:0.05355,(((266749.SAMN05421876:0.0481,713588.SAMN05421789:0.05146)1.000:0.0367,(1121288.SAMN02440683:0.08781,(266748.SAMN05421765:0.07155,510955.SAMN03145166:0.0616)1.000:0.03273)0.242:0.01529)1.000:0.02855,531844.SAMN02604231:0.08356)0.963:0.01856)1.000:0.03054)1.000:0.03371)0.999:0.02463,(((((1500286.SAMN02787084:0.04006,1736289.SAMN04151669:0.06847)0.985:0.01231,(1742858.SAMN04209271:0.02217,452084.SAMN04210136:0.04367)0.999:0.01197)1.000:0.01448,(((254.SAMN05421682:0.0125,(1664319.SAMN03764910:0.0232,(246.SAMN05421800:0.00913,59733.SAMN05421769:0.02318)0.998:0.01177)1.000:0.01568)1.000:0.01942,(236814.SAMN02937280:0.02859,1141221.SAMN05216273:0.05074)1.000:0.01476)0.742:0.00921,(551459.SAMN05421796:0.03099,(1736361.SAMN04151751:0.01536,1736366.SAMN04151756:0.04177)0.999:0.01222)1.000:0.02852)0.268:0.00814)1.000:0.01559,((311333.SAMN05421664:0.03343,((((1612149.SAMN05216324:0.01359,1685010.SAMN04524003:0.02052)1.000:0.01702,1705393.SAMN04008510:0.01659)0.957:0.01096,1302687.SAMN05444267:0.00907)1.000:0.03066,445961.SAMN02934080:0.04095)0.647:0.01079)0.983:0.0117,((((1500290.SAMN02787111:0.02211,1736367.SAMN04151757:0.03719)1.000:0.01164,((1416778.SAMN05443633:0.02404,363331.SAMN03256218:0.02581)1.000:0.01768,(((311334.SAMN05421846:0.0164,(295069.SAMN05421856:0.02482,373672.SAMN05421785:0.02987)1.000:0.01681)0.997:0.00705,(1302685.SAMN05444408:0.01977,491205.SAMN02595408:0.02235)1.000:0.0082)1.000:0.01576,((356305.SAMN05421841:0.02832,1907397.SAMN05880574:0.04259)0.905:0.00795,(1721091.SAMN04286739:0.03189,1121286.SAMN02441479:0.02151)0.708:0.0062)0.310:0.00588)0.975:0.00768)0.996:0.01094)0.359:0.00534,(1121287.SAMN02440691:0.02216,1735672.SAMN04151680:0.02898)1.000:0.03143)1.000:0.01269,(((1816690.SAMEA103587418:0.02751,(((491207.SAMN05421594:0.01887,(421058.SAMN05421866:0.01448,885586.SAMN03785155:0.01139)1.000:0.02118)0.999:0.01166,(421531.SAMN02937279:0.02057,(297244.SAMN05421639:0.01862,307480.SAMN02934081:0.01733)1.000:0.01148)0.999:0.00872)1.000:0.0098,558151.SAMN03785395:0.024)0.924:0.00584)1.000:0.02003,(253.SAMN04074747:0.03841,((1324352.SAMN03152363:0.01808,1423959.SAMN05444407:0.02505)0.983:0.00706,((112234.SAMN05421768:0.02367,1500293.SAMN02787074:0.03435)0.996:0.01019,(((680127.SAMN05421593:0.01778,(((1500295.SAMN02787075:0.00693,253.SAMN06130963:0.01464)1.000:0.00712,(1500292.SAMN02787095:0.00868,(1500296.SAMN02787114:0.0073,1932669.SAMEA43981918:0.01494)1.000:0.01341)1.000:0.01332)0.996:0.00614,1907398.SAMN05880573:0.01005)0.906:0.00323)0.965:0.00446,(525257.SAMN00000627:0.0207,((253.SAMN05421692:0.024,(373668.SAMN05421786:0.01763,(1805473.SAMEA3904576:0.01184,445960.SAMN05421542:0.0199)0.999:0.00869)1.000:0.00696)0.516:0.00682,651561.SAMN05366337:0.01442)0.918:0.00426)1.000:0.00682)0.962:0.00296,253.SAMN03486965:0.02325)0.990:0.00579)0.730:0.00562)1.000:0.01216)0.830:0.01095)1.000:0.01678,((1500281.SAMN02787072:0.02531,558152.SAMN02927203:0.0394)0.909:0.0122,1674291.SAMN03785143:0.03676)0.550:0.00659)0.998:0.01167)1.000:0.0163)0.928:0.01068)1.000:0.07462,(619805.SAMN05660477:0.08634,(1121284.SAMN05660493:0.04082,((216903.SAMN05444371:0.04322,(1416779.SAMN05444409:0.02013,((1121870.SAMN02440607:0.02659,(1233951.SAMN02924067:0.02996,(1792309.SAMN04449598:0.02837,421072.SAMN04488097:0.01748)1.000:0.01252)0.904:0.01243)1.000:0.04492,(1121285.SAMN02441523:0.01212,454006.SAMN05421825:0.03161)1.000:0.02665)0.942:0.00818)1.000:0.01824)1.000:0.01405,420404.SAMN05421793:0.03853)0.869:0.01407)1.000:0.06013)0.999:0.02797)0.978:0.02023)0.746:0.02053,(237258.SAMN04489756:0.10801,(1117645.SAMEA4026800:0.02818,238.SAMN05507161:0.03562)1.000:0.11916)0.988:0.02315)1.000:0.03413)0.806:0.02264)1.000:0.21032)1.000:0.1064,(1401326.SAMN02358230:0.28626,(1434700.SAMN06296427:0.1746,((684065.SAMN05421738:0.04765,(1434701.SAMN05443634:0.03432,(1218108.SAMN02440982:0.02699,343874.SAMN03142989:0.02826)1.000:0.01748)0.485:0.01309)1.000:0.07854,(1816680.SAMEA4022020:0.08026,(1461577.SAMEA2658122:0.02003,1715139.SAMN04477527:0.04252)1.000:0.09629)1.000:0.04654)1.000:0.08869)1.000:0.10021)0.994:0.04148)0.874:0.05064)0.935:0.03772)1.000:0.07437,(((((((((620914.SAMN02470972:0.02452,980584.SAMN02470930:0.04362)1.000:0.14693,(570521.SAMN04488508:0.06198,((1642818.SAMN04395152:0.05412,(1296415.SAMN02597432:0.06982,((1443665.SAMN02597430:0.02867,(1296416.SAMN02597431:0.0076,1317122.SAMN02951911:0.01639)0.997:0.01317)1.000:0.02581,(1379258.SAMN04202543:0.04886,1121007.SAMN02441476:0.06327)0.618:0.01237)0.987:0.01369)1.000:0.01935)0.999:0.01504,(1038014.SAMN04487910:0.02034,1121006.SAMN02440808:0.02625)1.000:0.05532)0.353:0.01679)1.000:0.06503)1.000:0.04248,(216432.SAMN02603922:0.17972,((((655815.SAMN02603855:0.01862,(1185767.SAMN06732891:0.01593,1334022.SAMN04487907:0.02214)1.000:0.01479)1.000:0.07921,(((1930251.SAMN06174326:0.01776,287099.SAMN05660413:0.04209)1.000:0.04387,(1073325.SAMN05444483:0.07173,(241145.SAMN05660776:0.02604,((270918.SAMN04145418:0.01986,(345907.SAMN04488033:0.00777,447422.SAMN05660903:0.0226)1.000:0.01946)0.998:0.01165,(1250278.SAMN02799644:0.03258,143223.SAMN05878281:0.03241)0.998:0.00777)0.883:0.00487)1.000:0.02444)1.000:0.03877)1.000:0.03089,(1229726.SAMN05231554:0.07441,(1913577.SAMN05945920:0.04938,(1121932.SAMN02441167:0.06462,(1121931.SAMN02441504:0.02965,(1250205.SAMN04488553:0.0233,411154.SAMEA2272667:0.02593)1.000:0.01646)1.000:0.01896)1.000:0.01768)1.000:0.02651)1.000:0.04675)0.784:0.01636)1.000:0.02754,((390640.SAMN04488034:0.04337,(1123234.SAMN02440676:0.0406,1123235.SAMN02440840:0.039)1.000:0.03418)1.000:0.05752,(1336796.SAMN04487764:0.06748,((1167637.SAMN02470140:0.02506,(1283286.SAMN02441483:0.02133,985255.SAMN02471749:0.03785)1.000:0.01592)1.000:0.07542,865937.SAMN02261365:0.07963)1.000:0.02865)1.000:0.05143)0.978:0.02093)1.000:0.06487,((1122226.SAMN02440658:0.03816,579105.SAMN04488096:0.06678)1.000:0.07966,(((1189619.SAMN02471957:0.03153,313595.SAMN02603919:0.03396)1.000:0.05611,(1123035.SAMN02440477:0.05816,470826.SAMN04488027:0.05232)0.249:0.01738)1.000:0.11206,(1155689.SAMN05444278:0.11038,908615.SAMN05421540:0.14087)1.000:0.07232)1.000:0.12513)1.000:0.03365)0.990:0.03337)1.000:0.03641)0.816:0.02567,(((797419.SAMN05216556:0.08684,((1385699.SAMN04884531:0.04074,(1548749.SAMN03075687:0.01969,171194.SAMN03084320:0.0336)1.000:0.0181)0.999:0.01939,(1120951.SAMN02440880:0.06172,746697.SAMN02232006:0.04906)0.584:0.01707)0.820:0.02018)1.000:0.06559,(1223410.SAMN02988278:0.09156,(227084.SAMN05421855:0.0987,1763537.SAMN04451899:0.09473)0.922:0.02383)0.188:0.01847)1.000:0.10137,(((313590.SAMN02436136:0.03018,(1239415.SAMN02469890:0.00642,983548.SAMN00713609:0.0332)1.000:0.02749)1.000:0.1372,(1392489.SAMN02745562:0.11965,(1392488.SAMN02743906:0.05606,(1122159.SAMN02745246:0.0322,(398720.SAMN02436111:0.02083,573501.SAMN04487999:0.03464)1.000:0.03638)0.920:0.01805)1.000:0.05794)1.000:0.0866)1.000:0.04392,(319236.SAMD00017324:0.11773,(331648.SAMN06075354:0.13337,((1454201.SAMD00061027:0.06231,(1336802.SAMN05192588:0.03231,1453349.SAMN03571528:0.03992)1.000:0.0364)1.000:0.07699,(592029.SAMN02603479:0.10612,(156586.SAMN02436116:0.0178,(906888.SAMD00017328:0.03859,906888.SAMD00017326:0.02159)0.971:0.01072)1.000:0.09393)0.552:0.02531)0.618:0.02032)0.932:0.02693)1.000:0.18302)0.370:0.02748)0.835:0.02268)1.000:0.03891,((1336794.SAMN05375114:0.11636,1336795.SAMN05375122:0.11916)1.000:0.08642,((((1137281.SAMN01940371:0.07498,(649333.SAMN04487989:0.04375,(1861784.SAMN05231708:0.03225,1046627.SAMN02469766:0.06692)0.928:0.01576)1.000:0.05352)0.991:0.02148,(1197477.SAMN02903170:0.10501,1645916.SAMN03494315:0.08447)1.000:0.03206)0.993:0.01805,(((1936081.SAMN06236790:0.09013,(419940.SAMN05421824:0.04966,504487.SAMD00020220:0.06085)1.000:0.0402)0.865:0.01765,((1382798.SAMN03196613:0.03093,1435349.SAMN03198753:0.04926)1.000:0.05908,((1736674.SAMN04156175:0.07603,(1121909.SAMN02441528:0.06495,1454006.SAMN03379851:0.06951)1.000:0.02575)0.687:0.0156,(481183.SAMN04876002:0.0595,((1849968.SAMN05001254:0.06358,221126.SAMN04489722:0.06621)0.996:0.01552,((1178825.SAMN05216261:0.05043,1380600.SAMN03252360:0.0789)0.997:0.0115,(870482.SAMN04487987:0.05895,369401.SAMN05428642:0.05988)0.998:0.01441)0.523:0.00563)0.854:0.00935)0.999:0.01418)0.985:0.01645)0.801:0.01634)1.000:0.04082,((1555194.SAMD00052035:0.04665,(1347342.SAMEA3139019:0.02412,225843.SAMN04202632:0.04179)1.000:0.02447)1.000:0.07219,((641549.SAMN04002506:0.07389,1917170.SAMN06006552:0.13217)1.000:0.03115,(283786.SAMN04487990:0.08868,((1122225.SAMN02441142:0.08584,(745717.SAMN02584979:0.04315,(1144750.SAMN05443431:0.03561,1353276.SAMN02584980:0.03906)1.000:0.01587)1.000:0.03155)1.000:0.02213,(1249999.SAMN03351825:0.06991,((1486034.SAMN06234633:0.03971,(1469557.SAMN02665270:0.05214,(342954.SAMN04002512:0.03751,342955.SAMN04002510:0.02693)1.000:0.03261)1.000:0.02828)0.995:0.01558,983544.SAMN00713635:0.05301)1.000:0.01938)1.000:0.03257)0.971:0.021)1.000:0.02689)1.000:0.02033)0.776:0.01908)0.186:0.01398)1.000:0.02603,((1089305.SAMN05444148:0.07085,(1936080.SAMN06236788:0.09132,((1249933.SAMN04489797:0.03904,(262004.SAMN04489796:0.01355,641526.SAMN02470013:0.04261)1.000:0.02381)1.000:0.03779,(391603.SAMN02436146:0.04576,754409.SAMD00000346:0.05795)0.999:0.02048)1.000:0.03365)1.000:0.02804)1.000:0.05022,((1645914.SAMN03494313:0.01135,1779330.SAMN05912834:0.02878)1.000:0.08638,((1392490.SAMN02743904:0.08987,((1484460.SAMN02929382:0.05363,325473.SAMN03160575:0.04859)0.998:0.01918,(1798225.SAMN04515667:0.05768,(1250004.SAMN02841244:0.05191,(1123037.SAMN02440859:0.06341,943936.SAMN02929384:0.03484)1.000:0.02048)1.000:0.01996)0.850:0.01038)1.000:0.02547)0.999:0.03374,((1121912.SAMN02440834:0.04506,49280.SAMN05231771:0.05062)1.000:0.07327,1250295.SAMN03097699:0.16808)0.950:0.02713)0.920:0.0204)0.868:0.01747)1.000:0.02519)1.000:0.03259)1.000:0.07099)1.000:0.03908,((((((((1073328.SAMN05216294:0.05096,886377.SAMN02232041:0.06553)0.999:0.01516,((1250232.SAMN02799619:0.04365,1848189.SAMN04932972:0.04378)1.000:0.04079,1055723.SAMN05216293:0.06366)0.899:0.01629)1.000:0.03336,(1547436.SAMN03571530:0.08468,570519.SAMN04488116:0.06764)1.000:0.03617)1.000:0.04133,(516051.SAMN03382536:0.11165,(1004149.SAMN02470158:0.1043,1300341.SAMN03702328:0.11722)0.491:0.02525)0.932:0.01772)1.000:0.04705,(((313596.SAMN02603916:0.1118,400055.SAMN04490243:0.12721)1.000:0.0872,1848192.SAMN04917308:0.13782)0.856:0.02757,1121875.SAMN02440497:0.12622)1.000:0.03311)0.673:0.01728,(((((641691.SAMN05421636:0.12402,(192903.SAMN04488513:0.07881,(143224.SAMN02799635:0.05518,(143224.SAMN05421766:0.01057,63186.SAMEA3315864:0.02974)1.000:0.02391)1.000:0.0391)0.941:0.01934)1.000:0.03119,192904.SAMN04488514:0.10771)0.881:0.0218,(1197874.SAMN03651237:0.06681,(1122191.SAMN02743978:0.10982,((228957.SAMN04488008:0.02329,561365.SAMN05660866:0.02727)1.000:0.02361,(1836467.SAMN04633439:0.04463,((440514.SAMN04488010:0.02057,228958.SAMN04488007:0.033)0.912:0.00975,(320912.SAMN05192540:0.04039,(1392498.SAMN02745580:0.01797,228959.SAMN05421797:0.03674)0.815:0.00627)0.956:0.01004)1.000:0.01504)0.982:0.01163)1.000:0.05726)0.808:0.01805)1.000:0.03456)0.848:0.02079,313603.SAMN02603923:0.11362)1.000:0.0306,((1453352.SAMN03272543:0.09677,(558155.SAMN04487911:0.07658,((1121011.SAMN02440866:0.02479,1121012.SAMN02440812:0.03622)1.000:0.0823,(188872.SAMN03080602:0.01272,616991.SAMN02744759:0.02887)1.000:0.04743)0.993:0.02064)1.000:0.04051)0.955:0.01909,((1249972.SAMN02841239:0.0757,(504486.SAMN05660703:0.04775,(688270.SAMN00190054:0.04175,76594.SAMN04487992:0.032)1.000:0.03502)1.000:0.02548)1.000:0.06942,(76595.SAMN05660313:0.03059,(1888890.SAMN05554149:0.01931,979.SAMN04620658:0.0276)1.000:0.02325)1.000:0.10408)0.950:0.02174)1.000:0.03191)0.958:0.02677)1.000:0.11024,((555500.SAMN02471163:0.10594,926559.SAMN02261416:0.07909)1.000:0.06279,((1224947.SAMN05216480:0.11931,946077.SAMN02469995:0.13734)1.000:0.03958,(1150368.SAMN02927921:0.1408,376730.SAMN04487906:0.11362)0.461:0.01981)0.416:0.01706)0.994:0.02362)1.000:0.02946,(1620405.SAMN03568965:0.05418,(1348245.SAMN03568761:0.04253,391587.SAMN02436147:0.0391)1.000:0.02379)1.000:0.12506)0.987:0.02491)0.829:0.0306,((((1159016.SAMN02927937:0.0397,913024.SAMN05421741:0.0528)1.000:0.09492,(1150112.SAMN04487893:0.091,(256.SAMN04437153:0.06365,(1008457.SAMD00036610:0.04329,(702745.SAMN05421818:0.03703,(76832.SAMN03262493:0.01674,76832.SAMN04270979:0.02535)1.000:0.02709)0.989:0.01227)1.000:0.02044)1.000:0.03296)1.000:0.05939)1.000:0.03854,((1406840.SAMN03078689:0.07336,(96345.SAMN03983344:0.06375,(1202724.SAMN04015015:0.08612,(1121895.SAMN02441333:0.06657,1121898.SAMN02441179:0.07194)1.000:0.03196)0.445:0.01602)1.000:0.03581)1.000:0.05747,(((1121899.SAMN02440857:0.05514,(1107311.SAMN03078693:0.03501,(1341154.SAMN02470903:0.01698,(1341181.SAMN02470908:0.02502,329186.SAMN02927925:0.01937)1.000:0.01696)1.000:0.02597)0.922:0.02141)1.000:0.03675,(((1094466.SAMEA3138809:0.07055,(1299341.SAMN05444005:0.02744,402734.SAMN05660918:0.06761)1.000:0.04764)1.000:0.03946,(((1121896.SAMN02743358:0.01441,416016.SAMN05443547:0.03721)1.000:0.04258,1121891.SAMN02441177:0.11836)0.729:0.01585,(1603293.SAMN03287308:0.07142,683124.SAMN05444337:0.07592)0.602:0.01867)0.993:0.01767)1.000:0.03159,(415425.SAMN05444363:0.04634,(996.SAMN04487986:0.02364,996.SAMN06277069:0.02756)1.000:0.07175)1.000:0.04582)1.000:0.02104)0.361:0.01861,((1453498.SAMN03025770:0.10696,(((1128970.SAMN04487935:0.06284,490189.SAMN02927903:0.09408)1.000:0.03559,(1736351.SAMN04151741:0.08551,(1121897.SAMN02441178:0.05981,(1111730.SAMN02441252:0.03801,1121901.SAMN02440861:0.03926)1.000:0.06955)1.000:0.02555)1.000:0.02357)1.000:0.0233,(1034807.SAMEA3138411:0.12976,((468056.SAMN05443549:0.05879,((((1729581.SAMN04166283:0.06311,((1566022.SAMN03145169:0.0166,991.SAMN02934144:0.01842)1.000:0.0231,((1144313.SAMN00839621:0.02511,(((((362413.SAMN05444397:0.01223,(29534.SAMN05444366:0.01857,(1270193.SAMN02595199:0.021,29533.SAMN05444387:0.0243)0.974:0.00636)0.944:0.00413)0.999:0.00733,1736533.SAMN04155802:0.01902)1.000:0.00809,(1742859.SAMN04209273:0.0257,(1179672.SAMN06295817:0.01678,(262320.SAMN05444481:0.01447,362413.SAMN03067762:0.01275)0.849:0.00501)0.812:0.00425)0.661:0.00433)0.001:0.00285,37752.SAMN02934118:0.02864)0.843:0.0053,((1278819.SAMN05728473:0.03261,((1736485.SAMN04155754:0.02491,((((1882758.SAMN05444671:0.0218,986.SAMN05912871:0.01614)1.000:0.00999,((370979.SAMN05443663:0.02012,986.SAMN05444146:0.01523)0.851:0.00609,(1736610.SAMN04155879:0.0201,739143.SAMN05216297:0.01859)0.981:0.00975)0.943:0.00411)0.999:0.00861,1736605.SAMN04155874:0.01698)0.998:0.00573,(1506583.SAMN02850021:0.01223,(1121888.SAMN02441540:0.01708,986.SAMN05389975:0.02734)0.255:0.01015)0.968:0.01056)0.882:0.0078)0.970:0.00695,946677.SAMN05444484:0.0184)0.844:0.00718)0.942:0.0073,((1453505.SAMN02595411:0.01384,1938609.SAMN06263772:0.01643)1.000:0.02745,362418.SAMN02934140:0.03704)0.477:0.0066)0.961:0.00976)0.471:0.00467)0.990:0.0116,1423322.SAMN03765149:0.01979)1.000:0.02779)1.000:0.01811)1.000:0.02089,(((((249352.SAMN05444395:0.02971,(178355.SAMN04488062:0.01499,69322.SAMN05443669:0.02425)0.914:0.00764)0.998:0.01332,(271157.SAMN05444396:0.04034,229205.SAMN05444372:0.04137)1.000:0.02186)0.309:0.00757,(604089.SAMN04487942:0.0279,935223.SAMN04488131:0.0346)0.998:0.0125)1.000:0.01222,(178356.SAMN05216269:0.02107,(1131812.SAMN02745985:0.01373,1423323.SAMN03145165:0.02036)1.000:0.01157)0.946:0.00547)1.000:0.0284,(280093.SAMN05443373:0.03344,((1121890.SAMN02440631:0.02434,1763534.SAMN05695074:0.04848)1.000:0.02162,((1086011.SAMN02471905:0.01035,229203.SAMN05444338:0.02404)1.000:0.02139,(1189620.SAMN02471958:0.05007,(150146.SAMN05443667:0.00836,229204.SAMN05444355:0.02454)1.000:0.0129)1.000:0.02387)1.000:0.01666)0.997:0.01358)0.926:0.01091)1.000:0.01905)0.683:0.00775,((983.SAMN05443543:0.02694,(1492738.SAMN02797833:0.03094,(1306519.SAMN05804760:0.01808,(551990.SAMN04570198:0.03086,(1121887.SAMN02440860:0.01323,350893.SAMN03067763:0.02261)1.000:0.02025)1.000:0.01608)0.824:0.00722)0.980:0.00787)1.000:0.03117,(29536.SAMN02746055:0.01739,29536.SAMN05444143:0.0355)1.000:0.04427)0.000:0.00999)0.908:0.01363,(1492737.SAMN02797832:0.03245,1945862.SAMN06293009:0.04419)1.000:0.01881)0.866:0.01532)1.000:0.03133,(938709.SAMN02440794:0.0788,(498292.SAMN05660845:0.02376,96345.SAMN05504825:0.04105)1.000:0.09032)0.949:0.02133)0.947:0.01475)0.953:0.01884)1.000:0.03614)0.997:0.02442,(1121889.SAMN02440630:0.09966,1124188.SAMN05444377:0.13426)0.526:0.02066)1.000:0.02539)1.000:0.03026)0.954:0.02864)1.000:0.10973,(((1227266.SAMN02436819:0.03663,45242.SAMN05444420:0.03599)1.000:0.02235,(553178.SAMN00001917:0.04452,888059.SAMN00253971:0.05884)0.772:0.01653)1.000:0.15202,((28188.SAMEA3180119:0.06146,(1848903.SAMEA3180118:0.05562,28189.SAMEA3180124:0.06432)0.656:0.01175)1.000:0.08116,(45243.SAMN04435862:0.11463,((1018.SAMN03197683:0.04041,(1035193.SAMN02436687:0.02289,553177.SAMN00000681:0.01509)1.000:0.0119)1.000:0.02182,(706436.SAMN00189097:0.04897,1127692.SAMN02436794:0.06914)0.665:0.01303)1.000:0.06067)1.000:0.03742)0.998:0.05315)1.000:0.12999)1.000:0.04873)0.991:0.02916,487796.SAMN02441803:0.38076)0.914:0.04043,((1042376.SAMN02470154:0.06342,(1195760.SAMN05444281:0.02788,1790137.SAMN04451729:0.03421)1.000:0.04632)1.000:0.13432,((1009412.SAMN02441636:0.12488,((((((1250006.SAMN02743899:0.01904,1774273.SAMN04390145:0.01471)1.000:0.05041,(996801.SAMN06240835:0.03823,(1300348.SAMN03846818:0.02226,313598.SAMN02603920:0.02036)1.000:0.03889)1.000:0.01858)1.000:0.01848,(1336804.SAMN04487762:0.06359,(1855336.SAMN05216503:0.05355,(1250005.SAMN02867807:0.03982,1333662.SAMN04390154:0.04331)0.302:0.01034)0.328:0.01186)0.979:0.0118)0.559:0.00906,(313594.SAMN02436114:0.09508,1529069.SAMN06240834:0.04046)0.887:0.01221)1.000:0.05639,1850252.SAMN05945923:0.07937)1.000:0.03174,(1349785.SAMD00041826:0.08614,(((104268.SAMN03733602:0.02728,1380384.SAMN02584984:0.04537)1.000:0.03276,(1635173.SAMN03447969:0.04922,(1250059.SAMN04489761:0.0667,1908389.SAMN06187576:0.09498)0.970:0.01956)1.000:0.03113)0.973:0.01917,(1250198.SAMN04487765:0.06231,(447689.SAMN05292508:0.03998,(104270.SAMD00050834:0.0319,669041.SAMN04346845:0.0529)1.000:0.0157)1.000:0.05207)0.999:0.02435)1.000:0.03665)1.000:0.02329)0.738:0.0252)1.000:0.08744,(1850246.SAMN05726020:0.14462,(762486.SAMN05444411:0.08244,(1622118.SAMN04299808:0.09552,593133.SAMN04488006:0.07785)1.000:0.03041)1.000:0.06725)1.000:0.03765)0.949:0.03704)1.000:0.07535)1.000:0.12787)1.000:0.08806)1.000:0.08532)1.000:0.08388)1.000:0.07731)1.000:0.05,((1393122.SAMN05660895:0.33274,((1335309.SAMN05216457:0.15076,(536979.SAMN04488055:0.14011,((1419482.SAMN05444266:0.07648,(634771.SAMN04488128:0.06468,(408074.SAMN05660909:0.06078,(29529.SAMN04488122:0.0208,393003.SAMN05660461:0.03233)1.000:0.03071)1.000:0.02717)0.717:0.01835)1.000:0.05266,(573321.SAMN04488505:0.09452,(1004.SAMN05661012:0.09082,((1881040.SAMN05428988:0.02931,1884367.SAMN05518672:0.03552)1.000:0.05579,(104663.SAMN04488121:0.03111,485918.SAMN00001914:0.0531)1.000:0.03414)0.875:0.01582)1.000:0.03982)1.000:0.02751)0.316:0.02064)0.980:0.03057)1.000:0.10342,(1985173.SAMN06840505:0.31526,((((1220578.SAMD00018683:0.11088,(1349421.SAMN03152361:0.083,1463156.SAMN02899690:0.11262)0.301:0.02321)1.000:0.11568,(1691979.SAMN03894433:0.09164,((354355.SAMN05660816:0.03067,354356.SAMN04592475:0.04199)1.000:0.02539,(1703345.SAMN04590022:0.03764,550983.SAMN04601197:0.04366)0.677:0.01027)1.000:0.09025)1.000:0.09511)0.619:0.02701,((1302690.SAMN06163200:0.1184,(1121884.SAMN02745131:0.11504,1492898.SAMN03287577:0.09875)0.997:0.03368)1.000:0.07264,((1176587.SAMN05003825:0.04754,((1122605.SAMN02441376:0.03561,1285928.SAMN04487894:0.04608)1.000:0.04324,929713.SAMN02261390:0.07359)0.989:0.02166)1.000:0.15623,(1123356.SAMN02440863:0.13436,1985174.SAMN06840506:0.18962)0.995:0.03732)1.000:0.05464)1.000:0.04991)1.000:0.02802,(1123248.SAMN02440437:0.23755,((477680.SAMN05421788:0.16254,(714549.SAMN04528878:0.21125,((413434.SAMN04488132:0.087,(1076522.SAMN02441571:0.00952,1235997.SAMN05444410:0.02887)1.000:0.07942)1.000:0.04173,((1267211.SAMN02364111:0.0076,1400522.SAMN02380457:0.03238)1.000:0.09262,938698.SAMN02440706:0.23029)0.978:0.03278)1.000:0.03949)1.000:0.04653)0.954:0.02604,(1465490.SAMN05444277:0.20497,(1850526.SAMN05006811:0.10635,551991.SAMN05192529:0.17296)1.000:0.12968)1.000:0.04502)0.875:0.04497)0.262:0.03058)1.000:0.09637)0.746:0.04116)1.000:0.08239)1.000:0.2529,((1313421.SAMN02670898:0.27241,694433.SAMN02261388:0.32621)1.000:0.18414,(760192.SAMN00713614:0.31057,(1524460.SAMN02929976:0.21473,(1122176.SAMN02256444:0.21043,(1803372.SAMN04497911:0.10492,(1122179.SAMN02441042:0.09379,478744.SAMN05444359:0.07466)1.000:0.05259)1.000:0.29894)1.000:0.07537)0.999:0.0587)1.000:0.09293)1.000:0.18088)1.000:0.12088)0.405:0.05756)1.000:0.53956)1.000:0.11879)0.996:0.07357,(1633631.SAMN03435926:0.49855,(1191523.SAMN02603097:0.31665,945713.SAMN02603949:0.29443)1.000:0.28957)1.000:0.17017)0.997:0.06439)1.000:0.08783,(1047055.SAMN02441601:0.76033,(1007123.SAMN02440392:0.22321,939857.SAMN02441741:0.194)1.000:0.90651)1.000:0.16199)1.000:0.12758,(((28122.SAMN02745108:0.18065,(((1896210.SAMN05720762:0.01024,(1896224.SAMN05720487:0.02691,1938898.SAMN05720473:0.01105)0.997:0.01389)1.000:0.02866,(1896209.SAMN05720468:0.03995,1896212.SAMN05720765:0.03475)1.000:0.05018)0.915:0.01718,((1896203.SAMN05720759:0.01264,59374.SAMN02603971:0.0237)1.000:0.0578,(1896216.SAMN05720471:0.04217,1896217.SAMN05720472:0.06362)0.999:0.021)0.982:0.01499)1.000:0.15055)1.000:0.80851,(1008392.SAMN03609695:0.53744,1313304.SAMN02469433:0.8519)1.000:0.25208)1.000:0.24057,(910047.SAMN02441742:0.90531,(861299.SAMN02641636:0.22633,(1379270.SAMN02296694:0.07964,379066.SAMD00060909:0.08962)1.000:0.19495)1.000:0.83292)0.802:0.15072)0.652:0.0557)0.994:0.05761,(1047070.SAMN02440422:0.75125,(1046965.SAMN02441402:0.02729,1046972.SAMN02441263:0.05612)1.000:0.74707)1.000:0.40913)0.996:0.05508)0.991:0.03295)0.987:0.05325,(1408281.SAMN03771261:0.81782,445932.SAMN00000042:0.96734)1.000:0.38886)0.996:0.06073,(((((511051.SAMD00061110:1.0014,(1259795.SAMN02440465:0.19289,309798.SAMN02603927:0.11014)1.000:1.01815)1.000:0.22151,((309799.SAMN02603928:0.04055,515635.SAMN00002661:0.05815)1.000:0.75016,747365.SAMN00713612:1.08542)0.874:0.11201)0.996:0.09616,(1150474.SAMN02746016:0.64071,((((1008305.SAMN04599355:0.11721,(381764.SAMN00623043:0.09218,(1121883.SAMN02745226:0.09188,(2423.SAMN03097205:0.03496,(771875.SAMN02232021:0.01454,93466.SAMN02954477:0.03156)1.000:0.01856)1.000:0.05297)0.476:0.03391)1.000:0.06199)1.000:0.22635,(1123380.SAMN02745199:0.12587,(484019.SAMN02603170:0.0896,(1643332.SAMN03483420:0.08021,46541.SAMN03284849:0.07349)1.000:0.05359)1.000:0.04699)1.000:0.15436)1.000:0.14265,((309803.SAMN02603251:0.06519,(1231241.SAMN03143094:0.0205,(1157949.SAMN02471522:0.00266,(243274.SAMN02261406:0.0086,390874.SAMN02598377:0.02901)1.000:0.02488)1.000:0.01553)1.000:0.06044)1.000:0.26891,(688269.SAMN02232059:0.21131,(1408160.SAMD00061023:0.22851,(1123384.SAMN02745783:0.07115,1408159.SAMD00061022:0.07491)1.000:0.15001)0.958:0.06337)1.000:0.22613)1.000:0.1066)1.000:0.11394,((660470.SAMN00025417:0.37703,(1310160.SAMN02687976:0.18871,(1330330.SAMN02940556:0.09317,1453497.SAMN02643424:0.1139)1.000:0.14548)0.801:0.05968)1.000:0.33286,((443254.SAMN02261422:0.05976,(1122195.SAMN02745164:0.06039,1428448.SAMN03764407:0.06887)1.000:0.05489)1.000:0.27459,(28234.SAMN04488588:0.41107,403833.SAMN00623056:0.3835)1.000:0.1621)1.000:0.19271)0.999:0.0624)1.000:0.12037)1.000:0.3492)1.000:0.0915,(((1052810.SAMN02441744:1.5191,(((598659.SAMN02603431:0.0812,(391592.SAMN02436122:0.10282,990073.SAMN02203850:0.15347)0.539:0.03166)1.000:0.2704,((1069081.SAMN05660197:0.09798,387092.SAMD00060914:0.10818)1.000:0.17505,((223786.SAMN05216234:0.2447,(749222.SAMN00713578:0.18017,(1165841.SAMN02469595:0.10018,(1630136.SAMN04247392:0.04421,(206403.SAMN03494311:0.0293,387093.SAMD00060915:0.02301)1.000:0.04191)1.000:0.05692)1.000:0.15571)1.000:0.24926)0.411:0.03933,((((((((182217.SAMN02603199:0.03842,(1163745.SAMN02603198:0.02205,(382638.SAMEA3138199:0.02262,(210.SAMN02731784:0.02214,(210.SAMN04046444:0.01568,(((210.SAMN05569578:0.01268,210.SAMN06246878:0.01456)0.049:0.00413,210.SAMN06210232:0.01511)0.911:0.0039,1345592.SAMEA2272778:0.0156)0.988:0.00622)1.000:0.01339)0.960:0.00782)1.000:0.05967)1.000:0.03027)1.000:0.21203,(936155.SAMEA2272759:0.14741,((104628.SAMD00047008:0.14906,(1578720.SAMEA3172285:0.04158,(35817.SAMEA3174167:0.01355,(35817.SAMEA3174165:0.00818,(35817.SAMEA3174164:0.00845,(35817.SAMEA3174163:0.01239,35817.SAMEA3174166:0.01678)0.143:0.00247)1.000:0.00484)0.473:0.00684)1.000:0.03946)1.000:0.09217)1.000:0.04454,(1002804.SAMEA2272649:0.0105,1002805.SAMEA2272226:0.05701)1.000:0.12756)0.998:0.03757)1.000:0.20373)1.000:0.158,(679897.SAMEA2272735:0.2621,(1325130.SAMD00036746:0.16243,(1357400.SAMN00690723:0.22263,(1357399.SAMN00690727:0.17829,211.SAMN05912802:0.15766)1.000:0.04405)1.000:0.04547)1.000:0.13099)0.890:0.03864)0.813:0.02812,(1548018.SAMN03074666:0.18883,(216.SAMN03075563:0.2258,(37372.SAMN03485893:0.02771,50960.SAMN03075571:0.05082)1.000:0.13213)0.597:0.0396)1.000:0.26043)0.795:0.02759,((1408442.SAMN02585003:0.14444,222136.SAMN05379701:0.17107)1.000:0.172,(1591088.SAMN04578135:0.26606,(1548149.SAMN03075558:0.15063,(1172562.SAMD00061064:0.10473,(1677920.SAMN03075561:0.12464,(235279.SAMN02604097:0.08084,(425400.SAMN03074667:0.07821,76936.SAMN03075565:0.09222)1.000:0.03601)1.000:0.02475)0.155:0.02209)1.000:0.06221)1.000:0.09819)1.000:0.08766)0.933:0.03316)1.000:0.09088,(273121.SAMEA3138333:0.2187,((35818.SAMN02841092:0.05438,537970.SAMN02463679:0.06988)1.000:0.04891,(1449345.SAMN02743884:0.08466,(1548151.SAMN03075560:0.05177,556267.SAMN02463715:0.07535)1.000:0.05181)1.000:0.04235)1.000:0.16057)1.000:0.05801)1.000:0.25665,((1123326.SAMN02199325:0.18223,(366522.SAMD00023484:0.07448,((1581011.SAMD00023483:0.0304,(1349789.SAMD00023476:0.02704,(1150621.SAMN03081532:0.00713,1193502.SAMN05726051:0.02381)1.000:0.03835)1.000:0.02214)0.996:0.02223,(525898.SAMN00002613:0.04325,760154.SAMN02232056:0.05078)1.000:0.02925)1.000:0.03486)1.000:0.13332)1.000:0.12776,(((1031564.SAMN03248541:0.09232,(1388753.SAMN03248547:0.0619,((1388752.SAMN03248549:0.03065,((201.SAMN03359140:0.03639,201.SAMN03580996:0.02078)0.898:0.00686,1848766.SAMN04978166:0.03384)0.784:0.00556)0.195:0.00804,1500960.SAMN03248551:0.04129)0.984:0.01907)0.938:0.03177)1.000:0.08972,(1548153.SAMN03075554:0.20609,((1813019.SAMN04544305:0.08902,((192222.SAMEA1705929:0.02965,683083.SAMN02471183:0.04718)1.000:0.01825,(1365662.SAMN02744567:0.01182,(195.SAMEA3683241:0.01307,197.SAMEA3556526:0.00695)1.000:0.06139)1.000:0.032)0.932:0.02177)1.000:0.05034,((28898.SAMN03737972:0.03254,888826.SAMN00216973:0.06274)1.000:0.0885,1121267.SAMN02743970:0.14193)0.708:0.02277)1.000:0.04945)0.993:0.03813)1.000:0.14832,((((1895635.SAMN05687073:0.04352,(1895632.SAMN05687070:0.0444,(1895614.SAMN05687052:0.03399,75658.SAMN05687024:0.03372)0.998:0.02193)0.857:0.01692)1.000:0.09945,(1244531.SAMN03378131:0.09556,(32019.SAMEA3310291:0.06843,(1507806.SAMN03741918:0.02384,196.SAMN03013564:0.05534)0.969:0.0435)1.000:0.03494)1.000:0.03209)1.000:0.10544,((553218.SAMN00000716:0.01843,(1244083.SAMN01806160:0.03441,(1073353.SAMN02469328:0.01408,553219.SAMN00000722:0.01199)0.144:0.00412)0.968:0.00936)1.000:0.16198,((1121268.SAMN02441382:0.08184,(199.SAMN03342362:0.01017,((199.SAMN04577765:0.00921,(199.SAMN03457017:0.01223,199.SAMN04589112:0.01787)0.626:0.0024)1.000:0.00659,(929793.SAMN02471189:0.01966,(199.SAMN03291872:0.01523,199.SAMN04589935:0.01022)0.995:0.00569)0.999:0.00516)0.944:0.0035)1.000:0.09472)1.000:0.04643,(1660067.SAMN05514158:0.13017,202.SAMN02690697:0.11657)1.000:0.04751)1.000:0.04462)1.000:0.0615)0.984:0.03728,(32024.SAMN02777050:0.23374,((32019.SAMEA3298594:0.15786,(1448857.SAMN02645564:0.17505,827.SAMN02673348:0.18859)1.000:0.07582)1.000:0.04866,(360107.SAMN02603439:0.19744,824.SAMN03862076:0.20896)1.000:0.07004)1.000:0.04248)1.000:0.04414)1.000:0.05067)1.000:0.14536)1.000:0.09671)0.429:0.03836,((((944546.SAMD00060980:0.0527,944547.SAMD00060981:0.07542)0.949:0.0316,(1355374.SAMN02951874:0.06939,((28198.SAMN04386091:0.06741,(28200.SAMN04386098:0.0539,(544718.SAMN03609672:0.01714,544718.SAMN03609674:0.03642)1.000:0.07841)1.000:0.04163)1.000:0.0311,(1355368.SAMN02951873:0.0406,1442598.SAMN02641481:0.0623)1.000:0.03919)0.951:0.03354)1.000:0.06023)1.000:0.06593,(505249.SAMN06295997:0.13367,(1850254.SAMN06075356:0.14016,(572480.SAMN02598489:0.14387,(1898176.SAMD00065689:0.09334,877500.SAMN03316823:0.1171)1.000:0.03829)0.492:0.01926)0.084:0.02146)0.880:0.02986)1.000:0.29692,(1177931.SAMN02471009:0.48655,(709032.SAMN00713566:0.2373,(326298.SAMN02598289:0.12628,(563040.SAMN00713560:0.13183,(1172190.SAMN02471177:0.10748,929558.SAMN02436272:0.08329)1.000:0.0346)0.978:0.04055)1.000:0.13879)1.000:0.15346)1.000:0.07772)0.989:0.05344)0.996:0.04743)1.000:0.06941)1.000:0.15182)1.000:0.81413,((1562698.SAMN05511439:0.13572,79269.SAMN05660835:0.08227)1.000:0.46604,(944479.SAMN02745989:0.16195,(944480.SAMN02440906:0.11947,(760142.SAMN00713597:0.07617,944481.SAMN02584922:0.06652)1.000:0.08675)0.997:0.05029)1.000:0.26389)1.000:0.42456)0.992:0.11132)0.973:0.08839,(1298851.SAMD00061062:0.65163,(((1158318.SAMN02440891:0.02773,1914305.SAMN05954263:0.04149)1.000:0.14155,(648996.SAMN00713575:0.14215,868864.SAMN00713591:0.10123)1.000:0.08488)1.000:0.42528,(((436114.SAMN02598418:0.12545,(1123325.SAMN02769639:0.04159,204536.SAMN02604030:0.03484)1.000:0.09782)1.000:0.15882,(123214.SAMN02604029:0.11577,(1158338.SAMN02841204:0.01623,1158345.SAMN02841209:0.05594)1.000:0.10419)1.000:0.14607)1.000:0.32836,((380749.SAMN02598419:0.01918,547144.SAMN02232031:0.01543)1.000:0.51862,(224324.SAMN02603207:0.31336,(381751.SAMN05444391:0.21237,(608538.SAMD00060961:0.22677,(638303.SAMN02598512:0.22216,(1313265.SAMN02841145:0.11089,75906.SAMN02769647:0.10354)1.000:0.10879)1.000:0.05047)0.973:0.04357)1.000:0.13047)1.000:0.12038)1.000:0.25717)1.000:0.22624)1.000:0.15486)0.742:0.07935)1.000:0.09482,(((((1162717.SAMN04306666:0.12882,(1712031.SAMN04099645:0.03437,(34105.SAMN04892744:0.04425,1720557.SAMN04099675:0.02025)0.977:0.01435)1.000:0.11824)1.000:0.15796,((187101.SAMN03380727:0.10758,40543.SAMN04320708:0.11586)1.000:0.13031,(1766719.SAMN04320710:0.17321,1769291.SAMN04320974:0.19615)0.587:0.04011)1.000:0.12639)1.000:0.10598,((1785996.SAMN04435855:0.09066,(157687.SAMN03854666:0.03242,(1122172.SAMN02440425:0.01383,(1227268.SAMN02436883:0.02003,(1122171.SAMN02440610:0.01234,(1321774.SAMN02436812:0.02233,(1122173.SAMN02441112:0.02312,523794.SAMN00002593:0.02089)0.889:0.00507)1.000:0.01804)1.000:0.01324)1.000:0.04702)1.000:0.03543)1.000:0.05157)1.000:0.08837,(596323.SAMN00004572:0.09003,(1321779.SAMN02436816:0.01869,712357.SAMN03976113:0.0318)1.000:0.08279)0.994:0.04302)1.000:0.07818)1.000:0.0889,526218.SAMN02598468:0.21062)1.000:0.22078,(1123032.SAMN02441527:0.26546,(((180163.SAMN02745174:0.10373,(1319815.SAMN02436737:0.02726,1339239.SAMN03021532:0.03567)1.000:0.10153)1.000:0.05891,(((469616.SAMN02463687:0.07456,(469617.SAMN02463713:0.01659,469618.SAMN02463688:0.03093)1.000:0.07087)1.000:0.06262,((134605.SAMN03850946:0.02454,859.SAMN02983009:0.04231)1.000:0.13822,(1278306.SAMN02441328:0.1,(1852365.SAMEA4413213:0.06502,((546275.SAMN00008828:0.01451,861452.SAMN02299438:0.02326)1.000:0.03896,(851.SAMN03851012:0.02585,(1408287.SAMN02471857:0.02983,(76856.SAMN03263147:0.0172,(851.SAMN05912803:0.02311,76857.SAMN03263152:0.02382)0.934:0.00707)1.000:0.01008)0.998:0.0119)1.000:0.02221)1.000:0.0469)1.000:0.05745)1.000:0.10987)1.000:0.07271)1.000:0.04682,1408439.SAMN02743999:0.2575)0.936:0.03277)1.000:0.08374,572544.SAMN00116458:0.17246)0.426:0.04962)1.000:0.19547)1.000:0.5837)0.000:0.05086)0.000:0.07742,(((((469381.SAMN02441810:0.13696,561720.SAMN06275492:0.15039)1.000:0.15447,(885272.SAMN02261412:0.32151,(1943580.SAMN06283951:0.01991,352165.SAMN00002506:0.03381)1.000:0.27251)1.000:0.17428)1.000:0.20112,((1304875.SAMN02584934:0.1231,572547.SAMN02598488:0.12704)1.000:0.25458,((580340.SAMN02232060:0.33166,(49896.SAMN05444368:0.1085,592015.SAMN00009040:0.1211)1.000:0.35472)0.222:0.04739,((1104568.SAMN02440391:0.3995,1304874.SAMN02584933:0.31764)0.034:0.04666,((2754.SAMN02991089:0.10192,(1197717.SAMN05441363:0.02673,457415.SAMN02463783:0.04127)1.000:0.06169)1.000:0.31579,(584708.SAMN02256532:0.19857,(525903.SAMN00002595:0.09758,926567.SAMN02261421:0.09539)1.000:0.16137)1.000:0.09742)1.000:0.12486)1.000:0.0559)1.000:0.06533)1.000:0.09217)1.000:0.4861,(913317.SAMN02441048:0.99623,((((292459.SAMD00061067:0.54074,((1051632.SAMN02603016:0.24079,(28034.SAMN03894429:0.01289,28034.SAMN05590356:0.02049)1.000:0.24964)1.000:0.47337,(1555112.SAMD00034894:0.61982,(644966.SAMN00713570:0.05178,867903.SAMN00116773:0.05771)1.000:0.43889)0.695:0.08676)0.967:0.08017)1.000:0.13146,((((((1806837.SAMEA3959780:0.12309,(((1122216.SAMN02441496:0.04837,1122217.SAMN02441331:0.03583)1.000:0.17169,((1240085.SAMN06754794:0.01496,(1200557.SAMN02744020:0.01176,82374.SAMN03142498:0.0156)1.000:0.01324)1.000:0.20733,(1123243.SAMN02745190:0.19047,((((936573.SAMN00828779:0.03993,999423.SAMN02463944:0.04848)1.000:0.02948,((638302.SAMN00189217:0.021,864563.SAMN02299442:0.01704)1.000:0.04558,(702437.SAMN02463846:0.04504,(((1884263.SAMN05420587:0.02366,679201.SAMN02463814:0.02841)0.998:0.00658,(1321786.SAMN02436726:0.02795,888060.SAMN00259653:0.02937)0.169:0.0051)0.947:0.00603,((1127695.SAMN02436930:0.01625,936572.SAMN00828780:0.01691)0.996:0.00675,712528.SAMN03897727:0.06588)1.000:0.01126)1.000:0.01562)0.999:0.01592)1.000:0.02472)1.000:0.20434,(971.SAMN05216583:0.09862,(((1485543.SAMN02743381:0.01188,((1280706.SAMN02441491:0.01024,971.SAMN05216587:0.01063)0.881:0.00522,(971.SAMN05216366:0.00986,971.SAMN05216582:0.01323)0.995:0.00742)0.961:0.00852)1.000:0.05727,((971.SAMN02910356:0.00518,971.SAMN04487861:0.01084)1.000:0.00896,(1410618.SAMN02841186:0.00598,971.SAMN05216584:0.00832)1.000:0.01219)1.000:0.04343)1.000:0.03533,(1123250.SAMN02440984:0.1127,((187979.SAMEA3545236:0.01226,500635.SAMN00000736:0.01569)1.000:0.04464,1321781.SAMN02436729:0.1529)0.831:0.01998)0.439:0.01558)1.000:0.02834)1.000:0.04252)1.000:0.06266,936381.SAMN00828796:0.19118)0.585:0.02839)0.134:0.02708)1.000:0.07623)1.000:0.05953,84035.SAMN05660742:0.13079)1.000:0.07753)1.000:0.09315,(1120985.SAMN02441147:0.26468,(146817.SAMN04488502:0.16288,(((112903.SAMN04490178:0.08645,1677858.SAMEA3539092:0.09616)1.000:0.08808,((1337886.SAMN04455154:0.06179,(112901.SAMN04488500:0.06764,(112900.SAMN04488499:0.05769,411922.SAMEA3249316:0.06795)1.000:0.02491)0.480:0.01747)1.000:0.13714,(1123285.SAMN05660235:0.15305,(1009370.SAMN02469409:0.16689,1794912.SAMN04455719:0.18367)1.000:0.0754)0.681:0.02794)1.000:0.03652)0.091:0.02507,(484770.SAMN02872985:0.04431,(1123291.SAMN04490355:0.01574,365349.SAMN04515679:0.01333)1.000:0.04393)1.000:0.152)0.159:0.02303)1.000:0.03919)0.987:0.04756)1.000:0.08492,(1069080.SAMN02261323:0.30194,(1262915.PRJEB798:0.15862,((568816.SAMN02603738:0.10196,(1871002.SAMEA4521271:0.03321,(1852375.SAMEA4415163:0.01499,(1262687.PRJEB925:0.00733,905.SAMN02910455:0.01853)0.997:0.00816)1.000:0.01801)1.000:0.07371)1.000:0.23384,(1123323.SAMN05216245:0.02516,40841.SAMN04487864:0.03095)1.000:0.23976)0.752:0.0575)1.000:0.15676)1.000:0.09974)0.988:0.05825,(((349095.SAMN05660299:0.12775,(((39029.SAMN06062375:0.08327,(1000569.SAMN00255226:0.13817,699218.SAMN00006220:0.09973)1.000:0.09053)0.966:0.02008,((1603888.SAMN03854353:0.0074,1776081.SAMN04538185:0.01147)1.000:0.04772,(1273103.SAMN02470673:0.01393,907.SAMN02910401:0.00975)1.000:0.03185)1.000:0.05102)0.995:0.01701,(1852378.SAMEA4415268:0.09744,(1111454.SAMN02436562:0.11243,(1852379.SAMEA4415313:0.09096,(706434.SAMN00189149:0.08176,861450.SAMN02299437:0.09046)0.937:0.02733)1.000:0.08474)1.000:0.05162)0.123:0.01764)1.000:0.06698)1.000:0.21879,((1123490.SAMN02440645:0.15114,((1110546.SAMD00028777:0.01689,39777.SAMN03956213:0.01426)1.000:0.02279,(1298594.SAMD00000527:0.05721,(29466.SAMN04325242:0.01782,(1298595.SAMD00000528:0.02088,39778.SAMN04324900:0.01525)0.947:0.00481)0.911:0.00949)0.954:0.01536)1.000:0.10723)0.995:0.03983,(944564.SAMN00195310:0.17566,(1123489.SAMN02441545:0.07497,883156.SAMN02463888:0.10238)1.000:0.04184)0.936:0.03059)1.000:0.19546)0.981:0.05636,(((209880.SAMN02910343:0.08423,39950.SAMN05413926:0.12945)1.000:0.10809,(888062.SAMN00260258:0.23437,((1262869.PRJEB849:0.09267,(1262870.PRJEB902:0.0733,742743.SAMN02463860:0.05732)0.951:0.02123)1.000:0.06798,(1588754.SAMN03956214:0.15559,592028.SAMN00008820:0.1121)1.000:0.05635)1.000:0.04612)0.967:0.04614)1.000:0.27245,(1230730.SAMN02850929:0.25531,1702287.SAMEA37238668:0.08818)1.000:0.21689)1.000:0.11342)1.000:0.18188)1.000:0.22289,((2741.SAMN04489866:0.59698,656914.SAMN00017405:0.41281)1.000:0.15383,((498761.SAMN02602985:0.36609,((999898.SAMN03754344:0.21742,(((476652.SAMN03754342:0.03794,646529.SAMN02232014:0.04107)1.000:0.07127,((768706.SAMN02261424:0.07463,((1487923.SAMN02726041:0.01121,768704.SAMN02261405:0.01413)1.000:0.0463,(1121420.SAMN02746098:0.03679,768710.SAMN02261386:0.05064)0.995:0.01012)0.814:0.01167)1.000:0.04458,(1633135.SAMN05356743:0.11208,1888891.SAMN05892169:0.06945)0.868:0.01749)0.998:0.02621)1.000:0.1216,(871968.SAMN02261393:0.12241,(871963.SAMN02232012:0.06879,(146907.SAMN02261278:0.02724,(1121395.SAMN02745215:0.01053,49338.SAMEA2636342:0.01284)1.000:0.02184)1.000:0.03931)1.000:0.07723)1.000:0.06246)0.956:0.03611)1.000:0.06293,(645991.SAMN00216969:0.20056,(1035308.SAMN02256502:0.06142,304767.SAMEA2272490:0.03286)1.000:0.16709)1.000:0.11505)1.000:0.20398)1.000:0.07436,(((1121270.SAMN02745885:0.30049,281456.SAMN03840759:0.26929)0.985:0.05045,((870242.SAMD00066805:0.046,(246194.SAMN02603998:0.01901,661089.SAMD00066806:0.01902)1.000:0.04278)1.000:0.35596,((((1285191.SAMD00046891:0.11252,485916.SAMN02598455:0.18797)1.000:0.15004,((((1121472.SAMN02440407:0.23381,1487582.SAMN02887169:0.40629)0.715:0.03991,(1838280.SAMN04875414:0.17908,(1121468.SAMN02440614:0.20545,(1121425.SAMN02745218:0.05464,(1121432.SAMN02745219:0.01598,760568.SAMN00713629:0.02168)1.000:0.02581)1.000:0.05278)1.000:0.07628)1.000:0.0482)1.000:0.03879,((1121422.SAMN02440796:0.03303,341036.SAMN05660649:0.0515)1.000:0.10795,(39060.SAMN05660706:0.08743,767817.SAMN02598540:0.11438)1.000:0.04279)1.000:0.155)0.801:0.02879,370438.SAMD00060921:0.24268)0.585:0.02999)0.942:0.0301,(1121423.SAMN02745670:0.26907,(696369.SAMN02441786:0.06143,(((1121428.SAMEA2272113:0.05637,1121429.SAMN02745133:0.0336)1.000:0.03638,(1833852.SAMN06311225:0.05884,(1121421.SAMN02745123:0.06603,349161.SAMN02598304:0.11309)1.000:0.04655)1.000:0.03736)1.000:0.02941,696281.SAMN00713633:0.11364)0.801:0.02291)1.000:0.14945)1.000:0.06108)1.000:0.06731,(477974.SAMN02598442:0.37006,429009.SAMN02598268:0.43232)1.000:0.1166)1.000:0.0661)1.000:0.05328)0.998:0.04258,(1449126.SAMN02745515:0.35853,((1304884.SAMN02953000:0.47672,(643648.SAMN02598518:0.28191,(1123382.SAMN02745221:0.19355,(690567.SAMEA3281413:0.25999,(1294023.SAMD00000441:0.21932,(335541.SAMN02598286:0.0184,378794.SAMD00023186:0.02496)1.000:0.19601)0.985:0.04719)1.000:0.06059)1.000:0.13479)1.000:0.22677)0.399:0.0422,(1089553.SAMN02603274:0.42702,(698762.SAMN00808754:0.2171,(55779.SAMEA3232992:0.07392,(1525.SAMN05430239:0.01538,1525.SAMN05430241:0.02608)1.000:0.09351)1.000:0.12286)1.000:0.15389)1.000:0.08065)0.997:0.03694)1.000:0.04357)0.728:0.02384)0.537:0.03385)1.000:0.06276)0.960:0.04125,((((1390249.SAMN05771867:0.13843,766136.SAMN05731213:0.13309)1.000:0.27462,(((1471761.SAMN06310877:0.22645,1522315.SAMEA3305383:0.20329)1.000:0.15486,((201973.SAMN04488025:0.19482,(1048340.SAMN05444487:0.20706,(1236220.SAMN04488112:0.1356,997346.SAMN00259688:0.11573)1.000:0.04976)1.000:0.08752)0.998:0.0444,(((1761907.SAMN04487866:0.01814,1882753.SAMN05444416:0.01952)1.000:0.22432,((1123252.SAMN02441224:0.22659,112248.SAMN05444392:0.29987)0.850:0.03606,1329796.SAMEA2770057:0.2096)1.000:0.06988)1.000:0.03663,(46223.SAMN05421852:0.15416,(1173111.SAMN05444955:0.11586,(1535750.SAMN02991091:0.1606,1329516.SAMN02949508:0.10843)1.000:0.04718)1.000:0.03345)0.965:0.02927)1.000:0.08274)1.000:0.08629)1.000:0.06326,(((((1033743.SAMEA2271960:0.16927,(1280390.SAMEA2272737:0.11169,1689269.SAMEA3539502:0.12845)1.000:0.07392)0.833:0.03284,(((((1566278.SAMN03159341:0.01208,1920421.SAMN05929610:0.02016)1.000:0.09168,(1449063.SAMN02743385:0.01895,1969111.SAMN06349019:0.0228)1.000:0.03543)1.000:0.04661,(1122919.SAMN02440998:0.11829,(((1444314.SAMN02592617:0.00998,(1007103.SAMN02470015:0.01386,624147.SAMN04487970:0.01572)0.993:0.00562)1.000:0.043,(1116391.SAMN02603387:0.07454,(1298602.SAMD00016838:0.08964,1502764.SAMN02799630:0.06374)1.000:0.03616)0.719:0.01412)0.907:0.01299,162209.SAMN02910228:0.06144)0.665:0.01974)1.000:0.03082)1.000:0.05036,(1590651.SAMN03274189:0.19711,(((((((1380763.SAMN02644518:0.10855,(1122917.SAMN02440993:0.1087,1122924.SAMN02440803:0.09697)1.000:0.03927)0.995:0.01915,(((1126833.SAMN03396708:0.07419,(483908.SAMEA2272356:0.099,(1122923.SAMN02440802:0.03428,1882832.SAMN05444162:0.0494)1.000:0.02599)1.000:0.07935)1.000:0.03953,(717606.SAMN00015377:0.11614,((1736234.SAMN04151614:0.08773,(1243662.SAMEA3138837:0.06186,(1045775.SAMN05216378:0.01465,324057.SAMN00000047:0.02697)1.000:0.04472)1.000:0.02218)0.994:0.01719,((1122920.SAMN02441473:0.03828,((((1679165.SAMN03839969:0.01023,1920420.SAMN05929603:0.0158)1.000:0.01155,1920422.SAMN05929616:0.03144)0.996:0.00823,1743142.SAMN04994729:0.01604)0.588:0.00595,1736388.SAMN04155653:0.01786)1.000:0.03674)1.000:0.03472,1844972.SAMN04954875:0.11335)1.000:0.02884)1.000:0.03781)0.294:0.01594)0.563:0.01247,(1502753.SAMN02799624:0.04878,(1884377.SAMN05518847:0.03865,(1881032.SAMN05428962:0.00734,1884382.SAMN05518855:0.01671)1.000:0.02964)1.000:0.02335)1.000:0.08398)0.653:0.01541)0.796:0.01338,(1695218.SAMN02910217:0.10214,717605.SAMN02261378:0.16177)1.000:0.03639)1.000:0.0309,((1590652.SAMN03274191:0.09436,979226.SAMN02597273:0.08844)1.000:0.04519,(1855288.SAMN05216312:0.11326,(1121347.SAMN02441193:0.07137,(1121346.SAMN02441662:0.05353,1816691.SAMEA103910524:0.05843)1.000:0.04285)0.985:0.02421)0.999:0.02745)1.000:0.12076)1.000:0.03575,(((1131935.SAMN02471037:0.07914,(1196323.SAMN02471152:0.05774,(1206781.SAMN02470017:0.01496,1761878.SAMN04488689:0.01963)1.000:0.06586)0.735:0.01955)1.000:0.0296,(1122916.SAMN02441144:0.09519,(1852522.SAMN06295960:0.10368,1122926.SAMN02440680:0.07151)0.995:0.02857)1.000:0.03432)1.000:0.07983,((1122927.SAMN02440446:0.042,1324314.SAMN06191537:0.04545)1.000:0.09696,(((1462996.SAMN04419545:0.08483,(((687436.SAMEA3556921:0.02297,(1870990.SAMEA48316168:0.02391,1122918.SAMN02441316:0.03678)0.950:0.01092)1.000:0.05977,((670482.SAMN04488542:0.05757,(1274374.SAMEA2272085:0.06613,1622070.SAMEA3312816:0.07724)0.757:0.01246)0.990:0.01092,(44252.SAMN02739344:0.04044,((1122925.SAMN02441367:0.01611,1737426.SAMEA3674216:0.02164)1.000:0.0486,(935845.SAMN02584981:0.03072,(1720296.SAMEA3673775:0.01434,1776378.SAMEA3858979:0.01847)0.947:0.00848)1.000:0.01718)0.857:0.01007)1.000:0.02811)0.958:0.01317)1.000:0.02807,1816681.SAMEA3980476:0.08053)0.867:0.01652)1.000:0.04043,(((1122921.SAMN02441001:0.08181,(172713.SAMN05291436:0.0126,(1406.SAMN02786346:0.01006,(159743.SAMN03199809:0.01981,1406.SAMN04514634:0.00595)0.980:0.00594)0.958:0.00708)1.000:0.06499)1.000:0.03736,((1761874.SAMN04488601:0.01159,1884375.SAMN05518848:0.0118)1.000:0.09055,(1349782.SAMD00034166:0.00711,((1736552.SAMN04155821:0.02325,(1451.SAMN05929612:0.01707,582692.SAMN05720606:0.02489)1.000:0.01112)1.000:0.00916,1472.SAMN05929605:0.00951)0.204:0.00622)1.000:0.07685)1.000:0.02586)1.000:0.02863,((((169760.SAMN02996608:0.03707,(1268072.SAMN03081446:0.02289,(1333845.SAMN04487895:0.01089,(1333534.SAMN03389917:0.01255,44251.SAMN03010338:0.01242)0.508:0.00485)1.000:0.0191)0.984:0.01283)1.000:0.03661,(1566279.SAMN03159358:0.06003,((((1034769.SAMN02441697:0.0264,(1349435.SAMN04589772:0.02587,(189425.SAMN02996720:0.007,483937.SAMN04005682:0.0178)1.000:0.01136)0.978:0.00649)1.000:0.01415,(160799.SAMN05772541:0.0284,(160799.SAMN02996607:0.01397,1926588.SAMN05929630:0.02951)1.000:0.02245)0.891:0.00645)0.745:0.00514,(1232431.SAMEA3307865:0.01661,(1174501.SAMN05216192:0.01262,(1243663.SAMEA3139052:0.00702,1536772.SAMN02996605:0.01194)1.000:0.01168)1.000:0.01539)1.000:0.01457)0.982:0.0102,((189426.SAMN05772539:0.01219,189426.SAMN05929604:0.01667)1.000:0.02752,(1850362.SAMN05003917:0.0517,268407.SAMN02996812:0.05796)0.315:0.01188)0.858:0.01323)1.000:0.02024)1.000:0.02675)1.000:0.07966,((1566358.SAMN03342438:0.05899,(1763538.SAMN05933025:0.05794,(494026.SAMN04574067:0.01414,948756.SAMN05421578:0.02414)1.000:0.0348)1.000:0.03531)1.000:0.06007,(1236976.SAMD00000453:0.11504,(1472719.SAMN02680274:0.0836,297318.SAMN05929621:0.04105)1.000:0.02002)0.922:0.02409)0.997:0.02268)0.754:0.01637,((743719.SAMN02261364:0.03122,(1236974.SAMD00000412:0.03759,((59843.SAMN04432816:0.0191,1401.SAMN05929606:0.01174)0.221:0.00281,(481743.SAMN00191238:0.01303,1705110.SAMN04004260:0.02721)0.636:0.00344)1.000:0.0124)1.000:0.0179)1.000:0.02584,((1313296.SAMN05661091:0.03424,1527293.SAMEA3246153:0.03062)0.998:0.01294,1642570.SAMN03485799:0.09684)0.988:0.01234)1.000:0.06469)0.998:0.01753)0.829:0.01433)0.487:0.01718,(1123226.SAMN02441675:0.15845,(1886670.SAMN05526182:0.07197,(1567106.SAMN03447476:0.01244,1567107.SAMN03447299:0.0176)1.000:0.06259)1.000:0.06888)1.000:0.043)1.000:0.05283)0.072:0.01778)1.000:0.03136)1.000:0.04393,1178515.SAMN03287568:0.1627)1.000:0.0507,((1882751.SAMN05443246:0.09157,(((1469647.SAMN05437217:0.02468,(1380372.SAMN02743950:0.0109,(512399.SAMN05006820:0.01408,(1736398.SAMN04155663:0.00598,(1736404.SAMN04155669:0.0073,1850517.SAMN05006722:0.00836)0.997:0.00432)0.260:0.00365)1.000:0.00715)1.000:0.02447)0.991:0.00875,(1736538.SAMN04155807:0.01185,(1122915.SAMN02441166:0.00734,59842.SAMN02787068:0.01211)0.475:0.00215)1.000:0.01013)0.163:0.00528,1761880.SAMN04487897:0.01459)1.000:0.08644)1.000:0.05776,((1729690.SAMN04102797:0.04987,944559.SAMN00195299:0.04286)1.000:0.08238,1464.SAMN03481253:0.13587)1.000:0.03496)1.000:0.02631)0.843:0.02551)0.998:0.02974)0.875:0.01507,1301085.SAMD00016826:0.2793)0.142:0.0183)1.000:0.19439,((1236954.SAMD00012480:0.2465,(((41170.SAMN03793175:0.01979,(1397699.SAMN02841151:0.01794,(1087448.SAMN02603748:0.01267,(262543.SAMN00120225:0.01141,169177.SAMN04577803:0.00908)0.599:0.00431)1.000:0.01119)1.000:0.01874)1.000:0.13407,((1397696.SAMN02743964:0.00893,307643.SAMN05353864:0.00989)1.000:0.02092,(33987.SAMN05863719:0.02541,(1315212.SAMN02470036:0.00848,(1345023.SAMN02471612:0.01698,1484479.SAMN02715501:0.0137)0.642:0.00538)0.997:0.00858)1.000:0.01397)1.000:0.11352)1.000:0.24714,(((1123284.SAMN02440464:0.13303,((1069536.SAMN02471147:0.01148,1444306.SAMN02739294:0.01546)1.000:0.05912,(1395513.SAMN02469411:0.04458,269670.SAMN02982927:0.04411)0.944:0.02151)1.000:0.05487)1.000:0.21157,(1965358.SAMEA103981411:0.26855,(1123405.SAMN02440688:0.11467,1674942.SAMD00051327:0.12343)1.000:0.11108)0.339:0.02881)1.000:0.11168,(((((((((1441095.SAMN04009091:0.1022,((((1274524.SAMN02471705:0.01691,1609979.SAMN03291350:0.02602)1.000:0.01105,(119858.SAMEA88385668:0.01824,1402.SAMN04127604:0.02503)0.990:0.00566)0.933:0.00558,1925020.SAMN06102001:0.02488)1.000:0.04601,((1408.SAMN05846351:0.0247,(1408.SAMN03329560:0.0111,1408.SAMN03372367:0.0111)0.645:0.00852)1.000:0.08364,(1452.SAMEA3313417:0.02558,((1423.SAMN02947774:0.01569,1793963.SAMN04450410:0.01604)1.000:0.02478,(279143.SAMN04358092:0.01074,(1071061.SAMN03273304:0.01499,224308.SAMN03222589:0.00672)1.000:0.00939)1.000:0.01453)1.000:0.01093)1.000:0.03402)1.000:0.02147)1.000:0.02554)1.000:0.07869,((1348628.SAMD00046994:0.08444,(152268.SAMN04631813:0.04002,(1547283.SAMN05178567:0.05402,935837.SAMN02584959:0.03443)0.579:0.01195)1.000:0.04487)1.000:0.03597,((1608910.SAMN04498895:0.02877,246786.SAMN02848465:0.02863)1.000:0.06832,1423321.SAMN02593515:0.13141)0.747:0.02077)1.000:0.02269)1.000:0.03324,(33936.SAMN04521049:0.11722,(279215.SAMN03025778:0.04415,((294699.SAMN04570556:0.03787,(1382358.SAMN02952993:0.02485,1490052.SAMN04528779:0.03641)1.000:0.01245)1.000:0.01823,(((33934.SAMN04530316:0.00927,(491915.SAMN02604185:0.00689,(198467.SAMN03121471:0.01015,(1325335.SAMN03840601:0.00981,1535751.SAMN02991088:0.00604)0.190:0.00215)0.075:0.00215)0.941:0.00352)0.983:0.00471,150248.SAMN05216169:0.01138)1.000:0.06471,(((1295642.SAMN02727286:0.01372,81408.SAMN03267290:0.01228)0.999:0.00977,((1921421.SAMN02603868:0.02512,(129338.SAMN04633529:0.01283,33940.SAMN06459234:0.02183)0.991:0.00888)1.000:0.00896,(1422.SAMN04378115:0.0148,(1223502.SAMD00045741:0.014,((1586290.SAMN04390296:0.03507,1382315.SAMN02744877:0.00894)1.000:0.01308,(33941.SAMN04633480:0.05522,1954237.SAMN06309877:0.00452)0.931:0.00558)0.720:0.00437)1.000:0.01386)0.080:0.00839)1.000:0.08817)0.670:0.01299,(153151.SAMN03267295:0.0192,(1426.SAMN04099008:0.01302,(1426.SAMN04915186:0.00907,186116.SAMN05192569:0.01148)0.872:0.00492)1.000:0.01498)0.976:0.00922)1.000:0.06252)0.608:0.01325)1.000:0.04567)1.000:0.0516)1.000:0.03792)0.965:0.01734,(((((1516104.SAMN06849078:0.02952,178774.SAMN05441567:0.03057)1.000:0.14959,(1121093.SAMN02440795:0.07532,(1169144.SAMN02440515:0.02841,(574376.SAMN02854473:0.04374,(580165.SAMN03325929:0.0319,(1150157.SAMN02469796:0.00911,((1405.SAMN02740844:0.01174,((526986.SAMN00727713:0.01285,(1405.SAMN02739899:0.00878,(1313.SAMEA1026138:0.00921,1396.SAMN03800022:0.01753)1.000:0.00641)1.000:0.00849)0.972:0.00558,574375.SAMN04515759:0.01926)0.888:0.00423)1.000:0.00769,1761753.SAMN04488156:0.01088)0.962:0.00356)1.000:0.01087)1.000:0.02238)0.044:0.00983)1.000:0.06246)1.000:0.04297)1.000:0.06069,(1314751.SAMD00046992:0.07509,(79882.SAMN05934582:0.04641,(1665556.SAMN03765409:0.12717,((1076414.SAMN04407485:0.01484,79883.SAMN04633521:0.01136)0.979:0.00394,(1643452.SAMN03488035:0.01467,406124.SAMN02469607:0.01388)0.983:0.00551)0.999:0.01262)0.998:0.02715)1.000:0.0591)1.000:0.06859)0.706:0.01653,((1033734.SAMEA2272358:0.01914,(1926280.SAMEA49089418:0.03559,263474.SAMN04202596:0.04166)0.517:0.00789)1.000:0.07008,(304268.SAMN05934581:0.03961,930152.SAMN05216565:0.05246)1.000:0.0641)1.000:0.05047)0.112:0.01242,(135735.SAMN03457172:0.13568,((1208600.SAMN02469795:0.01015,1221450.SAMN05934486:0.01197)1.000:0.0777,(284581.SAMN03999406:0.09614,(1404.SAMN03753583:0.04026,86664.SAMN05435900:0.04403)1.000:0.06318)0.647:0.01961)0.998:0.02431)1.000:0.0363)0.950:0.01455)1.000:0.0195,(((((((1348629.SAMD00046998:0.08831,(1034347.PRJEA68337:0.06568,1926278.SAMEA48511168:0.05319)1.000:0.02758)1.000:0.01565,(1367477.SAMN02604281:0.09066,((935836.SAMN02584958:0.01418,(1459.SAMN03940005:0.01222,(1399.SAMN03751788:0.01524,665099.SAMN05363639:0.01093)0.843:0.00398)1.000:0.01508)1.000:0.02804,(((549687.SAMN04544310:0.04256,(1637975.SAMN04038043:0.01324,1742358.SAMN04202597:0.0107)1.000:0.02177)1.000:0.02159,(1720553.SAMN04099166:0.04463,1742359.SAMN04202598:0.04382)1.000:0.02356)1.000:0.0267,(762947.SAMN04544311:0.06307,(859144.SAMEA89877418:0.00718,859144.SAMN04544312:0.00792)1.000:0.06703)1.000:0.01849)0.587:0.0101)1.000:0.02202)0.992:0.01368)0.726:0.01074,((1397.SAMN03753509:0.0141,1408303.SAMN02841167:0.02251)1.000:0.12617,(1816695.SAMEA4518411:0.10017,1805475.SAMEA4534506:0.09165)0.084:0.01558)0.369:0.00987)1.000:0.01538,((666686.SAMN02598535:0.10943,((((1347086.PRJEB4215:0.03754,1743144.SAMN05003852:0.03298)1.000:0.02642,(1476857.SAMEA2784367:0.04016,(1679166.SAMN04102801:0.03356,1684144.SAMN03853470:0.03184)1.000:0.01566)1.000:0.01722)1.000:0.0682,((((1340434.SAMN02441109:0.01834,1678002.SAMN05915830:0.0265)1.000:0.03167,((1928617.SAMN06140743:0.0478,(1882761.SAMN05443253:0.0326,86668.SAMD00000021:0.02204)1.000:0.02298)1.000:0.02193,((1461580.SAMEA3138968:0.04424,(1117379.SAMN02471785:0.03904,(220686.SAMN03699822:0.01586,220687.SAMN04544315:0.01995)1.000:0.02188)0.712:0.01175)0.989:0.00853,(1348630.SAMD00047003:0.0453,(1449046.SAMN02743384:0.02582,220684.SAMN04544313:0.02966)1.000:0.01784)1.000:0.01396)1.000:0.01637)0.999:0.01253)0.994:0.01147,(1499688.SAMEA3402918:0.07271,((86668.SAMN03107071:0.08897,(1729688.SAMN04102798:0.05565,(1314754.SAMD00046997:0.07563,(1193713.SAMN04544314:0.03932,1499680.SAMEA2602670:0.0579)1.000:0.0234)0.795:0.01531)0.717:0.0101)1.000:0.03634,(1347369.PRJEB4276:0.07003,1565991.SAMN02900498:0.06076)0.889:0.00802)1.000:0.01381)0.149:0.00786)1.000:0.02659,1298866.SAMN02440856:0.09352)0.178:0.01238)0.998:0.01347,1761761.SAMN04488577:0.09187)0.994:0.01671)0.966:0.01515,((285983.SAMN03220617:0.04023,(129985.SAMEA87823918:0.01533,(1294265.SAMD00000546:0.03647,1321606.SAMD00020551:0.01478)1.000:0.01863)0.065:0.00961)1.000:0.05707,(1805474.SAMEA4526347:0.13334,(1684142.SAMN03853466:0.04919,930146.SAMN05192533:0.06779)1.000:0.03452)0.990:0.01667)1.000:0.03893)0.919:0.01227)0.789:0.01167,(796606.SAMN02470993:0.0241,997296.SAMN00261231:0.02886)1.000:0.06537)1.000:0.02994,((1679169.SAMN03840768:0.04341,1743146.SAMN05006709:0.04667)1.000:0.1286,(1121092.SAMN02440689:0.12873,((1622072.SAMEA3393061:0.07465,(1211814.SAMEA2272318:0.04585,1243664.PRJEB623:0.06172)0.998:0.02578)1.000:0.07637,(1678001.SAMN05915829:0.06779,(1174504.SAMN00857837:0.1001,((1816693.SAMEA4478607:0.06789,((264697.SAMN04198268:0.01081,(1478.SAMN04274566:0.00924,264697.SAMN03654038:0.01482)0.985:0.00461)1.000:0.01084,(1478.SAMN03372368:0.01277,(421767.SAMN03940003:0.01876,1478.SAMN05878482:0.01214)0.471:0.00363)0.083:0.00445)1.000:0.05836)1.000:0.02089,(1208599.SAMN02469794:0.01021,(1679170.SAMN03840769:0.01438,1720554.SAMN04099167:0.01376)1.000:0.0103)1.000:0.07361)0.068:0.01165)0.999:0.01772)1.000:0.05286)0.968:0.01961)0.994:0.01987)0.870:0.01737)1.000:0.02139,((((((((1017273.SAMN03406601:0.03425,(1587527.SAMN03406598:0.02211,1714016.SAMN05255235:0.01323)0.999:0.00978)0.998:0.00831,(1071054.SAMN03406599:0.02579,1437523.SAMN03406600:0.02906)0.873:0.00696)1.000:0.02685,((1714354.SAMN05946062:0.0162,29332.SAMN04357284:0.01495)1.000:0.0385,(1714264.SAMN06134631:0.02608,1714355.SAMN06134625:0.02896)0.411:0.00731)0.989:0.01301)1.000:0.10844,(1123719.SAMN03253084:0.06864,(1455.SAMN03282436:0.03457,1743143.SAMN05003832:0.02888)1.000:0.03399)1.000:0.0378)1.000:0.05198,1479.SAMN03246763:0.13419)0.943:0.02395,((1150625.SAMN03614211:0.12325,(189381.SAMN03744443:0.04887,((189382.SAMEA2663724:0.00772,189382.SAMN05728461:0.00941)1.000:0.03307,(1073842.SAMN04403367:0.0294,(189382.SAMN03332000:0.01186,(218284.SAMEA3139053:0.0056,218284.SAMN04013460:0.01214)1.000:0.0093)1.000:0.01463)1.000:0.01736)0.998:0.01817)1.000:0.07626)0.999:0.03214,((889306.SAMN03005144:0.07605,(220754.SAMN03009544:0.08017,(135826.SAMN03005142:0.01806,1508404.SAMN02870886:0.01915)1.000:0.08496)0.215:0.02378)1.000:0.08409,((192421.SAMN06309415:0.12487,((1038856.SAMN05366384:0.00965,(200991.SAMN04325379:0.01801,192421.SAMN05366382:0.01371)0.795:0.00723)1.000:0.05416,(244.SAMEA103966498:0.04851,((1185653.SAMN02470076:0.01875,(1374.SAMN04331436:0.01249,(1302659.SAMN02699419:0.0334,(1526927.SAMN02942809:0.01025,(1005941.SAMN02470529:0.00973,414778.SAMN05417750:0.00841)0.996:0.00657)0.998:0.0071)0.267:0.00532)0.999:0.01144)1.000:0.04465,(1499687.SAMEA2784220:0.03331,459472.SAMN04487975:0.04366)1.000:0.02391)0.635:0.01229)1.000:0.02519)1.000:0.06535)1.000:0.05507,((((1581038.SAMN04009131:0.02733,((1884359.SAMN05518871:0.01612,(126156.SAMN05421670:0.02156,126157.SAMN05421832:0.01334)0.845:0.00534)1.000:0.03086,1884358.SAMN05518872:0.0391)0.879:0.01206)1.000:0.09615,(((1231057.SAMN02470166:0.05517,1305836.SAMN02441110:0.03593)1.000:0.01767,650093.SAMN02863087:0.04864)0.377:0.01051,1078085.SAMN02596733:0.02545)1.000:0.0882)0.940:0.02354,((263475.SAMN03999405:0.08334,(241244.SAMN04305282:0.07557,(1750719.SAMN04235798:0.07523,(1033739.PRJEA70831:0.02746,((1033738.PRJEA70549:0.04865,1334046.SAMN02469947:0.01986)0.999:0.02365,1033740.SAMEA2272665:0.04493)0.342:0.01053)1.000:0.07593)1.000:0.04998)1.000:0.04766)1.000:0.04615,(1461583.SAMEA2659287:0.13457,((((((1680467.SAMN06295926:0.01407,(582475.SAMN03835249:0.01906,582475.SAMN05554320:0.01197)0.999:0.0072)0.525:0.00403,1932366.SAMN04018715:0.01387)1.000:0.01239,((1421.SAMN02867718:0.01556,1681184.SAMN04123205:0.01941)0.996:0.00751,((33935.SAMN03856077:0.03559,1700846.SAMN03976055:0.01944)0.831:0.00526,1421.SAMN04097202:0.01466)0.999:0.00585)1.000:0.01279)0.694:0.00538,(759811.SAMD00000462:0.04312,1293591.SAMD00000463:0.05241)0.906:0.01838)0.922:0.00552,(1285586.SAMN02471364:0.02849,1421.SAMN02863413:0.02124)0.932:0.0063)1.000:0.05912,(((33977.SAMN04884672:0.04324,33978.SAMN04884678:0.03703)1.000:0.07676,(459347.SAMN04202599:0.06672,76853.SAMN04111444:0.04967)1.000:0.03636)1.000:0.03403,((1220589.SAMN02953199:0.06512,(1347368.PRJEB4275:0.02463,1811976.SAMN04538164:0.02967)1.000:0.0655)0.933:0.01361,((1384057.SAMN02953198:0.06184,(1211035.SAMN02953200:0.04297,1384049.SAMN02953182:0.06014)1.000:0.02188)0.674:0.01594,1160707.SAMN02393732:0.15838)1.000:0.03332)0.108:0.01229)1.000:0.02321)0.616:0.02184)1.000:0.03292)1.000:0.0521)0.999:0.02193,((((1235279.SAMN02469443:0.01225,394098.SAMN04390195:0.01381)0.685:0.00298,(426756.SAMN04488126:0.02386,426757.SAMN04488127:0.03212)0.569:0.00525)1.000:0.0561,(394098.SAMEA2821807:0.04353,550447.SAMN05428946:0.03935)1.000:0.03717)1.000:0.10961,(1421.SAMN05827443:0.14307,((98228.SAMD00061012:0.06895,(1759557.SAMN04325320:0.06251,1476.SAMN04515682:0.0975)0.167:0.01487)1.000:0.02165,((759851.SAMN04244570:0.02636,(1930546.SAMN04623210:0.02054,(1571.SAMN04623203:0.01847,(1571.SAMN04623202:0.01289,(1571.SAMN04613821:0.00676,1571.SAMN04619968:0.0177)1.000:0.00624)0.991:0.00596)1.000:0.02304)1.000:0.02432)1.000:0.0819,(334735.SAMEA2821851:0.05305,(1382305.SAMN02302522:0.00756,1582223.SAMN03265391:0.01469)1.000:0.05106)1.000:0.08537)1.000:0.02876)0.621:0.02054)1.000:0.06229)1.000:0.04544)0.988:0.02273)1.000:0.10403)1.000:0.03899)1.000:0.02483)0.864:0.01187,((1121090.SAMN02441018:0.12,(1348624.SAMD00046999:0.10401,(1522308.SAMEA3305050:0.08075,217031.SAMN03701610:0.09011)1.000:0.05518)0.790:0.02162)1.000:0.07014,((363870.SAMN03103727:0.05989,(1398.SAMN03570054:0.08731,444461.SAMN02441029:0.05901)1.000:0.04681)1.000:0.06548,(209389.SAMN04633494:0.10131,(157838.SAMN04038048:0.0796,(254757.SAMN04202600:0.04499,46224.SAMN03267288:0.05111)1.000:0.04142)1.000:0.02438)0.974:0.01902)1.000:0.03433)1.000:0.02267)0.988:0.01601,(301148.SAMN03267291:0.22453,(1522318.SAMEA3305044:0.12469,(1499685.SAMEA3479398:0.11083,35841.SAMN03267285:0.05804)1.000:0.08995)0.998:0.03568)1.000:0.0843)0.000:0.01122)0.981:0.0255)1.000:0.03469,((((502393.SAMN04324897:0.16836,(1909670.SAMEA4555189:0.04416,(1121914.SAMN02440633:0.04334,(84135.SAMN03197056:0.04288,(562982.SAMN02595332:0.03434,(1379.SAMN03851017:0.01016,45972.SAMN03198126:0.01584)1.000:0.02624)0.515:0.00848)1.000:0.01967)1.000:0.02211)1.000:0.10408)1.000:0.32161,(((1855823.SAMN06829615:0.01187,69966.SAMN06829096:0.0218)1.000:0.14907,((((1281.SAMN03998523:0.03896,1286.SAMN03996269:0.03654)1.000:0.07787,(((1280.SAMEA1708992:0.00837,1280.SAMEA2662156:0.01449)1.000:0.06287,(((1280.SAMN03255478:0.01313,45972.SAMN03352180:0.02074)1.000:0.03985,(1292.SAMN03197443:0.01773,1292.SAMN03197762:0.02077)1.000:0.02172)0.779:0.01286,((1282.SAMN03197063:0.03835,(1280.SAMN06077116:0.01248,1283.SAMEA1035080:0.01452)1.000:0.03131)0.982:0.01432,28035.SAMN06646534:0.06824)1.000:0.01424)0.983:0.01669)1.000:0.03721,((((1293.SAMN03278263:0.04454,61015.SAMN04546332:0.04697)0.000:0.011,((246432.SAMN04244256:0.05228,(1288.SAMN03401363:0.03033,(29385.SAMEA2297795:0.03072,29385.SAMN04244235:0.02293)0.604:0.00862)1.000:0.01502)0.191:0.01031,29382.SAMN03097238:0.05939)0.927:0.01115)1.000:0.02757,(1212545.SAMN02470290:0.05827,29385.SAMN03197982:0.05656)1.000:0.02345)1.000:0.02465,(170573.SAMN03197257:0.09033,29379.SAMN04158717:0.07936)1.000:0.02388)1.000:0.02197)1.000:0.02305)0.999:0.0232,(1229783.SAMN02469970:0.10771,((1220551.SAMN02739851:0.02614,(1284.SAMN02863110:0.01688,985762.SAMN02743857:0.01808)1.000:0.02169)1.000:0.04774,(569857.SAMN03323319:0.0726,(1295.SAMN03262954:0.04479,(155085.SAMN06602281:0.05183,(1141106.SAMEA2272193:0.01086,283734.SAMN05181828:0.01735)1.000:0.0246)1.000:0.02406)1.000:0.02852)0.401:0.01239)1.000:0.06415)0.949:0.02101)1.000:0.09813,(42858.SAMN04479464:0.04366,(1280.SAMN03835273:0.02217,(1167632.SAMN02470143:0.0245,150056.SAMN06445341:0.01984)1.000:0.0134)1.000:0.02534)1.000:0.11141)1.000:0.04373)1.000:0.05169,(1849491.SAMN06196447:0.24495,(489910.SAMN05371532:0.27622,(930138.SAMN05192557:0.20681,((1122128.SAMN02441531:0.07287,(586411.SAMN05216187:0.03651,(1122129.SAMN02441182:0.03656,1461582.SAMEA2659318:0.03622)0.995:0.01579)1.000:0.04451)1.000:0.10345,((1123231.SAMN02745189:0.06918,(1572701.SAMN03782926:0.01953,576118.SAMN05216216:0.02427)1.000:0.06052)1.000:0.08129,((1123233.SAMN02745798:0.01119,45670.SAMN03280976:0.01983)1.000:0.07649,(1123230.SAMN02441646:0.13826,(407035.SAMN05216235:0.03225,(1235755.SAMN02470212:0.01452,1432562.SAMN03450945:0.0144)1.000:0.03172)1.000:0.03542)1.000:0.03425)1.000:0.0434)1.000:0.04022)0.972:0.0331)0.444:0.03707)1.000:0.09183)1.000:0.04145)1.000:0.12514)1.000:0.08376,(((((1262856.PRJEB980:0.50364,(1262969.PRJEB833:0.14166,1263017.PRJEB826:0.14706)1.000:0.39777)1.000:0.2064,(1541959.SAMN03009086:0.56303,(61635.SAMEA4532333:0.38815,((1278311.SAMN02441544:0.15835,1408417.SAMN02743893:0.22817)1.000:0.22394,((1408415.SAMN02743882:0.21956,(1408416.SAMN02841174:0.15832,(35623.SAMN02745122:0.1389,(1278304.SAMN02584924:0.10224,2148.SAMN05761484:0.12948)1.000:0.0847)1.000:0.0673)1.000:0.05975)1.000:0.17389,(1318466.SAMEA4532332:0.19304,(((262768.SAMD00061121:0.02583,(321961.SAMN02470708:0.03146,322098.SAMN02603687:0.04046)0.999:0.01525)1.000:0.16729,(59748.SAMEA3138281:0.21457,69896.SAMEA4532330:0.15159)1.000:0.10481)1.000:0.26117,(37692.SAMEA2272373:0.48482,((1163385.SAMN02393726:0.08564,180978.SAMN06434186:0.08864)1.000:0.63136,(1196421.SAMN01041250:0.03673,479893.SAMN03603757:0.05036)1.000:0.27555)1.000:0.27866)1.000:0.09088)1.000:0.37586)1.000:0.08688)1.000:0.08932)1.000:0.12246)1.000:0.26028)0.953:0.07003)1.000:0.1151,(((1749074.SAMN04147048:1.10753,(((((1403316.SAMN02360547:0.16142,708248.SAMEA3138343:0.16768)1.000:0.16719,(1116213.SAMEA4532336:0.37945,(1212765.SAMN02603732:0.25444,(1197325.SAMN02603734:0.10834,1415773.SAMN02641557:0.1349)1.000:0.24716)0.232:0.0576)0.948:0.0911)1.000:0.9307,(432608.SAMN04903359:0.29077,(1111676.SAMN02603733:0.05056,859194.SAMN02603731:0.05489)1.000:0.2756)1.000:0.50655)1.000:0.71192,((2096.SAMN05245157:0.55575,(243273.SAMN02603983:0.21955,722438.SAMN03284384:0.21077)1.000:0.68366)1.000:0.28793,((42094.SAMN03153602:0.23935,(38504.SAMD00000347:0.03808,565575.SAMN02603440:0.06396)1.000:0.21195)1.000:0.51197,(1318617.SAMN02795945:0.82568,(1048830.SAMN02469898:0.30431,272633.SAMD00061084:0.3816)1.000:0.30697)0.775:0.0881)0.712:0.07873)0.989:0.10581)1.000:0.31341,((1427984.SAMN03081503:0.17098,295596.SAMEA3387527:0.15184)1.000:0.94003,((((272635.SAMEA3138324:0.41541,33922.SAMN02745179:0.57067)1.000:0.20445,((((29557.SAMN04578532:0.28865,(1037410.SAMN02469897:0.19192,29561.SAMN04216960:0.25384)1.000:0.07346)1.000:0.09343,(1188235.SAMN02471345:0.1775,2113.SAMN02708703:0.197)1.000:0.18184)0.791:0.03451,(496833.SAMD00060938:0.25131,(28903.SAMN03575868:0.05512,(1110504.SAMN02471344:0.01718,2110.SAMEA2272074:0.06924)1.000:0.04872)1.000:0.32826)0.992:0.05757)1.000:0.16525,(((512564.SAMN02603450:0.16842,747682.SAMN02436327:0.18481)1.000:0.18647,(1034808.SAMN02469901:0.24809,48003.SAMN05938804:0.26849)1.000:0.08516)0.816:0.04856,(262723.SAMN02603527:0.54208,(29556.SAMN03398459:0.25943,(171291.SAMN02745154:0.24799,(1246955.SAMEA2272626:0.16907,29555.SAMN03580089:0.10472)1.000:0.27916)0.995:0.05478)0.973:0.05575)1.000:0.06678)1.000:0.10106)1.000:0.31419)1.000:0.08046,(267748.SAMN03081417:0.60492,((2098.SAMN03083652:0.21135,((2094.SAMD00020876:0.11451,29554.SAMD00019276:0.12636)1.000:0.0468,(1188233.SAMN02471342:0.16253,1188234.SAMN02471609:0.11642)1.000:0.0586)1.000:0.16107)0.983:0.04768,(243272.SAMN02604019:0.25864,29559.SAMN02673696:0.31818)0.288:0.07325)1.000:0.41313)0.458:0.06892)0.312:0.05417,(2100.SAMN05467877:0.3475,((1188239.SAMN02952979:0.15022,(86660.SAMN03379857:0.10194,(1004152.SAMN02470252:0.1356,295358.SAMN02603423:0.16952)1.000:0.03778)1.000:0.08621)1.000:0.34335,(45361.SAMEA2272202:0.24206,743966.SAMN02641634:0.30718)1.000:0.09137)1.000:0.1576)1.000:0.28331)1.000:0.4255)1.000:0.1221)0.991:0.08586)1.000:0.10203,(((315358.SAMN03488050:0.01641,838561.SAMN03081484:0.03966)1.000:0.13895,((1276227.SAMN02602968:0.02121,1276229.SAMN02602969:0.02969)1.000:0.16965,((1898044.SAMN05729610:0.02636,2138.SAMN03223654:0.04613)1.000:0.04386,(2133.SAMN04110376:0.03252,273035.SAMN03269975:0.0546)1.000:0.05923)1.000:0.11185)1.000:0.05861)1.000:0.30271,((1276257.SAMN03081504:0.30897,((216942.SAMN03938703:0.11059,216946.SAMN04219521:0.12919)1.000:0.16842,((1276220.SAMN02602966:0.14414,(1276221.SAMN02602967:0.06474,362837.SAMN03955382:0.09315)1.000:0.07529)1.000:0.05075,(1276258.SAMN02641479:0.19719,(1276246.SAMN03081474:0.12614,216938.SAMN05578878:0.2096)0.982:0.03544)1.000:0.04281)0.998:0.05035)1.000:0.10948)1.000:0.08216,(1399797.SAMN02584998:0.30118,((1278299.SAMN02441097:0.12422,1336238.SAMN02584967:0.12502)1.000:0.08268,(((40480.SAMEA2547818:0.04258,(1179777.SAMN01730980:0.05154,2103.SAMN03286960:0.03446)0.734:0.01996)1.000:0.17025,(1292033.SAMN02603228:0.12577,(1664275.SAMN03764574:0.02158,743967.SAMN02700145:0.01899)1.000:0.07707)1.000:0.06792)1.000:0.14661,(1336232.SAMN02584961:0.04312,(1408435.SAMN02743375:0.04576,265311.SAMN03081416:0.05664)0.934:0.02129)1.000:0.2545)0.859:0.04559)0.988:0.05107)1.000:0.13656)1.000:0.18182)1.000:0.26901)1.000:0.27119,((((((1262905.PRJEB959:0.41172,((1262708.PRJEB1046:0.2849,1262833.PRJEB985:0.24574)1.000:0.06974,(1262809.PRJEB887:0.31507,(1262804.PRJEB874:0.25061,1262907.PRJEB1025:0.24724)0.485:0.04788)1.000:0.08157)1.000:0.05904)1.000:0.08175,(((1262818.PRJEB922:0.3614,1262997.PRJEB945:0.29253)1.000:0.09006,((1262855.PRJEB956:0.1623,1262908.PRJEB1041:0.17421)1.000:0.18279,(1262906.PRJEB1002:0.27919,(1262904.PRJEB896:0.31737,(1262827.PRJEB957:0.17142,1263024.PRJEB889:0.09538)1.000:0.18823)1.000:0.08226)1.000:0.07135)0.998:0.0537)1.000:0.10249,(1262829.PRJEB964:0.4038,(1262768.PRJEB675:0.13901,1262817.PRJEB918:0.16678)1.000:0.23821)1.000:0.17931)1.000:0.08586)0.027:0.02917,(1263032.PRJEB1017:0.4103,(1262686.PRJEB1026:0.2858,1262990.PRJEB1028:0.37185)1.000:0.09554)1.000:0.10883)0.654:0.04149,(1262771.PRJEB699:0.45957,(1262806.PRJEB878:0.37581,1262826.PRJEB950:0.33124)1.000:0.08317)1.000:0.05688)1.000:0.06449,(1262837.PRJEB999:0.30802,(1262793.PRJEB819:0.26503,1262846.PRJEB1033:0.32709)1.000:0.08614)1.000:0.16562)1.000:0.30871,((1262996.PRJEB966:0.53686,(1263023.PRJEB885:0.3777,(1262857.PRJEB1018:0.41649,(1262821.PRJEB937:0.72757,(1262791.PRJEB812:0.29805,1263020.PRJEB841:0.38689)1.000:0.12264)1.000:0.27191)0.833:0.07449)1.000:0.18994)1.000:0.15289,(((1585974.SAMEA3216842:0.19362,(((1630.SAMN05216520:0.13422,(31973.SAMN06711194:0.15029,322505.SAMN04487835:0.13391)1.000:0.06885)1.000:0.13709,(1297794.SAMD00000513:0.06609,(1574263.SAMN03956393:0.03356,(1211844.PRJEB377:0.02709,1658109.SAMEA3442603:0.03438)1.000:0.02539)0.900:0.01678)1.000:0.10777)1.000:0.06297,(428126.SAMN00627073:0.03723,(1121333.SAMN02743355:0.02893,(1232446.SAMD00009094:0.04524,69824.SAMN04489758:0.03178)0.999:0.01392)0.907:0.01588)1.000:0.14364)1.000:0.0598)1.000:0.06778,1780379.SAMEA3730084:0.24177)1.000:0.21532,((1514105.SAMN04087214:0.28076,(1121874.SAMN02440433:0.01976,1648.SAMN04566196:0.0287)1.000:0.19982)1.000:0.29706,(((1211819.PRJEB187:0.02113,(1852366.SAMEA4555194:0.01279,545696.SAMN00008830:0.01025)0.994:0.01103)1.000:0.20569,(118967.SAMN02745191:0.19757,(877415.SAMN02841154:0.16502,(1123263.SAMN02441153:0.12311,679192.SAMN00003365:0.27153)0.969:0.06084)1.000:0.25502)0.991:0.06042)1.000:0.12012,(1768196.SAMN04606316:0.33439,((1034346.PRJEA70545:0.14655,1903263.SAMEA4519295:0.21457)1.000:0.0956,((1871030.SAMEA37054168:0.14042,((1123313.SAMN02440905:0.13314,(1263028.PRJEB924:0.2123,(1263016.PRJEB823:0.13347,518637.SAMN00008825:0.14494)1.000:0.05448)0.743:0.02275)1.000:0.03787,((1235796.SAMN01730998:0.09056,1862672.SAMN06008016:0.10957)1.000:0.06672,(1702221.SAMN06008029:0.19512,(1050201.SAMN02261259:0.20242,1917463.SAMN06008049:0.16312)1.000:0.09688)1.000:0.0418)1.000:0.05818)1.000:0.22542)0.871:0.0513,(1263076.PRJEB855:0.13332,(1522.SAMEA3545319:0.02288,658659.SAMN02463768:0.03291)1.000:0.08727)1.000:0.0724)1.000:0.06647)1.000:0.04794)1.000:0.07363)1.000:0.07563)1.000:0.18245)0.999:0.07502)1.000:0.08645)0.828:0.06595)1.000:0.11315)1.000:0.09954,(1033810.SAMN02472186:0.3671,(154288.SAMEA3545230:0.05262,154288.SAMEA3545317:0.03749)1.000:0.27976)1.000:0.0896)1.000:0.07263,1339252.SAMN03021522:0.48988)1.000:0.15848)1.000:0.05598,(((((((174587.SAMN04487752:0.02489,(1449339.SAMN02787092:0.02745,((1449343.SAMN02745564:0.02559,28230.SAMN05878443:0.02235)1.000:0.03155,545534.SAMN02640260:0.02381)0.459:0.00854)0.871:0.00927)1.000:0.0858,(1564681.SAMN03140695:0.05459,(1449342.SAMN02786959:0.04812,(1073423.SAMN04488114:0.03419,1449337.SAMN02787086:0.02543)1.000:0.0642)0.999:0.0227)1.000:0.06324)1.000:0.03743,(142588.SAMN04488559:0.16553,(2748.SAMEA4010215:0.06324,(1449338.SAMN02787090:0.05027,2751.SAMN02797806:0.04462)1.000:0.04467)1.000:0.0463)1.000:0.0519)0.000:0.03756,((1339243.SAMN03021536:0.13622,82801.SAMN04488506:0.11286)1.000:0.04847,(1122143.SAMN02440849:0.18743,(1121024.SAMN02441188:0.15921,(((258723.SAMEA103892151:0.05998,(191770.SAMN04488013:0.02544,258723.SAMN04488569:0.02272)1.000:0.0554)1.000:0.07097,((1229520.SAMN02951878:0.06598,(426701.SAMN04488098:0.00963,426702.SAMN04488099:0.01657)1.000:0.04813)1.000:0.04112,(1798803.SAMN04481462:0.09264,(1130080.SAMN04488113:0.07592,(426703.SAMN04488100:0.01778,753702.SAMN04488102:0.02626)1.000:0.01904)0.999:0.01986)1.000:0.05439)1.000:0.05717)1.000:0.04774,((29394.SAMN06236401:0.22287,883081.SAMN02463901:0.174)1.000:0.10049,(1120978.SAMN02441698:0.31016,1121025.SAMN02745249:0.21676)1.000:0.12637)1.000:0.06635)1.000:0.07841)0.986:0.02948)1.000:0.11647)0.437:0.02998)1.000:0.05824,(((140314.SAMN04488076:0.04991,(1855308.SAMN05216375:0.01584,(43064.SAMN04488086:0.00644,(157076.SAMN04488525:0.01925,82803.SAMN04488507:0.01285)0.757:0.00443)1.000:0.01684)1.000:0.03827)1.000:0.08339,(1903686.SAMN06240847:0.09379,708126.SAMD00035447:0.12876)1.000:0.06694)1.000:0.10079,((((1377.SAMN04419116:0.18973,371602.SAMN04487984:0.17672)0.997:0.04736,(128944.SAMN04487985:0.21824,((119206.SAMN04419112:0.02985,1739396.SAMN04480059:0.02895)1.000:0.17007,(87541.SAMN03842031:0.1542,(1376.SAMN04549379:0.0043,(1376.SAMN06624124:0.00762,1715159.SAMN04477533:0.00731)0.075:0.00338)1.000:0.12197)1.000:0.12615)1.000:0.05845)0.891:0.03427)1.000:0.17106,(84521.SAMN04487994:0.25381,((1581061.SAMN03436211:0.1881,1739315.SAMN04477626:0.16663)1.000:0.05274,((883110.SAMN02596775:0.17189,(120956.SAMN05421791:0.13905,883113.SAMN02463907:0.13791)0.481:0.02775)1.000:0.11201,(((89093.SAMN04488558:0.20093,883112.SAMN02463906:0.23988)0.149:0.03358,1408438.SAMN02585004:0.20553)0.842:0.02635,1121871.SAMN02440875:0.22231)1.000:0.05082)0.739:0.03303)0.546:0.03431)1.000:0.17325)1.000:0.0512,((137733.SAMN05421767:0.11339,(626369.SAMN02595330:0.05475,(1579343.SAMN03197456:0.00982,1725361.SAMN03197774:0.01774)1.000:0.05765)1.000:0.07095)1.000:0.10431,(1121105.SAMN02440893:0.22283,1336234.SAMN02584963:0.23749)1.000:0.11551)1.000:0.04798)0.998:0.03325)1.000:0.05584)0.994:0.02954,(((1234409.SAMN02469835:0.21986,(263852.SAMN02745116:0.1862,(((1123308.SAMN02256436:0.13555,(((((1156433.SAMN02343234:0.01673,1579342.SAMN03197534:0.01846)1.000:0.02071,(1318.SAMN03197706:0.01684,999425.SAMN02463946:0.00935)1.000:0.02709)1.000:0.02781,(1777878.SAMN04324329:0.0593,(((1303.SAMN04325051:0.00959,257758.SAMN03198051:0.0075)0.998:0.00375,((((1303.SAMN04324324:0.00914,861455.SAMN02299440:0.00918)0.999:0.00406,1303.SAMN04325028:0.01116)0.935:0.00252,1303.SAMN04325033:0.01847)0.392:0.00181,((1891914.SAMN03334896:0.01171,((1095727.SAMN00761857:0.01283,((1313.SAMEA2238552:0.01155,(1313.SAMEA1023919:0.00736,171101.SAMN02603218:0.00476)1.000:0.00816)0.964:0.0022,(257758.SAMN03197334:0.01347,365659.SAMEA3138244:0.01054)0.965:0.0028)0.947:0.00214)1.000:0.00836,1303.SAMN04325029:0.00963)1.000:0.00754)0.895:0.00204,((1077464.SAMN03480682:0.00826,(1077464.SAMN06705632:0.00673,(1077464.SAMN06705630:0.00792,1303.SAMN04123206:0.00882)0.948:0.00371)0.124:0.00256)1.000:0.00577,1303.SAMN03198130:0.00581)0.813:0.0019)1.000:0.01238)0.935:0.00308)1.000:0.01242,((1303.SAMN03198108:0.01339,(((68892.SAMN03334903:0.01235,(1035189.SAMN00621709:0.0158,(1203590.SAMN02596978:0.00633,(1005705.SAMN00621697:0.0109,888746.SAMN00253298:0.03333)0.998:0.00423)0.959:0.00242)0.363:0.00212)0.525:0.00232,(1852387.SAMEA4415361:0.01565,257758.SAMN03197945:0.0072)1.000:0.01051)1.000:0.01141,68892.SAMN04325030:0.00907)0.832:0.0047)1.000:0.01405,1739491.SAMN04480408:0.01368)1.000:0.01275)1.000:0.02601)0.995:0.01418)1.000:0.02468,((1888195.SAMN05560386:0.08325,1123307.SAMN02256435:0.06496)0.997:0.01725,(((((1328.SAMN03197009:0.0238,1328.SAMN03197756:0.01706)0.726:0.00554,(1328.SAMN03197043:0.01254,1328.SAMN03198039:0.01998)0.028:0.00211)0.989:0.00624,1095729.SAMN00761791:0.01175)1.000:0.00902,(1338.SAMN03197768:0.02443,1338.SAMN03197832:0.02359)0.975:0.00956)1.000:0.05068,(((176090.SAMN02848449:0.02854,(1302863.SAMN02603400:0.01218,(45634.SAMN03196977:0.00778,45634.SAMN03197332:0.00439)1.000:0.01047)1.000:0.03236)0.994:0.01533,((1305.SAMN03480699:0.00976,888816.SAMN00253324:0.02766)1.000:0.01595,1777879.SAMN04324617:0.03985)1.000:0.01511)1.000:0.01272,(1302.SAMN03197070:0.03244,1302.SAMN04324326:0.01683)0.999:0.01525)1.000:0.02563)0.610:0.01164)0.847:0.01409)1.000:0.03697,((((1432788.SAMN06174763:0.01735,(1326.SAMN06174759:0.02973,1579424.SAMN06174760:0.04873)1.000:0.02327)0.999:0.00882,1825069.SAMN04592763:0.02374)1.000:0.05041,((1321372.SAMN02469500:0.03566,(1214166.SAMN02469537:0.02022,1307.SAMEA1316636:0.01735)0.758:0.00998)1.000:0.04198,(1676616.SAMN03798557:0.08328,(1123312.SAMN02256411:0.04317,(1123309.SAMN02441724:0.04309,1608583.SAMEA3312815:0.04466)1.000:0.03642)0.607:0.01965)0.997:0.01799)0.513:0.01611)1.000:0.03029,1777881.SAMN04325020:0.10734)0.999:0.02314)0.336:0.01486)0.981:0.02109,(1777880.SAMN04324618:0.13724,(((1123303.SAMN02256504:0.08359,(764298.SAMN02436328:0.08589,(1309.SAMN03835255:0.05951,(699248.SAMN02469961:0.03205,(1123300.SAMN02441502:0.03243,(1080071.SAMD00042493:0.03397,1915004.SAMN05969983:0.02128)0.320:0.00715)1.000:0.0182)1.000:0.02715)0.951:0.0156)1.000:0.02688)1.000:0.02566,(((873449.SAMN02436557:0.04199,(1123317.SAMN02743354:0.02867,904293.SAMN00115114:0.03643)1.000:0.02127)1.000:0.0842,1811193.SAMN04534843:0.12845)0.630:0.01554,((((1123311.SAMN02256410:0.05241,439219.SAMN02910293:0.04886)1.000:0.0206,(1123298.SAMN02256438:0.0508,(315405.SAMN04487840:0.01543,(1335.SAMN04348604:0.01774,1335.SAMN04487837:0.01374)0.994:0.01063)1.000:0.04373)1.000:0.0169)0.954:0.0118,(1311.SAMN03435087:0.0775,(883168.SAMN02463892:0.0937,((764299.SAMN02436329:0.06223,((1123299.SAMN02441486:0.05769,(482234.SAMN02428975:0.02832,(1334.SAMN03197494:0.02165,1314.SAMN03988123:0.02913)0.207:0.00778)1.000:0.01567)1.000:0.01378,(119224.SAMN03955537:0.05991,40041.SAMN03216556:0.06021)0.955:0.01489)1.000:0.01199)0.996:0.0154,((1346.SAMN05924790:0.05871,(218495.SAMEA3138207:0.05464,(1856638.SAMN05199910:0.03344,(361101.SAMEA4506883:0.02197,873448.SAMN02436556:0.02032)1.000:0.02704)1.000:0.02307)0.999:0.01694)0.382:0.00904,(1123301.SAMN02256413:0.07112,(1348.SAMN05817777:0.03272,1349.SAMN03093229:0.0306)1.000:0.04047)0.991:0.01494)1.000:0.02191)1.000:0.02166)0.988:0.0152)0.999:0.01792)0.973:0.01191,((1304.SAMN03956211:0.00999,(1308.SAMN04589353:0.02249,1313.SAMEA2382970:0.006)0.878:0.00511)1.000:0.06564,((1123314.SAMN02441159:0.04902,1123315.SAMN02440826:0.03488)1.000:0.05752,(1154860.SAMN01822993:0.0346,(1123318.SAMN02256409:0.01583,1814128.SAMN04562598:0.02942)1.000:0.02892)1.000:0.06108)0.857:0.01481)0.963:0.01393)1.000:0.01945)0.995:0.01483)0.975:0.01328,(1123306.SAMN02256437:0.13729,1123302.SAMN02256412:0.14087)0.999:0.02821)0.999:0.02064)0.962:0.01895)1.000:0.12536,(1859473.SAMN05831614:0.14494,(((1363.SAMN02951679:0.02079,1363.SAMN06640869:0.02479)1.000:0.07755,(1291764.SAMD00000452:0.15055,(1359.SAMN03770951:0.0314,(1358.SAMN06837735:0.01077,416870.SAMEA3138204:0.01974)1.000:0.02951)1.000:0.06719)1.000:0.03938)1.000:0.13055,((1122154.SAMN02746068:0.01238,(1215915.PRJEB218:0.01279,1348633.SAMD00046920:0.01665)0.997:0.00761)1.000:0.0255,(1348632.SAMD00046919:0.0488,1364.SAMEA4356845:0.04889)1.000:0.02781)1.000:0.13964)1.000:0.04922)1.000:0.05976)1.000:0.13298)1.000:0.08335)0.950:0.02497,((1408226.SAMN02597028:0.20654,(633807.SAMN06245872:0.10393,(1768210.SAMN06241148:0.09951,1987385.SAMN04633997:0.1037)0.325:0.02603)1.000:0.10059)1.000:0.04458,(1852364.SAMEA4519250:0.21949,(((((1639.SAMEA2383382:0.06156,(762845.SAMN05420592:0.06315,(332950.SAMN05420590:0.06051,(((155618.SAMN03267175:0.01314,1834189.SAMN04634020:0.01908)0.918:0.00512,(118060.SAMN04296136:0.01286,((((1131292.SAMN05420589:0.02075,(1077675.SAMN05420586:0.0194,903984.SAMN05420582:0.01482)0.273:0.0037)0.972:0.00393,(332949.SAMN04296138:0.01029,332950.SAMN04634080:0.01176)0.990:0.00479)0.936:0.00263,155617.SAMN03267179:0.01823)0.596:0.00335,317735.SAMN03267166:0.02064)1.000:0.00981)0.363:0.00345)1.000:0.00766,(1834181.SAMN04634079:0.02694,903983.SAMN05420588:0.02296)1.000:0.02577)1.000:0.01534)1.000:0.02492)1.000:0.02713)0.897:0.0175,33970.SAMN03103706:0.18731)1.000:0.03042,((((57732.SAMN03267161:0.09766,(317010.SAMN03267163:0.01691,44009.SAMN03267170:0.02398)1.000:0.08781)1.000:0.02397,1640685.SAMEA3443460:0.06832)1.000:0.01488,((1353.SAMN03267172:0.04007,(1352.SAMN04634051:0.02576,(1690244.SAMN03894454:0.02192,1834191.SAMN04634085:0.02667)1.000:0.03105)1.000:0.02265)1.000:0.04853,((1121865.SAMN03267165:0.0239,44008.SAMN03699967:0.03904)1.000:0.09704,(((41997.SAMN03267186:0.06046,328396.SAMN03267160:0.13126)0.613:0.0146,(1223494.SAMD00045733:0.04295,(1123359.SAMN02441160:0.09086,51669.SAMN04457852:0.05405)0.999:0.02165)1.000:0.16196)0.999:0.01645,(1140003.SAMN02596964:0.06564,888064.SAMN03267176:0.08088)1.000:0.04604)0.279:0.01331)0.998:0.01869)1.000:0.01805)1.000:0.02574,(154621.SAMN03267181:0.07189,((1639.SAMEA3466598:0.03808,((1352.SAMEA18413668:0.00481,1352.SAMN06330388:0.05923)1.000:0.02042,((1987383.SAMN04634043:0.0284,53346.SAMN05513637:0.03537)1.000:0.01962,(1352.SAMN04090421:0.0217,(112904.SAMN05735025:0.01821,(150033.SAMN03267184:0.04469,1352.SAMN03069317:0.01982)0.097:0.00407)1.000:0.00971)0.999:0.0093)0.954:0.00617)1.000:0.01383)0.999:0.01419,1260356.SAMN02436837:0.05073)1.000:0.02767)0.989:0.01807)0.376:0.01359)0.872:0.01393,(160454.SAMN03267180:0.07119,(249189.SAMN03267173:0.04533,(319970.SAMN03267169:0.03301,(1218092.SAMD00045731:0.03325,(71451.SAMN03267177:0.02985,(33945.SAMN03267162:0.03094,(160453.SAMN03267171:0.02733,71452.SAMN03267183:0.02642)0.000:0.00581)0.410:0.00399)0.976:0.00807)0.787:0.0077)0.929:0.01075)1.000:0.04612)1.000:0.07247)0.990:0.02337,214095.SAMN03267164:0.09078)1.000:0.03351)1.000:0.03922)0.830:0.02862)1.000:0.05637,((((((1423778.SAMN02369429:0.14913,((1193095.SAMN02797790:0.05183,1335616.SAMN03351325:0.05322)1.000:0.06253,(1423807.SAMN02369476:0.06158,1423813.SAMN02369385:0.05609)1.000:0.0474)0.321:0.02194)1.000:0.04904,((97478.SAMN03145820:0.10925,((148604.SAMN02797772:0.11177,((1144300.SAMN02471359:0.07511,417373.SAMD00042710:0.09184)1.000:0.10419,(1450649.SAMD00038621:0.03541,1613.SAMN03452287:0.03973)1.000:0.05838)0.997:0.02276)0.402:0.02024,(396268.SAMN02797776:0.09944,575594.SAMN02463725:0.07061)1.000:0.04857)1.000:0.02105)1.000:0.03059,((1598.SAMN06640220:0.04305,1926284.SAMEA49226668:0.03755)1.000:0.02201,((1423746.SAMN02369487:0.0446,1423814.SAMN00001485:0.04236)1.000:0.02911,(1423794.SAMN02369494:0.04913,(1423782.SAMN02369492:0.04539,(1423779.SAMN02369408:0.01166,525309.SAMN00001477:0.01533)1.000:0.03055)1.000:0.0211)0.838:0.01249)0.828:0.01359)1.000:0.0803)1.000:0.11966)1.000:0.07915,((1114972.SAMN02369495:0.05476,348151.SAMN02797786:0.06689)1.000:0.15046,(((1045854.SAMN02603132:0.08316,1616.SAMN02797804:0.08102)1.000:0.10239,((1329250.SAMD00000341:0.12739,((137591.SAMN04589928:0.01491,1583.SAMN05928586:0.02195)1.000:0.03836,((1505725.SAMN04487794:0.01281,(46256.SAMD00017703:0.01509,46256.SAMN04487795:0.01855)1.000:0.01496)1.000:0.02235,(1631871.SAMN04193338:0.03288,585506.SAMN00139194:0.01876)1.000:0.01651)1.000:0.07537)0.936:0.02259)0.980:0.02756,((1620.SAMN02797798:0.06165,1629.SAMN02797781:0.0542)1.000:0.07407,(759620.SAMN02947896:0.12441,1615.SAMN04585486:0.17106)0.370:0.0242)1.000:0.04456)0.995:0.03352)1.000:0.12413,((((1855370.SAMN05216341:0.1024,((1631.SAMD00031992:0.04024,283737.SAMN05660453:0.04179)1.000:0.06936,(157463.SAMD00031991:0.05084,(220714.SAMD00031993:0.03054,709323.SAMD00031994:0.04185)0.997:0.01835)1.000:0.03906)1.000:0.10525)1.000:0.08133,((1245.SAMD00022975:0.06779,33968.SAMN05981483:0.04866)1.000:0.02021,(1229758.SAMN02603179:0.06589,((33964.SAMN03197273:0.05636,33964.SAMN06767174:0.04916)0.993:0.0145,(762051.SAMN02603394:0.05609,927691.SAMN02470198:0.064)1.000:0.02051)0.857:0.01232)1.000:0.03996)1.000:0.03715)0.062:0.02901,907931.SAMN02470184:0.1158)1.000:0.12082,(1247.SAMN04297009:0.09693,336988.SAMN03121843:0.10199)1.000:0.36902)1.000:0.09286)1.000:0.12247)0.990:0.03558)0.993:0.03404,((((319652.SAMN02797811:0.0389,((114090.SAMD00018420:0.02386,51663.SAMN03876484:0.03348)1.000:0.04271,(319653.SAMN02797818:0.02614,54062.SAMN04958102:0.03216)0.993:0.01477)0.236:0.01395)1.000:0.09528,((1254.SAMN04011952:0.06734,(1255.SAMN02797817:0.04764,331679.SAMN02797812:0.04597)1.000:0.02353)1.000:0.05082,(187452.SAMN02797810:0.11203,480391.SAMN02797819:0.08622)0.813:0.02661)1.000:0.08968)1.000:0.10236,(((((1423715.SAMN02369485:0.01133,1423817.SAMN02369498:0.01144)1.000:0.05477,(1423773.SAMN02369490:0.03944,216463.SAMN03382534:0.0271)1.000:0.01486)1.000:0.02189,(1423819.SAMN02369459:0.05904,((1580.SAMD00021033:0.03265,1423803.SAMD00046913:0.04824)0.996:0.01204,((1423753.SAMN02369488:0.019,357278.SAMN02797792:0.02042)1.000:0.01854,616990.SAMN02797785:0.05049)0.996:0.01311)0.350:0.01015)1.000:0.02016)1.000:0.11739,((1122149.SAMN02369504:0.06677,1291743.SAMD00000345:0.07165)1.000:0.07732,(1302272.SAMN02369456:0.08927,((240427.SAMN04505736:0.02554,33960.SAMN03333292:0.03089)1.000:0.05197,(1423804.SAMN02369474:0.03756,(1423776.SAMN02369464:0.03641,1302250.SAMD00016946:0.08834)0.408:0.01511)1.000:0.02985)0.989:0.02517)1.000:0.05922)1.000:0.03722)0.908:0.02525,((1423802.SAMN02369415:0.12876,(1138822.SAMN03175170:0.10663,((797515.SAMN02299435:0.05195,(1423743.SAMN02369501:0.03714,525318.SAMN00001469:0.03805)1.000:0.02699)1.000:0.02833,(1423739.SAMN02369444:0.05796,((1423766.SAMN02369458:0.02673,1423795.SAMN02369472:0.0297)1.000:0.03788,(152331.SAMN06130984:0.03721,(1071400.SAMN02603054:0.02299,(1423780.SAMN02369465:0.02154,(1423764.SAMN02369455:0.02318,481719.SAMN04518065:0.02258)0.454:0.00843)0.989:0.00801)1.000:0.01461)1.000:0.03281)1.000:0.01922)0.183:0.01622)1.000:0.07045)1.000:0.03802)1.000:0.05313,((1423781.SAMD00000456:0.1096,(1218495.SAMN03275710:0.04021,148814.SAMN02950967:0.02736)1.000:0.08708)1.000:0.0712,(1614.SAMN02797779:0.12128,(1221537.SAMN02471614:0.18535,(53444.SAMN04505733:0.07553,714313.SAMN02603515:0.11371)0.997:0.03192)1.000:0.09399)1.000:0.15611)1.000:0.05128)1.000:0.05243)1.000:0.04621)0.874:0.02462,(((1589.SAMN03785590:0.02475,1590.SAMN04528933:0.01626)0.145:0.00477,942150.SAMN02797795:0.06619)1.000:0.02405,((1400520.SAMN02356208:0.05427,1670446.SAMN03770836:0.05313)0.998:0.01222,1590.SAMN04543542:0.02126)0.382:0.00848)1.000:0.16733)0.467:0.02332)1.000:0.06097,(1423719.SAMN02369425:0.20771,(((1133569.SAMN02369481:0.10098,(1122150.SAMN02369505:0.03998,1423750.SAMN02369449:0.03615)1.000:0.06274)1.000:0.07599,((1423731.SAMN02369440:0.07671,(1423806.SAMN02369475:0.03108,(1423725.SAMN02369378:0.02967,1423812.SAMN02369480:0.02536)1.000:0.02194)0.712:0.01648)1.000:0.07682,((1423729.SAMN02369439:0.04861,(1423759.SAMN02369452:0.02491,1618.SAMN02797767:0.02908)0.999:0.02103)1.000:0.07333,(1423777.SAMN02369506:0.05765,1423801.SAMD00000518:0.08428)1.000:0.05865)0.859:0.02183)0.843:0.0213)1.000:0.05541,((((1423740.SAMN02369395:0.13055,1601.SAMEA3393060:0.08356)1.000:0.04609,((1423724.SAMD00011178:0.0377,1622.SAMN06045933:0.0367)1.000:0.06519,(1623.SAMN05216431:0.07219,1623.SAMN06140972:0.06438)1.000:0.04997)1.000:0.02787)0.973:0.02106,((1423755.SAMN02369399:0.09894,1624.SAMN06163270:0.07074)1.000:0.04981,(1122146.SAMN02797784:0.1353,1227363.SAMN02469940:0.18688)1.000:0.04323)0.421:0.01536)0.505:0.01753,((449659.SAMN02797797:0.05518,89059.SAMEA4527927:0.04273)1.000:0.14389,(1423820.SAMN02369423:0.01181,1606.SAMN04573029:0.01399)1.000:0.15037)0.928:0.02386)1.000:0.03766)1.000:0.0559)1.000:0.04903)1.000:0.05283,(((81857.SAMN02797769:0.21992,(1423747.SAMN02369428:0.0527,(1599.SAMN05717725:0.03022,(1423752.SAMN02369450:0.02632,28038.SAMN05717729:0.01413)1.000:0.01947)1.000:0.02611)1.000:0.14986)0.998:0.03385,(((1423734.SAMD00003395:0.20367,(1423792.SAMN02369469:0.06102,(1231336.SAMN02469385:0.04959,1580.SAMN04437151:0.04704)1.000:0.04274)1.000:0.19283)0.999:0.03776,((1423735.SAMN02369374:0.09619,1423738.SAMN02369443:0.09439)1.000:0.13861,((((1007676.SAMN03734923:0.04974,1423815.SAMD00036562:0.06163)1.000:0.04473,(((1423720.SAMN02369426:0.03638,1423788.SAMN02369437:0.02854)1.000:0.02244,((392416.SAMN02797794:0.03844,((1074467.SAMN02983013:0.02348,1423774.SAMN02369491:0.02961)1.000:0.01818,(1423770.SAMN02369489:0.03427,993692.SAMN02797788:0.0458)0.998:0.01298)0.975:0.00898)0.849:0.00944,(1423818.SAMN02369448:0.01148,1612.SAMD00035848:0.01185)1.000:0.03772)0.871:0.01231)1.000:0.05142,(1423811.SAMN02369431:0.06754,(1423775.SAMN02369463:0.03519,1847728.SAMN04939523:0.05237)1.000:0.03138)1.000:0.02549)0.981:0.02344)1.000:0.16,(1218492.SAMN03275731:0.14388,1218508.SAMN03271966:0.12931)1.000:0.16638)1.000:0.06686,(1423744.SAMN02369446:0.24108,(1423722.SAMN02369421:0.1874,((713605.SAMN02470230:0.16858,(1423758.SAMN02369400:0.064,(33959.SAMN04447977:0.01485,(1423809.SAMN02369478:0.01758,1596.SAMN03197652:0.01804)0.593:0.00763)1.000:0.04439)1.000:0.03677)1.000:0.04228,((1122152.SAMN02440851:0.03044,(109790.SAMN05596977:0.01377,109790.SAMN06163224:0.01031)1.000:0.0279)1.000:0.10252,((1584.SAMEA3986259:0.05002,(1293597.SAMN02369379:0.03699,1585.SAMEA2580764:0.0426)1.000:0.02664)1.000:0.15905,((1423751.SAMN02369397:0.06256,1423790.SAMEA2272206:0.05961)1.000:0.03957,((97137.SAMN01731004:0.06001,((47770.SAMN03893601:0.02838,((((1423748.SAMN02369396:0.01133,1587.SAMN05465219:0.01305)1.000:0.01543,267818.SAMN02983011:0.03636)0.276:0.00549,(1604.SAMN02603487:0.01961,525365.SAMN02369416:0.02603)1.000:0.00893)0.811:0.00462,1579.SAMN04628015:0.03121)0.608:0.00789)1.000:0.04818,(1423763.SAMN02369405:0.06258,(1423754.SAMN02369398:0.03956,83683.SAMN06339751:0.06108)0.744:0.012)0.999:0.01553)0.875:0.01192)0.298:0.01109,(1600.SAMN03657283:0.08896,((1545702.SAMN03067541:0.02963,(1218507.SAMN03275746:0.03178,(1218493.SAMN03271965:0.01007,1218506.SAMN03275734:0.02023)1.000:0.01494)1.000:0.01107)1.000:0.03263,(303541.SAMN04487793:0.05571,1505723.SAMN04487792:0.09038)0.278:0.01416)1.000:0.06101)1.000:0.03278)0.996:0.0178)1.000:0.0412)1.000:0.02863)0.993:0.02862)1.000:0.17938)1.000:0.0675)1.000:0.10831)0.840:0.03378)1.000:0.03733)0.999:0.02796,((1291052.SAMN02369377:0.12738,(1423783.SAMD00000433:0.05878,1423810.SAMN02369479:0.03052)1.000:0.12382)1.000:0.08904,((1293598.SAMD00000457:0.08875,1423727.SAMN02369393:0.06872)1.000:0.06464,((1582.SAMN03702539:0.02906,(1582.SAMN03580836:0.01895,47715.SAMN03769471:0.02214)0.401:0.00839)1.000:0.11263,(1291734.SAMN02369462:0.12482,1423730.SAMN02369434:0.1201)1.000:0.04885)0.945:0.02509)0.999:0.03205)1.000:0.09756)0.947:0.02297)1.000:0.04951,((1423726.SAMN02369366:0.10351,375175.SAMN03813857:0.08952)1.000:0.03645,(1185325.SAMN02471360:0.06564,1423796.SAMN02369383:0.13068)1.000:0.04372)1.000:0.13405)1.000:0.03966)1.000:0.1487)1.000:0.05117)1.000:0.25192,((1265861.SAMN02641491:0.06124,2756.SAMN05567458:0.0583)1.000:0.26402,((1552123.SAMN02754400:0.01852,(1265819.SAMN02671247:0.01975,(1265845.SAMN02671251:0.04103,(1265846.SAMN02671250:0.02368,(1265820.SAMN02671246:0.01229,1497679.SAMN02754399:0.0143)0.998:0.00648)0.993:0.00692)0.999:0.0076)1.000:0.0213)1.000:0.09782,((1214117.SAMN02415229:0.0511,(1265817.SAMN02671245:0.04532,1265818.SAMN02671244:0.05597)1.000:0.03275)1.000:0.04725,(((1639.SAMN03358733:0.0069,(386043.SAMEA3138260:0.01366,(1639.SAMN05715912:0.00417,702457.SAMN01909075:0.02155)0.977:0.00439)1.000:0.00637)1.000:0.0083,(1638.SAMN05421782:0.02177,1640.SAMN03372569:0.01272)0.994:0.00774)1.000:0.06887,525367.SAMN00001446:0.12385)0.050:0.01855)1.000:0.03889)1.000:0.12168)0.796:0.04553)1.000:0.06454)1.000:0.07831)0.799:0.02647,((1131731.SAMN02471786:0.07706,1191699.SAMN02471015:0.07033)1.000:0.11478,((1305675.SAMN05526266:0.16389,1821260.SAMN04585482:0.16551)0.000:0.02664,(((((1926277.SAMEA48421918:0.06159,(407036.SAMN05216243:0.05567,(1499679.SAMEA2785595:0.02581,(1401260.SAMN02469734:0.01826,482461.SAMN05216244:0.01853)1.000:0.01382)1.000:0.03819)1.000:0.03997)1.000:0.05406,(((698758.SAMD00061112:0.17589,((1220586.SAMD00046315:0.10208,(562743.SAMN02472174:0.07322,872970.SAMN04488134:0.09793)0.147:0.01696)0.995:0.01837,((442899.SAMN05720591:0.04225,(306540.SAMN05421839:0.03062,306541.SAMN05421668:0.01901)1.000:0.02348)1.000:0.09959,1612202.SAMN05421734:0.13267)0.947:0.0222)0.331:0.01437)1.000:0.06128,(1462524.SAMEA3309463:0.06229,200904.SAMEA103520668:0.07338)1.000:0.04506)1.000:0.03452,(1308866.SAMN02470131:0.13842,((531814.SAMN04487944:0.0695,1302245.SAMD00016825:0.08755)1.000:0.0246,(1816696.SAMEA3959753:0.11172,(((1027249.SAMN05216179:0.01626,1564956.SAMEA3645294:0.01552)1.000:0.03097,1298598.SAMD00003685:0.09701)0.999:0.02054,(1121929.SAMN02441353:0.02784,334253.SAMN04487943:0.05676)0.999:0.01579)0.999:0.0187)1.000:0.02022)1.000:0.02493)1.000:0.06231)1.000:0.02695)1.000:0.02549,((361279.SAMEA78858418:0.02783,(361277.SAMN04489762:0.02992,361279.SAMN05421663:0.0227)0.977:0.01402)1.000:0.17784,(1460650.SAMD00000387:0.24624,((((((1482.SAMEA78475168:0.01232,403957.SAMN03081529:0.01326)1.000:0.07347,(171693.SAMD00029049:0.02259,586413.SAMEA3139062:0.02234)1.000:0.06943)0.930:0.02046,((1348908.SAMN02469733:0.05353,1462526.SAMEA3139037:0.05843)0.999:0.02355,(84407.SAMEA78705418:0.08107,(1473.SAMN05421787:0.0323,302167.SAMEA87824668:0.06052)1.000:0.04256)1.000:0.04658)1.000:0.04327)1.000:0.02082,(((937928.SAMN04387706:0.0424,946235.PRJEA70547:0.05409)1.000:0.03732,((182710.SAMEA78895168:0.01643,221109.SAMD00061101:0.02377)1.000:0.05868,((545501.SAMEA3111961:0.01929,(1462527.SAMEA3139098:0.02333,1926285.SAMEA89867668:0.05828)0.999:0.01409)1.000:0.01475,(582851.SAMEA78796168:0.00893,1481930.SAMD00000391:0.10667)1.000:0.01979)1.000:0.07587)1.000:0.05679)1.000:0.03524,(1936063.SAMEA103975582:0.06758,(1851204.SAMN05017669:0.0258,405946.SAMN03891616:0.0362)1.000:0.05994)1.000:0.06)1.000:0.02561)0.968:0.01764,((694055.SAMN02947408:0.05554,(981383.SAMN02470211:0.05006,(161536.SAMN03290694:0.04892,(1122940.SAMN02440721:0.0312,1347087.SAMEA3138924:0.03009)1.000:0.02846)1.000:0.01521)1.000:0.01947)1.000:0.06174,(930117.SAMN05216225:0.06741,930131.SAMN05216389:0.07118)0.993:0.01959)1.000:0.0371)0.732:0.01558,(698769.SAMN02647401:0.15656,((1293599.SAMD00000425:0.13479,(237679.SAMN04488072:0.05475,((1472767.SAMN04103130:0.04326,640948.SAMN05216238:0.0492)1.000:0.04963,558169.SAMN02470213:0.06135)0.990:0.01667)0.999:0.02377)1.000:0.06003,(480071.SAMEA78895918:0.09704,553311.SAMN05216231:0.09382)0.916:0.02323)1.000:0.02474)0.885:0.01989)1.000:0.0237)1.000:0.06212)0.999:0.02676)1.000:0.02293,((((86666.SAMN04490247:0.04497,(570947.SAMN05421687:0.05695,50717.SAMN04488081:0.08424)0.329:0.02005)1.000:0.14146,((396056.SAMN05216353:0.07785,(402384.SAMN06640208:0.04621,(192814.SAMEA87354418:0.07416,(1071080.SAMN02469735:0.06617,(1121938.SAMN02441195:0.05729,(240302.SAMN04487936:0.03305,(240302.SAMEA3139063:0.03697,240303.SAMN05421677:0.03262)0.972:0.01084)1.000:0.01579)0.357:0.01128)1.000:0.01556)0.735:0.01025)0.962:0.0139)1.000:0.02809,(1926286.SAMEA88387168:0.08708,578214.SAMEA89878168:0.07826)1.000:0.02639)1.000:0.02664)1.000:0.04394,(279813.SAMEA103966777:0.02922,(1401258.SAMN02469736:0.01361,571932.SAMN05421743:0.01652)0.999:0.02007)1.000:0.08809)1.000:0.04026,(1385510.SAMN02441140:0.15124,((1385513.SAMN02665299:0.0879,1385511.SAMN02440682:0.09383)0.862:0.01802,(1385514.SAMN02650962:0.07635,1385512.SAMN03177048:0.12024)1.000:0.0368)1.000:0.03384)1.000:0.05637)0.993:0.02763)0.974:0.02503,((1121936.SAMN02440657:0.16656,(237069.SAMN05216498:0.07198,(1294022.SAMD00000435:0.10651,571933.SAMN05216362:0.03372)1.000:0.0334)1.000:0.07107)1.000:0.09964,237682.SAMN05421676:0.14904)1.000:0.05481)1.000:0.09815)0.998:0.02693)0.313:0.02124)1.000:0.03294,1632858.SAMEA3312309:0.24883)0.995:0.02593,((157733.SAMN03766539:0.19058,(((255247.SAMN03159267:0.00689,255247.SAMN03654018:0.01264)1.000:0.01419,(1221500.SAMN03651894:0.01629,1221500.SAMN04419313:0.01991)1.000:0.01461)1.000:0.09359,(1121091.SAMN02441478:0.08813,(1196324.SAMN02471793:0.06942,(1684141.SAMN03853465:0.02824,459525.SAMN04488137:0.03451)1.000:0.02837)1.000:0.04919)0.074:0.02423)1.000:0.08826)1.000:0.0382,(((1121086.SAMN02441191:0.12504,(((1601833.SAMN05518684:0.0634,76935.SAMN05934583:0.08503)1.000:0.04088,((1121087.SAMN02441192:0.14764,745820.SAMN04488053:0.10064)1.000:0.07837,(1464123.SAMN05444126:0.17161,(439292.SAMN00000036:0.06227,632773.SAMN04011598:0.07318)1.000:0.08895)1.000:0.03954)1.000:0.03191)1.000:0.05824,(79879.SAMN05934584:0.07885,(649639.SAMN00007429:0.08783,1503961.SAMN05421736:0.125)0.945:0.02495)1.000:0.03302)0.996:0.02874)1.000:0.07593,((1225341.SAMD00000371:0.17468,((930128.SAMN05192532:0.1189,((1121085.SAMN02440621:0.04703,(1884432.SAMN05518683:0.02384,266892.SAMN04488054:0.03294)1.000:0.07854)1.000:0.10301,(568899.SAMN05192534:0.06098,930129.SAMN05216352:0.0554)1.000:0.03654)0.860:0.0225)1.000:0.04179,(1371.SAMEA88386418:0.015,(1122203.SAMN02440907:0.0101,1122204.SAMN05421781:0.01281)1.000:0.00955)1.000:0.24676)1.000:0.03795)0.891:0.02175,((549003.SAMN04488123:0.19863,(1460634.SAMD00000374:0.09798,1460635.SAMD00000375:0.0785)1.000:0.09874)1.000:0.14617,1123239.SAMN02441685:0.17086)1.000:0.05975)1.000:0.07951)1.000:0.03248,(((((1649580.SAMN04207873:0.11036,(1464122.SAMN05421737:0.15669,(79880.SAMD00048428:0.08561,((1460640.SAMD00008838:0.05931,(1460641.SAMD00006053:0.02447,290588.SAMN05934585:0.0086)1.000:0.07154)1.000:0.07107,(1460637.SAMD00000377:0.02322,228576.SAMN05934586:0.01499)1.000:0.04131)1.000:0.028)1.000:0.02871)0.988:0.0274)1.000:0.11444,((398511.SAMN02603086:0.08138,(1460652.SAMD00000389:0.15909,(519424.SAMN04515757:0.08001,(1218173.SAMN02470564:0.07867,79884.SAMN03770918:0.05385)1.000:0.02842)1.000:0.05561)0.510:0.01745)0.697:0.01502,((1236971.SAMD00000476:0.04041,1481928.SAMD00000372:0.06653)1.000:0.071,((1236970.SAMD00000475:0.02251,333138.SAMN03074851:0.02482)1.000:0.02392,(1236973.SAMD00000477:0.04587,199441.SAMN06317781:0.03577)1.000:0.01893)1.000:0.03365)1.000:0.02839)0.355:0.01369)1.000:0.02459,(1134413.SAMN02470111:0.07812,272558.SAMD00061093:0.11517)0.693:0.02223)1.000:0.04167,(79885.SAMN06140725:0.10971,(1408424.SAMN02743995:0.08244,1912214.SAMN05934587:0.08581)1.000:0.04449)1.000:0.02982)1.000:0.02886,(85682.SAMN05916107:0.05721,(1532552.SAMN04407006:0.07278,472963.SAMN05916141:0.0485)1.000:0.02966)1.000:0.09066)0.984:0.02448)1.000:0.04952)0.999:0.02492)0.998:0.03313)1.000:0.04694)1.000:0.09397)1.000:0.05397,((1089548.SAMN02597174:0.18175,1484.SAMN03328455:0.43932)1.000:0.22396,1631346.SAMEA3375520:0.33494)0.917:0.04994)0.977:0.0287)1.000:0.06554,(1413211.SAMN04479994:0.13278,337097.SAMN05731676:0.12304)1.000:0.16559)1.000:0.04596,((1121002.SAMN02440807:0.11295,(143495.SAMN04489735:0.05678,(47500.SAMN03854604:0.01169,649747.SAMN02436721:0.01447)1.000:0.06448)1.000:0.04569)1.000:0.14192,(1118054.PRJEA82077:0.09143,((33936.SAMN03025774:0.04304,(1444309.SAMN02592614:0.05318,(1408254.SAMN02378363:0.04922,(((1393.SAMD00053328:0.0123,1393.SAMN03733595:0.00991)1.000:0.02465,(54915.SAMN03857465:0.03492,(1884381.SAMN05518846:0.02418,54911.SAMN04038047:0.01943)1.000:0.01891)0.974:0.00888)0.965:0.0083,(1444307.SAMN02585235:0.01683,54914.SAMN04387678:0.01596)1.000:0.01477)1.000:0.0218)1.000:0.04424)0.999:0.02108)1.000:0.11813,(1121121.SAMN02440440:0.01558,1465.SAMN02777949:0.0156)1.000:0.13849)1.000:0.0459)1.000:0.15403)1.000:0.07268)0.774:0.0255)1.000:0.078)0.987:0.04282,(562970.SAMN00017498:0.4243,(((1765683.SAMN04302102:0.0363,1765683.SAMN04505005:0.04437)1.000:0.41355,(((1120972.SAMN02440806:0.06262,(1220571.SAMD00045739:0.01729,1220573.SAMD00046314:0.02273)1.000:0.05929)1.000:0.17876,((1382304.SAMN02841142:0.01471,392015.SAMN05421543:0.02586)1.000:0.15092,(471514.SAMN04025529:0.20644,(1111479.SAMN02441451:0.07732,1120971.SAMN02440619:0.08387)1.000:0.08912)0.898:0.03202)0.998:0.0433)0.976:0.03627,(1882406.SAMN05443507:0.27233,((252246.SAMN05421799:0.03546,(1314748.SAMD00046473:0.03056,(1048834.SAMN02603470:0.01663,(1220572.SAMD00045735:0.02415,(521098.SAMN00001901:0.0069,543302.SAMN02441801:0.01434)0.995:0.00504)0.236:0.00406)1.000:0.01454)1.000:0.01872)1.000:0.14462,((368812.SAMN03274329:0.00973,89784.SAMN04489725:0.02696)1.000:0.07817,(1255277.SAMD00046313:0.096,1356854.SAMN02230327:0.15802)0.932:0.04052)1.000:0.0616)1.000:0.12659)0.996:0.04863)1.000:0.19254)1.000:0.14667,(1120973.SAMN02441735:0.18341,1157490.SAMN02739931:0.25347)1.000:0.08512)1.000:0.0566)1.000:0.06472)1.000:0.15418,((457570.SAMN02598430:0.50177,555088.SAMN02441789:0.45193)1.000:0.08352,(1120989.SAMN02745227:0.03499,1120990.SAMN03080614:0.02627)1.000:0.52725)1.000:0.09811)1.000:0.06069)0.996:0.03112)0.000:0.03237,((((697281.SAMN02232034:0.39808,937334.SAMN05444406:0.30351)1.000:0.13215,((((1346611.SAMN04539467:0.35749,(((1195236.SAMN02471873:0.03578,48256.SAMN06461358:0.04943)1.000:0.05049,(394503.SAMN00623037:0.04226,(1291050.SAMD00000459:0.0256,(1330534.SAMN02469732:0.00735,(588581.SAMN00002727:0.02262,755731.SAMN02261430:0.01439)0.989:0.00431)1.000:0.01222)1.000:0.01293)1.000:0.0452)1.000:0.31127,(398512.SAMN03938399:0.24886,((1848158.SAMN04966136:0.04418,(203119.SAMN02598481:0.08349,1294263.SAMD00000544:0.03929)0.945:0.0231)1.000:0.10037,(509191.SAMN02256541:0.09541,720554.SAMN02261428:0.08182)1.000:0.13298)1.000:0.07618)1.000:0.08321)1.000:0.07056)1.000:0.14496,(((1816678.SAMEA3959561:0.0805,(270498.SAMN04209960:0.07135,(1805714.SAMEA4475147:0.05185,(1851429.SAMN05257102:0.02773,626937.SAMN04498914:0.03274)1.000:0.0199)1.000:0.05626)0.998:0.04038)1.000:0.40041,((1262689.PRJEB991:0.48904,((1262797.PRJEB843:0.26203,1262896.PRJEB692:0.26558)1.000:0.09876,(1262688.PRJEB1034:0.34054,1263026.PRJEB898:0.27129)1.000:0.09652)1.000:0.11621)1.000:0.11829,((1262867.PRJEB719:0.39483,1262970.PRJEB827:0.3129)1.000:0.25597,1263029.PRJEB928:0.54065)0.906:0.06174)1.000:0.21661)1.000:0.12117,(((((((((39495.SAMN02745111:0.22765,(1200721.SAMN02910289:0.16488,1262891.PRJEB954:0.11638)1.000:0.12433)1.000:0.05535,((1619234.SAMN05421730:0.12792,(1120918.SAMN05216249:0.31415,1122934.SAMN02745691:0.24571)0.939:0.03152)1.000:0.06956,180332.SAMN03217299:0.1468)1.000:0.03963)0.993:0.02578,(((99656.SAMN05421659:0.16057,(483218.SAMN02415621:0.14583,(1262889.PRJEB858:0.05588,(39485.SAMEA3545341:0.08912,(28052.SAMEA3545302:0.06507,(1410661.SAMN02841197:0.02099,28052.SAMN05216544:0.02692)1.000:0.10043)1.000:0.05354)1.000:0.08081)1.000:0.10697)1.000:0.04168)1.000:0.08687,((1262880.PRJEB728:0.15698,(1262883.PRJEB749:0.06068,(1262881.PRJEB732:0.05594,411463.SAMN00627091:0.1008)0.968:0.03544)1.000:0.08051)1.000:0.12245,(1262761.PRJEB830:0.23372,1262944.PRJEB820:0.19651)1.000:0.07176)1.000:0.04786)1.000:0.03132,((((1392836.SAMN02991544:0.21091,1715004.SAMN04859031:0.25175)1.000:0.09001,1780378.SAMEA3730079:0.15085)1.000:0.04213,(((((((154046.SAMEA3545258:0.0138,154046.SAMEA3545379:0.01903)1.000:0.04664,((1805471.SAMEA47482918:0.03444,((1304881.SAMN02597187:0.027,610130.SAMN00017134:0.02392)0.997:0.00879,((58134.SAMN05443270:0.02779,29354.SAMN02925385:0.06033)0.997:0.00906,1095009.SAMD00000511:0.1123)1.000:0.00901)1.000:0.02768)0.902:0.01162,1163671.SAMN02584946:0.05801)1.000:0.03715)1.000:0.06121,742737.SAMN02463855:0.08341)0.998:0.02796,(460384.SAMN05216313:0.06868,((1262832.PRJEB981:0.07087,1720194.SAMEA3725798:0.04306)1.000:0.03222,(1697780.SAMD00036502:0.0965,((1280695.SAMN02440671:0.00939,1531.SAMN05660211:0.01989)1.000:0.03685,(1232460.SAMD00010027:0.0396,358743.SAMN05216568:0.03536)1.000:0.0182)0.145:0.01198)0.997:0.013)1.000:0.02525)1.000:0.07885)0.910:0.01496,(((1262792.PRJEB817:0.02897,411486.SAMN02415619:0.0337)1.000:0.05083,(1262805.PRJEB877:0.09671,1512.SAMEA3545330:0.06335)1.000:0.02563)1.000:0.03664,1697781.SAMD00036503:0.1032)0.999:0.01794)0.990:0.02075,1262824.PRJEB943:0.11925)1.000:0.05134,((679200.SAMN02463813:0.2701,((1095750.SAMN00761826:0.03043,467210.SAMN04108634:0.02633)1.000:0.02117,(575593.SAMN02595376:0.02666,936596.SAMN02597440:0.0315)0.995:0.01224)1.000:0.17582)1.000:0.09324,(((689781.SAMN02441162:0.03578,(1855343.SAMN05216356:0.0236,(1165092.SAMN02597345:0.0153,1410612.SAMN02841191:0.01878)1.000:0.02144)1.000:0.01978)1.000:0.18516,(1321782.SAMN02436879:0.16931,(585501.SAMN00002241:0.08135,(796944.SAMN02463873:0.02934,796945.SAMN00828777:0.03795)1.000:0.0575)1.000:0.11459)1.000:0.10864)1.000:0.21664,(1526.SAMN04487771:0.25875,796942.SAMN02463871:0.30721)1.000:0.09807)1.000:0.06571)1.000:0.04302)1.000:0.05457)1.000:0.04599,((((1410624.SAMN02841190:0.17882,(1408436.SAMN02744000:0.01324,633697.SAMN02256545:0.01614)1.000:0.25437)1.000:0.13361,(168384.SAMN05660368:0.25196,(((1262995.PRJEB971:0.05027,(1262758.PRJEB914:0.00872,1262948.PRJEB895:0.01951)1.000:0.04257)1.000:0.07805,1123075.SAMN02441541:0.11399)0.998:0.02795,((53443.SAMEA3545265:0.09486,((1226324.SAMN02436722:0.05976,(1262756.PRJEB792:0.06607,(40520.SAMEA3545246:0.05694,(40520.SAMEA3545245:0.01698,657314.SAMEA3138360:0.02874)1.000:0.03321)1.000:0.04934)1.000:0.06275)0.991:0.01704,1410649.SAMN02841221:0.04546)1.000:0.05393)1.000:0.06706,(1122155.SAMN02745158:0.09645,((1262983.PRJEB851:0.00975,1907659.SAMEA4555082:0.01512)1.000:0.06743,(1263010.PRJEB770:0.08027,(33035.SAMN02903323:0.01852,(1121114.SAMN02441708:0.01099,1796616.SAMN04621619:0.02081)0.997:0.00857)1.000:0.03545)1.000:0.02111)1.000:0.05896)1.000:0.02725)0.892:0.01963)1.000:0.03017)0.000:0.01736)1.000:0.03772,(((658088.SAMN02463780:0.06887,(500632.SAMN00000730:0.04643,742723.SAMN02463849:0.06889)0.880:0.01817)1.000:0.03389,(((1519438.SAMN02903322:0.0139,1871021.SAMEA4555314:0.03092)1.000:0.07361,((553973.SAMN00008808:0.02072,(1816694.SAMEA3982630:0.0128,658665.SAMN00103276:0.02423)0.997:0.01645)1.000:0.05768,((411468.SAMN00627066:0.05435,(1653435.SAMN05727926:0.07178,1235798.SAMN01731000:0.07461)0.686:0.01293)0.987:0.01378,((1263073.PRJEB810:0.09367,(88431.SAMEA3545274:0.00478,88431.SAMEA3545377:0.01782)1.000:0.06266)1.000:0.026,((1262872.PRJEB681:0.06115,1262873.PRJEB829:0.05065)0.996:0.01636,1235799.SAMN01731001:0.08511)0.900:0.01505)0.600:0.01075)0.998:0.01657)1.000:0.02375)1.000:0.04819,((1745713.SAMEA3959520:0.06691,410072.SAMEA3545376:0.06233)1.000:0.03928,1632013.SAMEA3381209:0.13383)0.212:0.01915)0.058:0.01582)0.989:0.01667,(1121950.SAMN02745243:0.1086,(((658655.SAMN02463772:0.05329,(1235792.SAMN01730992:0.01569,97139.SAMN01731007:0.03076)1.000:0.08465)1.000:0.024,((1871020.SAMEA4555313:0.05661,33039.SAMEA3545307:0.07)1.000:0.02155,((33039.SAMEA3545353:0.00776,(33039.SAMEA3545428:0.04192,33039.SAMEA3545381:0.09965)1.000:0.03547)1.000:0.02921,471875.SAMN00000022:0.03481)1.000:0.03906)1.000:0.03215)0.865:0.01036,(33038.SAMEA3727092:0.07328,(1776045.SAMEA3721275:0.08555,(290055.SAMN03652781:0.02576,39482.SAMEA3545342:0.02583)1.000:0.02868)0.999:0.02098)0.250:0.01156)1.000:0.03341)1.000:0.02687)1.000:0.09617)1.000:0.04427,((((((397287.SAMN01730991:0.10798,(1469948.SAMN02910261:0.09865,(1226325.SAMN02436820:0.03124,1432052.SAMN05941924:0.03499)1.000:0.11041)1.000:0.06511)0.992:0.02585,(1235800.SAMN01731002:0.08021,1263027.PRJEB923:0.09665)1.000:0.05063)1.000:0.02791,(((1235793.SAMN01730993:0.05916,397291.SAMN01730988:0.05988)1.000:0.14846,(1262988.PRJEB1040:0.11842,(1520828.SAMN02910339:0.21641,(1200749.SAMN04487760:0.24246,((1408319.SAMN02743996:0.19118,(1520825.SAMN02910370:0.12754,877424.SAMN02440898:0.10986)1.000:0.05583)1.000:0.20397,877420.SAMN02440911:0.16206)1.000:0.0697)1.000:0.05166)1.000:0.05015)1.000:0.09095)0.511:0.01603,(1200747.SAMN02910368:0.17091,(1262816.PRJEB911:0.09745,1262994.PRJEB973:0.12924)1.000:0.02873)1.000:0.03957)1.000:0.02323)1.000:0.03456,((1520826.SAMN02910292:0.24858,(1408321.SAMN02841155:0.0737,1410630.SAMN02841223:0.04498)1.000:0.26323)0.989:0.04994,((((1410610.SAMN02841201:0.0464,(1280678.SAMN02441494:0.03969,((1280664.SAMN02440827:0.02308,1520807.SAMN02910263:0.01908)0.991:0.00784,((1280671.SAMN02440832:0.01488,1280672.SAMN02440667:0.02304)0.987:0.00925,(1280680.SAMN02441480:0.02147,1506994.SAMN02841232:0.02024)1.000:0.01792)0.871:0.00489)1.000:0.01843)0.870:0.01484)1.000:0.07724,(1520812.SAMN02910398:0.06198,(((((((1280666.SAMN02440909:0.01603,1408306.SAMN02744002:0.02898)1.000:0.02878,(1280679.SAMN02441238:0.01716,(1280682.SAMN02440821:0.02157,515622.SAMN02602973:0.02401)1.000:0.012)1.000:0.02532)0.987:0.00992,(1410650.SAMN02744024:0.07667,(1408304.SAMN02585011:0.04751,(1280668.SAMN02440910:0.01501,1280684.SAMN02440822:0.02632)1.000:0.03201)1.000:0.03253)0.409:0.00959)0.999:0.00939,(1280663.SAMN02440908:0.0058,43305.SAMN04487928:0.04914)1.000:0.04353)0.935:0.01916,185008.SAMN05928573:0.04417)0.974:0.0118,1520811.SAMN02910342:0.05699)1.000:0.06207,(1408305.SAMN02743998:0.01304,185008.SAMN02910451:0.0273)1.000:0.08411)0.924:0.0086)1.000:0.05761)1.000:0.07143,(1280685.SAMN02441481:0.13588,(1280686.SAMN02441163:0.07947,(1121131.SAMN02745229:0.01539,831.SAMN04487884:0.02278)1.000:0.10674)1.000:0.09564)1.000:0.11582)1.000:0.08098,(1798184.SAMN04487833:0.19586,(1262993.PRJEB1009:0.12129,877406.SAMN02745687:0.18737)1.000:0.12564)1.000:0.16321)1.000:0.04796)0.675:0.02719)1.000:0.09346,(1408322.SAMN02743990:0.27974,((1408323.SAMN02744718:0.08067,1855374.SAMN05216390:0.07265)1.000:0.07191,((1408324.SAMN02841162:0.02543,1898203.SAMN06296386:0.02263)1.000:0.09036,1410621.SAMN02744023:0.18376)0.989:0.04337)1.000:0.08963)1.000:0.14565)1.000:0.04449,((1732.SAMN02910417:0.18957,(39490.SAMEA3545299:0.08866,1042156.SAMD00060994:0.18405)1.000:0.05477)0.000:0.01477,(((1410623.SAMN02841196:0.13135,1855375.SAMN05216391:0.21661)1.000:0.05208,((((((1280694.SAMN02441495:0.01197,1798186.SAMN04487830:0.01881)1.000:0.02498,1410616.SAMN02744014:0.01662)1.000:0.01129,(1798168.SAMN04487829:0.03173,((1520801.SAMN02910384:0.03023,(185007.SAMN02910350:0.02312,657324.SAMEA3138350:0.02033)0.998:0.01093)0.944:0.00689,1520802.SAMN02910298:0.02552)0.996:0.00934)0.994:0.00987)0.244:0.0072,46206.SAMN02910377:0.01541)1.000:0.21292,936574.SAMN02641571:0.28221)0.984:0.06754,(1520820.SAMN02910301:0.16041,(1408320.SAMN02841165:0.12562,39491.SAMEA3545348:0.1024)1.000:0.07715)1.000:0.07372)1.000:0.05096)1.000:0.06266,((1262942.PRJEB744:0.10215,1262947.PRJEB886:0.1009)1.000:0.03938,(1235802.SAMN01731006:0.19336,(((1261635.SAMN05726915:0.06003,(360807.SAMEA1710343:0.04874,(585394.SAMN02604129:0.01435,301301.SAMEA3545242:0.12341)1.000:0.05032)1.000:0.0389)1.000:0.02974,(301302.SAMEA3545271:0.0758,(1792306.SAMN04487761:0.05571,(1122142.SAMN02910414:0.01619,140626.SAMN02743877:0.03907)1.000:0.0555)1.000:0.10409)1.000:0.05345)1.000:0.04477,(1520827.SAMN02910358:0.23712,(1261634.SAMN05726914:0.0476,(1235790.SAMN01730989:0.03655,(397290.SAMN01730994:0.05558,397288.SAMN01730990:0.03885)1.000:0.01708)1.000:0.07829)1.000:0.05645)1.000:0.03685)1.000:0.02466)1.000:0.06013)0.000:0.015)0.998:0.02749)1.000:0.05092)1.000:0.02996)0.878:0.02315)0.165:0.01765)1.000:0.0473)1.000:0.03369,((1410632.SAMN02744022:0.23189,(((1262790.PRJEB808:0.01924,1262946.PRJEB859:0.02609)1.000:0.078,(1262782.PRJEB771:0.10654,(1262773.PRJEB703:0.02283,1262785.PRJEB789:0.03815)1.000:0.07338)1.000:0.03597)1.000:0.12728,((1262945.PRJEB824:0.0769,1336241.SAMN02584969:0.14211)1.000:0.04199,((1262777.PRJEB736:0.07801,1262828.PRJEB961:0.07087)1.000:0.03385,1410631.SAMN02743885:0.23685)1.000:0.03134)1.000:0.11579)1.000:0.10365)1.000:0.08535,(((1120996.SAMN02746066:0.13937,((1805477.SAMEA3904493:0.111,(357809.SAMN02598360:0.04344,66219.SAMN02744595:0.0264)1.000:0.14909)0.959:0.06215,(1527.SAMN04489757:0.13372,(1449050.SAMN02841229:0.05327,(1121322.SAMN02745136:0.0384,1121345.SAMN02745217:0.04179)1.000:0.03444)1.000:0.16044)1.000:0.06413)1.000:0.04639)1.000:0.04566,(29364.SAMN04487772:0.13065,592026.SAMN02436865:0.36799)1.000:0.07718)1.000:0.04179,((1262802.PRJEB872:0.16619,37658.SAMN05661086:0.15761)1.000:0.07121,290052.SAMN04229414:0.13189)0.992:0.02077)1.000:0.04836)1.000:0.05182)1.000:0.05925,((1261637.SAMN05726911:0.18625,((1232447.SAMD00004028:0.00474,411490.SAMN00627053:0.03162)1.000:0.08277,(1261636.SAMN05726913:0.03935,(649756.SAMEA3545238:0.00979,649756.SAMEA3545371:0.01404)1.000:0.05468)1.000:0.06129)1.000:0.08009)1.000:0.08264,((1780380.SAMEA3730082:0.09095,39488.SAMEA3545301:0.07448)1.000:0.16964,(1410626.SAMN02744018:0.2981,(((((1410633.SAMN02743883:0.16788,(1458462.SAMN02841230:0.15286,(1392493.SAMN02743905:0.03163,1520823.SAMN02910369:0.04465)1.000:0.19896)0.988:0.03756)0.993:0.02951,(1410622.SAMN02841226:0.05229,42322.SAMN02745110:0.06657)1.000:0.09069)1.000:0.12296,(1262774.PRJEB706:0.1786,((1263071.PRJEB975:0.02011,33043.SAMEA3545296:0.02714)1.000:0.08819,(1262786.PRJEB796:0.10198,1262863.PRJEB1005:0.11774)1.000:0.04402)1.000:0.14917)1.000:0.06577)1.000:0.03406,1262830.PRJEB967:0.15687)0.961:0.02879,1262825.PRJEB948:0.15829)1.000:0.07663)0.063:0.03828)1.000:0.04489)1.000:0.05)1.000:0.04242,717962.SAMEA2272068:0.43747)1.000:0.16582,((1262888.PRJEB806:0.36036,(1473580.SAMN03165200:0.2278,((1658108.SAMEA3501706:0.13875,(1892843.SAMEA4413790:0.12861,(1294025.SAMD00000445:0.167,642492.SAMN00013959:0.06865)1.000:0.07966)1.000:0.08479)0.997:0.05441,(1710701.SAMN04027070:0.19998,(1712378.SAMN04038460:0.08516,420336.SAMN02436323:0.12224)1.000:0.17183)1.000:0.10976)1.000:0.17263)1.000:0.08765)0.995:0.07151,(97138.SAMN01731003:0.13058,(1263025.PRJEB892:0.05928,(1262998.PRJEB677:0.10218,(36847.SAMN04437757:0.04486,991789.SAMN04437875:0.04381)1.000:0.06996)0.884:0.02145)1.000:0.08856)1.000:0.1969)1.000:0.07498)1.000:0.12501,(((1497955.SAMN03842476:0.68631,699246.SAMN00006219:0.4143)1.000:0.22465,((1855400.SAMN05216413:0.03274,1898205.SAMN06296952:0.04113)1.000:0.14877,(1520819.SAMN02910456:0.16265,(1410638.SAMN02744006:0.04191,1520816.SAMN02910264:0.04604)1.000:0.22619)0.935:0.06547)1.000:0.22169)1.000:0.17821,1458463.SAMN02841205:0.37628)0.984:0.15611)1.000:0.09841,((((1262772.PRJEB702:0.21858,(1262811.PRJEB891:0.183,1262847.PRJEB1035:0.20025)0.822:0.04542)1.000:0.3837,(1262840.PRJEB1010:0.27018,((1262839.PRJEB1004:0.20535,1262813.PRJEB905:0.27385)0.685:0.02659,((((1262822.PRJEB940:0.18059,1262841.PRJEB1011:0.15258)1.000:0.0768,(1262815.PRJEB909:0.03206,1262820.PRJEB936:0.05033)1.000:0.15183)1.000:0.03122,(((1262796.PRJEB839:0.16331,1262807.PRJEB882:0.16141)1.000:0.06381,(1262801.PRJEB862:0.126,(1262788.PRJEB801:0.10236,1262800.PRJEB848:0.09434)1.000:0.1632)1.000:0.04321)1.000:0.06742,1262810.PRJEB888:0.32295)1.000:0.05467)1.000:0.05212,1262789.PRJEB805:0.17825)0.953:0.02344)1.000:0.09815)1.000:0.23324)1.000:0.2016,((1262957.PRJEB860:0.40824,(1262966.PRJEB990:0.2639,(1262703.PRJEB864:0.34832,(1262894.PRJEB1021:0.29717,(1262808.PRJEB884:0.38385,1263015.PRJEB804:0.27964)1.000:0.08135)1.000:0.0957)0.886:0.04217)1.000:0.17339)1.000:0.14565,(((1408437.SAMN02841159:0.14704,501571.SAMEA4545681:0.12823)1.000:0.20282,(((((552398.SAMN02463841:0.08637,(1650661.SAMEA3460838:0.07427,1378168.SAMN02597027:0.16137)0.604:0.03075)1.000:0.0982,((411467.SAMN00627059:0.12682,(292800.SAMEA3545369:0.05835,292800.SAMN04621620:0.08944)1.000:0.05887)0.803:0.02866,(1673721.SAMEA3481237:0.11591,1871015.SAMEA103911226:0.18222)0.299:0.03193)1.000:0.05301)1.000:0.07698,((((1007096.SAMD00036625:0.03469,693746.SAMD00061111:0.05929)1.000:0.0959,(1226322.SAMN02436878:0.08491,(1235797.SAMN01730999:0.12459,1855299.SAMN05216343:0.06748)0.837:0.01945)1.000:0.04384)1.000:0.08549,(1263003.PRJEB707:0.16212,(1262911.PRJEB781:0.06769,1262992.PRJEB1019:0.057)1.000:0.10914)0.995:0.03733)1.000:0.12502,(1262999.PRJEB679:0.20707,1263030.PRJEB929:0.17674)1.000:0.14076)0.999:0.04285)0.850:0.03177,((1123282.SAMN02745823:0.29956,1122930.SAMN02745168:0.33607)1.000:0.0898,(1121344.SAMN02743968:0.17623,1263001.PRJEB693:0.15431)1.000:0.10294)1.000:0.08571)0.686:0.03329,(((1263002.PRJEB704:0.09565,1263006.PRJEB739:0.08434)1.000:0.12847,(1263000.PRJEB690:0.2747,1263004.PRJEB714:0.12377)1.000:0.13041)1.000:0.14805,877414.SAMN02441577:0.35746)1.000:0.06181)1.000:0.1391)1.000:0.17199,((1550024.SAMN04224338:0.16705,(((853.SAMEA3545433:0.03319,(718252.SAMEA3138378:0.0251,(411483.SAMN00008827:0.02424,853.SAMEA3545277:0.02888)0.968:0.016)0.860:0.01427)1.000:0.17437,(411471.SAMN00008862:0.04167,745368.SAMN02745178:0.04091)1.000:0.14821)1.000:0.1293,1650663.SAMEA3673149:0.11827)1.000:0.10324)1.000:0.29356,(((((1834198.SAMN04621621:0.17239,(1776382.SAMEA3869492:0.10287,(1262769.PRJEB676:0.039,1262989.PRJEB1039:0.04926)1.000:0.06433)0.961:0.03713)1.000:0.15971,(1262848.PRJEB1042:0.17666,(1262890.PRJEB944:0.18512,(1262884.PRJEB755:0.11031,(1200751.SAMN02910436:0.11198,40518.SAMN02910441:0.07814)1.000:0.04882)1.000:0.08648)1.000:0.06993)1.000:0.10337)1.000:0.05563,(((1958780.SAMEA103970044:0.03595,(1105031.SAMN00828787:0.01152,1121334.SAMN02441299:0.02746)1.000:0.02293)1.000:0.17234,1262819.PRJEB930:0.32699)0.999:0.04368,((1572656.SAMN06670444:0.29608,(1849176.SAMN04978860:0.18629,(1120746.SAMEA2602734:0.1102,(1673717.SAMEA3750678:0.0667,1944639.SAMEA103910976:0.07795)1.000:0.0717)0.227:0.03156)0.963:0.03718)0.958:0.04267,1262798.PRJEB845:0.26495)0.865:0.03793)1.000:0.07964)1.000:0.08503,(((1262700.PRJEB919:0.07484,1262831.PRJEB977:0.10799)1.000:0.0626,(1262779.PRJEB763:0.12381,(290054.SAMN02745114:0.15549,(1262886.PRJEB787:0.01803,1263019.PRJEB838:0.03245)1.000:0.07832)1.000:0.05419)0.082:0.02225)1.000:0.18979,(1262882.PRJEB743:0.22193,((1262959.PRJEB904:0.01172,1262961.PRJEB934:0.01997)1.000:0.25351,(1262803.PRJEB873:0.19317,1262952.PRJEB741:0.20385)1.000:0.06539)1.000:0.05563)1.000:0.10499)1.000:0.1053)1.000:0.04752,(((1852384.SAMEA48259918:0.22374,(1870991.SAMEA4415571:0.12568,537013.SAMN00008812:0.17673)1.000:0.12149)1.000:0.06075,((39492.SAMEA3545391:0.21642,(1262878.PRJEB694:0.02482,1262893.PRJEB1006:0.04276)1.000:0.27586)1.000:0.13555,((1514668.SAMN02744687:0.26418,((1262965.PRJEB963:0.10428,(1265.SAMN04487832:0.13601,(1410672.SAMN02744011:0.03674,(((641112.SAMN02471821:0.04951,(1265.SAMN02910353:0.01274,1410671.SAMN02841181:0.01997)1.000:0.07452)1.000:0.03334,((1265.SAMN02910265:0.01212,(1265.SAMN04487860:0.01331,1336236.SAMN02584965:0.00945)0.817:0.00618)1.000:0.01858,(1265.SAMN02910280:0.02063,1384066.SAMN02584993:0.0217)1.000:0.01869)0.862:0.00992)0.985:0.01361,1341157.SAMN02952951:0.03385)1.000:0.06321)1.000:0.04833)1.000:0.07042)1.000:0.08533,(213810.SAMD00016815:0.18557,((1262954.PRJEB835:0.05433,411473.SAMN00627105:0.07681)1.000:0.06708,(1262953.PRJEB790:0.11687,1262958.PRJEB869:0.12365)1.000:0.04897)0.978:0.07605)0.965:0.03949)1.000:0.04665)1.000:0.06213,(((1262963.PRJEB942:0.07778,244362.SAMN02910447:0.12792)1.000:0.15171,(1262962.PRJEB938:0.10546,877411.SAMN02743361:0.15187)0.822:0.02486)0.746:0.01875,((1520817.SAMN02910317:0.13997,1262955.PRJEB846:0.32599)0.992:0.02734,(1410617.SAMN02744013:0.12363,(246199.SAMN02436640:0.02946,(1264.SAMN02910406:0.01756,(1384065.SAMN02584992:0.01464,697329.SAMN02743985:0.01754)0.840:0.0092)1.000:0.03029)1.000:0.11883)1.000:0.04353)1.000:0.077)1.000:0.12543)1.000:0.08815)1.000:0.11521)0.910:0.04014,(((((1852383.SAMEA4519288:0.2167,474960.SAMN05216180:0.23586)0.999:0.04446,(1211843.SAMEA2821497:0.24126,258515.SAMN05192585:0.26848)0.874:0.04523)0.000:0.01657,((29343.SAMEA2634676:0.1939,663278.SAMN00008641:0.25149)1.000:0.13441,1780381.SAMEA3730083:0.29042)1.000:0.06605)1.000:0.06128,((((1262778.PRJEB737:0.06742,1262783.PRJEB782:0.04455)1.000:0.20407,1520815.SAMN02910435:0.35231)1.000:0.08417,(1841867.SAMEA4519287:0.18455,1841868.SAMEA103910483:0.25121)0.613:0.03029)0.056:0.01164,(1871018.SAMEA4519310:0.27321,(169435.SAMEA3545402:0.11041,(1235835.SAMN01730997:0.11254,1720200.SAMEA3907616:0.08878)0.980:0.0333)1.000:0.12478)1.000:0.03837)1.000:0.05568)0.999:0.03147,1882754.SAMN05444424:0.33946)0.819:0.0292)0.999:0.0366)0.996:0.04772)1.000:0.07968)1.000:0.09583)1.000:0.12447)0.253:0.03872,((1262897.PRJEB994:0.23568,1898207.SAMN06297397:0.24728)1.000:0.32994,(1262770.PRJEB678:0.2871,(1262775.PRJEB715:0.4017,1262781.PRJEB769:0.22704)0.988:0.06671)1.000:0.16507)1.000:0.14696)1.000:0.0646)1.000:0.08638)0.939:0.0468)0.307:0.03396,(1122184.SAMN02745176:0.35065,((((1840217.SAMN04889864:0.13926,(1041504.SAMD00016607:0.07912,1109438.SAMN02471012:0.0769)1.000:0.12788)1.000:0.45913,((994573.SAMN02378756:0.17853,(398199.SAMN04488695:0.00882,398199.SAMN05421804:0.01436)1.000:0.18198)1.000:0.20953,((((((1552.SAMN04958870:0.22103,((1499683.SAMEA2602735:0.12435,318464.SAMN02925393:0.07106)1.000:0.09272,(1354301.SAMN02470614:0.14705,(29341.SAMN04263500:0.07809,(1033737.SAMEA2272503:0.075,1211817.SAMEA3138979:0.07794)1.000:0.05018)1.000:0.0528)1.000:0.05015)1.000:0.06297)1.000:0.09507,(((1494.SAMN05216497:0.03181,1513.SAMN03262537:0.04671)1.000:0.15001,(1487921.SAMN02726038:0.14095,(1230342.SAMN02732493:0.06013,1410653.SAMN02952982:0.06348)1.000:0.04443)0.609:0.02237)1.000:0.07596,((1321778.SAMN02436756:0.10501,1881060.SAMN05428976:0.0842)1.000:0.09443,((1776758.SAMEA4386285:0.19095,1450648.SAMN06461355:0.32827)1.000:0.0617,(1650662.SAMEA3538358:0.1369,(1121298.SAMN05444401:0.06294,1325933.SAMEA2769924:0.06202)1.000:0.12301)1.000:0.04875)0.576:0.02176)0.999:0.02753)0.830:0.02181)0.707:0.01559,((1121316.SAMN02745207:0.31423,(36844.SAMN04488501:0.14151,(1121305.SAMN04516095:0.0823,(1491.SAMN03876599:0.04397,(1443125.SAMN02593752:0.02085,386415.SAMN02603464:0.02153)1.000:0.03418)1.000:0.08595)1.000:0.05691)1.000:0.05411)1.000:0.09263,((747377.SAMN03891558:0.13411,(1501.SAMN05447592:0.06998,(1488.SAMN05170515:0.03675,84029.SAMN05170513:0.04169)1.000:0.04042)1.000:0.09807)1.000:0.10397,((1501.SAMN04208905:0.05238,(545243.SAMD00036608:0.05537,86416.SAMN02602952:0.03961)0.092:0.01481)1.000:0.09473,(1121291.SAMN02745134:0.06952,1121293.SAMN02743371:0.12177)1.000:0.0672)1.000:0.06754)1.000:0.05991)0.986:0.03182)1.000:0.03681,((((1121326.SAMN04621187:0.09465,(1548.SAMN02721231:0.01843,536227.SAMN03740584:0.01839)1.000:0.09624)1.000:0.0464,(1519.SAMEA3699157:0.15609,(1534.SAMN06094710:0.12605,1538.SAMN03459580:0.08816)1.000:0.04325)1.000:0.075)1.000:0.04733,((1622073.SAMEA3381202:0.11051,(1962263.SAMN06094717:0.02055,(1560217.SAMN03107535:0.01883,1491.SAMN03779958:0.03325)0.926:0.0117)1.000:0.0802)1.000:0.09618,1121290.SAMN05220839:0.2092)0.984:0.03454)1.000:0.04776,(1540257.SAMN02744597:0.22024,(1121338.SAMN04516102:0.17587,(1121306.SAMN02745196:0.15645,1121331.SAMN02745248:0.30594)1.000:0.08461)1.000:0.07113)1.000:0.04142)0.761:0.01372)1.000:0.02683,(1216932.SAMEA3138942:0.20471,573061.SAMN00002614:0.22165)1.000:0.10282)0.978:0.02729,((((1121302.SAMN02745163:0.13475,((1267.SAMD00043588:0.12056,195102.SAMD00061119:0.08972)1.000:0.02977,(1347366.SAMEA3538361:0.09069,1805472.SAMEA4043121:0.11716)1.000:0.06655)1.000:0.03395)1.000:0.03497,1533.SAMN05443638:0.12979)0.921:0.02137,(((1121339.SAMN04516210:0.09368,(1391647.SAMN02324738:0.06005,1561.SAMN03921826:0.05638)1.000:0.0394)1.000:0.06301,((119641.SAMN05421842:0.08502,(1491.SAMN03779994:0.03294,394958.SAMN05608059:0.04102)1.000:0.05025)1.000:0.02716,(169679.SAMN05170522:0.0474,((((641107.SAMN02256530:0.04721,36745.SAMN05170535:0.07695)0.914:0.01076,(225345.SAMN06461354:0.03408,(1410652.SAMN02744012:0.0157,1520.SAMN05170529:0.02128)1.000:0.01823)1.000:0.01348)0.783:0.0104,29367.SAMN05170536:0.06101)1.000:0.02235,(137838.SAMEA3610495:0.08207,1492.SAMN03272540:0.06599)1.000:0.02573)1.000:0.05363)1.000:0.05494)1.000:0.072)1.000:0.02585,(((1491.SAMN03197918:0.12577,1294142.SAMN02471872:0.19684)1.000:0.02935,(((1499684.SAMEA2697682:0.01563,84024.SAMEA3545322:0.01548)1.000:0.04335,(1262787.PRJEB797:0.08924,(545697.SAMN02436689:0.02676,84024.SAMEA3545235:0.02663)1.000:0.03617)1.000:0.05276)1.000:0.05737,(1805470.SAMEA3982858:0.03562,(1667357.SAMN03571283:0.03386,457396.SAMN02463700:0.01971)1.000:0.01753)1.000:0.0689)0.996:0.02076)1.000:0.04741,(94869.SAMN04488529:0.15308,(1351755.SAMEA102059668:0.02298,1504.SAMEA4063107:0.02439)1.000:0.05849)1.000:0.03)1.000:0.0302)1.000:0.05687)1.000:0.05819,((1499689.SAMEA2602741:0.06379,37659.SAMN02841231:0.13326)1.000:0.12559,(1529.SAMN04487885:0.19363,(1121319.SAMN02743370:0.10062,84698.SAMN04488528:0.11098)1.000:0.0815)1.000:0.0359)0.428:0.02345)1.000:0.03251)0.947:0.04047)0.644:0.04568)1.000:0.12889,((1121307.SAMN03794733:0.25259,1403537.SAMN02952959:0.15847)0.999:0.04835,(1147123.SAMN05443428:0.26474,(1031288.SAMN02440782:0.14931,(857293.SAMEA3138419:0.08129,908809.SAMN03733418:0.10283)1.000:0.11692)1.000:0.06898)1.000:0.04835)1.000:0.12544)1.000:0.04361,36849.SAMN04121004:0.35564)1.000:0.08088)1.000:0.05012)1.000:0.04743,((((((1658111.SAMEA3502534:0.16679,(520762.SAMN04038072:0.12066,(1121919.SAMN02745975:0.02934,1424294.SAMN05786931:0.04453)1.000:0.11821)1.000:0.11437)1.000:0.08111,((1121266.SAMN02745883:0.12834,(1121301.SAMN02745912:0.08256,36842.SAMN02194393:0.11463)1.000:0.08893)1.000:0.0912,(1048380.SAMD00055724:0.41579,1120920.SAMN03080599:0.37501)1.000:0.16959)1.000:0.05197)0.974:0.03441,(((1321814.SAMN02436867:0.28655,592031.SAMN00008823:0.61848)1.000:0.1078,((1870997.SAMEA4519299:0.28497,(1871012.SAMEA47410918:0.18346,936375.SAMN00828794:0.18949)0.997:0.06054)1.000:0.19613,((1263005.PRJEB721:0.12369,1263011.PRJEB777:0.12525)1.000:0.08481,((155865.SAMN05216515:0.28709,(1161902.SAMN00829151:0.16268,(1261640.SAMN05726916:0.09811,1392487.SAMN02743913:0.14388)0.308:0.02656)1.000:0.05209)1.000:0.08376,(1776384.SAMEA3959737:0.11776,((1230734.SAMN02850931:0.24168,1520829.SAMN02910327:0.14373)1.000:0.07931,(883109.SAMN02463880:0.02223,888727.SAMN02641587:0.02306)1.000:0.22643)1.000:0.04257)0.910:0.02543)1.000:0.0489)0.732:0.04026)0.835:0.0454)0.874:0.05392,1120998.SAMN02441533:0.20988)1.000:0.28698)0.998:0.0415,((350688.SAMN00623039:0.28197,(293826.SAMN02598282:0.22545,(((1120976.SAMN03080606:0.15008,1408422.SAMN02743997:0.13877)1.000:0.08007,(159292.SAMN05192546:0.02212,69895.SAMN05192551:0.01731)1.000:0.45972)0.710:0.03264,(426128.SAMN05660297:0.15516,(393762.SAMN05660472:0.10201,(1497.SAMN05858599:0.02856,84022.SAMN03768360:0.03673)1.000:0.06612)1.000:0.05444)1.000:0.10423)0.996:0.04764)0.921:0.0414)1.000:0.12429,(((1121324.SAMN02688025:0.13479,1286171.SAMN02689753:0.15041)1.000:0.16511,(((((1121321.SAMN04488530:0.08872,((1490.SAMN06022750:0.0244,1505.SAMEA1572105:0.03683)1.000:0.08824,((1301100.PRJEB1853:0.0558,(1121325.SAMN04515677:0.04627,1476973.SAMN02743383:0.07292)0.483:0.01608)0.998:0.01493,(1720299.SAMEA3888368:0.06318,1776391.SAMEA4521287:0.06407)0.401:0.0138)1.000:0.02949)1.000:0.03382)0.904:0.0235,(1496.SAMEA2674823:0.07233,1392497.SAMN02743901:0.17248)1.000:0.03107)0.077:0.01976,(261299.SAMEA3545344:0.1002,(1577792.SAMN03224221:0.0241,36841.SAMN02910355:0.03446)1.000:0.0795)1.000:0.06803)0.814:0.02869,(500633.SAMN00000729:0.11503,((1261.SAMN03854410:0.09906,(1219626.SAMN02850935:0.02635,596315.SAMN00008344:0.03966)1.000:0.06824)0.973:0.02024,(72304.SAMN02910278:0.12038,215200.SAMN05216454:0.09883)0.826:0.02383)1.000:0.18074)0.999:0.04303)1.000:0.1778,((1123349.SAMN02744037:0.06246,1123350.SAMN02744040:0.04788)1.000:0.07032,(1121328.SAMN04450498:0.08942,29349.SAMN06461356:0.07983)1.000:0.10267)1.000:0.04599)0.991:0.03559)1.000:0.05045,((1123009.SAMN02440660:0.24683,546269.SAMN02463683:0.36445)1.000:0.09192,(1511.SAMEA3138340:0.16736,(1871336.SAMN05363827:0.24392,(796937.SAMN02463879:0.10468,(39498.SAMN02745115:0.01989,864565.SAMN00120458:0.01323)1.000:0.11991)1.000:0.06843)1.000:0.26224)0.999:0.05773)1.000:0.19066)1.000:0.08284)0.998:0.03915)1.000:0.05815,(((1121476.SAMN02745751:0.47456,(((1123404.SAMN02745784:0.14988,(1123403.SAMN04516209:0.22446,1964383.SAMEA103910486:0.14716)1.000:0.0507)1.000:0.08838,((1686289.SAMEA3500982:0.10409,(1123352.SAMN05660923:0.12569,865861.SAMN02597372:0.07274)1.000:0.05219)1.000:0.07906,(1891289.SAMEA4392617:0.28194,(1347392.SAMEA2537694:0.184,(1123281.SAMN02745180:0.10009,1871005.SAMEA47419168:0.13382)1.000:0.03914)1.000:0.04231)1.000:0.04929)0.867:0.03955)0.999:0.06211,(((1673724.SAMEA3538359:0.41561,((1588750.SAMN04498913:0.28982,((1111134.SAMN02436477:0.16659,862517.SAMN00117215:0.20925)1.000:0.12111,(((875454.SAMD00036609:0.0525,(1465756.SAMN05726917:0.05115,(1033744.SAMEA2272315:0.03418,((1720298.SAMEA3725799:0.02904,(1739525.SAMN04480441:0.02318,(1756987.SAMEA103970042:0.0216,54005.SAMN03854408:0.02189)1.000:0.01191)1.000:0.02198)1.000:0.03214,1739305.SAMN04477619:0.03311)0.596:0.01005)0.998:0.01349)0.890:0.01861)1.000:0.14699,(1776387.SAMEA4492522:0.11933,596330.SAMN00008345:0.12138)1.000:0.08956)1.000:0.0799,((573058.SAMN00017477:0.03102,997350.SAMN02299448:0.04018)1.000:0.17965,((1118062.PRJEA82275:0.16046,1912856.SAMEA2681676:0.13982)1.000:0.08766,(1120995.SAMN02745245:0.14787,1354300.SAMN02469576:0.12329)1.000:0.04232)0.204:0.02762)1.000:0.05144)0.946:0.02939)0.787:0.03219)1.000:0.0601,((1673726.SAMEA3538360:0.11391,879308.SAMN00116783:0.13087)1.000:0.18788,(755172.SAMN03854407:0.08568,(1776390.SAMEA3996551:0.02047,1871017.SAMEA17756668:0.03085)1.000:0.09085)1.000:0.26242)1.000:0.06416)1.000:0.0853)1.000:0.11169,((1723384.SAMEA3635103:0.02273,1852391.SAMEA103970041:0.03253)1.000:0.40164,(1284708.SAMN02850930:0.22402,1852374.SAMEA4554850:0.24574)1.000:0.31787)1.000:0.12851)0.986:0.03845,(1321784.SAMN02436814:0.50293,((((561177.SAMN00008758:0.03879,(1033733.PRJEA70539:0.03046,(655811.SAMN00120584:0.02782,(1673719.SAMEA3470890:0.02256,1720199.SAMEA3673146:0.02248)1.000:0.01352)1.000:0.02599)0.924:0.01677)1.000:0.15552,((938278.PRJEB70:0.12244,(1745712.SAMEA4555798:0.02308,938293.PRJEB85:0.03218)1.000:0.09257)1.000:0.08125,((879305.SAMN00138207:0.06006,(525919.SAMN00001908:0.05455,33036.SAMN03842091:0.07061)0.325:0.0203)1.000:0.08523,(1284686.SAMN02850926:0.09282,1870984.SAMEA4555797:0.08488)1.000:0.10939)1.000:0.04188)1.000:0.08837)1.000:0.35877,((1121947.SAMN02441168:0.16709,883114.SAMN02596728:0.15955)1.000:0.2604,(1871025.SAMEA4555317:0.31562,((938289.PRJEB62:0.06731,(1673723.SAMEA3869489:0.02648,1852373.SAMEA4021839:0.03074)1.000:0.06393)1.000:0.19965,(1776392.SAMEA4555316:0.23929,(1118059.PRJEA82277:0.02903,1686287.SAMEA3500893:0.02813)1.000:0.20062)1.000:0.10869)1.000:0.12499)1.000:0.20073)1.000:0.07833)1.000:0.08959,((1588751.SAMN03842477:0.10479,(1588755.SAMN03854354:0.03037,(944565.SAMN00195327:0.02692,(33033.SAMN03135876:0.02101,767100.SAMN00031761:0.02388)0.169:0.00891)1.000:0.0249)1.000:0.07214)1.000:0.32475,(1689303.SAMEA3546014:0.29919,(1260.SAMN03850950:0.01641,525282.SAMN00001509:0.02635)1.000:0.31361)0.999:0.06541)1.000:0.07426)1.000:0.05449)1.000:0.09085)1.000:0.1057)1.000:0.07868)1.000:0.04903,1766203.SAMN04316851:0.36058)1.000:0.05356,((1156417.SAMN02950964:0.02739,(1323370.SAMN05567320:0.01848,1302151.SAMN03283895:0.02653)1.000:0.01939)1.000:0.17966,(((1889883.SAMEA4379703:0.07313,415015.SAMN05660462:0.10125)1.000:0.09325,(1503.SAMN03840109:0.12013,(1128398.SAMN02603272:0.1458,39480.SAMN05828332:0.24101)0.973:0.03878)1.000:0.06389)1.000:0.08809,(1121289.SAMN02952991:0.24533,1304284.SAMN02470242:0.16113)0.957:0.03337)1.000:0.05744)0.000:0.03866)1.000:0.08846)0.991:0.05901,(445971.SAMN02299418:0.52265,(1120975.SAMN02746064:0.32272,((52689.SAMN03892803:0.09367,(931626.SAMN02603267:0.05283,(1068975.SAMN02440712:0.02095,52694.SAMN04121044:0.03055)1.000:0.01959)1.000:0.04885)1.000:0.14918,((1736.SAMN03265381:0.0099,1736.SAMN03480621:0.02399)1.000:0.14664,(887929.SAMN00260151:0.28532,(1528.SAMN04488579:0.00883,81409.SAMN04515656:0.01977)1.000:0.11544)1.000:0.07515)1.000:0.0802)1.000:0.22702)1.000:0.14612)1.000:0.25275)1.000:0.05508)1.000:0.05545)1.000:0.04838,((((608506.SAMN00713559:0.01591,632518.SAMN00713561:0.01752)1.000:0.0121,(1387557.SAMN02745017:0.02767,(632335.SAMN00713564:0.01098,(632292.SAMN00713562:0.01037,31899.SAMN04515608:0.01961)0.996:0.00451)0.994:0.00596)0.383:0.00699)1.000:0.0403,(351627.SAMN00623033:0.0276,(1387569.SAMN02745002:0.0327,1387555.SAMN02745018:0.05461)0.997:0.01459)1.000:0.03104)1.000:0.4725,((1121256.SAMN02746089:0.08701,935948.SAMN00203941:0.09496)1.000:0.27405,((580327.SAMN00002542:0.03967,(28896.SAMD00018622:0.01419,(1930849.SAMN06190135:0.00848,858215.SAMN00204087:0.01365)0.975:0.0076)1.000:0.03089)1.000:0.16641,(273068.SAMN02603009:0.10542,(2325.SAMN02947172:0.04154,(583358.SAMN02598500:0.03784,(1123369.SAMN02745195:0.02181,(1516.SAMN04324257:0.01088,340099.SAMN02598314:0.01544)0.958:0.0062)0.999:0.00895)0.998:0.01463)1.000:0.03976)1.000:0.11195)1.000:0.20081)1.000:0.07925)0.917:0.04452)1.000:0.06821,((1209989.SAMEA2272437:0.11291,224999.SAMD00043586:0.12365)1.000:0.25817,(520767.SAMN04309253:0.19493,(555079.SAMN00713558:0.08423,(447595.SAMN05660826:0.03789,520764.SAMN04038071:0.02406)1.000:0.07913)1.000:0.06793)1.000:0.1115)1.000:0.20509)1.000:0.08358)1.000:0.07108,(((574087.SAMN00016993:0.20352,(142842.SAMN02745118:0.14737,957042.SAMN04488699:0.11542)1.000:0.05232)1.000:0.10816,(748449.SAMN02261360:0.24953,(926692.SAMN02597283:0.17383,(1413210.SAMN04623222:0.11799,926561.SAMN02261313:0.09574)1.000:0.0622)1.000:0.08462)1.000:0.109)1.000:0.12802,(373903.SAMN00623047:0.28406,(321763.SAMN04488692:0.51834,(656519.SAMN02232026:0.10262,(29563.SAMN02983006:0.12441,(572479.SAMN00103629:0.08067,(56779.SAMN05421834:0.04186,(1293054.SAMEA2272400:0.03888,54121.SAMN04515654:0.04169)0.982:0.0136)0.551:0.01479)1.000:0.04059)1.000:0.04668)1.000:0.21363)1.000:0.09267)1.000:0.12424)1.000:0.22092)0.999:0.0684)0.000:0.06237)0.000:0.04644,((((((670487.SAMN00138957:0.26091,869210.SAMN00713602:0.15267)1.000:0.07268,((276.SAMN02898028:0.11433,(((271.SAMN03951125:0.06915,(482827.SAMN04488243:0.06011,(300852.SAMD00061070:0.07375,1123389.SAMN02441230:0.07836)0.896:0.01818)1.000:0.01752)0.960:0.01297,((1577051.SAMN03220282:0.02638,56956.SAMN04535499:0.05395)1.000:0.03472,((1111069.SAMN02603100:0.05277,1123388.SAMN02440410:0.05185)0.842:0.01288,((((1123386.SAMN02441490:0.02263,37636.SAMN04040897:0.03854)1.000:0.02254,1449357.SAMN02745444:0.04663)1.000:0.01294,1449080.SAMN02745441:0.0443)1.000:0.02203,1330700.SAMN02745159:0.06003)1.000:0.01832)0.936:0.01522)0.304:0.01272)1.000:0.02833,751945.SAMN02261408:0.06843)1.000:0.0853)1.000:0.18618,((604331.SAMN02441497:0.0815,(1122221.SAMN02952988:0.04302,(277.SAMN03024156:0.0156,277.SAMN03287223:0.04537)1.000:0.04127)1.000:0.0612)1.000:0.11435,(526227.SAMN02598469:0.14484,(1122223.SAMN02441032:0.04343,926560.SAMN00773126:0.05595)1.000:0.11452)0.795:0.04835)1.000:0.17967)1.000:0.0681)1.000:0.20488,(649638.SAMN02598522:0.49722,(1121382.SAMN02746038:0.26098,((709986.SAMN00713579:0.14854,(693977.SAMN00016729:0.23461,((856736.SAMN04488058:0.08449,(1288484.SAMN02470573:0.04394,243230.SAMN02603976:0.07376)1.000:0.04487)1.000:0.05895,((1736338.SAMN04151728:0.02809,745776.SAMN02603039:0.03875)1.000:0.09453,(((546414.SAMN02603250:0.07663,684949.SAMN02441593:0.11)1.000:0.033,((1938608.SAMN06263771:0.06015,57498.SAMD00043215:0.07081)1.000:0.05416,(1182571.SAMN03218061:0.03046,(1121380.SAMN02841173:0.03638,(1121381.SAMN02841164:0.02113,249408.SAMN06013988:0.02609)1.000:0.01575)1.000:0.02229)1.000:0.10551)0.799:0.01928)0.978:0.01823,((1121378.SAMN02440995:0.01682,1182568.SAMN03285365:0.04933)1.000:0.10024,(695939.SAMN00790413:0.08523,((1121377.SAMN02441322:0.06682,((1540221.SAMN02745160:0.05803,319795.SAMN02598303:0.05673)1.000:0.02394,1489678.SAMN02746165:0.08868)1.000:0.02312)0.991:0.01702,1476583.SAMN02690678:0.06634)0.989:0.01749)1.000:0.03449)1.000:0.02477)0.602:0.0182)0.889:0.02485)1.000:0.04846)1.000:0.10092)0.942:0.05068,(926554.SAMN02584908:0.1282,937777.SAMN02261392:0.15704)1.000:0.07713)1.000:0.09959)1.000:0.26468)1.000:0.10639)1.000:0.65519,((((((357808.SAMN02598362:0.04366,383372.SAMN02598306:0.05807)1.000:0.2432,(765420.SAMN02469416:0.19688,((324602.SAMN02598539:0.04287,(1521187.SAMN02905655:0.01207,867845.SAMN02597278:0.02477)1.000:0.03016)1.000:0.01895,(1707952.SAMN04851315:0.036,326427.SAMN00623036:0.05156)0.482:0.01076)1.000:0.16142)1.000:0.17425)1.000:0.15298,(1128421.SAMN02584935:0.29303,(316274.SAMN00623048:0.02205,70996.SAMN03274862:0.03663)1.000:0.39793)1.000:0.09249)1.000:0.25666,(525904.SAMN00017581:0.65183,(479434.SAMN02598446:0.22422,(1382356.SAMN02744724:0.16466,309801.SAMN02603430:0.19337)1.000:0.17001)1.000:0.25888)1.000:0.11122)1.000:0.13156,(872965.SAMN03274860:0.50804,(((1678840.SAMD00034989:0.18772,1889813.SAMN05505093:0.26314)1.000:0.21546,(1134406.SAMN03856825:0.26042,(229921.SAMD00034888:0.25708,((229920.SAMN03856817:0.30391,360412.SAMD00034889:0.23571)0.993:0.04507,((360411.SAMN03842211:0.19225,869279.SAMN03274859:0.20439)1.000:0.07201,(229919.SAMD00034885:0.17349,926569.SAMD00061114:0.16575)1.000:0.10836)0.996:0.03109)0.999:0.03616)0.512:0.04062)1.000:0.06972)1.000:0.5231,926550.SAMD00061033:0.58961)0.535:0.09681)1.000:0.13654)1.000:0.11135,((485913.SAMN02441796:0.29163,(1382306.SAMN02841144:0.02234,732234.SAMD00057755:0.05228)1.000:0.23085)1.000:0.59382,(1131272.SAMN02256396:0.79445,((61435.SAMN03771551:0.02293,(61435.SAMN02691824:0.03596,61435.SAMN06350847:0.0228)0.497:0.00955)1.000:0.40569,(552811.SAMN02598529:0.20896,(1217799.SAMN03068710:0.13611,1839801.SAMN04881314:0.13313)1.000:0.1177)1.000:0.23693)1.000:0.31874)1.000:0.18931)0.697:0.09456)1.000:0.19105)0.360:0.0725,((((((((742742.SAMN02463859:0.08544,(1871016.SAMEA4555188:0.0744,(445975.SAMN00008814:0.05066,521003.SAMN00008813:0.03741)1.000:0.05873)1.000:0.03092)0.859:0.02773,1870987.SAMEA103972705:0.14876)0.608:0.01901,(1262851.PRJEB813:0.08736,74426.SAMEA3545365:0.09738)1.000:0.04729)0.000:0.01381,1720204.SAMEA3857553:0.10443)0.965:0.02011,((1232436.SAMEA2272249:0.07147,1262852.PRJEB866:0.0683)1.000:0.05417,700015.SAMN00713604:0.22813)0.168:0.02107)1.000:0.15205,(1871022.SAMEA4555315:0.16845,((1393034.SAMN03842163:0.14766,(1121023.SAMN02440747:0.03912,1381.SAMN04489746:0.05088)1.000:0.05718)1.000:0.14036,(((1855394.SAMN05216348:0.00953,(1299998.SAMN04329949:0.00858,1504822.SAMEA2697683:0.01202)0.998:0.00923)1.000:0.12625,(((521095.SAMN00001907:0.01458,936550.SAMN02344604:0.01669)1.000:0.07766,(1203602.SAMN02596982:0.05318,1383.SAMN02797791:0.05064)1.000:0.07052)1.000:0.10671,(1871031.SAMEA4548191:0.04591,(1805478.SAMEA4554851:0.059,1852386.SAMEA4555824:0.0395)0.974:0.02193)1.000:0.07984)0.968:0.0277)1.000:0.03745,((1111135.SAMN00829152:0.02428,1321773.SAMN02436885:0.0198)1.000:0.20082,((((1125712.SAMN00792224:0.13624,(1622075.SAMEA3635088:0.12064,712411.SAMN03785053:0.11737)1.000:0.04577)1.000:0.04589,1871033.SAMEA48261418:0.10721)0.740:0.02435,1476999.SAMN03855786:0.10086)1.000:0.02744,((604330.SAMN04487824:0.09666,604330.SAMN05216446:0.10497)1.000:0.03631,(1190621.SAMN02641569:0.10559,(82135.SAMN03842164:0.13652,866774.SAMN00100753:0.181)1.000:0.17926)0.986:0.02424)0.990:0.01993)1.000:0.03285)1.000:0.03925)1.000:0.04544)1.000:0.06739)1.000:0.10866)1.000:0.21987,(1944646.SAMEA103910411:0.52966,((471855.SAMN02598438:0.137,649764.SAMN00008861:0.14951)1.000:0.12627,((79604.SAMN03610232:0.11439,(1720315.SAMEA3673154:0.12874,469378.SAMN02598434:0.15464)0.999:0.04278)1.000:0.10103,(((1531429.SAMN02951405:0.12444,1588753.SAMN03842620:0.28993)1.000:0.12595,(1034345.SAMEA2272806:0.15019,((1384484.SAMD00061014:0.03308,(1121866.SAMN02440648:0.03622,1235794.SAMN01730995:0.02598)1.000:0.02821)1.000:0.15919,(502558.SAMD00060993:0.0813,((84112.SAMN06853954:0.06162,(1870985.SAMEA103910505:0.04499,1780377.SAMEA3730080:0.08364)0.999:0.02002)0.994:0.01889,1841863.SAMEA103910952:0.07914)0.885:0.02035)1.000:0.05968)0.238:0.02659)0.999:0.03504)0.932:0.03286,(1262876.PRJEB816:0.17969,(1262877.PRJEB853:0.12644,(1262875.PRJEB758:0.08813,(1262868.PRJEB837:0.0346,1262874.PRJEB718:0.03335)1.000:0.07418)1.000:0.03835)0.965:0.03115)1.000:0.11817)0.633:0.03307)0.829:0.03953)0.979:0.07792)1.000:0.13679)1.000:0.51114,((1069448.SAMN02745916:0.78812,(((((((399736.SAMN04489720:0.1564,(1120958.SAMN02440814:0.05449,(684552.SAMN04489719:0.04181,(153730.SAMN04487783:0.04058,1841862.SAMEA4534876:0.05938)1.000:0.02102)1.000:0.03086)1.000:0.10681)1.000:0.15884,(((((((84292.SAMN03476113:0.10484,(1122239.SAMN02440801:0.11265,1348253.SAMN03070121:0.08673)1.000:0.02958)0.974:0.02055,(((1736478.SAMN04155747:0.05459,1736483.SAMN04155752:0.05433)1.000:0.03072,(92835.SAMN03266140:0.08103,(1194165.SAMEA3138423:0.06107,(1151122.SAMN02441725:0.04233,(1736323.SAMN04151713:0.02083,69370.SAMN03266141:0.01714)1.000:0.02468)1.000:0.02731)0.999:0.01832)0.383:0.00858)0.981:0.01741,(1907390.SAMN05880545:0.09297,(1736570.SAMN04155839:0.08326,((1761803.SAMN04487846:0.06724,370764.SAMN04489810:0.0685)1.000:0.02486,1177594.PRJEB4762:0.12567)0.476:0.01547)0.973:0.02063)0.944:0.01709)1.000:0.02348)1.000:0.01634,(1873462.SAMEA4475189:0.121,(((1776083.SAMN04384532:0.01334,(1933777.SAMN06213903:0.03004,1907391.SAMN05880568:0.01501)0.769:0.00659)1.000:0.02258,((1761809.SAMN04487848:0.02358,979556.SAMN04487788:0.0316)0.760:0.00711,(993073.SAMN04263881:0.02711,((1736276.SAMN04151656:0.02201,1736377.SAMN04151767:0.03116)1.000:0.01364,(2033.SAMN03401344:0.01963,(2033.SAMN03401348:0.01423,979556.SAMD00060982:0.01776)1.000:0.00945)1.000:0.0123)0.929:0.00591)1.000:0.01535)1.000:0.02088)1.000:0.06749,(1500279.SAMN02787151:0.08428,400772.SAMN03266139:0.1002)0.999:0.03041)0.110:0.01586)0.881:0.01272)0.929:0.01171,(((273677.SAMN04497890:0.01545,(((912630.SAMN05216488:0.01351,273677.SAMN02676623:0.02117)0.527:0.00443,1151126.SAMN02441056:0.01661)0.999:0.00725,273677.SAMN05332987:0.00826)1.000:0.01461)1.000:0.07853,(1775956.SAMN04378105:0.08481,(1793723.SAMN04487751:0.07721,(36805.SAMN06010969:0.05307,(162426.SAMN03256222:0.01746,(162426.SAMN04350845:0.03466,36807.SAMN04351314:0.02131)0.939:0.01551)1.000:0.05094)1.000:0.03623)0.999:0.02127)0.801:0.01549)1.000:0.01981,(1714373.SAMN04046238:0.09232,(1761804.SAMN04487847:0.02508,33883.SAMN05211039:0.02352)1.000:0.07621)0.204:0.01453)1.000:0.02556)1.000:0.03222,((1891970.SAMN05560420:0.11621,((1223505.SAMD00046494:0.05542,(582680.SAMN03256324:0.02053,582680.SAMN03266145:0.04642)1.000:0.04648)1.000:0.03615,((1479651.SAMN02708520:0.06201,450380.SAMN02947407:0.0448)1.000:0.0521,(((((273678.SAMN04489807:0.03317,((104336.SAMN06392749:0.01978,(1736279.SAMN04151659:0.01243,104336.SAMN03256325:0.03107)0.939:0.00693)0.618:0.00639,1696072.SAMN03944033:0.02486)0.976:0.00568)1.000:0.01297,861269.SAMEA3249318:0.0297)1.000:0.01396,(1692239.SAMN03941641:0.0406,1827324.SAMN04622671:0.02525)0.835:0.01206)1.000:0.01294,((273678.SAMN03266143:0.05041,367477.SAMN03761181:0.05097)0.738:0.0091,1778770.SAMD00045526:0.0334)0.969:0.01091)0.998:0.01292,((1263625.SAMN03266144:0.03609,82380.SAMN03266142:0.0418)0.999:0.01764,((1197720.SAMN02472166:0.0152,(1339233.SAMN03021530:0.01691,(((82380.SAMN03256326:0.0247,1452535.SAMN02594834:0.01244)0.698:0.00399,(1736463.SAMN04155732:0.01474,82380.SAMN03401349:0.08729)1.000:0.01346)0.973:0.00424,(1298860.SAMN02440853:0.02676,1452536.SAMN02594832:0.02151)1.000:0.01138)0.993:0.00809)1.000:0.01446)1.000:0.01255,199592.SAMN04489809:0.03673)0.937:0.01265)0.926:0.00976)1.000:0.03051)0.640:0.02488)0.255:0.01822)1.000:0.04574,1231063.SAMEA2826820:0.14972)0.996:0.02435)1.000:0.02221,(((1122237.SAMN02440649:0.13898,1122238.SAMN02440686:0.09497)1.000:0.07931,904291.SAMN04939663:0.08566)1.000:0.02807,1736553.SAMN04155822:0.07121)1.000:0.04577)1.000:0.12742,((1736516.SAMN04155785:0.17129,(1348338.SAMN02469437:0.02996,(1112215.SAMN02470161:0.02461,312284.SAMN02436159:0.03924)1.000:0.0204)1.000:0.19214)0.881:0.03745,(((((1121924.SAMN02440580:0.08838,((1001240.SAMN02863076:0.04082,(1424659.SAMN05216368:0.01477,(995038.SAMN05216274:0.03081,1424661.SAMN05216281:0.02632)0.781:0.00836)1.000:0.04414)1.000:0.05851,(386301.SAMN05216282:0.05815,670052.SAMN05271266:0.08362)0.984:0.01971)1.000:0.03081)1.000:0.07375,((1736314.SAMN04151704:0.01368,(1736337.SAMN04151727:0.01776,1736567.SAMN04155836:0.02055)0.994:0.01111)1.000:0.09734,(1500280.SAMN02787102:0.03117,(1736525.SAMN04155794:0.02863,(412690.SAMN04435260:0.01833,412690.SAMN04489834:0.03148)1.000:0.0213)0.891:0.01597)1.000:0.08592)1.000:0.03762)1.000:0.03723,((((1775951.SAMN04378109:0.03752,589382.SAMN04489721:0.048)1.000:0.04818,(1736390.SAMN04155655:0.06262,((1735688.SAMN04151687:0.02319,(1881031.SAMN05428970:0.0229,453304.SAMN04283684:0.02441)1.000:0.01512)1.000:0.04736,(1120959.SAMN02441581:0.0606,(1120960.SAMN02441229:0.04282,(1736601.SAMN04155870:0.01966,232089.SAMN05443544:0.04617)0.999:0.01614)1.000:0.02882)1.000:0.02197)0.992:0.01473)0.236:0.01665)1.000:0.10417,((1736426.SAMN04155695:0.12355,((1736496.SAMN04155765:0.01398,1978342.SAMN06703189:0.02955)1.000:0.04137,((1416759.SAMN02729857:0.05635,(1575.SAMN04545529:0.0298,(1798214.SAMN04515694:0.04157,(1798222.SAMN04515683:0.01537,1798223.SAMN04515680:0.02519)1.000:0.01361)0.801:0.0101)1.000:0.02956)0.390:0.01009,(1736341.SAMN04151731:0.04181,(1389489.SAMN02603223:0.021,59736.SAMN04297299:0.03835)1.000:0.04706)0.995:0.01459)1.000:0.03548)1.000:0.06471)1.000:0.03065,(1121372.SAMN02441141:0.15006,1121952.SAMN02440591:0.13311)1.000:0.05307)0.552:0.0285)0.218:0.01626,((150123.SAMN06295974:0.01156,1736333.SAMN04151723:0.02872)1.000:0.13441,((123320.SAMN06309945:0.12532,995034.SAMN05216219:0.11694)0.841:0.02608,(640635.SAMN04489806:0.14844,76636.SAMN02645225:0.1705)1.000:0.02876)0.999:0.02279)1.000:0.0401)0.870:0.01967)0.998:0.02563,((110935.SAMN03333328:0.01213,(1736305.SAMN04151695:0.03271,(150121.SAMN06296010:0.02101,1735682.SAMN04151684:0.01321)0.983:0.00753)0.630:0.00595)1.000:0.13335,(1619308.SAMN06622498:0.10601,(1220584.SAMD00046479:0.05308,381665.SAMN05216554:0.05338)1.000:0.04274)1.000:0.0495)1.000:0.05574)0.704:0.02291,((145458.SAMN04158992:0.06596,(33888.SAMN04910036:0.03955,(1736328.SAMN04151718:0.02986,(1736292.SAMN04151672:0.02801,1891671.SAMN06295885:0.02457)1.000:0.01596)0.985:0.01517)1.000:0.02072)1.000:0.12736,((28447.SAMN03079320:0.01625,(28447.SAMN06265879:0.04036,31965.SAMN04390115:0.02649)0.994:0.01258)1.000:0.18326,((1223517.SAMD00046471:0.08483,(((1898743.SAMN05736487:0.04126,(1736291.SAMN04151671:0.02809,1898731.SAMN05736478:0.03051)1.000:0.01589)0.999:0.02138,((((1855316.SAMN05216329:0.01778,69373.SAMN06130961:0.03079)0.589:0.00696,(1898736.SAMN05736485:0.02153,1502773.SAMN02800687:0.03103)0.998:0.01178)1.000:0.01222,(33881.SAMN03401341:0.0353,((1561023.SAMN03106104:0.01214,465820.SAMN03401368:0.01678)0.994:0.00775,(1885315.SAMN05505369:0.02198,(2036.SAMN03401342:0.02956,1891920.SAMN05591371:0.01946)0.952:0.01006)0.903:0.00706)1.000:0.01295)1.000:0.00904)1.000:0.01343,(1898742.SAMN05736483:0.02656,2035.SAMN03267955:0.02615)0.667:0.00955)1.000:0.02202)1.000:0.06067,1736311.SAMN04151701:0.06988)0.273:0.02583)1.000:0.08715,(((1735673.SAMN04151577:0.01847,1736293.SAMN04151673:0.02459)1.000:0.03402,(1736282.SAMN04151662:0.05347,1736313.SAMN04151703:0.04874)0.996:0.01841)1.000:0.05021,(1736329.SAMN04151719:0.05526,1795630.SAMN04457486:0.06397)1.000:0.06154)1.000:0.05993)1.000:0.06433)0.492:0.02764)0.997:0.03225)0.994:0.03075)0.991:0.03013)0.947:0.03396)0.979:0.0256,((1642040.SAMN03481186:0.06513,((55969.SAMN03274192:0.02855,663704.SAMN04328317:0.03914)1.000:0.09596,(1238186.SAMN02470216:0.08371,(1397278.SAMN02729858:0.05688,((1461260.SAMN02673064:0.05426,(1122175.SAMN02441232:0.02023,1292023.SAMN02471295:0.0333)1.000:0.03232)0.999:0.01974,(1079994.SAMN03401343:0.03527,1461259.SAMN02673066:0.0462)1.000:0.03175)0.149:0.00954)0.984:0.01702)0.013:0.01558)0.978:0.02456)1.000:0.17435,((1121934.SAMN02441529:0.1199,(1278308.SAMN02440490:0.10318,1349787.SAMD00046474:0.10913)1.000:0.04711)1.000:0.14742,(1349786.SAMD00046486:0.15898,255205.SAMEA3490270:0.16989)0.977:0.03899)1.000:0.08903)0.455:0.02604)1.000:0.05571,(1123013.SAMN02441498:0.27429,203267.SAMN02603248:0.93075)0.827:0.05795)1.000:0.05434,((529884.SAMN02848463:0.13195,535712.SAMN04623515:0.1124)1.000:0.10136,(1081644.SAMN02469920:0.17017,1855377.SAMN05216534:0.15268)1.000:0.17357)1.000:0.18856)1.000:0.12425,(((431489.SAMD00022566:0.17553,((676199.SAMD00022567:0.01204,676200.SAMD00022563:0.02856)1.000:0.13178,(((327095.SAMD00022562:0.09358,(1570342.SAMD00022843:0.04536,1570345.SAMD00022846:0.03573)1.000:0.04137)1.000:0.02069,((1570346.SAMD00022847:0.03239,(1570340.SAMD00022841:0.02255,1570344.SAMD00022845:0.02215)1.000:0.02549)1.000:0.04849,(1095026.SAMD00022569:0.06384,(1095025.SAMD00022564:0.04745,676202.SAMD00022565:0.04351)0.999:0.02)1.000:0.04507)1.000:0.03217)1.000:0.05092,((1570341.SAMD00022842:0.06019,(1570343.SAMD00022844:0.02077,577470.SAMD00022568:0.03863)1.000:0.06444)1.000:0.0654,(1638984.SAMD00019182:0.07612,((1043493.SAMN05421637:0.041,((1536641.SAMD00019188:0.02148,1638989.SAMD00019185:0.03337)1.000:0.01963,(1638987.SAMD00019183:0.0512,(1638981.SAMD00019180:0.01448,1638988.SAMD00019184:0.01895)1.000:0.0207)1.000:0.01615)0.675:0.01461)0.916:0.01291,(1638982.SAMD00019187:0.01841,1638985.SAMD00019191:0.04811)1.000:0.01861)1.000:0.04628)1.000:0.05358)0.983:0.02342)0.713:0.02769)0.975:0.04527)1.000:0.25102,((1306174.SAMN02645213:0.33948,266940.SAMN02598259:0.25776)1.000:0.0921,((1881057.SAMN05428996:0.27781,((((1048339.SAMN02261321:0.34683,((((987045.SAMN02597276:0.05587,(419479.SAMN04488563:0.03861,(702383.SAMN03801508:0.06063,561176.SAMN05275832:0.01537)1.000:0.01811)1.000:0.04264)1.000:0.24803,(479433.SAMN02598445:0.29727,((1428644.SAMN05898137:0.16835,((76728.SAMN04201512:0.12227,(1449353.SAMN02745412:0.09976,(((((1463934.SAMN02645412:0.03071,1894.SAMN06670791:0.0235)0.000:0.00642,((1463902.SAMN02645483:0.02572,68260.SAMN02645342:0.02643)0.998:0.0119,(1120523.SAMN04044472:0.0223,(1463874.SAMN02645482:0.02189,67352.SAMN02645216:0.02672)1.000:0.02541)0.639:0.00757)1.000:0.01405)1.000:0.02725,(1804758.SAMN04853764:0.05007,((1449346.SAMN02745392:0.0419,1449347.SAMN02745411:0.05082)1.000:0.02045,(1463887.SAMN02645467:0.0364,1736486.SAMN04155755:0.05236)1.000:0.01675)0.445:0.00759)1.000:0.02726)0.992:0.01474,((2066.SAMN02645203:0.06397,2064.SAMN03324877:0.02889)1.000:0.03599,1463833.SAMN02645363:0.03713)1.000:0.01614)1.000:0.07379,((981369.SAMN02745414:0.03208,(105420.SAMD00022875:0.03727,235985.SAMN05414137:0.02195)1.000:0.02911)1.000:0.04338,(105422.SAMD00022873:0.04705,105425.SAMD00022872:0.05109)1.000:0.03267)1.000:0.04446)0.976:0.03159)1.000:0.05531)1.000:0.03153,((((1137269.SAMN02597242:0.02674,444103.SAMN03699827:0.02551)1.000:0.11705,(((403935.SAMN05216481:0.03073,44060.SAMN02645209:0.0542)1.000:0.04309,(1288083.SAMN02440678:0.12323,(((1286822.SAMN02745759:0.03259,(1289387.SAMN02441152:0.0527,(933944.SAMN04026261:0.02821,(1286821.SAMN02745757:0.01897,1298880.SAMN02440637:0.02738)1.000:0.0141)1.000:0.01943)0.984:0.01153)1.000:0.04237,(1123321.SAMN02440478:0.09583,(1463854.SAMN02645488:0.04808,(943816.SAMN04026264:0.04017,(1288080.SAMN02440677:0.04209,1888.SAMD00023485:0.04251)0.595:0.01056)1.000:0.02577)1.000:0.02022)0.999:0.01713)1.000:0.01863,((1075402.SAMN04026263:0.08888,1288082.SAMN02441484:0.07765)1.000:0.02358,(1305837.SAMN02441534:0.02564,1380770.SAMN02469389:0.08321)1.000:0.04453)1.000:0.02074)1.000:0.023)0.937:0.01467)0.955:0.01297,(((1176198.SAMN05444716:0.02181,408015.SAMN03332981:0.03717)1.000:0.06462,(500153.SAMN02645236:0.08497,(1550035.SAMD00020841:0.08793,(498367.SAMEA3696889:0.05252,(1211820.SAMEA2785594:0.01186,1857892.SAMN05211002:0.03436)1.000:0.03819)0.999:0.02071)1.000:0.02809)1.000:0.02311)1.000:0.03034,910347.SAMN05421773:0.18274)1.000:0.03349)0.952:0.01783)0.981:0.0189,((1906.SAMN02777962:0.04987,549819.SAMD00035866:0.0805)1.000:0.03146,(((67365.SAMN05366068:0.01766,749414.SAMN02603683:0.03066)1.000:0.02109,(1841249.SAMN04901306:0.03256,(68042.SAMD00021056:0.01842,(75293.SAMN06209296:0.02139,(1912.SAMN05935554:0.01492,1158056.SAMN02951919:0.02541)0.319:0.00462)1.000:0.01055)1.000:0.01395)1.000:0.01983)1.000:0.04173,(67373.SAMN02645386:0.08285,(((66429.SAMN02645263:0.06484,(1223523.SAMN02470112:0.02374,1678637.SAMN03837863:0.06619)1.000:0.02778)1.000:0.0274,(((((67267.SAMN02645294:0.05336,(285500.SAMD00027180:0.02201,(1463921.SAMN02645438:0.02043,545123.SAMN04955000:0.02967)0.998:0.01098)1.000:0.02344)1.000:0.01782,(1156844.SAMN02440430:0.06306,(1463820.SAMN02645465:0.03865,417292.SAMN05421806:0.03191)1.000:0.0425)0.958:0.0118)1.000:0.02127,(((((68239.SAMN02787054:0.0318,(1306990.SAMD00041833:0.01476,(1463861.SAMN02645279:0.0168,285514.SAMN02645193:0.0219)0.999:0.0098)1.000:0.02407)1.000:0.02426,(33903.SAMN04193349:0.0308,((85558.SAMD00034891:0.05549,1963.SAMN04193347:0.03863)0.970:0.00987,(1172179.SAMN02440811:0.02888,(193461.SAMN02645331:0.02307,1955065.SAMN06311458:0.02822)1.000:0.01341)0.906:0.00686)1.000:0.00948)0.996:0.00998)1.000:0.01709,((1957.SAMN02645221:0.05142,(((909626.SAMN04193357:0.03712,(1968.SAMN02645247:0.02567,(1415546.SAMN02900622:0.02167,67356.SAMN04193356:0.02255)1.000:0.01224)1.000:0.01169)1.000:0.01078,(((((42234.SAMD00034893:0.06623,(33898.SAMN03031363:0.02518,(1930.SAMN02927996:0.01748,1930.SAMN02927997:0.02103)0.970:0.01132)1.000:0.04012)1.000:0.01825,(1428628.SAMN03451686:0.04516,((1463917.SAMN02645435:0.02622,1915.SAMN05335414:0.04529)1.000:0.01338,((1428620.SAMN03465092:0.02928,1855349.SAMN05216533:0.02155)1.000:0.02455,1725411.SAMN04235813:0.02959)0.968:0.00707)1.000:0.01156)0.303:0.00428)0.982:0.00691,(67263.SAMN02645525:0.03482,((114686.SAMN06007048:0.03975,((1761906.SAMN04487983:0.02906,1736452.SAMN04155721:0.02345)0.992:0.0085,(1736503.SAMN04155772:0.02593,1890285.SAMN05717681:0.01698)0.980:0.0068)1.000:0.01427)0.578:0.00639,(1890.SAMN03941256:0.02642,1943.SAMN04193353:0.04287)1.000:0.0113)1.000:0.01356)0.999:0.00865)0.999:0.00948,((68231.SAMN04193348:0.03956,(((711393.SAMN02399968:0.02733,1840095.SAMD00051289:0.06182)1.000:0.01538,(645465.SAMN02595349:0.0306,(1463901.SAMN02645519:0.01521,1849967.SAMN05161780:0.02477)1.000:0.01282)0.940:0.00889)1.000:0.01412,(((1155714.SAMN02441702:0.02898,73044.SAMN02645290:0.03811)1.000:0.03751,((((67285.SAMN04193341:0.02289,68214.SAMN04375936:0.02266)1.000:0.01043,((1354889.SAMN05915731:0.02977,1415544.SAMN02900641:0.02554)0.764:0.00807,710705.SAMN04892703:0.02947)0.859:0.00717)0.990:0.00817,(68194.SAMN02645292:0.02083,(67386.SAMN04193343:0.03088,(1352936.SAMN02469393:0.0281,(164348.SAMN05520841:0.0237,665007.SAMN03699512:0.02508)0.997:0.01114)0.979:0.00632)0.976:0.00789)1.000:0.0325)0.987:0.00424,(1214242.SAMN02603029:0.02435,1855347.SAMN05216532:0.02173)0.997:0.00736)0.993:0.00571)0.000:0.00426,(((285568.SAMN04193354:0.03349,(146922.SAMN06236792:0.02616,67331.SAMN04490357:0.01648)1.000:0.01243)0.958:0.00712,(((1926.SAMEA3707210:0.01974,67315.SAMN02645384:0.02569)1.000:0.0074,1903.SAMN04193345:0.01507)0.361:0.00498,1463880.SAMN02645515:0.0216)1.000:0.01064)0.000:0.00398,1355015.SAMN03070122:0.04152)0.466:0.00405)1.000:0.00961)0.992:0.00701)0.455:0.00401,(1437453.SAMEA3258058:0.04088,(1703942.SAMN03999391:0.0276,1907.SAMN03031338:0.02721)0.999:0.01083)1.000:0.00965)0.989:0.00655)0.270:0.00669,(((((1761904.SAMN04487981:0.03317,(1881018.SAMN05428938:0.02563,(1938.SAMN02900584:0.02011,661399.SAMN04193355:0.02393)1.000:0.00985)0.481:0.00711)0.999:0.01287,((1214101.SAMEA2272568:0.0286,1839783.SAMN04883196:0.02895)0.992:0.01048,(1078086.SAMN02596734:0.03518,(1890.SAMN04193346:0.0305,(285535.SAMN02645250:0.0408,(58343.SAMN04193350:0.01842,(67304.SAMN04193351:0.02027,68239.SAMN02787133:0.01751)0.982:0.0088)0.997:0.01246)1.000:0.01237)1.000:0.01035)0.997:0.00694)0.839:0.00586)0.978:0.00917,1577588.SAMD00023446:0.03478)1.000:0.01417,(146536.SAMN04193339:0.02288,66874.SAMN02645269:0.04162)1.000:0.01497)0.058:0.00522,(358823.SAMN02726841:0.02715,((284040.SAMN03323307:0.01845,(591159.SAMN02595301:0.02095,(1415549.SAMN02900646:0.02396,68219.SAMN02645283:0.01572)0.620:0.00528)0.998:0.0098)0.999:0.00728,(1079986.SAMN02471828:0.01516,1463909.SAMN02645436:0.02258)0.974:0.00613)0.725:0.00652)1.000:0.03195)0.997:0.01033)0.492:0.0066)0.808:0.00791,(((1917143.SAMD00066058:0.01828,((1519476.SAMN02900612:0.01942,(47716.SAMN02645259:0.03068,100226.SAMEA1705940:0.02517)0.599:0.00695)0.981:0.0097,((68249.SAMN04002534:0.02497,1889.SAMN04160834:0.0157)0.999:0.00786,(1703922.SAMN03999371:0.02013,146923.SAMN04924834:0.03162)0.966:0.00651)0.880:0.00663)1.000:0.01453)1.000:0.01937,552354.SAMD00035869:0.05237)1.000:0.01243,((382503.SAMN05216505:0.04349,665577.SAMN02261266:0.02498)0.996:0.01114,((55952.SAMN02649413:0.02487,(467200.SAMN02595302:0.01861,(1463926.SAMN02645407:0.02501,36816.SAMN02900596:0.01876)1.000:0.01315)0.999:0.00642)0.958:0.00747,(66897.SAMN02715572:0.02659,195801.SAMN02645287:0.01888)0.999:0.00833)1.000:0.02155)1.000:0.01364)1.000:0.01419)0.576:0.0067)1.000:0.01385,((1463879.SAMN02645484:0.02636,996637.SAMN02470039:0.03189)1.000:0.04131,(1359208.SAMD00035865:0.0242,(1428652.SAMN05915828:0.02631,40318.SAMN03020625:0.04428)0.615:0.0079)1.000:0.01928)0.871:0.00795)0.999:0.0123)1.000:0.01426,1716141.SAMN04325095:0.0483)0.898:0.01452,1888.SAMN03283748:0.075)0.972:0.01261)1.000:0.01645,(1888.SAMN04053756:0.06902,(1463864.SAMN02645457:0.07845,83656.SAMN06323803:0.05867)1.000:0.02769)1.000:0.01835)1.000:0.01763,((((1703933.SAMN03999382:0.04268,(1157635.SAMN02441037:0.01324,1703929.SAMN03999378:0.02842)1.000:0.03127)1.000:0.03401,(1169154.SAMN02441678:0.06683,((1882757.SAMN05444521:0.06017,864058.SAMN03254380:0.05808)1.000:0.03231,(1048205.SAMN03769207:0.07613,1765722.SAMN04304558:0.04847)0.595:0.01119)1.000:0.02266)1.000:0.01164)1.000:0.03446,(((1030533.SAMEA3373827:0.01435,285458.SAMN05687608:0.02318)1.000:0.05062,((1352941.SAMN02469390:0.02032,193462.SAMN05370045:0.03049)1.000:0.05368,((1440053.SAMN02645233:0.03423,1463858.SAMN02645486:0.0497)0.998:0.00995,((352211.SAMN02899864:0.08186,1576605.SAMN03217757:0.04321)1.000:0.02199,1463857.SAMN02645277:0.09066)0.992:0.01121)0.876:0.0118)1.000:0.01889)0.868:0.01235,(1703920.SAMN03999369:0.02996,((1893.SAMN02787147:0.04064,1893.SAMN02787144:0.03628)0.915:0.0078,(1718998.SAMN04857230:0.02766,((1944.SAMN02645380:0.03406,((1911.SAMN05293542:0.03203,(1519471.SAMN02900599:0.02244,47716.SAMN02645191:0.03382)0.270:0.00934)0.994:0.00903,1736554.SAMN04155823:0.0303)0.954:0.00671)0.974:0.01105,(1911.SAMN03320103:0.01847,1935.SAMN06323808:0.0327)1.000:0.02519)0.847:0.00672)1.000:0.01424)0.323:0.00662)1.000:0.03164)0.996:0.01681)0.505:0.00513,((1463920.SAMN02645444:0.0445,((253839.SAMN02595298:0.01811,(1961.SAMN02645365:0.06807,((465541.SAMN02471086:0.02724,((1463841.SAMN02645512:0.02643,1961.SAMN02645303:0.01955)0.962:0.00636,(1703927.SAMN03999376:0.02607,(36818.SAMN05631079:0.02824,67385.SAMN02645271:0.026)0.591:0.00733)0.981:0.00615)1.000:0.0084)0.983:0.00907,66430.SAMN03787768:0.02655)0.997:0.007)1.000:0.01407)0.940:0.01179,68223.SAMN06470724:0.02485)1.000:0.0348)1.000:0.04692,((((1906740.SAMN05861226:0.04507,(936756.SAMN04285690:0.03256,(1134445.SAMN02471954:0.02989,(1306406.SAMN02116697:0.01472,285473.SAMN04595356:0.03455)0.572:0.00717)0.997:0.00874)0.906:0.00865)1.000:0.0225,(1463881.SAMN02645392:0.03285,1703937.SAMN03999386:0.04117)0.931:0.01256)0.998:0.0132,(1054860.SAMN02261248:0.03177,(((((43759.SAMN02645189:0.01324,(1905.SAMN02645344:0.01715,54571.SAMN04230917:0.01948)1.000:0.01189)0.952:0.00716,(1736450.SAMN04155719:0.02393,54571.SAMN06014621:0.02351)0.134:0.00532)1.000:0.01277,362257.SAMN02730132:0.01791)0.558:0.00627,1896.SAMN02645389:0.02014)0.998:0.0086,(1996.SAMN02645266:0.02111,67263.SAMN02645239:0.02953)1.000:0.02356)1.000:0.03346)1.000:0.01657)0.997:0.01218,((1196353.SAMN05444921:0.04839,1206101.SAMN02597259:0.02424)1.000:0.03973,(1901.SAMN05392246:0.06282,(1322334.SAMN05163630:0.0687,38300.SAMN03565307:0.03825)0.669:0.01039)0.995:0.01194)1.000:0.01712)0.609:0.00827)0.761:0.01133)0.995:0.01756)1.000:0.03005)1.000:0.03085,((((58346.SAMN05722965:0.02769,(1160718.SAMN02472162:0.02644,249567.SAMN02645307:0.0249)0.909:0.00522)1.000:0.01161,(((1463900.SAMN02645518:0.02293,47763.SAMN06251699:0.03103)0.961:0.00837,(1621259.SAMD00026621:0.03537,(1553907.SAMN03144576:0.01625,(1609095.SAMN03327485:0.02768,(1155718.SAMN02440431:0.01937,(68570.SAMN02709029:0.03352,316284.SAMN03287657:0.01623)0.996:0.00914)0.871:0.00727)1.000:0.02066)1.000:0.01575)1.000:0.01066)1.000:0.01208,(68242.SAMN02645306:0.05063,47763.SAMN02864172:0.01865)1.000:0.02042)0.991:0.00755)0.596:0.00904,(58344.SAMN02645237:0.043,66875.SAMN02645222:0.04224)0.998:0.01065)1.000:0.02309,((1957.SAMN02645383:0.02043,(66377.SAMN02645388:0.02824,66373.SAMN02645268:0.01633)0.564:0.0035)1.000:0.03353,(1894.SAMN02900594:0.04686,371720.SAMN02645312:0.02912)1.000:0.04679)0.999:0.01476)1.000:0.03297)0.667:0.01037)0.749:0.01225)0.999:0.01585)0.993:0.01367)1.000:0.01901,(1003195.SAMEA3138404:0.07943,(1157637.SAMN02441703:0.08109,(380248.SAMN05216251:0.05504,((310780.SAMN05216267:0.05597,(1463856.SAMN02645493:0.03355,(1380346.SAMN02841147:0.05331,310782.SAMN05216499:0.03311)1.000:0.02743)0.992:0.0123)0.877:0.01085,(1449355.SAMN02745173:0.06033,310781.SAMN05216259:0.04009)1.000:0.02695)0.842:0.01319)1.000:0.04802)0.996:0.0226)0.577:0.01562)1.000:0.07318)1.000:0.02958)1.000:0.03765,(1123320.SAMN02256465:0.01547,159449.SAMN06459519:0.02775)1.000:0.13959)1.000:0.06179)1.000:0.05501)0.997:0.02397,((((471852.SAMN02598435:0.11583,(1220567.SAMD00046516:0.06965,(((((1220554.SAMD00046498:0.04925,(1993.SAMN04489713:0.03688,(1220563.SAMD00046499:0.02362,1773.SAMEA1317640:0.05619)1.000:0.01854)0.177:0.01036)1.000:0.02379,58123.SAMN02645261:0.06583)0.849:0.01105,1220564.SAMD00046507:0.05803)0.981:0.01406,1120937.SAMN02441154:0.05969)1.000:0.01826,((1120936.SAMN02441315:0.06129,561175.SAMN02441028:0.06793)1.000:0.03592,(1220559.SAMD00046515:0.06387,1399798.SAMN02584999:0.08635)0.972:0.01717)0.997:0.01363)1.000:0.04479)1.000:0.0578)1.000:0.09735,(((1122192.SAMN02745673:0.06326,(483545.SAMN04009169:0.03974,(269800.SAMN02598543:0.07241,665004.SAMN03840822:0.03203)0.998:0.01728)1.000:0.08425)0.663:0.0187,(((1245472.SAMN02472157:0.08058,570268.SAMN02472155:0.06517)1.000:0.04298,((1246485.SAMN02472151:0.02811,(1246445.SAMN02472160:0.01695,1246474.SAMN02472150:0.03752)1.000:0.03008)1.000:0.05821,(((2014.SAMN05162553:0.03416,(1718951.SAMN04854774:0.01482,501010.SAMN05003997:0.02908)1.000:0.02257)1.000:0.02071,(((1246448.SAMN02472148:0.0477,(1246461.SAMN02472156:0.0358,1348637.SAMD00046482:0.03281)1.000:0.02148)1.000:0.01281,(1519494.SAMN02900648:0.05294,758803.SAMN05421803:0.07035)1.000:0.02598)1.000:0.03868,(1205910.SAMN02603688:0.04275,(1237500.SAMN02472158:0.04726,1245475.SAMN02472147:0.02735)1.000:0.02719)0.609:0.00627)1.000:0.02013)0.982:0.01235,(1137268.SAMN02597262:0.06252,1904965.SAMN05830211:0.04835)1.000:0.02448)0.996:0.01814)1.000:0.09042)0.365:0.01694,(183763.SAMN03074668:0.11618,1352348.SAMN03418058:0.09199)0.999:0.02449)0.999:0.01986)1.000:0.27517,(469371.SAMN00002587:0.10438,(718014.SAMD00041432:0.06159,(((1996.SAMD00035249:0.02601,(161358.SAMD00035251:0.03126,46175.SAMD00035250:0.02329)0.934:0.00956)1.000:0.04645,((((35622.SAMN04489764:0.1062,504805.SAMN05421505:0.14441)1.000:0.02752,(1088767.SAMN06041775:0.07914,(46177.SAMN05660976:0.0362,(568860.SAMN05421811:0.07017,(633440.SAMN05421869:0.04595,(683260.SAMN05421874:0.03832,(359159.SAMN02645361:0.0309,1909395.SAMN05912833:0.01861)0.959:0.00794)0.857:0.00913)0.486:0.01127)0.128:0.00945)1.000:0.0378)1.000:0.03447)0.986:0.01742,((2001.SAMN02645241:0.04009,2002.SAMN02645242:0.05079)1.000:0.02461,(161355.SAMD00048613:0.0383,35762.SAMN02777124:0.03731)1.000:0.01589)1.000:0.04544)1.000:0.03129,(28444.SAMN02645214:0.01515,(28444.SAMD00029379:0.0152,688067.SAMD00029381:0.02979)1.000:0.0162)1.000:0.10782)1.000:0.02516)1.000:0.01853,(316330.SAMN02597373:0.04424,58117.SAMN05421833:0.05582)0.990:0.01631)0.893:0.01467)1.000:0.04796)1.000:0.10883)0.995:0.0371)1.000:0.10397,(1120950.SAMN02440435:0.09503,(117157.SAMN04489717:0.01676,504797.SAMN05421678:0.04107)1.000:0.11268)1.000:0.22068)0.996:0.03271,(351607.SAMN02598358:0.34772,((932039.SAMN02256500:0.12137,932044.SAMN02261280:0.10595)1.000:0.08849,(938518.SAMN02441082:0.15225,(932036.SAMN02261283:0.04929,932040.SAMN02261284:0.06447)1.000:0.16542)1.000:0.08644)1.000:0.33957)1.000:0.05447)1.000:0.07807)0.995:0.023,((((1882833.SAMN05444157:0.17319,(1206085.SAMN05443575:0.18097,1283283.SAMN02441579:0.2015)1.000:0.0719)1.000:0.14043,((1123241.SAMN02440642:0.25055,(1090615.SAMN04515671:0.15083,479431.SAMN02598467:0.16761)0.691:0.03938)1.000:0.15326,(((640132.SAMN02598516:0.06279,679197.SAMN02463810:0.062)1.000:0.40208,(((1448389.SAMD00036785:0.20737,443218.SAMN02603151:0.19775)1.000:0.03921,((((((((1443891.SAMN02569988:0.02305,1828.SAMN03770810:0.03347)0.155:0.00725,1443890.SAMN02569987:0.01238)0.994:0.00939,1268303.SAMEA2271987:0.01984)1.000:0.04419,(1828.SAMN05846348:0.05317,(1219029.SAMD00046770:0.03549,(1828.SAMN02864791:0.04069,398843.SAMN04545449:0.03587)0.992:0.01136)0.835:0.01188)1.000:0.0188)1.000:0.06845,((293050.SAMN04357311:0.00995,53972.SAMN04357305:0.02314)1.000:0.04417,(1587522.SAMN03267949:0.0293,1736300.SAMN04151688:0.03292)1.000:0.03873)1.000:0.08151)1.000:0.03636,((((1829.SAMN02645197:0.02241,43767.SAMN04260011:0.02081)1.000:0.05881,(37919.SAMN02769606:0.03157,(1219020.SAMD00046775:0.03548,679318.SAMN05560454:0.03471)1.000:0.01327)1.000:0.02995)1.000:0.02409,((1323361.SAMN02910065:0.03203,43767.SAMN04880540:0.03526)1.000:0.04972,(183556.SAMN05444583:0.04402,(168276.SAMN05444580:0.05139,(1278078.SAMN02469993:0.02769,260936.SAMEA3297057:0.02548)1.000:0.0486)0.787:0.01685)1.000:0.04262)0.346:0.01159)1.000:0.01723,((((1219030.SAMD00046765:0.0229,263849.SAMN04357313:0.02621)1.000:0.03326,(1219011.SAMD00046763:0.05256,1829.SAMN04357317:0.05704)1.000:0.02598)0.943:0.01785,(1829.SAMEA3717935:0.02808,191292.SAMN02470652:0.02396)1.000:0.04291)1.000:0.06583,(300028.SAMN05444695:0.06918,1273125.SAMN02471027:0.11884)1.000:0.0346)0.712:0.01474)0.999:0.02691)1.000:0.03755,(1123258.SAMN02441385:0.20454,(1223536.SAMD00046514:0.1598,(((((1210074.SAMD00040653:0.09236,(((1538463.SAMN04312206:0.05353,(1206725.SAMD00041812:0.02297,1206734.SAMD00041773:0.03981)1.000:0.0416)0.721:0.01459,((1210082.SAMD00040656:0.02508,(1206739.SAMD00041772:0.01699,(1223546.SAMD00040652:0.01133,1223547.SAMN02645364:0.02649)0.974:0.00563)0.999:0.00857)1.000:0.02006,(1210094.SAMD00018778:0.02098,37328.SAMN02645334:0.01933)1.000:0.02743)1.000:0.04736)1.000:0.02126,1127134.SAMEA2272802:0.04191)1.000:0.0205)0.716:0.0088,(((1206737.SAMD00041769:0.02718,(1210068.SAMD00040646:0.02316,(1206723.SAMD00041774:0.01928,(1210067.SAMD00040645:0.02345,1223489.SAMD00040660:0.02878)0.708:0.00588)0.963:0.00385)1.000:0.01154)1.000:0.01591,1169152.SAMN02441444:0.08586)1.000:0.02434,((1141647.SAMD00050603:0.04603,1206735.SAMD00041777:0.04582)1.000:0.03762,(1210065.SAMD00018767:0.05512,(1210064.SAMD00018774:0.0379,37326.SAMN04441029:0.02958)1.000:0.03074)0.989:0.01127)0.666:0.01096)0.999:0.01185)0.959:0.01114,(((1379680.SAMD00040644:0.01581,(1210083.SAMD00040658:0.01991,1210101.SAMD00040671:0.02118)0.987:0.00817)1.000:0.02974,1210090.SAMD00040663:0.0597)0.998:0.01523,(37329.SAMN05421776:0.02998,(1206730.SAMD00041767:0.01773,1210087.SAMD00040665:0.02354)1.000:0.03908)1.000:0.02528)0.998:0.01352)1.000:0.01688,((134962.SAMN06019995:0.0335,(1210069.SAMD00018775:0.02998,(1210063.SAMD00018780:0.02229,1736458.SAMN04155727:0.02994)1.000:0.02393)0.797:0.00942)0.985:0.01227,1824.SAMN05444423:0.02113)1.000:0.05579)0.998:0.01622,((((53428.SAMD00040648:0.05361,((1210062.SAMD00040643:0.05179,1210088.SAMD00018769:0.05886)1.000:0.01773,((1206733.SAMD00041766:0.02288,(37332.SAMN05225369:0.0515,1206741.SAMD00041781:0.03782)1.000:0.01554)1.000:0.03076,(1210077.SAMD00040655:0.01576,1210099.SAMD00018773:0.03157)1.000:0.03407)0.993:0.01487)0.619:0.01048)0.990:0.01527,1210100.SAMD00040667:0.06522)0.997:0.01807,1206732.SAMD00041819:0.05707)1.000:0.03166,((1210084.SAMD00018779:0.02998,(1206731.SAMD00041792:0.01939,1210098.SAMD00040668:0.03206)0.936:0.01459)1.000:0.08121,(1160137.SAMN02440989:0.10009,((1210086.SAMD00040662:0.06075,455432.SAMN04426989:0.05989)1.000:0.01724,((1210089.SAMD00018777:0.06203,(1206744.SAMD00041825:0.05563,1056816.SAMN02584923:0.06119)0.740:0.01404)1.000:0.03405,(((1415166.SAMN02641505:0.03982,1210096.SAMD00040669:0.05035)1.000:0.01328,1834095.SAMN04696150:0.03251)0.913:0.0075,1206743.SAMD00041771:0.02276)1.000:0.03509)0.976:0.01232)0.972:0.01087)0.273:0.00941)0.944:0.01593)1.000:0.0329)1.000:0.06324)0.904:0.02735)1.000:0.02993)1.000:0.02897,(1219361.SAMD00046497:0.19624,((1578165.SAMN05897984:0.02001,((948102.SAMN05186775:0.02833,(1774.SAMN05897986:0.01623,(1855662.SAMN05186783:0.01365,(1855657.SAMN05186776:0.01597,404941.SAMN05186785:0.02122)0.710:0.00884)1.000:0.01491)0.999:0.01381)0.993:0.0085,(36809.SAMEA1464949:0.02125,83262.SAMN05244438:0.02862)0.996:0.00821)0.397:0.00769)1.000:0.12392,(((1762962.SAMEA3696413:0.04481,(758802.SAMN06339708:0.04203,(931627.SAMN02256528:0.04198,((1440774.SAMN02585141:0.01516,36814.SAMN06064257:0.03062)1.000:0.01476,(1545728.SAMN03758429:0.03087,1920667.SAMN06011242:0.02774)0.859:0.00853)1.000:0.02911)0.994:0.01378)1.000:0.02036)1.000:0.04431,(((444597.SAMN06064241:0.06533,(1793.SAMN04216925:0.05639,85968.SAMEA3874519:0.06648)0.573:0.01704)1.000:0.0623,((1834121.SAMN04634265:0.01341,28047.SAMN04216920:0.02956)1.000:0.05835,(1879023.SAMN05415090:0.02746,1936029.SAMN06187687:0.04975)1.000:0.06273)0.085:0.01747)1.000:0.02515,(((((((39691.SAMN06064251:0.0362,(710685.SAMN02261383:0.03795,(710687.SAMN02256521:0.05109,75922.SAMN06064262:0.03011)0.999:0.01445)1.000:0.01914)1.000:0.03325,(1834117.SAMN04634262:0.03943,212767.SAMN02261384:0.04972)1.000:0.0248)0.981:0.01401,(((81858.SAMN03580702:0.06926,(1122247.SAMN02471699:0.09778,1797.SAMD00041176:0.09784)1.000:0.03552)1.000:0.02854,(1771.SAMN04481318:0.06827,((1776.SAMN05729960:0.03367,370526.SAMN04489835:0.02843)1.000:0.02477,(((1566885.SAMEA3432687:0.01307,(1834069.SAMN04634188:0.01764,1834105.SAMN04691954:0.0104)0.940:0.00655)1.000:0.03531,(1772282.SAMN04349499:0.02007,(114977.SAMEA4022018:0.01788,(1772286.SAMN04349503:0.01793,(1772287.SAMN04349504:0.01093,59813.SAMD00041175:0.0152)0.999:0.00934)1.000:0.01158)1.000:0.01015)0.834:0.00851)0.999:0.01453,(1834149.SAMN04634201:0.03558,(1772275.SAMN04349492:0.01019,(1772277.SAMN04349494:0.02387,1834100.SAMN04692011:0.02104)0.520:0.00714)1.000:0.02041)1.000:0.01888)1.000:0.02299)0.156:0.01539)0.774:0.01746)1.000:0.01947,1834077.SAMN04634189:0.10082)0.411:0.01098)1.000:0.02556,(710421.SAMN02261374:0.04824,(((((912594.SAMN04216933:0.01374,912594.SAMN04622670:0.02706)1.000:0.03613,(350054.SAMN02598346:0.0369,39692.SAMN06064253:0.0421)1.000:0.01722)0.981:0.01054,(1354275.SAMN03702434:0.04195,350058.SAMN02598347:0.03513)1.000:0.01537)0.796:0.01114,1791.SAMEA3216266:0.05309)1.000:0.02317,(1807.SAMN03451582:0.0438,(318424.SAMN02777056:0.021,(1736391.SAMN04155656:0.01775,37916.SAMN03327461:0.03071)0.999:0.01211)1.000:0.01913)1.000:0.03043)0.668:0.01012)1.000:0.04575)0.983:0.01874,(1834111.SAMN04691969:0.06042,(1772283.SAMN04349500:0.02925,((1772284.SAMN04349501:0.0098,1772285.SAMN04349502:0.02854)1.000:0.01565,(164757.SAMN02598355:0.02102,126673.SAMN04216922:0.0344)0.006:0.00541)1.000:0.01854)1.000:0.03404)1.000:0.04037)0.902:0.01579,((59750.SAMN04216957:0.03616,((1209984.SAMEA3138978:0.04572,((1120797.SAMN02441653:0.0109,1157943.SAMN02441709:0.02676)1.000:0.03041,(146020.SAMD00041172:0.00871,(1834109.SAMN04696145:0.01111,1927124.SAMN06064228:0.02278)0.974:0.00635)1.000:0.01819)1.000:0.04081)0.554:0.01457,((1834154.SAMN04634278:0.01819,1834161.SAMN04634271:0.02531)1.000:0.01661,(146021.SAMEA3913388:0.02004,((146018.SAMEA3481574:0.02124,((1866905.SAMN05263452:0.02603,1796.SAMN03744420:0.01521)0.985:0.00712,((39693.SAMN06199452:0.03287,39693.SAMN06064256:0.00939)0.723:0.00405,146017.SAMEA92028418:0.01242)1.000:0.01178)0.914:0.00769)0.983:0.0069,(1766.SAMN04634204:0.02108,((1341646.PRJEB4006:0.02205,(1298864.SAMN02440855:0.01371,431269.SAMN01174788:0.02478)1.000:0.01825)0.971:0.01096,43304.SAMN04696139:0.02755)0.825:0.00705)0.434:0.00468)1.000:0.01279)0.873:0.00893)1.000:0.04145)0.831:0.01258)0.489:0.01238,(134601.SAMN03839023:0.02076,1772.SAMN03068202:0.02497)1.000:0.03556)1.000:0.03623)0.997:0.01592,((1885026.SAMN05465167:0.07705,(1380386.SAMN02743948:0.06532,1736457.SAMN04155726:0.09868)0.998:0.02344)1.000:0.02546,(((1502745.SAMN02799620:0.03747,(228230.SAMD00041173:0.01886,258533.SAMEA3138996:0.02159)1.000:0.02477)1.000:0.03826,((564198.SAMN06064232:0.03325,(1795.PRJEB1060:0.01141,1795.SAMN03329538:0.01959)1.000:0.01725)1.000:0.02296,(1801.SAMN06034711:0.03492,(1682113.SAMN04959083:0.02049,1736504.SAMN04155773:0.04186)1.000:0.01447)1.000:0.0166)1.000:0.03683)1.000:0.03042,(1490484.SAMN02729876:0.00896,(56689.SAMEA3535282:0.03106,280871.SAMN04004267:0.01899)0.975:0.00777)1.000:0.09184)0.387:0.01699)0.999:0.01342)0.885:0.01541)0.529:0.01314)0.959:0.02228,((1834073.SAMN04634196:0.08933,(((((1834097.SAMN04696152:0.01635,1856861.SAMN05202168:0.02547)1.000:0.04964,(((362242.SAMN02603346:0.06359,(1768.SAMN06215600:0.03307,(1768.SAMN04599332:0.01712,(1768.SAMN04599336:0.02053,(1768.SAMN04599334:0.01416,(1768.SAMN04599338:0.02513,(1768.SAMN04599333:0.01601,1777.SAMN04216928:0.01543)1.000:0.00716)0.416:0.00242)0.999:0.00474)0.981:0.00663)1.000:0.01679)1.000:0.03492)1.000:0.01985,(486698.SAMN04216947:0.04984,(1787.SAMN04634195:0.06042,(28445.SAMN05729961:0.06084,(1787.SAMN04216953:0.04522,((1790.SAMN04634169:0.03822,(1790.SAMN04634168:0.01437,1790.SAMN04634199:0.02904)1.000:0.01509)1.000:0.02198,(1790.SAMN04634167:0.03848,(1778.SAMN04216929:0.01913,1778.SAMN05202166:0.02271)1.000:0.02622)0.852:0.00755)1.000:0.02263)0.910:0.01319)0.962:0.00932)0.758:0.00718)0.522:0.0055)0.999:0.01053,((1430326.SAMN06651657:0.04759,83332.SAMN03081436:0.04464)1.000:0.01847,(169765.SAMN04216936:0.04708,398694.SAMN06064260:0.06131)0.858:0.00972)0.999:0.00982)0.999:0.01197)0.885:0.01037,(44010.SAMN04216921:0.06977,(29311.SAMN03734844:0.01768,(272631.SAMEA1705921:0.0279,480418.SAMN02900753:0.04431)1.000:0.04211)1.000:0.04173)0.829:0.0101)0.820:0.01052,(((1834158.SAMN04634282:0.0172,1834162.SAMN04634274:0.02456)1.000:0.05279,((1780.SAMN05969904:0.04034,53376.SAMN06064240:0.03886)1.000:0.0228,((153971.SAMN04216940:0.03095,1834094.SAMN04692007:0.03781)1.000:0.02087,(324058.SAMN06064226:0.05144,((1834066.SAMN04634193:0.01556,(1834082.SAMN04634179:0.02534,(1370119.SAMN04287657:0.01844,1856862.SAMN05202169:0.01749)1.000:0.01815)0.994:0.01027)1.000:0.01901,(1834137.SAMN04634234:0.02845,((1834143.SAMN04634211:0.02418,(1834092.SAMN04696148:0.02235,(33895.SAMEA3913390:0.01595,(1841859.SAMEA54120418:0.01788,33895.SAMN04216932:0.0273)1.000:0.00673)0.996:0.00609)0.515:0.00335)0.767:0.00575,767916.SAMN04216944:0.02527)1.000:0.00906)0.998:0.01135)1.000:0.02057)0.781:0.00902)0.589:0.00779)0.899:0.00942)0.426:0.01064,(((((1408452.SAMN02585006:0.02574,47839.PRJEB5744:0.02106)1.000:0.01722,(141349.SAMEA3305053:0.02852,292462.SAMN04216926:0.0259)0.993:0.01001)1.000:0.02312,(1834067.SAMN04634185:0.03331,(1784.SAMN03381263:0.01957,243061.SAMN05729962:0.02356)1.000:0.02667)0.362:0.00935)1.000:0.0197,(1841860.SAMEA54078418:0.04228,1841861.SAMEA54001918:0.0469)1.000:0.01706)1.000:0.02285,((((((1834116.SAMN04692044:0.01705,1834088.SAMN04696142:0.01797)0.431:0.00495,1834144.SAMN04634235:0.01618)0.942:0.00597,1834138.SAMN04634216:0.0286)1.000:0.01269,(244292.SAMN04216938:0.02351,(((1783.SAMN04634219:0.01775,(1834129.SAMN04634229:0.01267,(53378.SAMN06034714:0.01841,1834128.SAMN04634233:0.02803)0.641:0.00368)0.982:0.00311)1.000:0.00938,1834140.SAMN04634218:0.02884)0.931:0.00539,((1780.SAMN04634214:0.0122,1783.SAMN06064259:0.01817)1.000:0.01212,(590652.SAMN06064254:0.0187,761804.SAMEA3305049:0.05335)1.000:0.01741)1.000:0.01393)0.567:0.00736)0.604:0.00622)1.000:0.03146,(1834123.SAMN04634238:0.05193,(1764.SAMN04325949:0.03878,((1834078.SAMN04634158:0.02896,(((1834106.SAMN04691956:0.02167,1834134.SAMN04634224:0.02414)1.000:0.00675,(560555.SAMN06064245:0.0276,(339268.SAMEA59602168:0.04479,(339268.SAMN04634275:0.01374,(339268.SAMN04691980:0.02315,547163.SAMN06651660:0.01746)0.877:0.00618)0.138:0.00454)1.000:0.00786)0.998:0.00776)0.758:0.00451,(1834081.SAMN04634157:0.02004,1834089.SAMN04696143:0.01945)0.863:0.00559)0.944:0.00719)1.000:0.01851,(1834083.SAMN04696135:0.02683,(1767.SAMN04692027:0.01948,701042.SAMN06064246:0.02238)1.000:0.01888)1.000:0.0155)1.000:0.01306)0.995:0.01398)0.969:0.00881)0.996:0.01246,(185642.SAMN04216945:0.05476,(220927.SAMN04216948:0.04204,56425.SAMN04216914:0.04741)1.000:0.01682)0.957:0.00971)0.622:0.0111)1.000:0.01548)0.910:0.01066)1.000:0.03912,((459858.SAMN06064252:0.03322,(110505.SAMN03793170:0.02711,1789.SAMN04216958:0.02351)1.000:0.03669)1.000:0.04863,(1260918.SAMN04216927:0.0523,(487514.SAMN04634245:0.0604,(29313.SAMN05729965:0.05435,(43348.SAMN06064235:0.02689,(28045.SAMN04216916:0.02305,487514.SAMN04196478:0.0225)0.823:0.00579)1.000:0.02504)0.267:0.01067)1.000:0.01688)0.835:0.01322)0.981:0.01839)1.000:0.0235)1.000:0.03385,((((386913.SAMN04216949:0.02675,875328.SAMN02603865:0.02084)1.000:0.01924,((875328.SAMN04634186:0.01667,875328.SAMN04692039:0.02018)1.000:0.01758,(875328.SAMN04634248:0.03515,(1788.SAMN04216954:0.02899,354243.SAMN03793173:0.03527)0.000:0.01034)0.296:0.00556)0.782:0.00717)0.996:0.01231,(1108812.SAMN04216937:0.0346,((188915.SAMN04216923:0.01607,29314.SAMN04216930:0.03208)1.000:0.02751,((1118379.SAMN06064248:0.02372,342002.SAMN06064230:0.02106)1.000:0.02072,(1782.SAMN04216939:0.03616,(512402.SAMN03734870:0.02525,(1792835.SAMEA3913389:0.02192,(1370120.SAMN02471858:0.02394,512402.SAMN04634187:0.0353)0.850:0.00535)0.850:0.00548)0.042:0.00711)0.993:0.00821)0.998:0.01011)1.000:0.0133)0.999:0.01115)1.000:0.08056,(1798.SAMN05729963:0.07776,(1798.SAMN04216956:0.022,1834076.SAMN04634181:0.03776)1.000:0.05691)1.000:0.06012)0.998:0.02219)1.000:0.03381)1.000:0.05325)1.000:0.09658)0.219:0.0241)0.994:0.02495)0.946:0.01749,(((1151061.PRJEB87:0.04143,(521096.SAMN00002597:0.05058,(239498.SAMN04457858:0.03484,(47312.SAMN04457854:0.0292,57704.SAMN04457857:0.0201)1.000:0.01361)1.000:0.02681)0.912:0.02097)1.000:0.16973,(((1736349.SAMN04151739:0.11673,(258052.SAMN02645323:0.05399,(1172185.SAMN02440967:0.07036,(1889262.SAMN05567311:0.01075,1903117.SAMN05786344:0.02497)1.000:0.04455)0.439:0.01515)1.000:0.07414)0.998:0.03148,(1344003.SAMN05445060:0.13892,((1077974.SAMD00041782:0.11433,((1121927.SAMD00041827:0.12514,(410332.SAMN04488550:0.0838,(1121928.SAMN02440656:0.0747,((1437876.SAMN02464606:0.02158,644548.SAMN02470983:0.02868)1.000:0.01691,(1136941.SAMN03776117:0.0309,1223541.SAMD00047212:0.03378)1.000:0.0338)1.000:0.02317)1.000:0.03261)1.000:0.02838)1.000:0.05571,1073574.SAMD00041783:0.1239)0.332:0.02479)0.511:0.01696,(1075090.SAMD00041822:0.10192,(((1112204.SAMN02603285:0.05213,1241906.SAMN01942134:0.05753)1.000:0.01936,(122202.SAMN03653484:0.01924,(1108044.SAMD00041778:0.01879,1220583.SAMD00041806:0.01424)0.992:0.01235)1.000:0.06975)1.000:0.02113,((526226.SAMN00002600:0.05991,(1223543.SAMD00041809:0.04793,((1386969.SAMN02471693:0.01586,(1027371.SAMD00041830:0.0124,158898.SAMN04488548:0.03264)0.712:0.00635)1.000:0.01504,(1414651.SAMN04263916:0.01387,(2055.SAMN05417667:0.01689,(417102.SAMN06928587:0.03092,337191.SAMN02603183:0.01314)0.913:0.00578)0.977:0.00694)1.000:0.03168)1.000:0.02203)1.000:0.04074)0.997:0.01574,(1223545.SAMD00041810:0.09393,1108045.SAMD00041828:0.07313)0.964:0.01683)0.785:0.0112)1.000:0.02057)1.000:0.02689)1.000:0.03443)0.106:0.01563)0.997:0.02253,468556.SAMN02441055:0.13734)1.000:0.051)1.000:0.03318,((499555.SAMN04219460:0.17496,(1077144.SAMN02470218:0.05015,(1785156.SAMN04437166:0.0341,37915.SAMN04543680:0.03466)1.000:0.01921)1.000:0.10473)1.000:0.11191,((((((161879.SAMN03333293:0.0086,645127.SAMN02603033:0.01549)1.000:0.20146,((((1581066.SAMN03436213:0.02945,662755.SAMN02603065:0.05066)1.000:0.10864,(1451189.SAMN02641485:0.07976,(38289.SAMN02641053:0.01924,(38289.SAMN03198150:0.08092,38289.SAMN02641061:0.01575)1.000:0.0207)1.000:0.08401)0.998:0.02616)0.876:0.02193,(108486.SAMN03197545:0.11156,504474.SAMEA3138282:0.16648)0.999:0.03352)1.000:0.05263,((1404245.SAMN03081498:0.02066,1904962.SAMN05830217:0.06452)1.000:0.08934,(863239.SAMN02470217:0.11013,(1727.SAMEA3672201:0.04916,(1200352.SAMN02603028:0.06738,1737425.SAMEA3869306:0.06909)0.684:0.02415)1.000:0.03656)1.000:0.04462)1.000:0.08516)1.000:0.0546)1.000:0.03998,(1121370.SAMN02256494:0.19373,(((1581089.SAMN03287012:0.0259,(1725.SAMN03458390:0.02818,225326.SAMN03197499:0.02798)1.000:0.0214)1.000:0.06372,(1437874.SAMN02996499:0.11928,1111729.SAMN02441223:0.14963)1.000:0.03895)0.424:0.02739,(1408189.SAMN04012704:0.04912,(38289.SAMN03197591:0.00854,38305.SAMN03197256:0.02638)1.000:0.04418)1.000:0.09479)1.000:0.07382)1.000:0.04124)0.000:0.02165,(((1050174.SAMN03462986:0.12936,((1431546.SAMN02996496:0.09045,42817.SAMN03383978:0.10172)1.000:0.04457,(1035195.SAMN02436928:0.11393,1121360.SAMN02441205:0.11489)1.000:0.02999)1.000:0.02772)0.990:0.02431,(((1224164.SAMN03081455:0.09495,(1717.SAMN05615420:0.06391,(1719.SAMN05509219:0.01858,65058.SAMN03387456:0.03054)1.000:0.04885)1.000:0.04063)0.144:0.0166,(35755.SAMN03365283:0.11817,(553207.SAMN00001942:0.12008,571915.SAMN03568800:0.07712)1.000:0.05636)0.856:0.02266)1.000:0.05261,((((((1121355.SAMN02256419:0.15656,1724.SAMN03734646:0.14648)1.000:0.04808,((1121365.SAMN02441393:0.0405,(1544413.SAMN04091594:0.04677,1544416.SAMN04091236:0.04536)0.741:0.01444)1.000:0.08693,(29321.SAMN03573806:0.22713,(1437875.SAMN02991553:0.08352,191610.SAMN02911287:0.11524)1.000:0.06004)0.352:0.02207)1.000:0.02521)1.000:0.04,(((1203622.SAMN02596998:0.01873,(43769.SAMN03197244:0.00973,43769.SAMN03197333:0.0204)1.000:0.01844)1.000:0.18118,((1121364.SAMN02441587:0.13442,1581050.SAMN03436206:0.07402)0.966:0.02451,(((161895.SAMN02996498:0.12336,1603887.SAMN03850947:0.08034)1.000:0.02531,(((161896.SAMN03092874:0.1036,((169292.SAMN03197202:0.01361,169292.SAMN03198119:0.0154)1.000:0.02152,(1203566.SAMN02597001:0.00802,1203632.SAMN02596994:0.03725)1.000:0.04342)1.000:0.04854)1.000:0.02237,((146827.SAMN03455925:0.02738,43770.SAMN03197309:0.02523)1.000:0.04459,((38301.SAMN03140311:0.03386,(1739379.SAMN04480043:0.02755,161899.SAMN03177398:0.03045)0.362:0.00871)1.000:0.01288,(1715083.SAMN04477504:0.0471,(38301.SAMN03458463:0.01303,(1715017.SAMN04455695:0.01347,548476.SAMN00138950:0.01409)0.745:0.00508)0.993:0.00871)0.871:0.00869)1.000:0.0511)0.993:0.01743)0.685:0.01548,28028.SAMN02996497:0.10045)0.831:0.01312)1.000:0.03069,(1110505.SAMEA2272663:0.03082,(1697.SAMN06298555:0.035,1705.SAMN06327123:0.034)0.998:0.01479)1.000:0.10058)0.906:0.01285)1.000:0.028)1.000:0.04702,(((1121363.SAMN02256424:0.0876,(1121357.SAMN05661109:0.03284,35756.SAMN03731012:0.04629)1.000:0.05843)1.000:0.04466,((585529.SAMN00139184:0.06749,(1161099.SAMN05444817:0.05152,1401064.SAMN02850961:0.06259)0.795:0.0189)1.000:0.06464,(((38302.SAMN04488535:0.04206,525263.SAMN00001476:0.05344)1.000:0.04457,(441500.SAMN04488539:0.0795,1121354.SAMN02256495:0.09284)1.000:0.02558)0.995:0.01695,((156978.SAMN02950575:0.08309,(1720193.SAMEA4490805:0.01239,(1906333.SAMN05859799:0.02658,1906334.SAMN05859800:0.01504)0.796:0.00762)1.000:0.08767)0.996:0.01873,((53374.SAMN04488531:0.05255,(1414719.SAMEA3138931:0.04339,(401472.SAMN02953970:0.03242,(1852390.SAMEA103975581:0.02837,(1739295.SAMN04498677:0.01187,38286.SAMN05421802:0.02168)1.000:0.02548)1.000:0.0162)0.992:0.00975)0.998:0.01781)1.000:0.04854,(1720192.SAMEA3905754:0.06968,(156976.SAMN03897721:0.00586,1581069.SAMN03436225:0.02026)1.000:0.07189)1.000:0.02543)0.998:0.01825)1.000:0.02372)1.000:0.03616)1.000:0.04145)1.000:0.04823,(1224163.SAMN02603057:0.13691,(1072256.SAMN03480647:0.13425,558173.SAMN02356458:0.11887)0.998:0.03526)1.000:0.03203)1.000:0.02926)1.000:0.02581)0.988:0.02085,(1121362.SAMN02603027:0.09171,(136857.SAMN03480629:0.08915,(1224162.SAMN02800399:0.07239,(1223515.SAMN03283197:0.03656,1610489.SAMN06295981:0.03337)1.000:0.03915)1.000:0.0313)1.000:0.03465)1.000:0.02646)1.000:0.02205,185761.SAMN05660282:0.15357)0.772:0.0142,(1816684.SAMEA103910525:0.07236,(196164.SAMN00139182:0.0615,(1121353.SAMN02603058:0.04525,(931089.SAMN02950576:0.0457,(1652495.SAMN04990137:0.04717,1718.SAMN04331743:0.02306)1.000:0.01819)1.000:0.0163)1.000:0.03493)0.994:0.02206)1.000:0.07793)1.000:0.02099)1.000:0.03058)0.991:0.0184,(1121356.SAMN02256507:0.15193,(1125779.SAMN02596973:0.05425,39791.SAMN05660745:0.04703)1.000:0.18754)1.000:0.03597)1.000:0.04181)1.000:0.08013,1747.SAMN03197149:0.42673)1.000:0.07533,1528099.SAMN03943545:0.27978)1.000:0.04999)1.000:0.08102)0.668:0.0262)1.000:0.04339)1.000:0.08316,(((((((((1904969.SAMN05830213:0.07583,43354.SAMN02645504:0.02718)1.000:0.09966,((((882084.SAMN02256527:0.06438,882085.SAMN02261268:0.04512)1.000:0.05026,(1962155.SAMN06368464:0.06197,(1852.SAMN02982918:0.06538,(1114959.SAMN02469318:0.03848,(882086.SAMN02261402:0.0363,(882082.SAMN02256534:0.02519,928724.SAMN02441787:0.04969)0.998:0.01387)0.993:0.01245)0.924:0.01238)1.000:0.02236)1.000:0.02515)1.000:0.03897,(587909.SAMN05421810:0.09151,(1111737.SAMN02440599:0.03508,1111738.SAMN02441562:0.06092)1.000:0.15216)1.000:0.02286)1.000:0.02425,((((1068980.SAMN02261308:0.07277,(((31958.SAMN03273949:0.01634,(31959.SAMN04489729:0.02652,76021.SAMN04384194:0.02081)0.507:0.00548)1.000:0.05311,((546364.SAMN04489730:0.02785,(218821.SAMN05421837:0.02146,(1089545.SAMN02256403:0.02111,(33910.SAMN02745598:0.02238,(208445.SAMN04489727:0.02035,287986.SAMN02745639:0.01151)0.998:0.00671)1.000:0.01238)0.999:0.00934)1.000:0.01229)1.000:0.04338,(394193.SAMN04489732:0.03842,(330084.SAMN02645327:0.03185,(1089544.SAMN02261299:0.02836,112413.SAMN05421854:0.02721)0.985:0.01241)1.000:0.0341)1.000:0.03351)1.000:0.03066)0.991:0.01852,589385.SAMN05421504:0.11082)1.000:0.03782)0.999:0.0234,(1068978.SAMN02777954:0.1126,(1120984.SAMN02584918:0.08426,115433.SAMN05421835:0.09569)0.980:0.01716)1.000:0.06831)1.000:0.02181,490629.SAMN05216266:0.09016)1.000:0.03771,(530584.SAMN05421630:0.08949,882083.SAMN02261396:0.09436)0.994:0.02385)1.000:0.03713)1.000:0.03071)1.000:0.10151,((1912961.SAMN05942569:0.0572,485602.SAMN05942565:0.11201)1.000:0.10408,((1271860.SAMN05216174:0.06717,(1653480.SAMEA3392348:0.05272,504798.SAMN05421871:0.05516)1.000:0.05027)0.998:0.01537,(((1120935.SAMN02441427:0.05349,(1120934.SAMN02441015:0.10214,155974.SAMN04487818:0.06682)1.000:0.06369)1.000:0.03519,(1193682.SAMN05860870:0.07222,909613.SAMN02382011:0.05907)1.000:0.03978)0.999:0.01586,(38312.SAMN02645355:0.02664,(703222.SAMEA3136170:0.02863,(1933779.SAMN06213936:0.01759,860235.SAMN03840758:0.03418)1.000:0.01152)1.000:0.02023)1.000:0.16014)0.993:0.03507)1.000:0.04805)0.476:0.02992)1.000:0.03238,(1449976.SAMN02641507:0.06911,345341.SAMN00013041:0.11381)1.000:0.08775)0.957:0.01352,((65497.SAMN02645219:0.19315,(1612551.SAMN03339751:0.04933,340345.SAMN03295676:0.05853)1.000:0.16952)1.000:0.07944,211114.SAMN04489726:0.16033)1.000:0.04216)1.000:0.04115,(((((641025.SAMN05421507:0.0238,(65499.SAMN04488000:0.01805,(40571.SAMN05660733:0.01785,84724.SAMN04488564:0.01825)1.000:0.0137)0.987:0.0089)0.992:0.0077,(402600.SAMN05216188:0.02289,200378.SAMN05216553:0.03253)0.900:0.00803)0.471:0.00676,(68170.SAMN02645473:0.0319,68170.SAMD00020842:0.02529)1.000:0.01237)0.999:0.01045,(1519492.SAMN02900644:0.01978,1586287.SAMN05369592:0.02891)0.996:0.01041)1.000:0.09097,(446462.SAMN00001904:0.0813,(1179773.SAMEA2272236:0.05189,(103733.SAMN02645315:0.04974,((1463825.SAMN02645207:0.03105,1933778.SAMN06213933:0.02642)0.999:0.01381,(1835005.SAMN04857094:0.02773,1415542.SAMN02900649:0.05688)0.295:0.0053)1.000:0.02029)0.267:0.01565)0.935:0.0194)1.000:0.0401)1.000:0.0958)1.000:0.01928,2017.SAMN05444320:0.14373)0.437:0.02105,(1445613.SAMN02582401:0.25005,(((405564.SAMN04487905:0.02379,995060.SAMN04487904:0.03898)1.000:0.03129,((1089546.SAMN02261305:0.01792,995062.SAMN04489718:0.02748)1.000:0.03412,1050202.SAMN02261292:0.10096)0.743:0.01574)1.000:0.15002,(405948.SAMEA2272514:0.0705,(28042.SAMN02851309:0.1042,(95161.SAMN05660874:0.07162,(455193.SAMN05421805:0.04213,(418495.SAMN05216215:0.02757,994479.SAMN02470034:0.04472)1.000:0.01775)0.999:0.0147)1.000:0.03323)0.908:0.02193)1.000:0.03505)1.000:0.08238)0.999:0.02852)1.000:0.03869,((1120948.SAMN02256421:0.31512,(1848.SAMN05443637:0.17098,((((2074.SAMN02645304:0.04847,366584.SAMN05216377:0.08057)1.000:0.05149,(2074.SAMN05718038:0.05075,(260086.SAMN05216207:0.05968,(2074.SAMN05722966:0.05969,(1690815.SAMN03922416:0.058,1885572.SAMN05511401:0.03798)0.991:0.01288)0.942:0.01152)0.786:0.01631)1.000:0.15771)0.995:0.02771,675635.SAMN00713596:0.07801)0.441:0.02927,1123024.SAMN02441500:0.11616)1.000:0.04064)1.000:0.053)1.000:0.04951,(1123023.SAMN02743958:0.13235,1123025.SAMN02441208:0.09958)1.000:0.12865)1.000:0.04961)1.000:0.03641)1.000:0.04321)1.000:0.07565)1.000:0.03147,(134849.SAMN05443668:0.2299,(1380353.SAMN02952994:0.04606,((1380347.SAMN02841141:0.06415,1798228.SAMN05216574:0.05812)0.156:0.01292,(((((1736354.SAMN04151744:0.04401,1736356.SAMN04151746:0.03603)0.996:0.02117,(1052260.SAMN05660199:0.02594,(1225127.SAMN05661030:0.04215,1566299.SAMN03159343:0.03077)1.000:0.02701)1.000:0.02384)1.000:0.07236,(1550230.SAMN05661080:0.06476,(1522368.SAMN02918181:0.04382,(1380393.SAMN02952995:0.01394,477641.SAMEA2272685:0.0266)1.000:0.04478)1.000:0.01821)1.000:0.0171)1.000:0.05292,((1380356.SAMN02841148:0.04542,673521.SAMN05660991:0.05089)1.000:0.03981,(((1296565.SAMN05660657:0.03536,1861.SAMN05660359:0.04589)0.996:0.01208,(1070870.SAMN05444351:0.03436,(1190417.SAMN05660690:0.02719,1550232.SAMN05660464:0.03478)1.000:0.02421)0.960:0.00957)1.000:0.04164,(504800.SAMN04488085:0.06157,(1881103.SAMN05428965:0.03395,(1137993.SAMN05660209:0.03312,(1137991.SAMN05660642:0.0219,(1861.SAMN05660350:0.02251,526225.SAMN00002612:0.02728)1.000:0.02062)1.000:0.01087)0.937:0.00999)1.000:0.03118)0.999:0.01626)0.998:0.02016)0.653:0.01373)1.000:0.02192,((1211815.PRJEB371:0.04481,(1550231.SAMN05660662:0.0284,1550233.SAMN05660485:0.03646)1.000:0.02309)1.000:0.0254,(1146883.SAMEA2272314:0.04572,1798227.SAMN04515665:0.04991)1.000:0.02407)0.711:0.01134)0.786:0.01282)1.000:0.05808)1.000:0.24407)0.842:0.05322)0.956:0.03151,((390989.SAMN02645231:0.22052,(1122182.SAMN02256442:0.1976,((1121272.SAMN02256447:0.16384,1121946.SAMN02440609:0.13112)1.000:0.05651,((405436.SAMN05444365:0.10717,(((145854.SAMN04489814:0.0239,47866.SAMN04489817:0.06845)1.000:0.02829,((((((219305.SAMN02595295:0.01726,47853.SAMN04488106:0.02552)1.000:0.02513,(121616.SAMN04488017:0.04914,((261654.SAMN04488294:0.03219,262898.SAMN04488520:0.04572)0.596:0.01448,((47850.SAMN04488386:0.02554,(946078.SAMN04488363:0.01351,(745366.SAMN04488015:0.01926,1960879.SAMN06235086:0.02547)0.998:0.00695)0.936:0.00634)1.000:0.01733,((1538294.SAMN03074852:0.02348,47854.SAMN04488485:0.0212)0.996:0.00949,((1718947.SAMN04857208:0.02851,227316.SAMN04488247:0.022)0.997:0.01139,568872.SAMN04488360:0.04795)1.000:0.00991)0.234:0.00614)1.000:0.01056)1.000:0.01467)0.287:0.00527)0.982:0.00914,47864.SAMN04488080:0.04089)1.000:0.01075,((47855.SAMN04488296:0.01744,47871.SAMN04488357:0.05807)0.999:0.01315,((709881.SAMN04489832:0.01642,(1415541.SAMN02900647:0.05687,(1150864.PRJNA84455:0.01753,285676.SAMN04488521:0.01968)0.999:0.00834)0.990:0.00523)1.000:0.03733,(1198245.SAMN05444858:0.03802,307121.SAMN04488466:0.02871)1.000:0.01791)0.996:0.01162)0.967:0.00774)0.496:0.00456,(145857.SAMN04488480:0.03934,683228.SAMN04488481:0.05622)0.993:0.00849)0.985:0.00711,((263358.SAMN02603167:0.04015,(1144548.SAMN05443287:0.03584,547162.SAMN05216284:0.03003)0.961:0.01)1.000:0.02002,(168697.SAMN02841215:0.02509,(369723.SAMN02598367:0.01451,(1136417.SAMN02597235:0.01497,1305843.SAMN02440773:0.01991)1.000:0.00778)1.000:0.01857)1.000:0.05077)0.997:0.01198)0.999:0.01638)1.000:0.0559,35754.SAMN02645310:0.24096)1.000:0.0569)0.990:0.01683,((33876.SAMN02645299:0.14235,((1246995.SAMN02603031:0.06732,(1710355.SAMN03981066:0.03572,649831.SAMN02603860:0.04027)1.000:0.02884)1.000:0.0244,((1120949.SAMN02256449:0.03094,543632.SAMN02645318:0.04119)1.000:0.05094,(512565.SAMD00060941:0.05503,(134676.SAMEA4544645:0.05106,(113562.SAMN04489716:0.07029,(1869.SAMN03078836:0.03953,35752.SAMN05421541:0.04092)0.351:0.00926)1.000:0.02184)1.000:0.02293)1.000:0.03952)1.000:0.01855)1.000:0.08564)0.987:0.02459,137265.SAMN05421684:0.12948)0.530:0.01734)1.000:0.0293)1.000:0.05195)1.000:0.05019)0.474:0.03233,(446470.SAMN02598427:0.20566,(1089549.SAMN02597195:0.22306,((1121926.SAMN02441107:0.03117,58116.SAMN02645320:0.03533)1.000:0.06064,(380244.SAMN05216298:0.05116,(1463821.SAMN02645460:0.05257,58114.SAMN05216270:0.05088)0.913:0.01887)1.000:0.05552)1.000:0.06782)1.000:0.20248)1.000:0.11412)1.000:0.12449)1.000:0.08384)0.998:0.02368)1.000:0.04746,((656024.SAMN00713636:0.15239,(((298654.SAMN02232023:0.016,683315.SAMN00114978:0.03218)1.000:0.05053,(298655.SAMN02256511:0.02679,(1834512.SAMN04851314:0.01797,1834516.SAMN04851310:0.02594)0.989:0.0121)1.000:0.06682)1.000:0.09691,(((298653.SAMN02598325:0.0134,365528.SAMN02441714:0.02691)1.000:0.03039,(222534.SAMN02440438:0.07971,(269536.SAMN03463641:0.0454,683316.SAMN03353334:0.03186)0.124:0.00908)0.998:0.01552)1.000:0.07518,(106370.SAMN02199398:0.08184,(710111.SAMN02256510:0.05306,(102891.SAMN03353435:0.01136,326424.SAMEA3138259:0.02553)0.972:0.00781)1.000:0.03662)1.000:0.07705)1.000:0.03411)0.994:0.03843)1.000:0.30836,1469144.SAMN03328326:0.18962)0.982:0.03306)1.000:0.05632,((1033730.PRJEA82327:0.12386,(1736691.SAMN06295964:0.16025,((1736540.SAMN04155809:0.07621,(1736498.SAMN04155767:0.014,1736521.SAMN04155790:0.03056)1.000:0.07098)1.000:0.07858,((1229203.SAMN02471195:0.1019,585531.SAMN00139180:0.10513)1.000:0.05448,(1736550.SAMN04155819:0.11992,(1736324.SAMN04151714:0.04143,2041.SAMN03701813:0.05357)1.000:0.08826)1.000:0.0316)0.803:0.02059)0.323:0.02132)0.999:0.03663)1.000:0.14745,(((1298863.SAMN02440636:0.09171,(397278.SAMN02645230:0.10717,(1736379.SAMN04151769:0.05341,642780.SAMN04488570:0.06874)1.000:0.04598)0.850:0.02643)1.000:0.08195,((((1736488.SAMN04155757:0.05446,1736571.SAMN04155840:0.0706)0.978:0.02246,(2045.SAMN05421671:0.06113,(935866.SAMN02584950:0.04524,(1449070.SAMN02745427:0.02703,1736500.SAMN04155769:0.05277)0.450:0.01557)1.000:0.02296)0.695:0.01357)1.000:0.0931,(1122610.SAMN02441164:0.12894,((1283287.SAMN02441410:0.1107,574651.SAMN04487968:0.13786)0.950:0.02819,(1844.SAMN03353335:0.01143,1881028.SAMN05428985:0.03449)1.000:0.14151)0.298:0.01995)1.000:0.035)1.000:0.02779,((((((1380392.SAMN02743956:0.05403,1736495.SAMN04155764:0.03803)1.000:0.04789,(1380388.SAMN02743955:0.05971,196162.SAMN02598280:0.09212)0.752:0.02186)1.000:0.0307,1122609.SAMN02440651:0.15839)0.995:0.02143,(1005944.SAMN05192576:0.06684,1005945.SAMN05216561:0.07701)1.000:0.06454)0.909:0.01349,(1045774.SAMN05421872:0.0897,(1300347.SAMN04606834:0.13654,1736331.SAMN04151721:0.09235)0.734:0.02353)0.998:0.02359)1.000:0.02441,(1122608.SAMN02441173:0.15876,((1736413.SAMN04155678:0.07048,(1303683.SAMD00046513:0.03271,1736412.SAMN04155677:0.06022)0.903:0.02442)1.000:0.08431,((1736409.SAMN04155674:0.02686,1736416.SAMN04155681:0.05581)1.000:0.04986,(110319.SAMN02470782:0.08425,(748909.SAMN05192575:0.04782,(1736431.SAMN04155700:0.0412,(1736408.SAMN04155673:0.05144,402596.SAMN04489844:0.05573)0.998:0.01638)1.000:0.01696)1.000:0.08556)0.325:0.02334)1.000:0.05039)0.999:0.02981)0.773:0.02032)0.971:0.0205)1.000:0.04494)1.000:0.12122,((1122138.SAMN02256503:0.05419,(1933817.SAMN06213931:0.02286,479435.SAMN02598447:0.03577)1.000:0.02957)1.000:0.19766,((675864.SAMN04489747:0.1927,(((1122999.SAMN02440659:0.20201,1522317.SAMEA2821752:0.19817)1.000:0.05306,((1255658.SAMEA81150418:0.23899,((((1410634.SAMN02952983:0.12167,1218109.SAMD00047213:0.19226)1.000:0.07498,686624.SAMN04488242:0.10205)1.000:0.03797,((1123357.SAMN02745244:0.0639,(1332264.SAMN06240846:0.04444,399497.SAMN06245885:0.04644)0.992:0.01968)1.000:0.05273,((1522311.SAMEA2821746:0.05525,1906324.SAMN05860611:0.05754)1.000:0.06838,(1610493.SAMN06245886:0.09391,1909732.SAMN05913382:0.08244)0.204:0.01825)0.491:0.01711)1.000:0.04831)1.000:0.1008,1120954.SAMN02440892:0.19486)0.486:0.0263)0.936:0.02166,(((1748.SAMN04455717:0.06621,(1122997.SAMN02441538:0.0381,1122998.SAMN02440839:0.05618)1.000:0.05249)1.000:0.04924,(1160719.SAMN02798018:0.13093,(33010.SAMN04156672:0.02739,(1574624.SAMN04524164:0.02864,765123.SAMN00189212:0.03657)1.000:0.01942)1.000:0.0761)0.999:0.02647)1.000:0.15288,((1122994.SAMN02441526:0.12996,(1744.SAMEA2822392:0.1497,64702.SAMN05443377:0.13209)0.541:0.03281)1.000:0.11242,(1203605.SAMN02596989:0.18954,(1111131.SAMN00829146:0.15393,1871034.SAMEA48205918:0.14462)1.000:0.10529)1.000:0.05571)1.000:0.06351)1.000:0.04308)0.999:0.03179)1.000:0.03196,(1121933.SAMN02440835:0.19251,1577474.SAMN05216453:0.23325)0.985:0.04364)1.000:0.04073)0.542:0.02534,(630515.SAMN04489812:0.19945,(1032480.SAMD00061117:0.15144,(546871.SAMN04488543:0.11468,(1036181.SAMN05421756:0.02874,546874.SAMN04488544:0.0347)1.000:0.1202)1.000:0.04513)0.999:0.03756)1.000:0.04224)1.000:0.16321)0.915:0.03984)1.000:0.06978)1.000:0.09177)1.000:0.05522,(1736539.SAMN04155808:0.21361,((((((1274.SAMN02902417:0.05246,1641401.SAMN03470203:0.05297)1.000:0.1278,(1121385.SAMN02440416:0.16571,(1631356.SAMN03421050:0.06643,571913.SAMN03421079:0.07577)1.000:0.0576)1.000:0.05629)1.000:0.08787,((1121017.SAMN02441521:0.04587,1658671.SAMN03704031:0.0522)1.000:0.15427,((100225.SAMN05421595:0.20275,(1089455.SAMD00041798:0.07577,1522310.SAMEA3114260:0.10577)1.000:0.0854)0.928:0.03136,(1184609.SAMD00041770:0.13276,1121387.SAMN02440871:0.21503)1.000:0.0521)1.000:0.04922)1.000:0.03157)1.000:0.02527,(710696.SAMN00713569:0.08769,(1869167.SAMN05316822:0.11077,(1386089.SAMN02952955:0.06341,(1428657.SAMN05915663:0.05979,(1619947.SAMN03340297:0.03284,(1727.SAMN02645508:0.02238,(1380370.SAMN02743946:0.02278,(1736418.SAMN04155683:0.01375,1736419.SAMN04155684:0.02409)0.999:0.00754)1.000:0.01552)1.000:0.01092)1.000:0.01855)1.000:0.02202)0.994:0.0154)0.986:0.02302)1.000:0.12478)1.000:0.04995,((262209.SAMN04412765:0.11765,(1216969.SAMD00046480:0.1095,((1216972.SAMD00046504:0.0438,(1210046.SAMN02470608:0.0429,103817.SAMN04226596:0.04471)0.549:0.00979)0.991:0.00958,(1216968.SAMD00046481:0.0327,(1216970.SAMD00046487:0.01849,1736393.SAMN04155658:0.02432)1.000:0.04225)0.990:0.01258)1.000:0.03888)1.000:0.07651)1.000:0.08549,((1193182.PRJEB35:0.09507,1193518.PRJEB37:0.10719)1.000:0.10836,(((1385519.SAMN03144715:0.0641,((1385518.SAMN03144714:0.04188,(1385521.SAMN03144717:0.04719,1385520.SAMN03144716:0.04667)0.691:0.01383)0.999:0.01498,(1736394.SAMN04155659:0.04465,313589.SAMN00622971:0.04914)1.000:0.02804)0.976:0.01695)1.000:0.0867,(1193181.PRJEB34:0.15091,(1736399.SAMN04155664:0.06315,367299.SAMN02645228:0.06916)1.000:0.06215)1.000:0.02744)1.000:0.0421,(1194083.PRJEB36:0.16521,(587636.SAMN05216199:0.08521,((1736414.SAMN04155679:0.03014,443156.SAMN04489867:0.04081)1.000:0.0281,(1736397.SAMN04155662:0.0333,1736421.SAMN04155690:0.0376)1.000:0.02334)1.000:0.05524)1.000:0.04974)0.612:0.01847)0.995:0.02329)0.882:0.02512)1.000:0.03357)1.000:0.0332,(478801.SAMN02598443:0.27241,(((1123251.SAMN02441241:0.05134,1758689.SAMN04578256:0.0444)0.995:0.01945,(1043205.SAMN02471205:0.05294,767452.SAMN04376036:0.04503)0.713:0.01546)1.000:0.08107,(1122622.SAMN02441240:0.08044,1904966.SAMN05830209:0.09964)1.000:0.02993)1.000:0.11035)1.000:0.09171)1.000:0.06422)1.000:0.04638)1.000:0.03966)1.000:0.02428,(((472569.SAMEA3388572:0.14284,((1581144.SAMN03436136:0.01883,(521392.SAMEA3546015:0.03452,1630135.SAMN03774729:0.01959)0.000:0.00919)1.000:0.21057,(396014.SAMN02639400:0.09132,(1249481.SAMN01922053:0.08439,(1074488.SAMN02470219:0.08578,(1903186.SAMN06245905:0.0822,(1704590.SAMD00039994:0.05608,446465.SAMN00002685:0.06006)0.999:0.02829)1.000:0.0377)1.000:0.02402)1.000:0.03942)1.000:0.05971)0.034:0.04103)1.000:0.22542,((33889.SAMN04386401:0.0489,((1703.SAMN04569174:0.0147,(1381751.SAMN02951899:0.01613,1136497.SAMN04489752:0.02586)0.546:0.00489)1.000:0.04936,(1703.SAMN05714647:0.0503,629680.SAMN04489751:0.02488)1.000:0.04184)0.999:0.03052)1.000:0.15398,((1033736.PRJEA82613:0.11016,1121122.SAMN02440844:0.09841)1.000:0.06911,(585530.SAMN00139181:0.13938,(1176165.SAMN04317116:0.0175,1739261.SAMN04477574:0.02786)1.000:0.171)1.000:0.05567)0.956:0.03717)1.000:0.18027)1.000:0.06235,((((1304865.SAMN02584942:0.17975,((1408250.SAMN03112937:0.12494,1689271.SAMEA3857552:0.08335)1.000:0.03504,(((((1295626.SAMN04287673:0.02,1346710.SAMN02865413:0.02241)1.000:0.03017,(1855324.SAMN05216467:0.03771,446466.SAMN02598424:0.05547)1.000:0.01971)1.000:0.06725,988821.SAMN05421867:0.13424)0.989:0.02288,(590998.SAMN00713615:0.07342,(1095767.PRJEA82281:0.08885,(1454010.SAMN02596470:0.08076,(1672219.SAMN03779944:0.05316,593907.SAMN02232005:0.04661)1.000:0.04271)0.186:0.01619)0.997:0.01786)0.683:0.0119)0.979:0.01877,((1302620.SAMN02440638:0.03261,1380354.SAMN02743917:0.03154)1.000:0.03244,(1736609.SAMN04155878:0.02579,(1736546.SAMN04155815:0.02353,(1736339.SAMN04151729:0.01945,1736362.SAMN04151752:0.0485)0.765:0.00665)1.000:0.01707)1.000:0.02436)1.000:0.05494)1.000:0.04012)1.000:0.03996)0.965:0.02707,((((1095772.PRJEA82329:0.11228,(1122130.SAMN02441507:0.07531,471856.SAMN02598439:0.10134)1.000:0.08676)1.000:0.10116,((1736209.SAMN04151574:0.01753,446469.SAMN02598426:0.02869)1.000:0.05202,(1223525.SAMD00046520:0.03154,1814289.SAMN05216410:0.04404)1.000:0.04418)1.000:0.05781)0.975:0.02546,285351.SAMN04488035:0.14809)1.000:0.0267,((1713.SAMN02645273:0.01616,43678.SAMN04427045:0.0289)1.000:0.08799,(((903523.SAMN02744115:0.01777,(264251.SAMN02781380:0.02213,1710.SAMN04487781:0.02151)0.963:0.0087)1.000:0.07427,((743718.SAMN00713634:0.06523,(526729.SAMN04324258:0.07569,1300344.SAMN04437027:0.0917)1.000:0.031)1.000:0.03296,((1305855.SAMD00047215:0.0572,446471.SAMN00002456:0.05537)1.000:0.07949,926564.SAMN02597274:0.12702)0.635:0.02016)1.000:0.04912)0.839:0.02313,545619.SAMN04489860:0.15889)0.998:0.02144)1.000:0.02745)1.000:0.03606)1.000:0.0798,(471853.SAMN02598436:0.19071,(1123065.SAMN02440902:0.11001,648782.SAMN04488554:0.17217)1.000:0.10445)1.000:0.0845)0.954:0.03729,(((208480.SAMN02910418:0.05968,208480.SAMN06092712:0.06408)1.000:0.2311,((1522309.SAMEA3305043:0.24588,((((131112.SAMN04489737:0.05308,644284.SAMN02598519:0.05701)1.000:0.11975,(1661.SAMN06339409:0.06193,59561.SAMN04196844:0.0611)1.000:0.12852)0.989:0.03244,(1219585.SAMN02850927:0.17233,1871014.SAMEA4548673:0.20159)1.000:0.05934)1.000:0.08129,((1227261.SAMN02436889:0.10935,1823756.SAMN04600420:0.10524)1.000:0.08702,((1657.SAMN03783260:0.11173,202789.SAMEA3538285:0.09647)1.000:0.09998,(1120933.SAMN02441584:0.1604,(59505.SAMN02900471:0.00746,883067.SAMN02596751:0.01854)1.000:0.1153)1.000:0.04401)1.000:0.09144)1.000:0.0582)1.000:0.05293)1.000:0.11471,((((156892.SAMN06006700:0.13046,(1912795.SAMN05938308:0.13652,1921764.SAMN06062064:0.14276)1.000:0.04968)1.000:0.16057,(((1120946.SAMN02440611:0.13684,((1284680.SAMN02850923:0.02248,1661.SAMN03197521:0.03497)1.000:0.11686,((178339.SAMN05786934:0.07689,((1711.SAMN03197686:0.0277,52773.SAMN04489715:0.05661)0.005:0.0129,((936548.SAMN00828776:0.02103,(1321775.SAMN02436818:0.0149,1852361.SAMEA4555840:0.0358)0.300:0.00398)0.999:0.00632,(139208.SAMN03198078:0.01109,(1105029.SAMN00828786:0.00833,1660.SAMN04166493:0.01843)1.000:0.01045)1.000:0.01227)0.995:0.0107)1.000:0.05584)1.000:0.04903,(1120947.SAMN02441246:0.0879,(1871028.SAMEA17745418:0.08516,(883077.SAMN02463884:0.07613,888050.SAMN00260255:0.079)0.535:0.01876)1.000:0.03526)0.868:0.02358)1.000:0.03286)0.266:0.01775)1.000:0.03851,(1720198.SAMEA37237168:0.13567,131110.SAMN04489714:0.17911)0.797:0.0335)1.000:0.08807,(525245.SAMN00001853:0.16308,(1739395.SAMN04480058:0.01737,883069.SAMN02596752:0.0189)1.000:0.17077)1.000:0.11729)1.000:0.04331)0.518:0.02369,((585198.SAMN00117214:0.1428,585199.SAMN00139192:0.1343)1.000:0.30006,((1870994.SAMEA4555321:0.05257,(184870.SAMN03956212:0.02392,1852372.SAMEA4521270:0.03122)1.000:0.03694)1.000:0.34356,(28264.SAMN03197840:0.04609,33007.SAMN03842029:0.04695)1.000:0.20282)0.974:0.05973)0.990:0.04276)1.000:0.05,(52770.SAMN06092722:0.26133,((((521393.SAMN02472053:0.01385,(1960083.SAMN06329440:0.02545,52767.SAMN06329630:0.02874)0.996:0.00836)1.000:0.09099,((103621.SAMN03197959:0.06847,111015.SAMN04435863:0.07276)1.000:0.0298,((1522002.SAMEA2537693:0.03238,332524.SAMN04487766:0.03832)1.000:0.08196,((1120941.SAMN02440612:0.02774,712122.SAMN04009745:0.03192)1.000:0.08301,(888056.SAMN02299443:0.09332,(1120943.SAMN02441199:0.05736,(1120944.SAMN02745698:0.05508,1125718.SAMN00792233:0.05845)0.982:0.0171)1.000:0.02326)0.996:0.02117)1.000:0.02849)0.819:0.01598)1.000:0.02571)0.658:0.0175,(1278298.SAMN02441219:0.08372,(762963.SAMN00189093:0.02289,(1655.SAMN05898709:0.01734,(544580.SAMN05898725:0.02246,653386.SAMN02463764:0.02109)0.999:0.00786)0.991:0.00672)1.000:0.06286)1.000:0.03186)1.000:0.04282,(1857645.SAMN05226836:0.13011,435830.SAMN02463758:0.15268)0.948:0.0333)1.000:0.13814)0.511:0.03376)1.000:0.03416)0.859:0.03124)1.000:0.05953,(1265510.SAMN02441092:0.81271,((1160091.SAMN06761564:0.04787,(1122228.SAMN02441737:0.05243,419015.SAMN03198050:0.07171)0.970:0.01869)1.000:0.10503,((((218140.SAMN02673446:0.05313,327277.SAMN02699097:0.04899)1.000:0.10096,(1437605.SAMN02442035:0.12353,(1687.SAMN02666223:0.06587,(((1147128.SAMN02604114:0.01663,1394175.SAMN02338863:0.00865)1.000:0.00623,1394176.SAMN02338864:0.00626)0.991:0.00455,((1684.SAMN03271968:0.01031,1684.SAMN03269159:0.01197)0.999:0.00392,1684.SAMN03269133:0.00585)0.938:0.00297)1.000:0.07378)1.000:0.05606)1.000:0.05413)0.707:0.02441,((1341695.SAMN02442010:0.15215,(1437606.SAMN02673427:0.09659,1505727.SAMN04487796:0.1002)0.999:0.03072)1.000:0.05291,(((212365.SAMN02673456:0.01612,33905.SAMN02673459:0.03572)1.000:0.07788,((356829.SAMN02673458:0.09818,(2702.SAMN03851013:0.06922,((2702.SAMN03851016:0.01684,(904144.SAMN02472073:0.02625,2702.SAMN06199463:0.02836)0.406:0.00685)1.000:0.02225,(2702.SAMN04014465:0.01822,(2702.SAMN03851014:0.01517,2702.SAMN03851015:0.02383)0.491:0.00826)1.000:0.03161)0.999:0.02024)1.000:0.10017)1.000:0.02796,((((1688.SAMN02673433:0.07644,(302911.SAMN02941905:0.08883,(1690.SAMN02673444:0.04898,(1280675.SAMN02441493:0.01517,35760.SAMN02673432:0.03199)1.000:0.04693)0.998:0.01765)0.806:0.01747)1.000:0.04197,(1692.SAMN02673439:0.09489,561180.SAMN02299421:0.08714)0.694:0.01977)1.000:0.05672,(((((1683.SAMN02673423:0.02409,78345.SAMN02673440:0.02609)1.000:0.05362,(1437609.SAMN02673430:0.04041,(1329411.SAMD00042461:0.02738,762211.SAMN02673453:0.03162)1.000:0.02165)1.000:0.03231)0.995:0.01866,(((1685.SAMD00047596:0.02289,216816.SAMEA51818668:0.024)1.000:0.01311,(1437607.SAMN02673451:0.02729,1437610.SAMN02673448:0.03227)1.000:0.0143)1.000:0.03795,1603886.SAMD00065376:0.08413)0.669:0.01253)1.000:0.02623,(1681.SAMN03097398:0.06559,(1437608.SAMN02442038:0.05135,158787.SAMN03198202:0.05239)1.000:0.02324)1.000:0.02084)1.000:0.02434,((1435051.SAMN02641635:0.01448,1689.SAMN06621713:0.02772)1.000:0.01441,((1686.SAMN06621717:0.00684,28026.SAMD00047612:0.02618)1.000:0.01683,(1680.SAMN06621712:0.00741,78346.SAMN02673449:0.03425)1.000:0.01378)1.000:0.01419)1.000:0.03967)0.947:0.01819)0.015:0.01275,(1437600.SAMN02442026:0.01985,78344.SAMN02673435:0.03252)1.000:0.07627)1.000:0.01957)0.792:0.01553)0.741:0.01506,((1437603.SAMN02442032:0.12186,77635.SAMN02673455:0.08466)1.000:0.03039,1693.SAMN02673441:0.14722)0.996:0.01872)0.972:0.0159)1.000:0.04787)1.000:0.0679,(1193128.SAMN02470079:0.10286,(1150468.SAMD00061049:0.10406,857290.SAMN02463874:0.12308)0.946:0.02748)1.000:0.09714)0.130:0.04169)1.000:0.30613)1.000:0.17099)1.000:0.04898)1.000:0.04861)0.989:0.03095)1.000:0.06311)0.997:0.0241)1.000:0.04479,(((1581143.SAMN03434394:0.27759,(556325.SAMN05728458:0.15027,((1690248.SAMN03897213:0.03125,((1913445.SAMN05928540:0.018,861360.SAMEA2272213:0.02716)0.928:0.00797,(993071.SAMN04263917:0.02465,(1743140.SAMN04198240:0.01575,1933880.SAMN03840760:0.0268)0.947:0.00766)1.000:0.01227)1.000:0.02867)1.000:0.09852,(494023.SAMEA3490269:0.04282,(1276920.SAMN02469439:0.04382,1913576.SAMN05945145:0.03041)1.000:0.01744)1.000:0.06894)1.000:0.05491)1.000:0.03841)0.880:0.03542,((((1349773.SAMD00046485:0.08243,(1232675.SAMN01178441:0.02906,1270.SAMN04356940:0.03722)1.000:0.05871)1.000:0.07713,(1045009.SAMN02469456:0.10006,574650.SAMN04487966:0.08545)1.000:0.03769)1.000:0.04038,(1123507.SAMN02440577:0.08137,1837282.SAMN04869617:0.0663)1.000:0.23929)1.000:0.04153,((1122602.SAMN02440588:0.12394,1232429.SAMEA2272581:0.08691)1.000:0.04351,((1881858.SAMN05430127:0.07266,795955.SAMN02470081:0.11945)1.000:0.03272,(317018.SAMN04376039:0.027,652017.SAMN02642027:0.05465)1.000:0.11398)0.060:0.02007)1.000:0.14546)1.000:0.05179)1.000:0.03753,(((1897634.SAMN05687756:0.03723,554083.SAMN05893361:0.053)1.000:0.15558,(((446860.SAMN04270876:0.0584,(136273.SAMN02863078:0.03028,388357.SAMN04455734:0.03244)1.000:0.03508)1.000:0.06893,(71999.SAMN04376006:0.16852,(1179225.SAMN02470141:0.0938,(223184.SAMN03072054:0.03019,((378753.SAMD00060935:0.01364,72000.SAMN02937302:0.03578)1.000:0.01888,(1272.SAMEA3489748:0.02729,282669.SAMEA3489744:0.03163)1.000:0.01615)1.000:0.01933)1.000:0.04493)1.000:0.07135)0.995:0.02779)1.000:0.0455,((37923.SAMN04025229:0.11216,(1479623.SAMN02709057:0.03507,1575.SAMN03197546:0.04559)1.000:0.08365)1.000:0.07069,(((43675.SAMN03197777:0.01342,43675.SAMN03198110:0.02678)1.000:0.04809,(2047.SAMN02954007:0.03895,2047.SAMN03197199:0.04221)1.000:0.03328)1.000:0.10289,(1848190.SAMN04933465:0.10727,85336.SAMN04998822:0.1072)1.000:0.03338)1.000:0.06711)1.000:0.07555)1.000:0.07685)0.637:0.02602,(1121020.SAMN02743916:0.23766,((1121019.SAMN02441477:0.10633,1312959.SAMN02429162:0.06682)1.000:0.10659,((37928.SAMN04489742:0.09812,(((1267973.SAMN02429163:0.06921,(1736410.SAMN04155675:0.03122,335973.SAMN04488693:0.04129)1.000:0.05143)1.000:0.03516,((1267981.SAMN02429161:0.02241,494419.SAMN02471747:0.03549)1.000:0.08053,(1312954.SAMN02429165:0.0655,(1681197.SAMN03853643:0.05205,(1496689.SAMN03271689:0.03555,1736303.SAMN04151693:0.04281)0.525:0.00984)1.000:0.03351)1.000:0.04003)0.938:0.02028)1.000:0.05344,(1461584.SAMEA2658260:0.0643,(1216973.SAMD00046503:0.02444,(1732020.SAMN04123916:0.01321,199136.SAMEA3249780:0.02406)1.000:0.01758)1.000:0.04072)1.000:0.05685)0.461:0.01903)0.992:0.02027,((1132441.SAMN02440772:0.0531,(1704044.SAMN04000040:0.02682,(656366.SAMN04076496:0.03914,(1494608.SAMN03196588:0.04055,(595593.SAMN03010510:0.02195,656366.SAMN04270919:0.03318)1.000:0.01491)1.000:0.02067)0.922:0.01388)1.000:0.05826)1.000:0.06762,((1120917.SAMN02441381:0.15456,(1618207.SAMN03366954:0.07257,288705.SAMN02603684:0.094)1.000:0.03542)1.000:0.07389,((((((1736395.SAMN04155660:0.01051,1955698.SAMN06318587:0.03294)1.000:0.02035,(1077972.SAMD00041813:0.01725,1357915.SAMN06232496:0.02957)1.000:0.02094)1.000:0.01541,((((290399.SAMN02598278:0.05971,1736342.SAMN04151732:0.01089)0.999:0.0075,1610703.SAMN03330027:0.00996)1.000:0.02324,(1736402.SAMN04155667:0.02866,((1745378.SAMN04216968:0.02776,(1736232.SAMN04151612:0.01676,1849032.SAMN04958683:0.02903)0.980:0.00488)1.000:0.01137,(1761746.SAMN04487914:0.01875,(1761747.SAMN04487915:0.02388,218158.SAMN02429164:0.02193)0.994:0.00886)1.000:0.01513)0.741:0.005)0.995:0.01197)1.000:0.01452,((121292.SAMN04332703:0.036,1570137.SAMN04349877:0.03241)0.975:0.00771,(1676590.SAMN03793178:0.04155,(((683150.SAMN02470004:0.03508,((1158050.SAMN02441688:0.02068,(1736403.SAMN04155668:0.02004,(1736400.SAMN04155665:0.01319,361575.SAMN03256210:0.01379)0.950:0.00337)0.963:0.00401)1.000:0.00989,(993070.SAMN04263892:0.02857,452863.SAMN00000051:0.03296)0.976:0.00682)0.999:0.00763)1.000:0.01153,((1882768.SAMN05444745:0.013,861266.SAMEA3146251:0.02739)1.000:0.0127,(1835723.SAMN04856844:0.02695,930171.SAMN00710681:0.02232)0.981:0.00798)0.757:0.00663)0.504:0.00633,1938741.SAMN06272721:0.0227)1.000:0.01659)0.995:0.01303)1.000:0.01407)1.000:0.01856)1.000:0.0303,((1101188.SAMN02597162:0.01264,1930254.SAMN06030390:0.03169)1.000:0.02989,(1806905.SAMN05730155:0.0289,(((1115632.SAMN02584931:0.01397,(1638643.SAMEA3310068:0.00894,(1761750.SAMN04487917:0.02148,290340.SAMN02604022:0.00689)0.964:0.00586)1.000:0.01548)1.000:0.00741,1502752.SAMN02799638:0.01219)0.983:0.00601,29320.SAMD00051130:0.01411)1.000:0.02066)1.000:0.02324)0.115:0.01335)0.860:0.01582,(1045773.SAMN05216555:0.01975,1920889.SAMN05792587:0.0353)1.000:0.02947)1.000:0.04557,(156980.SAMN04489745:0.1035,(1338436.SAMN03070057:0.07624,(1531955.SAMN06212359:0.0538,37927.SAMN04508113:0.05747)0.954:0.02127)1.000:0.07442)0.915:0.0249)1.000:0.03313)0.796:0.02053)1.000:0.03874)0.277:0.01969)1.000:0.03153)0.997:0.02519)0.730:0.02486)1.000:0.14626)0.985:0.06698)1.000:0.41556,(((1121877.SAMN03299411:0.32568,525909.SAMN02598466:0.36326)1.000:0.24805,(1121881.SAMN02745225:0.40672,1280514.SAMN03301760:0.52621)0.482:0.11805)1.000:0.26869,(1650658.SAMN03481557:0.58834,(1313172.SAMD00060985:0.46308,(1229780.PRJEB410:0.35808,1641811.SAMN03480620:0.39688)0.563:0.10006)1.000:0.16442)0.945:0.14582)1.000:0.21461)1.000:0.14494)1.000:0.1724,((266117.SAMN02598258:0.14617,(909625.SAMN03729479:0.29958,42256.SAMN02708830:0.2175)0.997:0.07401)1.000:0.60464,(29539.SAMN02745716:0.41441,((1122939.SAMN02440564:0.06493,929712.SAMN02584907:0.08875)1.000:0.33888,((1283299.SAMN02440675:0.06785,1380390.SAMN02743918:0.07983)1.000:0.17994,(469383.SAMN00002582:0.23647,(1123262.SAMN02440825:0.11697,1298857.SAMN02440852:0.11501)1.000:0.18074)0.925:0.05832)0.350:0.06887)1.000:0.17968)1.000:0.37579)1.000:0.16641)0.989:0.08449)1.000:0.13264)0.999:0.05298,((661478.SAMN02641501:0.99134,(1104605.SAMN02440940:0.48372,454171.SAMEA2248198:0.4635)1.000:0.29757)1.000:0.33715,((1262794.PRJEB821:0.21131,(1262843.PRJEB1014:0.13886,(1262759.PRJEB900:0.09241,(1262849.PRJEB1043:0.04939,(1262834.PRJEB987:0.07074,(1262838.PRJEB1000:0.02598,1262899.PRJEB881:0.04202)0.943:0.01585)1.000:0.026)1.000:0.04966)0.916:0.04303)1.000:0.17228)1.000:0.64034,((1183438.SAMN02604186:0.11272,251221.SAMD00061120:0.12643)1.000:0.37833,((195250.SAMN02261338:0.27788,(321327.SAMN02604048:0.05093,321332.SAMN02604049:0.06742)1.000:0.22044)1.000:0.13263,((1188229.SAMN05853575:0.43672,((1943582.SAMN02745638:0.05704,431041.SAMEA3861759:0.0672)1.000:0.29662,(316278.SAMEA3138265:0.1704,((((1499502.SAMN02769573:0.01752,74547.SAMEA3138210:0.04071)1.000:0.09813,(((1499499.SAMN02769567:0.13325,167539.SAMN02603142:0.11219)1.000:0.09906,(1499498.SAMN02769566:0.14599,93059.SAMN00622972:0.13589)1.000:0.04584)1.000:0.04917,((1501269.SAMN02769563:0.01882,167555.SAMN02603287:0.02728)1.000:0.19163,(((167542.SAMN02603924:0.05237,59919.SAMEA3138209:0.05192)1.000:0.05017,((((93060.SAMN02598410:0.02838,1219.SAMEA3368576:0.03217)0.986:0.00497,(((((1219.SAMEA3368577:0.01556,146891.SAMN02603921:0.01494)0.985:0.00244,((1471461.SAMN02671332:0.01808,167548.SAMN02769558:0.02033)0.931:0.00327,1961087.SAMN06345447:0.00915)0.902:0.00222)0.861:0.00068,(1501268.SAMN02769551:0.02425,167546.SAMN02603288:0.02067)1.000:0.01392)0.975:0.00237,((1471493.SAMN02671364:0.02807,((1471469.SAMN02671340:0.01109,(1219.SAMEA3368575:0.02054,(1471508.SAMN02671379:0.01379,1471521.SAMN02671392:0.01176)0.974:0.00505)0.844:0.00167)1.000:0.00635,(1471450.SAMN02671321:0.01854,59926.SAMN02769562:0.0208)0.942:0.00455)0.812:0.00129)0.130:0.00332,1471509.SAMN02671380:0.01364)1.000:0.0055)0.995:0.00382,((1219.SAMEA3368574:0.02621,(167550.SAMN02769560:0.03042,93057.SAMN02769555:0.0357)0.991:0.00466)0.888:0.00168,1961094.SAMN06345454:0.01694)0.979:0.00276)0.990:0.00461)0.964:0.00549,(1961091.SAMN06345451:0.03929,59925.SAMN02769550:0.04121)0.938:0.0089)0.489:0.00476,((1471459.SAMN02671330:0.03624,74546.SAMN02598321:0.03169)0.738:0.00538,((59921.SAMN02769552:0.0453,74545.SAMN02769556:0.02814)0.306:0.00606,1471522.SAMN02671393:0.02896)0.993:0.00687)0.000:0.00276)1.000:0.07012)1.000:0.08203,(1041938.SAMN02954344:0.13354,1041939.SAMN02954344:0.13152)1.000:0.04303)1.000:0.28231)1.000:0.07433)1.000:0.15543)1.000:0.04908,((((110663.SAMN02597268:0.03999,1280380.SAMN02202183:0.05046)1.000:0.06341,(585423.SAMN02202184:0.0633,84588.SAMEA3138327:0.06336)0.999:0.0202)0.677:0.0115,((166314.SAMN02436260:0.02038,(110662.SAMN02598311:0.01363,585425.SAMN02202185:0.04196)0.999:0.00887)1.000:0.04188,(313625.SAMN02436154:0.01702,316279.SAMN02598312:0.04885)1.000:0.08383)0.999:0.01833)1.000:0.0584,((221359.SAMN02436107:0.08049,221360.SAMN02436139:0.09005)1.000:0.02296,((166318.SAMN02261394:0.02005,(32052.SAMN03436066:0.01639,64471.SAMN02604031:0.01763)1.000:0.02074)1.000:0.09379,((1801629.SAMN04490775:0.02501,1801630.SAMN04490776:0.04138)1.000:0.06745,(32051.SAMEA3138264:0.02543,59931.SAMN02436160:0.0491)1.000:0.04289)1.000:0.02534)0.999:0.02176)1.000:0.01939)0.998:0.02467)1.000:0.07753,(((232348.SAMN00010394:0.04257,232363.SAMN00010406:0.07183)1.000:0.06916,(1662190.SAMN03736791:0.08766,180281.SAMN02436316:0.086)1.000:0.0346)0.697:0.02479,(292564.SAMN02261330:0.11488,1916956.SAMN06006676:0.14926)0.992:0.0322)1.000:0.04501)1.000:0.04774)1.000:0.09166)1.000:0.3226)0.765:0.06325,(((((269084.SAMD00061073:0.24681,317619.SAMN02261252:0.24707)1.000:0.06622,(((1173264.SAMN02261357:0.12951,1574623.SAMN03217274:0.13961)1.000:0.05873,((1229172.SAMN02953965:0.03528,(118166.SAMN02261265:0.03785,549789.SAMN05890691:0.04681)0.974:0.01586)1.000:0.13541,1641165.SAMN03466112:0.1892)0.975:0.03205)1.000:0.03643,(91464.SAMN02436177:0.2348,(102129.SAMN02256520:0.04233,1385935.SAMN02469314:0.0604)1.000:0.15205)1.000:0.07479)1.000:0.08185)1.000:0.03451,(((1497020.SAMN02725026:0.19703,1922337.SAMN06074267:0.17828)0.995:0.03261,((1080068.SAMD00045841:0.16627,1487953.SAMN02743038:0.14455)1.000:0.06101,(864702.SAMN02261267:0.15198,((1850361.SAMN05003984:0.04033,1920490.SAMN06036084:0.03977)1.000:0.122,(272134.SAMN02261250:0.05097,(1552121.SAMD00020894:0.02731,1752064.SAMD00042786:0.03293)1.000:0.04)1.000:0.1168)1.000:0.06839)1.000:0.03753)1.000:0.02867)0.976:0.02706,((1173025.SAMN02261348:0.17963,(1781255.SAMN05788062:0.18808,(102127.SAMN02261249:0.09141,399101.SAMN04508135:0.37892)1.000:0.14175)0.495:0.02185)0.329:0.02222,(((((1173020.SAMN02261345:0.32433,(((((((1137095.SAMN05890690:0.01142,1245935.SAMN03274356:0.17466)1.000:0.02377,221288.SAMN02261251:0.04485)1.000:0.01908,1233231.SAMN03274355:0.05819)1.000:0.0251,(128403.SAMN02469880:0.02609,1479485.SAMN02697214:0.03089)1.000:0.07321)1.000:0.04595,(1469607.SAMN00203911:0.11089,(((224013.SAMN03796038:0.03256,317936.SAMN02261332:0.03604)1.000:0.04098,((28072.SAMN02261333:0.03161,52271.SAMN04536551:0.0385)1.000:0.03043,(1751286.SAMD00042755:0.03711,(103690.SAMD00061094:0.01262,240292.SAMN02598253:0.02909)1.000:0.03076)1.000:0.0268)1.000:0.02165)1.000:0.01776,((313624.SAMN01915661:0.08758,((551115.SAMN02598476:0.05735,((398007.SAMN02471998:0.04171,(284502.SAMN02485748:0.02479,46234.SAMN02604187:0.02692)1.000:0.01854)1.000:0.05858,(272123.SAMN02232008:0.03229,(163908.SAMN02261341:0.02924,1853259.SAMN05208169:0.0471)1.000:0.01876)0.998:0.01242)1.000:0.01353)0.598:0.01656,(533240.SAMN02470243:0.01528,533247.SAMN02470244:0.05178)1.000:0.12773)1.000:0.03608)0.965:0.01704,((56107.SAMN02261342:0.06493,(1188.SAMN03450030:0.05605,(643473.SAMN02261254:0.05425,99598.SAMN02261328:0.05195)1.000:0.03461)1.000:0.01775)0.394:0.01182,63737.SAMN02598449:0.06787)0.934:0.01028)0.969:0.01427)1.000:0.03611)0.994:0.02539)0.000:0.01295,((1337936.SAMN02909965:0.11274,(1170562.SAMN02261327:0.13206,(1137096.SAMN05890688:0.01211,32057.SAMN02261256:0.03314)1.000:0.09442)1.000:0.05431)0.997:0.02445,((1173024.SAMN02597161:0.03964,((1173023.SAMN02441755:0.02209,1174528.SAMN02261257:0.02503)1.000:0.02276,(306281.SAMN02469884:0.01435,98439.SAMN02469885:0.04111)1.000:0.01198)1.000:0.03114)1.000:0.02305,(1173021.SAMN02261344:0.08869,211165.SAMN02469883:0.03741)1.000:0.027)1.000:0.03848)0.965:0.01348)0.965:0.02244,(1165094.SAMEA2272692:0.22995,(371196.SAMN04221293:0.14606,373994.SAMN02232049:0.15729)1.000:0.03401)0.972:0.0193)1.000:0.09736)0.998:0.02248,((203124.SAMN02598485:0.24379,111611.SAMN04267304:0.31294)1.000:0.05409,118168.SAMN02436227:0.19036)0.995:0.02111)1.000:0.06114,(1173022.SAMN02261349:0.16932,(454136.SAMN05890689:0.19484,((1618023.SAMN03354289:0.07222,927677.SAMN02261355:0.12806)1.000:0.08171,(251229.SAMN02261359:0.1536,(1173026.SAMN02261347:0.01347,247279.SAMN05890687:0.03749)1.000:0.1075)0.979:0.02168)1.000:0.04933)0.978:0.02457)0.965:0.01519)0.991:0.01827,((489825.SAMN02471690:0.16068,1173027.SAMN02261351:0.12138)1.000:0.05111,((582515.SAMN02470146:0.23827,(13035.SAMN02261331:0.08125,65093.SAMN02232029:0.07417)1.000:0.17067)1.000:0.08418,((1128427.SAMN02256433:0.18853,(1173029.SAMN02261255:0.14271,129961.SAMN02744077:0.21312)1.000:0.05113)1.000:0.05611,(((((((41431.SAMN00000280:0.08155,(1228987.SAMD00061037:0.12187,1981054.SAMN06765959:0.04547)1.000:0.04791)1.000:0.03532,(43989.SAMN02604312:0.07138,1453429.SAMN02641594:0.25238)1.000:0.06917)1.000:0.05959,(1147.SAMN02471775:0.03468,1148.SAMD00061113:0.03704)1.000:0.2421)1.000:0.03333,(449447.SAMD00060936:0.21267,(497965.SAMN00000663:0.06942,65393.SAMN00000286:0.07619)1.000:0.08017)0.995:0.03332)0.145:0.01717,(118163.SAMN02261346:0.01196,1921803.SAMN05890686:0.03514)1.000:0.14722)0.999:0.03068,102232.SAMN02261353:0.28488)0.907:0.02089,((((111781.SAMN02232033:0.04312,454133.SAMN05890674:0.03437)1.000:0.05741,(1407650.SAMD00036772:0.05076,(32049.SAMN01081740:0.01814,374981.SAMN04422302:0.03538)1.000:0.02675)1.000:0.0506)1.000:0.15242,((1562720.SAMN04633587:0.04176,292563.SAMN02232010:0.03715)1.000:0.09139,(755178.SAMN02261329:0.11558,(1615909.SAMD00025579:0.05219,(113355.SAMN02256519:0.04928,1617448.SAMD00027151:0.04806)1.000:0.02863)1.000:0.05997)1.000:0.05265)1.000:0.19851)1.000:0.04937,(111780.SAMN02261352:0.11322,(102125.SAMN02261354:0.16042,(118161.SAMN02261343:0.11834,1541065.SAMN03020304:0.13041)1.000:0.05227)1.000:0.03792)1.000:0.06092)0.999:0.02424)1.000:0.03292)0.851:0.0246)1.000:0.06589)1.000:0.02979)1.000:0.02624,(((402777.SAMN02261340:0.09966,(179408.SAMN02261335:0.0128,756067.SAMN00713620:0.04184)1.000:0.12187)1.000:0.08375,((459495.SAMN02470135:0.01378,696747.SAMD00060970:0.03866)1.000:0.14859,(671072.SAMEA3590990:0.03534,(1729650.SAMEA3590992:0.01814,388467.SAMN02867752:0.02858)1.000:0.05734)1.000:0.1322)1.000:0.08264)1.000:0.04132,((1705388.SAMN04009103:0.16422,56110.SAMN02261334:0.16078)1.000:0.04333,1173028.SAMN02261253:0.16557)0.981:0.02172)1.000:0.02346)1.000:0.02889)0.956:0.02422)0.503:0.02569)0.943:0.02807,(329726.SAMN02604308:0.25503,((195253.SAMN02261337:0.18424,(1394889.SAMN02641554:0.01209,197221.SAMD00061106:0.03898)1.000:0.18883)1.000:0.09879,395961.SAMN00000655:0.17602)1.000:0.04479)1.000:0.05125)0.999:0.04358,(82654.SAMN02261336:0.24843,(1173263.SAMN02261356:0.25559,118173.SAMN02261339:0.13491)1.000:0.05913)1.000:0.15399)0.623:0.04521)1.000:0.11662)1.000:0.11431)1.000:0.39962)1.000:0.21465)0.992:0.07101)1.000:0.07781)1.000:0.06908)1.000:0.06469)1.000:0.11381)0.872:0.03872)1.000:0.05129)1.000:0.23599)1.000:0.11623)1.000:0.19871)1.000:0.10584)1.000:0.06754)0.782:0.05153,(((((((1778481.SAMN05151611:0.12867,((582744.SAMN02598498:0.07773,(1848038.SAMN04958149:0.10205,(1236959.SAMD00006362:0.06322,265072.SAMN02598256:0.05806)1.000:0.06081)1.000:0.04053)0.995:0.01833,(1581680.SAMEA3165956:0.10697,((1581557.SAMEA3165955:0.1828,(1623448.SAMN03377046:0.01607,314607.SAMN02436273:0.01309)1.000:0.44291)1.000:0.16887,((666681.SAMN02598526:0.07679,(1506585.SAMN02850020:0.04363,(583345.SAMN00017443:0.02225,(1132855.SAMN02256405:0.01077,1502770.SAMN02800689:0.01165)0.998:0.01211)1.000:0.03504)1.000:0.03292)1.000:0.04304,((1101193.SAMN02746044:0.01981,1165096.SAMN02441295:0.03489)1.000:0.0634,(1101195.SAMN02849406:0.06219,(((1122236.SAMN02440991:0.00947,1662285.SAMN03754658:0.01017)1.000:0.01999,(1112274.SAMN02597270:0.02264,1387312.SAMD00036779:0.01846)1.000:0.01982)1.000:0.01288,(1736371.SAMN04151761:0.03723,492660.SAMN05192566:0.02993)0.972:0.01111)1.000:0.11063)1.000:0.08431)0.894:0.03141)1.000:0.04477)1.000:0.04141)1.000:0.03484)1.000:0.05266)1.000:0.07379,1848039.SAMN04958150:0.12135)1.000:0.1808,((292415.SAMN02598291:0.05038,(1123393.SAMN02441034:0.03675,(1123392.SAMN02441059:0.0499,36861.SAMN03731048:0.07101)0.897:0.0133)0.995:0.02073)1.000:0.27501,(580332.SAMN02598496:0.13405,(395494.SAMN00002572:0.20448,(1188319.SAMD00025396:0.04702,1485544.SAMN02745141:0.04677)1.000:0.09657)0.642:0.03622)1.000:0.15665)0.000:0.03343)0.945:0.02889,((((83767.SAMN05660652:0.11466,(1860102.SAMEA4032471:0.05709,522306.SAMN02598465:0.05726)1.000:0.11918)1.000:0.07288,((1121035.SAMN02441190:0.11864,(1304883.SAMN02584944:0.04413,((1121032.SAMN02441189:0.03877,418702.SAMN05860622:0.03253)1.000:0.0336,(159087.SAMN02598546:0.03815,281362.SAMN04317214:0.0513)1.000:0.01771)0.934:0.01643)1.000:0.08796)1.000:0.0467,(1691980.SAMN03940017:0.13942,640081.SAMN02232011:0.10338)0.971:0.03071)0.972:0.02451)1.000:0.09717,((1123487.SAMN02441373:0.24121,((1842540.SAMN04909717:0.05392,(1346290.SAMN02256467:0.04624,((1119528.SAMN02261290:0.00822,1119528.SAMN02597194:0.0076)1.000:0.01526,(1000565.SAMN02471991:0.008,999628.SAMN02261291:0.01731)1.000:0.01626)0.746:0.01058)1.000:0.03161)1.000:0.1719,(1223802.SAMD00061036:0.09379,1565605.SAMN03144834:0.16437)1.000:0.13184)0.678:0.03461)0.733:0.02846,((((1637998.SAMN03452271:0.0126,76114.SAMEA3138218:0.02285)1.000:0.06559,(748247.SAMD00061029:0.07036,(1261621.SAMN02441344:0.01695,(198107.SAMN03342159:0.01616,34027.SAMN05421829:0.01665)0.955:0.00769)1.000:0.04173)0.997:0.0234)1.000:0.05158,(62928.SAMEA3138261:0.07238,(1792543.SAMN05389979:0.09339,((1348657.SAMN02210755:0.07867,(1134435.SAMN03799235:0.02907,(1123367.SAMN02470716:0.03218,1219356.SAMD00046735:0.04135)1.000:0.06149)0.783:0.00915)1.000:0.01819,(96773.SAMN06117593:0.05496,(305700.SAMN02470722:0.04207,85643.SAMN00000048:0.04274)1.000:0.01556)1.000:0.01725)1.000:0.02476)1.000:0.03837)1.000:0.04343)1.000:0.0682,(1123354.SAMN02440862:0.01961,876478.SAMN03840742:0.02154)1.000:0.372)1.000:0.06547)1.000:0.04047)1.000:0.09476,((1789004.SAMN04325951:0.26142,(1356299.SAMN04096804:0.08352,1356306.SAMN04325952:0.0745)1.000:0.14737)1.000:0.22536,((1163617.SAMD00061061:0.0273,1632857.SAMD00027816:0.01868)1.000:0.22217,((1855339.SAMN05216414:0.18562,((1231.SAMN05216402:0.062,200120.SAMN05216420:0.06737)0.975:0.01786,(((((1855334.SAMN05216315:0.01725,(1266925.SAMN02744081:0.00823,136547.SAMN05720354:0.00902)1.000:0.01508)1.000:0.06563,(1855340.SAMN05216316:0.04862,35799.SAMN05216386:0.06192)1.000:0.01739)0.956:0.01418,(1231.SAMN05216417:0.01867,(1231.SAMN05216411:0.01253,(1231.SAMN05216404:0.00952,1231.SAMN05216412:0.01229)0.844:0.00276)1.000:0.00778)1.000:0.10185)0.558:0.01543,1855333.SAMN05216299:0.11521)0.103:0.01088,1233.SAMN05216387:0.10033)1.000:0.01839)1.000:0.03321)1.000:0.07411,((44575.SAMN05216419:0.13444,((52441.SAMN05216302:0.10302,(133720.SAMN05421690:0.08418,(917.SAMN05216325:0.0247,917.SAMN05216326:0.02763)1.000:0.07331)1.000:0.06781)1.000:0.10925,(1881054.SAMN05428977:0.09436,(261292.SAMN02232044:0.07715,((153948.SAMN00002570:0.02709,44577.SAMN05216406:0.02813)1.000:0.11858,42354.SAMN05216300:0.09797)0.996:0.02284)0.968:0.01964)1.000:0.06804)1.000:0.0602)1.000:0.05629,((52442.SAMN05421880:0.10801,(200126.SAMN05421754:0.06929,(133724.SAMN05421755:0.03692,(44574.SAMN05421863:0.01603,44574.SAMN05421882:0.03076)1.000:0.04035)1.000:0.04095)1.000:0.05032)1.000:0.10486,(51642.SAMEA4505502:0.22242,(44576.SAMN05421881:0.11658,(915.SAMN02745113:0.07214,(916.SAMN05216339:0.02423,916.SAMN05216379:0.02995)1.000:0.07796)1.000:0.11842)0.996:0.03959)1.000:0.11152)1.000:0.08796)1.000:0.0682)1.000:0.14614)0.580:0.045)1.000:0.05089)0.000:0.0236)1.000:0.05034,((((83765.SAMN05660284:0.19545,((1236179.SAMN03396709:0.1963,((1120999.SAMN02745855:0.06145,1121001.SAMN02745857:0.08801)1.000:0.05606,(1121280.SAMN02441687:0.11375,857265.SAMN03443696:0.14175)0.175:0.02508)0.998:0.02949)0.749:0.02246,(1906741.SAMN05862066:0.10764,((1121275.SAMN02440690:0.03627,529086.SAMN02441212:0.04866)1.000:0.0653,(1121274.SAMN02441549:0.07654,1121375.SAMN02952992:0.15314)1.000:0.0581)1.000:0.0589)1.000:0.04496)1.000:0.02841)1.000:0.07449,(((1452487.SAMN04386424:0.09645,((375574.SAMN03840682:0.10481,((1229489.SAMN02471194:0.05443,1526735.SAMN03770809:0.06022)1.000:0.08619,(332411.SAMN03389087:0.05841,((1628193.SAMN03390107:0.01354,(1628212.SAMN03392529:0.01065,394935.SAMN06294329:0.01353)0.980:0.00833)1.000:0.04156,((1903180.SAMN05761788:0.03493,536.SAMN04096044:0.0197)1.000:0.01652,(686831.SAMN03217650:0.02884,(1108595.SAMN03393014:0.02402,536.SAMN06294332:0.01293)1.000:0.01699)0.847:0.01125)1.000:0.03106)1.000:0.02503)1.000:0.04348)0.441:0.01559)0.999:0.01981,((990370.SAMN02597196:0.01751,(1123014.SAMN02745746:0.00644,279714.SAMN00001906:0.01982)1.000:0.0152)1.000:0.06493,1122928.SAMN02440653:0.14807)0.993:0.01941)1.000:0.02867)1.000:0.04303,((1122240.SAMN02952990:0.09653,557598.SAMN02603956:0.10207)1.000:0.06337,(1938604.SAMN06256473:0.12271,1121004.SAMN02440573:0.15965)0.858:0.03456)1.000:0.0353)0.938:0.04408,((1123499.SAMN02441651:0.06837,1689272.SAMEA3635090:0.05701)1.000:0.14159,((1123296.SAMN02745853:0.13963,(1775559.SAMN04364163:0.10566,(1443103.SAMN02567660:0.0543,(1196083.SAMN02677640:0.0304,1196083.SAMN05603557:0.03166)1.000:0.01893)1.000:0.07775)1.000:0.04195)1.000:0.05828,((((1121351.SAMN02441546:0.10452,1121352.SAMN02743966:0.07436)1.000:0.08263,(629741.SAMN00008832:0.13648,(888741.SAMN00253309:0.09445,((1522312.SAMEA103981412:0.05322,504.SAMEA3477627:0.05172)1.000:0.04134,(641147.SAMN02463833:0.09682,1120980.SAMN02746063:0.11027)1.000:0.03526)0.999:0.03116)0.827:0.02175)1.000:0.04351)1.000:0.0523,(1032488.SAMN02299457:0.10729,(1795827.SAMN04931636:0.06568,(1795832.SAMN04931641:0.02521,(1795831.SAMN04931640:0.02899,(539.SAMN04931634:0.01173,(1073362.SAMN00103446:0.01007,1739535.SAMN04480449:0.01315)0.000:0.00263)0.252:0.00668)0.939:0.00874)1.000:0.04481)1.000:0.10007)1.000:0.03608)1.000:0.03454,((((641149.SAMN02463843:0.03006,(1739257.SAMN04498674:0.0409,(490.SAMN04875586:0.00716,(1739348.SAMN04477656:0.00844,(933266.SAMN02471879:0.01031,(1581104.SAMN03287026:0.00983,1715052.SAMN04495796:0.00825)0.955:0.00191)1.000:0.00411)0.997:0.00372)0.969:0.0078)0.998:0.01014)0.838:0.01156,((487.SAMN03197011:0.00938,((484.SAMN03329021:0.01321,(487.SAMN03197529:0.01108,487.SAMN03198048:0.009)0.987:0.00465)0.540:0.00326,487.SAMN03197993:0.01179)0.012:0.00286)1.000:0.0227,(546262.SAMN00008837:0.01886,(((546267.SAMN00008844:0.00815,933269.SAMN02471878:0.01684)0.996:0.00656,(485.SAMEA4463149:0.01452,122586.SAMN02603997:0.01526)0.989:0.0032)1.000:0.01286,(486.SAMN05437355:0.01285,933280.SAMN02471876:0.01544)1.000:0.01118)1.000:0.01044)0.997:0.0109)0.427:0.00902)1.000:0.05124,((88719.SAMN03197249:0.00798,88719.SAMN03197625:0.01716)1.000:0.06391,(1127694.SAMN02436686:0.06641,267212.SAMN03197396:0.09074)1.000:0.03929)1.000:0.05934)1.000:0.03265,(1470200.SAMN03177367:0.08855,((194197.SAMN06212708:0.06078,(326522.SAMN06212707:0.04432,(1931274.SAMN06192247:0.01877,326523.SAMN06212709:0.02249)1.000:0.02633)0.972:0.01644)0.990:0.02199,(28091.SAMEA3174300:0.07302,(493.SAMN06212706:0.03998,(1030841.SAMN02299456:0.01152,1692264.SAMN03941560:0.02174)1.000:0.02426)1.000:0.09237)0.994:0.01928)1.000:0.02692)0.916:0.01926)1.000:0.02705)1.000:0.05422)1.000:0.06031)1.000:0.17442)1.000:0.07475)0.995:0.03214,(1122158.SAMN02441384:0.26409,(1121278.SAMN02440887:0.06883,1121279.SAMN02745887:0.07633)1.000:0.12469)0.951:0.05431)1.000:0.15017,((391597.SAMN02436153:0.33395,887898.SAMN00262616:0.35089)0.984:0.04978,((((((75379.SAMN02598504:0.02805,(339866.SAMN03840739:0.03808,926.SAMN06197299:0.03043)0.733:0.01987)1.000:0.16037,(1158291.SAMN02441003:0.12884,1158292.SAMN02787089:0.10267)1.000:0.11487)1.000:0.12246,(((((((1855305.SAMN05216359:0.02769,76731.SAMN04363976:0.02717)1.000:0.03676,(1349774.SAMD00046720:0.02391,(1658665.SAMN03704891:0.03421,1881035.SAMN05428960:0.02317)0.511:0.00999)1.000:0.04181)1.000:0.0576,(1768242.SAMN04325384:0.09914,(1736464.SAMN04155733:0.01828,(1736580.SAMN04155849:0.03195,(1736430.SAMN04155699:0.02664,1736434.SAMN04155703:0.01491)1.000:0.0102)1.000:0.01701)1.000:0.07993)1.000:0.028)1.000:0.06035,(((((983917.SAMD00061116:0.01618,987059.SAMN02471805:0.02638)1.000:0.08324,(1523421.SAMN02927138:0.04153,1523431.SAMN02927153:0.03613)1.000:0.09153)1.000:0.06265,864051.SAMN02261382:0.13282)1.000:0.0307,(1121030.SAMN02441136:0.1083,391953.SAMN03399925:0.11692)1.000:0.02898)0.691:0.01427,((1736441.SAMN04155710:0.01507,420662.SAMN02598264:0.02082)1.000:0.1344,(1547922.SAMD00034998:0.12983,(1736528.SAMN04155797:0.14612,((1736433.SAMN04155702:0.04187,946333.SAMN04621830:0.03688)1.000:0.10687,(1500261.SAMN02787123:0.08504,(1500262.SAMN02787116:0.01317,(1736511.SAMN04155780:0.03016,1500264.SAMN02787076:0.01179)0.997:0.00952)1.000:0.07117)0.504:0.01853)0.994:0.02095)0.988:0.02562)1.000:0.03405)1.000:0.03097)0.143:0.01271)0.984:0.01974,(1538295.SAMN03075592:0.1537,(34103.SAMN05421778:0.0912,395495.SAMN02598429:0.09491)1.000:0.06208)1.000:0.03221)0.983:0.02388,(1265502.SAMN02440480:0.10193,413882.SAMN03568762:0.09379)1.000:0.0434)1.000:0.05241,(946483.SAMN02603948:0.41419,(((((1122623.SAMN02441165:0.11495,1658672.SAMN03704033:0.17513)1.000:0.05209,((1122156.SAMN02745117:0.11688,1610491.SAMN03580769:0.12006)1.000:0.11173,(1121116.SAMN02441699:0.08424,1121117.SAMN02745977:0.07313)1.000:0.10761)0.290:0.02697)0.729:0.02234,((1223521.SAMD00018641:0.10402,((((((1276755.SAMN02584928:0.02928,(1276756.SAMN02440639:0.00854,592050.SAMN05421875:0.01762)1.000:0.0218)1.000:0.01978,((999386.SAMN02469888:0.01973,(1736237.SAMN04151617:0.01146,1736296.SAMN04151676:0.02532)1.000:0.02537)1.000:0.01528,((((1813946.SAMN04545320:0.04272,80878.SAMN03265417:0.04519)0.998:0.01103,(1736590.SAMN04155859:0.01337,(1736565.SAMN04155834:0.00778,358220.SAMN02604069:0.02054)0.989:0.00758)0.991:0.00947)0.000:0.00515,512030.SAMN02471019:0.02661)0.951:0.00592,1842533.SAMN04909706:0.03397)0.999:0.00894)0.864:0.00905)0.445:0.01039,1736492.SAMN04155761:0.04823)0.507:0.00703,391735.SAMN02598379:0.11704)1.000:0.02639,(187868.SAMN05192589:0.04868,((32040.SAMN04489710:0.03474,80869.SAMN03333326:0.03544)1.000:0.04127,(1177982.SAMN04489711:0.03713,1736280.SAMN04151660:0.03965)1.000:0.02624)0.657:0.01105)0.997:0.01696)1.000:0.01801,(180197.SAMN02982919:0.07844,1123255.SAMN02743894:0.09459)1.000:0.02343)1.000:0.02222)0.000:0.00918,(1121348.SAMN02441113:0.14779,((1527607.SAMN05428957:0.0937,(596153.SAMN00015356:0.05015,(1268622.PRJDB715:0.04338,(535289.SAMN00001444:0.00727,680496.SAMN03165360:0.02004)1.000:0.0394)0.024:0.00999)0.620:0.01444)0.999:0.01872,(343013.SAMN04489707:0.0821,((1121349.SAMN02440623:0.06407,((285.SAMN03085424:0.05678,673548.SAMD00019660:0.03722)1.000:0.03128,(1219032.SAMD00018640:0.05055,(225991.SAMN03083279:0.03499,225992.SAMN03840110:0.04766)1.000:0.02836)0.997:0.02035)0.954:0.01513)0.140:0.01373,80866.SAMN02867546:0.05128)1.000:0.0494)1.000:0.02391)0.000:0.00823)1.000:0.02443)1.000:0.03441)0.000:0.01461,(((((1100719.SAMEA3448423:0.01898,1678129.SAMN03569612:0.02224)1.000:0.09185,(1100721.SAMEA3719354:0.03046,(1100705.SAMEA3448420:0.02157,((1100700.SAMEA3448421:0.02184,(1678
[truncated: 33,496 more chars]
